# Supplementary material for: Modelling HIV/AIDS epidemiological complexity: A scoping review of Agent-Based Models and their application
Source: PLoS One. 2024 Feb 2;19(2):e0297247. doi: 10.1371/journal.pone.0297247 (PMC10836677; doi:10.1371/journal.pone.0297247)
Supplement: S5 Appendix — The database and analysis performed for the study. (ZIP) [file pone.0297247.s005.zip]

Archive with 17 entries (17 files):
- S6 Scripts Files/.Rhistory
- S6 Scripts Files/Bibliometric Analysis.R
- S6 Scripts Files/dataFromIgraph.R
- S6 Scripts Files/fieldByYear2.R
- S6 Scripts Files/Figures.R
- S6 Scripts Files/histPlot2.R
- S6 Scripts Files/pubmed-27418048_Jennes2016.txt
- S6 Scripts Files/pubmed-33507308_jennes2021.txt
- S6 Scripts Files/pubmed-hivTitleOR-set-010823.txt
- S6 Scripts Files/ReadME
- S6 Scripts Files/savedrecs_Jenness2017.bib
- S6 Scripts Files/savedrecs_Jenness2020.bib
- S6 Scripts Files/savedrecs_Kasaie2017.bib
- S6 Scripts Files/savedrecs01082023.bib
- S6 Scripts Files/scopus010823.bib
- S6 Scripts Files/Tables.R
- S6 Scripts Files/Verified Papers.csv
