# Supplementary material for: Modelling HIV/AIDS epidemiological complexity: A scoping review of Agent-Based Models and their application
Source: PLoS One. 2024 Feb 2;19(2):e0297247. doi: 10.1371/journal.pone.0297247 (PMC10836677; doi:10.1371/journal.pone.0297247)
Supplement: S5 Appendix — The database and analysis performed for the study. (ZIP) [file pone.0297247.s005.zip › S6 Scripts Files/Bibliometric Analysis.R]

# Packages ----------------------------------------------------------------
require(bibliometrix)
require(tidyverse)
require(stargazer)


# Leitura Base ------------------------------------------------------------
M  <- convert2df(c("pubmed-hivTitleOR-set-010823.txt",
                   "pubmed-27418048_Jennes2016.txt",
                   "pubmed-33507308_jennes2021.txt"), dbsource = "pubmed", 
                 format = "pubmed")
M1 <- convert2df(c("savedrecs01082023.bib", "savedrecs_Kasaie2017.bib",
                   "savedrecs_Jenness2017.bib","savedrecs_Jenness2020.bib"), 
                 dbsource = "wos", format = "bibtex")
M2 <- convert2df("scopus010823.bib", dbsource = "scopus", format = "bibtex")


## Counting Check
nrow(M)
nrow(M1)
nrow(M2)

## Merging
M1 %>% 
  full_join(M2) %>% 
  full_join(M)  -> BASE


rm(M, M1, M2)
nrow(BASE)

## Missing DOI code
DOI_NA <- BASE$TI[is.na(BASE$DI)]

DOI_list  <- c("10.4054/DemRes.2015.33.15",
               "https://www.jasss.org/10/4/7.html",
               "9722819",
               "10.4314/ejhd.v23i1.44839",
               "10.1016/S2352-3018(22)00100-X",
               NA,
               NA,
               "2187071",
               "9722819",
               "https://www.jasss.org/10/4/7.html",
               "11446393",
               NA,
               NA,
               NA,
               "10.1097/QAD.0000000000001218",
               "10.1016/S2352-3018(15)00016-8",
               "10.1016/j.ssresearch.2011.12.004",
               "10.1592/phco.28.1.90",
               "10.1093/bioinformatics/btm408",
               "10.1016/j.beth.2006.11.001",
               "10.1136/sti.2006.023549",
               "10.1136/sti.2006.023531",
               "10.1016/S0166-3542(02)00103-1",
               "10.1093/protein/13.6.431",
               "doi.org/10.1093/infdis/jiw223")

Missing_DOI <- cbind(DOI_NA, DOI_list)

## Insert DOI extracted manually 
for(i in 1:nrow(Missing_DOI)){
  BASE$DI[BASE$TI == Missing_DOI[i,1]] <- Missing_DOI[i,2]
}
### Checking NA DOI codes
BASE$TI[is.na(BASE$DI)]

## Distincting papers
BASE$DI <- tolower(BASE$DI)
BASE %>%   
  distinct(DI, .keep_all = TRUE) %>% 
  distinct(SR, .keep_all = TRUE) -> BASE

### Checking the number of papers
nrow(BASE)

## Writting data base for manual check
write.csv2(BASE[c("AU","PY", "TI", "SO", "AB", "DI")], 
           file =  "Papers.csv", row.names = TRUE)

## Paper by datasource
table(BASE$DB)
table(BASE$CR == "none") # No references = PubMed
BASE$DB[BASE$CR == "none"]
BASE$TI[BASE$CR == "none"] 
BASE$TC[BASE$CR == "none"] # without citations

## Citations and Reference adjust to avoid bias
BASE$TC[BASE$DB == "PUBMED"] <- NA 
BASE$CR[BASE$DB == "PUBMED"] <- NA


## Manual Filtering --------------------------------------------------------

filter_data <- read.csv2("'Verified Papers.csv'", header = T,
                         row.names = 1)
BASE <- cbind(BASE, filter_data[,7:16])

nrow(BASE)
table(is.na(BASE$SR))
BASE[is.na(BASE$SR),]

## Results
table(BASE$Keep)
table(BASE$DB[BASE$Keep == TRUE])
table(BASE$Exclusion.Criteria[BASE$Keep == FALSE])

BASE <- BASE[BASE$Keep == TRUE,]
table(BASE$DB)
table(is.na(BASE$CR)) #=> pubmed doesn't have references

## papers that won't contribute to the co-citation analysis
BASE$TI[is.na(BASE$CR)]

# Analysis -----------------------------------------------------------------

## Descriptive Analysis ----------------------------------------------
results <- biblioAnalysis(BASE)
summary(results)


# Co-Citation -------------------------------------------------------------

## Local Co-Citations ------------------------------------------------------
CR <- localCitations(BASE)
Papers <- CR$Papers

CR$M %>% 
  select(LCS) %>% 
  mutate(id = as.integer(row.names(CR$M))) %>% 
  arrange(id) -> LCS

BASE$LCS <- LCS$LCS

## Co-citations ------------------------------------------------------------
histResults <- histNetwork(BASE)
coCI <- t(histResults$NetMatrix) %*% histResults$NetMatrix

### Validation (diagonal = LCS)
names(diag(coCI)) == 
  paste(BASE$SR[order(BASE$PY)],"DOI", toupper(BASE$DI[order(BASE$PY)]))

### checking unmatched paper
paste(BASE$SR[order(BASE$PY)],"DOI", toupper(BASE$DI[order(BASE$PY)]))[122]
names(diag(coCI))[122]

### test of zero sum
sum(diag(coCI) - BASE$LCS)

### Removing diagonal
diag(coCI) <- 0

### Adding coCI
BASE$coCI[order(BASE$PY)] <- rowSums(coCI)


### Main Papers
BASE$Main <- FALSE
BASE$Main[BASE$coCI > 3 & BASE$LCS > 1] <- TRUE
table(BASE$Main)

rm(list = ls()[-1])
gc()
sessionInfo()
