# Supplementary material for: Modelling HIV/AIDS epidemiological complexity: A scoping review of Agent-Based Models and their application
Source: PLoS One. 2024 Feb 2;19(2):e0297247. doi: 10.1371/journal.pone.0297247 (PMC10836677; doi:10.1371/journal.pone.0297247)
Supplement: S5 Appendix — The database and analysis performed for the study. (ZIP) [file pone.0297247.s005.zip › S6 Scripts Files/dataFromIgraph.R]

dataFromIgraph <- function(
  model,
  data = NULL,
  layout = igraph::nicely(),
  arrow.gap = ifelse(igraph::is.directed(model), 0.025, 0),
  by = NULL,
  scale = TRUE,
  stringsAsFactors = getOption("stringsAsFactors"),
  ...
) {
  # node placement
  if (inherits(layout, "matrix") && identical(dim(layout), c(igraph::gorder(model), 2L))) {
    nodes <- layout[, 1:2 ]
  } else if (inherits(layout, "matrix")) {
    stop("layout matrix dimensions do not match network size")
  } else {
    nodes <- igraph::layout_(model, layout, ...)
  }
  
  format_igraph(
    model = model,
    nodes = nodes,
    weights = "none",
    arrow.gap = arrow.gap,
    by = by,
    scale = scale,
    stringsAsFactors = stringsAsFactors,
    .list_vertex_attributes_fun = igraph::list.vertex.attributes,
    .get_vertex_attributes_fun = igraph::get.vertex.attribute,
    .list_edges_attributes_fun = igraph::list.edge.attributes,
    .get_edges_attributes_fun = igraph::get.edge.attribute,
    .as_edges_list_fun = igraph::as_edgelist
  )
}

### Credits to François Briatte. Function is a fork of the package ggnetwork
format_igraph <- function(
  model,
  nodes = NULL,
  weights = NULL,
  arrow.gap = ifelse(network::is.directed(model), 0.025, 0),
  by = NULL,
  scale = TRUE,
  stringsAsFactors = getOption("stringsAsFactors"),
  .list_vertex_attributes_fun = NULL,
  .get_vertex_attributes_fun = NULL,
  .list_edges_attributes_fun = NULL,
  .get_edges_attributes_fun = NULL,
  .as_edges_list_fun = NULL
) {
  # store coordinates
  nodes <- data.frame(nodes)
  colnames(nodes) <- c("x", "y")
  
  # rescale coordinates
  if (scale) {
    nodes$x <- scale_data(nodes$x)
    nodes$y <- scale_data(nodes$y)
  }
  
  # import vertex attributes
  if (length(.list_vertex_attributes_fun(model)) > 0) {
    nodes <- cbind.data.frame(
      nodes,
      sapply(
        X = .list_vertex_attributes_fun(model),
        Y = model,
        FUN = function(X, Y) .get_vertex_attributes_fun(Y, X),
        simplify = FALSE
      ),
      stringsAsFactors = stringsAsFactors
    )
  }
  
  # edge list
  if (inherits(model, "igraph")) {
    edges <- .as_edges_list_fun(model, names = FALSE)
  } else {
    edges <- .as_edges_list_fun(model, attrname = weights)
  }
  
  # edge list (if there are duplicated rows)
  if (nrow(edges[, 1:2, drop = FALSE]) > nrow(unique(edges[, 1:2, drop = FALSE]))) {
    warning("duplicated edges detected")
  }
  
  edges <- data.frame(nodes[edges[, 1], c("x", "y")], nodes[edges[, 2], c("x", "y")])
  colnames(edges) <- c("x", "y", "xend", "yend")
  
  # arrow gap (thanks to @heike and @ethen8181 for their work on this issue)
  if (arrow.gap > 0) {
    x.length <- edges$xend - edges$x
    y.length <- edges$yend - edges$y
    arrow.gap <- arrow.gap / sqrt(x.length^2 + y.length^2)
    edges$xend <- edges$x + (1 - arrow.gap) * x.length
    edges$yend <- edges$y + (1 - arrow.gap) * y.length
  }
  
  # import edge attributes
  if (length(.list_edges_attributes_fun(model)) > 0) {
    edges <- cbind.data.frame(
      edges,
      sapply(
        X = .list_edges_attributes_fun(model),
        Y = model,
        FUN = function(X, Y) .get_edges_attributes_fun(Y, X),
        simplify = FALSE
      ),
      stringsAsFactors = stringsAsFactors
    )
  }
  
  if (nrow(edges) > 0) {
    # drop "na" columns created by 'network' methods
    # this is to ensure consistency with 'igraph' methods
    if ("na" %in% colnames(nodes)) nodes$na <- NULL
    if ("na" %in% colnames(edges)) edges$na <- NULL
    
    # merge edges and nodes data
    edges <- merge(nodes, edges, by = c("x", "y"), all = TRUE)
    
    # add missing columns to nodes data
    nodes$xend <- nodes$x
    nodes$yend <- nodes$y
    # names(nodes) <- names(edges)[1:ncol(nodes)] # columns are already named from 'nodes' and 'edges'
    
    # make nodes data of identical dimensions to edges data
    nodes[, setdiff(names(edges), names(nodes))] <- NA
    
    # panelize nodes (for temporal networks)
    if (!is.null(by)) {
      nodes <- lapply(sort(unique(edges[, by])), function(x) {
        y <- nodes
        y[, by] <- x
        y
      })
      nodes <- do.call(rbind, nodes)
    }
    
    return(unique(rbind(edges[!is.na(edges$xend), ], nodes)))
  } else {
    # add missing columns to nodes data
    nodes$xend <- nodes$x
    nodes$yend <- nodes$y
    return(nodes)
  }
}


### scale coordinates
### Credits to François Briatte. Function is a fork of the package ggnetwork
scale_data <- function(x, scale = diff(range(x))) {
  if (!scale) {
    x <- rep(0.5, length.out = length(x))
  } else {
    x <- scale(x, center = min(x), scale = scale)
  }
  as.vector(x)
}


## Plot edges using ggplot2
### Credits to François Briatte. Function is a fork of the package ggnetwork
geom_network_edges <- function(
  mapping = NULL,
  data = NULL,
  position = "identity",
  arrow = NULL,
  curvature = 0,
  angle = 90,
  ncp = 5,
  na.rm = FALSE,
  show.legend = NA,
  inherit.aes = TRUE,
  ...
) {
  if (!curvature) {
    geom <- ggplot2::GeomSegment
    params <- list(arrow = arrow, na.rm = na.rm, ...)
  } else {
    geom <- ggplot2::GeomCurve
    params <- list(
      arrow = arrow,
      curvature = curvature,
      angle = angle,
      ncp = ncp,
      na.rm = na.rm,
      ...
    )
  }
  
  ggplot2::layer(
    data = data,
    mapping = mapping,
    stat = StatEdges,
    geom = geom,
    position = position,
    show.legend = show.legend,
    inherit.aes = inherit.aes,
    params = params
  )
}

### Credits to François Briatte. Function is a fork of the package ggnetwork
geom_network_nodes <- function(
  mapping = NULL,
  data = NULL,
  position = "identity",
  na.rm = FALSE,
  show.legend = NA,
  inherit.aes = TRUE,
  ...
) {
  ggplot2::layer(
    data = data,
    mapping = mapping,
    stat = StatNodes,
    geom = ggplot2::GeomPoint,
    position = position,
    show.legend = show.legend,
    inherit.aes = inherit.aes,
    params = list(
      na.rm = na.rm,
      ...
    )
  )
}

### Credits to François Briatte. Function is a fork of the package ggnetwork
StatEdges <- ggplot2::ggproto("StatEdges", ggplot2::Stat,
                              compute_layer = function(data, scales, params) {
                                unique(subset(data, !(x == xend & y == yend)))
                              }
)

### Credits to François Briatte. Function is a fork of the package ggnetwork
StatNodes <- ggplot2::ggproto("StatNodes", ggplot2::Stat,
                              compute_layer = function(data, scales, params) {
                                if (all(c("xend", "yend") %in% names(data))) {
                                  unique(subset(data, select = c(-xend, -yend)))
                                } else {
                                  unique(data)
                                }
                              }
)
