# Supplementary material for: Modelling HIV/AIDS epidemiological complexity: A scoping review of Agent-Based Models and their application
Source: PLoS One. 2024 Feb 2;19(2):e0297247. doi: 10.1371/journal.pone.0297247 (PMC10836677; doi:10.1371/journal.pone.0297247)
Supplement: S5 Appendix — The database and analysis performed for the study. (ZIP) [file pone.0297247.s005.zip › S6 Scripts Files/fieldByYear2.R]

fieldByYear2 <- 
function (M, field = "ID", timespan = NULL, min.freq = 2, n.items = 5, 
          labelsize = NULL, dynamic.plot = FALSE, graph = TRUE) 
{
  A <- cocMatrix(M, Field = field, binary = FALSE)
  n <- colSums(as.array(A))
  trend_med <- apply(A, 2, function(x) {
    round(quantile(rep(M$PY, x), c(0.25, 0.5, 0.75), na.rm = TRUE))
  })
  trend_med <- as_tibble(t(trend_med)) %>% rename(year_q1 = "25%", 
                                                  year_med = "50%", year_q3 = "75%") %>% mutate(item = rownames(t(trend_med)), 
                                                                                                freq = n) %>% relocate(c(.data$item, .data$freq), .data$year_q1)
  if (is.null(timespan) | length(timespan) != 2) {
    timespan <- as.numeric(range(trend_med$year_med, na.rm = TRUE))
  }
  df <- trend_med %>% mutate(item = .data$item) %>% 
    group_by(.data$year_med) %>% arrange(desc(.data$freq), 
                                         .data$item) %>% arrange(desc(.data$year_med)) %>% dplyr::slice_head(n = n.items) %>% 
    dplyr::filter(.data$freq >= min.freq) %>% dplyr::filter(between(.data$year_med, 
                                                                    timespan[1], timespan[2])) %>% mutate(item = fct_reorder(.data$item, 
                                                                                                                             .data$freq))
  data("logo", envir = environment())
  logo <- grid::rasterGrob(logo, interpolate = TRUE)
  yrange <- range(unlist(df[, which(regexpr("year", names(df)) > 
                                      -1)]))
  x <- c(0 + 0.5, 0.05 + length(levels(df$item)) * 0.125) + 
    1
  y <- c(yrange[2] - 0.02 - diff(yrange) * 0.125, yrange[2] - 
           0.02)
  g <- ggplot(df, aes(x = .data$item, y = .data$year_med, 
                      text = paste("Term: ", .data$item, "\nYear: ", .data$year_med, 
                                   "\nTerm frequency: ", .data$freq))) + geom_point(aes(size = .data$freq), 
                                                                                    alpha = 0.6, color = "dodgerblue4") + scale_size(range = c(2, 
                                                                                                                                               6)) + scale_y_continuous(breaks = seq(min(df$year_q1), 
                                                                                                                                                                                     max(df$year_q3), by = 2)) + guides(size = guide_legend(order = 1, 
                                                                                                                                                                                                                                            "Term frequency"), alpha = guide_legend(order = 2, "Term frequency")) + 
    theme(legend.position = "right", text = element_text(color = "#444444"), 
          panel.background = element_rect(fill = "gray98"), 
          panel.grid.minor = element_line(color = "#FFFFFF"), 
          panel.grid.major = element_line(color = "#FFFFFF"), 
          plot.title = element_text(size = 24), axis.title = element_text(size = 14, 
                                                                          color = "#555555"), axis.title.y = element_text(vjust = 1, 
                                                                                                                          angle = 90, face = "bold"), axis.title.x = element_text(hjust = 0.95, 
                                                                                                                                                                                  face = "bold"), axis.text.x = element_text(face = "bold", 
                                                                                                                                                                                                                             angle = 90), axis.text.y = element_text(face = "bold"))
    #annotation_custom(logo, xmin = x[1], xmax = x[2], ymin = y[1], 
    #                  ymax = y[2])
  if (!isTRUE(dynamic.plot)) {
    g <- g + geom_vline(xintercept = nrow(df) - (which(c(diff(df$year_med)) == 
                                                         -1) - 0.5), color = "grey70", alpha = 0.6, linetype = 6) + 
      geom_point(aes(y = .data$year_q1), alpha = 0.6, 
                 size = 3, color = "royalblue4", shape = "|") + 
      geom_point(aes(y = .data$year_q3), alpha = 0.6, 
                 size = 3, color = "royalblue4", shape = "|")
  }
  g <- g + labs(title = "Trend Topics", x = "Term", y = "Year") + 
    geom_segment(data = df, aes(x = .data$item, y = .data$year_q1, 
                                xend = .data$item, yend = .data$year_q3), size = 1, 
                 color = "royalblue4", alpha = 0.3) + coord_flip()
  if (isTRUE(graph)) {
    print(g)
  }
  results <- list(df = trend_med, df_graph = df, graph = g)
  return(results)
}
