# Supplementary material for: Modelling HIV/AIDS epidemiological complexity: A scoping review of Agent-Based Models and their application
Source: PLoS One. 2024 Feb 2;19(2):e0297247. doi: 10.1371/journal.pone.0297247 (PMC10836677; doi:10.1371/journal.pone.0297247)
Supplement: S5 Appendix — The database and analysis performed for the study. (ZIP) [file pone.0297247.s005.zip › S6 Scripts Files/Figures.R]

# Figures -----------------------------------------------------------------


## Functions -----------------------------------------------------------------

source("C:/Users/ander/OneDrive/R/DSAIDS-ABM Rview/Funções/histPlot2.R", 
       echo=TRUE)
source("C:/Users/ander/OneDrive/R/DSAIDS-ABM Rview/Funções/fieldByYear2.R", 
       echo=TRUE)
source("C:/Users/ander/OneDrive/R/DSAIDS-ABM Rview/Funções/dataFromIgraph.R", 
       encoding = 'UTF-8', echo=TRUE)


## Goal --------------------------------------------------------------------

RES <- fieldByYear2(BASE, field = "Goal", timespan = NULL, 
                    min.freq = 1, dynamic.plot = F)

tiff("Figures/Goals_Appearances.tiff", compression = "none")
RES$graph +
  theme_get() +
  theme_light() +
  theme(plot.title = element_blank()) 
dev.off()
#ggsave2("Figures/Goals_Appearances.tiff", device = "tiff", dpi = "retina")


## Population --------------------------------------------------------------

RES <- fieldByYear2(BASE, field = "Population", timespan = NULL, 
                    min.freq = 1, dynamic.plot = F)

tiff("Figures/Populations_Appearances.tiff", compression = "none")
RES$graph +
  theme_get() +
  theme_light() +
  theme(plot.title = element_blank())
dev.off()
