# Supplementary material for: Modelling HIV/AIDS epidemiological complexity: A scoping review of Agent-Based Models and their application
Source: PLoS One. 2024 Feb 2;19(2):e0297247. doi: 10.1371/journal.pone.0297247 (PMC10836677; doi:10.1371/journal.pone.0297247)
Supplement: S5 Appendix — The database and analysis performed for the study. (ZIP) [file pone.0297247.s005.zip › S6 Scripts Files/histPlot2.R]

require(RColorBrewer)
require(igraph)
require(hierformR)
require(graphsim)
require(ggrepel)

histoplot2 <- 
function (histResults, n = 10, size = 5, labelsize = 5, title_as_label = FALSE, 
          verbose = TRUE) 
{
  colorlist <- c(brewer.pal(9, "Set1")[-6], brewer.pal(8, 
                                                       "Set2")[-7], brewer.pal(12, "Paired")[-11], brewer.pal(12, 
                                                                                                              "Set3")[-c(2, 8, 12)])
  if (isTRUE(size)) {
    size <- 5
  }
  LCS <- colSums(histResults$NetMatrix)
  NET <- histResults$NetMatrix
  s = sort(LCS, decreasing = TRUE)[min(n, length(LCS))]
  ind = which(LCS >= s)
  NET = NET[ind, ind]
  LCS = LCS[ind]
  bsk.network <- graph_from_adjacency_matrix(NET, mode = c("directed"), 
                                             weighted = NULL)
  R <- strsplit(names(V(bsk.network)), ",")
  RR <- lapply(R, function(l) {
    l = l[1:2]
    l = paste(l[1], l[2], sep = ",")
  })
  V(bsk.network)$title <- histResults$histData$Title[ind]
  if (isTRUE(title_as_label)) {
    V(bsk.network)$id <- tolower(paste(substr(V(bsk.network)$title, 
                                              1, 50), "...", sep = ""))
  }
  else {
    V(bsk.network)$id <- tolower(unlist(RR))
  }
  deg <- LCS
  V(bsk.network)$size <- size
  Years <- as.numeric(unlist(str_extract_all(unlist(RR), "[[:digit:]]{4}$")))
  V(bsk.network)$years <- Years
  bsk.network <- igraph::simplify(bsk.network, remove.multiple = T, 
                                  remove.loops = T)
  E(bsk.network)$color <- "slategray1"
  bsk.network <- delete.vertices(bsk.network , which(degree(bsk.network)==0))
  dg <- decompose.graph(bsk.network)
  layout_m <- as.data.frame(layout.fruchterman.reingold(bsk.network))
  names(layout_m) <- c("x", "y")
  layout_m$name <- V(bsk.network)$name
  layout_m$years <- V(bsk.network)$years
  layout_m$cluster <- 0
  rr <- 0
  for (k in 1:length(dg)) {
    bsk <- dg[[k]]
    a <- ifelse(layout_m$name %in% V(bsk)$name, k, 0)
    layout_m$cluster <- layout_m$cluster + a
    Min <- min(layout_m$y[layout_m$cluster == k]) - 1
    layout_m$y[layout_m$cluster == k] <- layout_m$y[layout_m$cluster == 
                                                      k] + (rr - Min)
    rr <- max(layout_m$y[layout_m$cluster == k])
  }
  wp <- membership(cluster_infomap(bsk.network, modularity = FALSE))
  layout_m$color <- colorlist[wp]
  layout_m$x <- layout_m$years
  layout_m$y <- (diff(range(layout_m$x))/diff(range(layout_m$y))) * 
    layout_m$y
  df_net <- dataFromIgraph(bsk.network, layout = as.matrix(layout_m[c("x", 
                                                                      "y")]), niter = 50000, arrow.gap = 0)
  df_net$color <- "slategray1"
  df_net <- left_join(df_net, layout_m[c("name", "color")], 
                      by = "name")
  names(df_net)[10:11] <- c("color", "color_v")
  ylength <- diff(range(df_net$years)) + 1
  Ylabel <- (as.character(seq(min(df_net$years), max(df_net$years), 
                              length.out = ylength)))
  Breaks <- (seq(0, 1, length.out = ylength))
  df_net <- df_net %>% left_join(histResults$histData, 
                                 by = c(name = "Paper"))
  Title <- gsub("(.{40})", "\\1\n", df_net$title)
  df_net$Title <- unlist(lapply(Title, function(x) {
    paste(x, "\n", collapse = "", sep = "")
  }))
  df_net <- df_net %>% mutate(text = paste(tolower(.data$Title), 
                                           "doi: ", .data$DOI, "\nLCS: ", .data$LCS, "    GCS: ", 
                                           .data$GCS, sep = ""))
  g <- ggplot(df_net, aes(x = .data$x, y = .data$y, xend = .data$xend, 
                          yend = .data$yend)) + 
    geom_network_edges(color = "grey",size = 0.4, alpha = 0.4) + 
    geom_network_nodes(aes(color = .data$color_v), size = size, alpha = 0.5) + 
    geom_text(aes(label = .data$id ), 
                    size = labelsize, nudge_x = 0.045,
              nudge_y = 0.02, alpha = 1) + 
    scale_x_continuous(labels = Ylabel, breaks = Breaks) + 
    guides(size = "none", color = "none") + theme_minimal() + 
    theme(legend.position = "none", 
          panel.background = element_rect(fill = "white",color = "white"), 
          axis.line.y = element_blank(), 
          axis.text.y = element_blank(), axis.ticks.y = element_blank(), 
          axis.title.y = element_blank(), axis.title.x = element_blank(), 
          panel.grid.minor.y = element_blank(), panel.grid.major.y = element_blank(), 
          panel.grid.major.x = element_line(adjustcolor(col = "grey", 
                                                        alpha.f = 0.2), linetype = 2, size = 0.5), panel.grid.minor.x = element_blank(), 
          axis.text.x = element_text(face = "bold", angle = 90, 
                                     size = labelsize + 4))
  data("logo", envir = environment())
  logo <- grid::rasterGrob(logo, interpolate = TRUE)
  a <- ggplot_build(g)$data
  ymin <- unlist(lapply(a, function(l) {
    if ("y" %in% names(l)) {
      min(l["y"])
    }
  })) %>% min(na.rm = TRUE)
  ymax <- unlist(lapply(a, function(l) {
    if ("y" %in% names(l)) {
      max(l["y"])
    }
  })) %>% max(na.rm = TRUE)
  xmin <- unlist(lapply(a, function(l) {
    if ("x" %in% names(l)) {
      min(l["x"])
    }
  })) %>% min(na.rm = TRUE)
  xmax <- unlist(lapply(a, function(l) {
    if ("x" %in% names(l)) {
      max(l["x"])
    }
  })) %>% max(na.rm = TRUE)
  x <- c(xmax - 0.02 - diff(c(xmin, xmax)) * 0.125, xmax - 
           0.02)
  y <- c(ymin, ymin + diff(c(ymin, ymax)) * 0.125) + 0.02
#  g <- g + annotation_custom(logo, xmin = x[1], xmax = x[2], 
#                             ymin = y[1], ymax = y[2])
  if (isTRUE(verbose)) {
    plot(g)
    cat("\n Legend\n\n")
    label <- data.frame(Label = names(V(bsk.network)), stringsAsFactors = FALSE)
    Data <- histResults$histData
    Data <- left_join(label, Data, by = c(Label = "Paper"))
    print(Data[, -2])
  }
  results <- list(net = bsk.network, g = g, layout = layout_m, 
                  axis = data.frame(label = Ylabel, values = Breaks))
  return(results)
}
