# Supplementary material for: Modelling HIV/AIDS epidemiological complexity: A scoping review of Agent-Based Models and their application
Source: PLoS One. 2024 Feb 2;19(2):e0297247. doi: 10.1371/journal.pone.0297247 (PMC10836677; doi:10.1371/journal.pone.0297247)
Supplement: S5 Appendix — The database and analysis performed for the study. (ZIP) [file pone.0297247.s005.zip › S6 Scripts Files/pubmed-27418048_Jennes2016.txt]

PMID- 27418048
OWN - NLM
STAT- MEDLINE
DCOM- 20170522
LR  - 20191210
IS  - 1537-6613 (Electronic)
IS  - 0022-1899 (Print)
IS  - 0022-1899 (Linking)
VI  - 214
IP  - 12
DP  - 2016 Dec 15
TI  - Impact of the Centers for Disease Control's HIV Preexposure Prophylaxis 
      Guidelines for Men Who Have Sex With Men in the United States.
PG  - 1800-1807
AB  - BACKGROUND:  Preexposure prophylaxis (PrEP) is effective for preventing human 
      immunodeficiency virus (HIV) infection among men who have sex with men (MSM) 
      within trial settings. Population impact will depend on clinical indications for 
      PrEP initiation, coverage levels, and drug adherence. No modeling studies have 
      estimated the impact of clinical practice guidelines for PrEP issued by the 
      Centers for Disease Control and Prevention (CDC). METHODS:  Mathematical models 
      of HIV transmission among MSM were used to estimate the percentage of infections 
      averted (PIA) and the number needed to treat (NNT) under behavioral indications 
      of the CDC's PrEP guidelines. We modeled the contribution of these indications 
      while varying treatment coverage and adherence. RESULTS:  At 40% coverage of 
      indicated MSM over the next decade, application of CDC guidelines would avert 
      1162 infections per 100 000 person-years, 33.0% of expected infections. The 
      predicted NNT for the guidelines would be 25. Increasing coverage and adherence 
      jointly raise the PIA, but reductions to the NNT were associated with better 
      adherence only. CONCLUSIONS:  Implementation of CDC PrEP guidelines would result 
      in strong and sustained reductions in HIV incidence among MSM in the United 
      States. The guidelines strike a good balance between epidemiological impact (PIA) 
      and efficiency (NNT) at plausible scale-up levels. Adherence counseling could 
      maximize public health investment in PrEP by decreasing the NNT.
CI  - © The Author 2016. Published by Oxford University Press for the Infectious 
      Diseases Society of America. All rights reserved. For permissions, e-mail 
      journals.permissions@oup.com.
FAU - Jenness, Samuel M
AU  - Jenness SM
AD  - Department of Epidemiology.
FAU - Goodreau, Steven M
AU  - Goodreau SM
AD  - Department of Anthropology.
FAU - Rosenberg, Eli
AU  - Rosenberg E
AD  - Department of Epidemiology.
FAU - Beylerian, Emily N
AU  - Beylerian EN
AD  - Center for Studies in Demography and Ecology, University of Washington, Seattle.
FAU - Hoover, Karen W
AU  - Hoover KW
AD  - Division of HIV/AIDS Prevention, Centers for Disease Control and Prevention, 
      Atlanta, Georgia.
FAU - Smith, Dawn K
AU  - Smith DK
AD  - Division of HIV/AIDS Prevention, Centers for Disease Control and Prevention, 
      Atlanta, Georgia.
FAU - Sullivan, Patrick
AU  - Sullivan P
AD  - Department of Epidemiology.
AD  - Department of Global Health, Emory University.
LA  - eng
GR  - P30 AI050409/AI/NIAID NIH HHS/United States
GR  - R01 HD068395/HD/NICHD NIH HHS/United States
GR  - U38 PS004646/PS/NCHHSTP CDC HHS/United States
GR  - R24 HD042828/HD/NICHD NIH HHS/United States
GR  - R21 HD075662/HD/NICHD NIH HHS/United States
PT  - Journal Article
DEP - 20160714
PL  - United States
TA  - J Infect Dis
JT  - The Journal of infectious diseases
JID - 0413675
SB  - IM
CIN - J Infect Dis. 2016 Dec 15;214(12):1787-1789. PMID: 27418049
MH  - Adult
MH  - Centers for Disease Control and Prevention, U.S.
MH  - Disease Transmission, Infectious/*prevention & control
MH  - HIV Infections/epidemiology/*prevention & control/transmission
MH  - *Homosexuality, Male
MH  - Humans
MH  - Incidence
MH  - Male
MH  - Models, Theoretical
MH  - Practice Guidelines as Topic
MH  - Pre-Exposure Prophylaxis
MH  - United States/epidemiology
PMC - PMC5142082
OTO - NOTNLM
OT  - HIV
OT  - clinical guidelines
OT  - mathematical model
OT  - men who have sex with men
OT  - preexposure prophylaxis
OT  - sexual network
EDAT- 2016/07/16 06:00
MHDA- 2017/05/23 06:00
CRDT- 2016/07/16 06:00
PHST- 2016/02/18 00:00 [received]
PHST- 2016/04/14 00:00 [accepted]
PHST- 2016/07/16 06:00 [pubmed]
PHST- 2017/05/23 06:00 [medline]
PHST- 2016/07/16 06:00 [entrez]
AID - jiw223 [pii]
AID - 10.1093/infdis/jiw223 [doi]
PST - ppublish
SO  - J Infect Dis. 2016 Dec 15;214(12):1800-1807. doi: 10.1093/infdis/jiw223. Epub 
      2016 Jul 14.
