# Supplementary material for: Modelling HIV/AIDS epidemiological complexity: A scoping review of Agent-Based Models and their application
Source: PLoS One. 2024 Feb 2;19(2):e0297247. doi: 10.1371/journal.pone.0297247 (PMC10836677; doi:10.1371/journal.pone.0297247)
Supplement: S5 Appendix — The database and analysis performed for the study. (ZIP) [file pone.0297247.s005.zip › S6 Scripts Files/pubmed-33507308_jennes2021.txt]

PMID- 33507308
OWN - NLM
STAT- MEDLINE
DCOM- 20210412
LR  - 20210715
IS  - 1537-6613 (Electronic)
IS  - 0022-1899 (Print)
IS  - 0022-1899 (Linking)
VI  - 223
IP  - 6
DP  - 2021 Mar 29
TI  - Projected HIV and Bacterial Sexually Transmitted Infection Incidence Following 
      COVID-19-Related Sexual Distancing and Clinical Service Interruption.
PG  - 1019-1028
LID - 10.1093/infdis/jiab051 [doi]
AB  - BACKGROUND: The global COVID-19 pandemic has the potential to indirectly impact 
      transmission dynamics and prevention of HIV and other sexually transmitted 
      infections (STI). It is unknown what combined impact reductions in sexual 
      activity and interruptions in HIV/STI services will have on HIV/STI epidemic 
      trajectories. METHODS: We adapted a model of HIV, gonorrhea, and chlamydia for a 
      population of approximately 103 000 men who have sex with men (MSM) in the 
      Atlanta area. Model scenarios varied the timing, overlap, and relative extent of 
      COVID-19-related sexual distancing and service interruption within 4 service 
      categories (HIV screening, preexposure prophylaxis, antiretroviral therapy, and 
      STI treatment). RESULTS: A 50% relative decrease in sexual partnerships and 
      interruption of all clinical services, both lasting 18 months, would generally 
      offset each other for HIV (total 5-year population impact for Atlanta MSM, -227 
      cases), but have net protective effect for STIs (-23 800 cases). If distancing 
      lasted only 3 months but service interruption lasted 18 months, the total 5-year 
      population impact would be an additional 890 HIV cases and 57 500 STI cases. 
      CONCLUSIONS: Immediate action to limit the impact of service interruptions is 
      needed to address the indirect effects of the global COVID-19 pandemic on the 
      HIV/STI epidemic.
CI  - © The Author(s) 2021. Published by Oxford University Press for the Infectious 
      Diseases Society of America. All rights reserved. For permissions, e-mail: 
      journals.permissions@oup.com.
FAU - Jenness, Samuel M
AU  - Jenness SM
AD  - Department of Epidemiology, Rollins School of Public Health, Emory University, 
      Atlanta, Georgia, USA.
FAU - Le Guillou, Adrien
AU  - Le Guillou A
AD  - Department of Epidemiology, Rollins School of Public Health, Emory University, 
      Atlanta, Georgia, USA.
AD  - Department of Research and Public Health, Reims Teaching Hospitals, Robert Debré 
      Hospital, Reims, France.
FAU - Chandra, Christina
AU  - Chandra C
AD  - Department of Epidemiology, Rollins School of Public Health, Emory University, 
      Atlanta, Georgia, USA.
FAU - Mann, Laura M
AU  - Mann LM
AD  - Department of Epidemiology, Rollins School of Public Health, Emory University, 
      Atlanta, Georgia, USA.
FAU - Sanchez, Travis
AU  - Sanchez T
AD  - Department of Epidemiology, Rollins School of Public Health, Emory University, 
      Atlanta, Georgia, USA.
FAU - Westreich, Daniel
AU  - Westreich D
AD  - Department of Epidemiology, Gillings School of Global Public Health, University 
      of North Carolina Chapel Hill, Chapel Hill, North Carolina, USA.
FAU - Marcus, Julia L
AU  - Marcus JL
AD  - Department of Population Medicine, Harvard Medical School, Boston, Massachusetts, 
      USA.
AD  - Harvard Pilgrim Health Care Institute, Harvard Medical School, Boston, 
      Massachusetts, USA.
LA  - eng
GR  - P30 AI050409/AI/NIAID NIH HHS/United States
GR  - R01 AI138783/AI/NIAID NIH HHS/United States
GR  - K01 AI122853/AI/NIAID NIH HHS/United States
PT  - Journal Article
PT  - Research Support, N.I.H., Extramural
PL  - United States
TA  - J Infect Dis
JT  - The Journal of infectious diseases
JID - 0413675
SB  - IM
UOF - medRxiv. 2020 Sep 30;:. PMID: 33024979
CIN - J Infect Dis. 2021 Mar 29;223(6):930-932. PMID: 33503249
MH  - COVID-19/*epidemiology
MH  - Georgia/epidemiology
MH  - HIV Infections/*epidemiology
MH  - Homosexuality, Male
MH  - Humans
MH  - Incidence
MH  - Male
MH  - Models, Statistical
MH  - Pandemics
MH  - Sexual Behavior/*statistics & numerical data
MH  - Sexual Partners
MH  - Sexual and Gender Minorities
MH  - Sexually Transmitted Diseases, Bacterial/*epidemiology
PMC - PMC7928867
OTO - NOTNLM
OT  - COVID-19
OT  - HIV
OT  - STI
OT  - mathematical model
OT  - men who have sex with men
OT  - sexual networks
EDAT- 2021/01/29 06:00
MHDA- 2021/04/13 06:00
CRDT- 2021/01/28 12:14
PHST- 2020/11/03 00:00 [received]
PHST- 2021/01/22 00:00 [accepted]
PHST- 2021/01/29 06:00 [pubmed]
PHST- 2021/04/13 06:00 [medline]
PHST- 2021/01/28 12:14 [entrez]
AID - 6122459 [pii]
AID - jiab051 [pii]
AID - 10.1093/infdis/jiab051 [doi]
PST - ppublish
SO  - J Infect Dis. 2021 Mar 29;223(6):1019-1028. doi: 10.1093/infdis/jiab051.
