# Supplementary material for: Modelling HIV/AIDS epidemiological complexity: A scoping review of Agent-Based Models and their application
Source: PLoS One. 2024 Feb 2;19(2):e0297247. doi: 10.1371/journal.pone.0297247 (PMC10836677; doi:10.1371/journal.pone.0297247)
Supplement: S5 Appendix — The database and analysis performed for the study. (ZIP) [file pone.0297247.s005.zip › S6 Scripts Files/pubmed-hivTitleOR-set-010823.txt]

PMID- 37516819
OWN - NLM
STAT- MEDLINE
DCOM- 20230731
LR  - 20230801
IS  - 1471-2334 (Electronic)
IS  - 1471-2334 (Linking)
VI  - 23
IP  - 1
DP  - 2023 Jul 29
TI  - An agent-based model of binge drinking, inequitable gender norms and their 
      contribution to HIV transmission, with application to South Africa.
PG  - 500
LID - 10.1186/s12879-023-08470-y [doi]
LID - 500
AB  - BACKGROUND: Binge drinking, inequitable gender norms and sexual risk behaviour 
      are closely interlinked. This study aims to model the potential effect of alcohol 
      counselling interventions (in men and women) and gender-transformative 
      interventions (in men) as strategies to reduce HIV transmission. METHODS: We 
      developed an agent-based model of HIV and other sexually transmitted infections, 
      allowing for effects of binge drinking on sexual risk behaviour, and effects of 
      inequitable gender norms (in men) on sexual risk behaviour and binge drinking. 
      The model was applied to South Africa and was calibrated using data from 
      randomized controlled trials of alcohol counselling interventions (n = 9) and 
      gender-transformative interventions (n = 4) in sub-Saharan Africa. The model was 
      also calibrated to South African data on alcohol consumption and acceptance of 
      inequitable gender norms. Binge drinking was defined as five or more drinks on a 
      single day, in the last month. RESULTS: Binge drinking is estimated to be highly 
      prevalent in South Africa (54% in men and 35% in women, in 2021), and over the 
      2000-2021 period 54% (95% CI: 34-74%) of new HIV infections occurred in binge 
      drinkers. Binge drinking accounted for 6.8% of new HIV infections (0.0-32.1%) 
      over the same period, which was mediated mainly by an effect of binge drinking in 
      women on engaging in casual sex. Inequitable gender norms accounted for 17.5% of 
      incident HIV infections (0.0-68.3%), which was mediated mainly by an effect of 
      inequitable gender norms on male partner concurrency. A multi-session alcohol 
      counselling intervention that reaches all binge drinkers would reduce HIV 
      incidence by 1.2% (0.0-2.5%) over a 5-year period, while a community-based 
      gender-transformative intervention would reduce incidence by 3.2% (0.8-7.2%) or 
      by 7.3% (0.6-21.2%) if there was no waning of intervention impact. CONCLUSIONS: 
      Although binge drinking and inequitable gender norms contribute substantially to 
      HIV transmission in South Africa, recently-trialled alcohol counselling and 
      gender-transformative interventions are likely to have only modest effects on HIV 
      incidence. Further innovation in developing locally-relevant interventions to 
      address binge drinking and inequitable gender norms is needed.
CI  - © 2023. The Author(s).
FAU - Johnson, Leigh F
AU  - Johnson LF
AD  - Centre for Infectious Disease Epidemiology and Research, Faculty of Health 
      Sciences, University of Cape Town, Anzio Road, Cape Town, 7925, Observatory, 
      South Africa. Leigh.Johnson@uct.ac.za.
FAU - Kubjane, Mmamapudi
AU  - Kubjane M
AD  - Centre for Infectious Disease Epidemiology and Research, Faculty of Health 
      Sciences, University of Cape Town, Anzio Road, Cape Town, 7925, Observatory, 
      South Africa.
FAU - de Voux, Alex
AU  - de Voux A
AD  - Division of Epidemiology and Biostatistics, University of Cape Town, Cape Town, 
      South Africa.
FAU - Ohrnberger, Julius
AU  - Ohrnberger J
AD  - Department of Infectious Disease Epidemiology, Imperial College London, London, 
      UK.
FAU - Tlali, Mpho
AU  - Tlali M
AD  - Centre for Infectious Disease Epidemiology and Research, Faculty of Health 
      Sciences, University of Cape Town, Anzio Road, Cape Town, 7925, Observatory, 
      South Africa.
LA  - eng
GR  - 007145/Bill and Melinda Gates Foundation/
PT  - Journal Article
DEP - 20230729
PL  - England
TA  - BMC Infect Dis
JT  - BMC infectious diseases
JID - 100968551
RN  - 3K9958V90M (Ethanol)
SB  - IM
MH  - Female
MH  - Male
MH  - Humans
MH  - *HIV Infections/epidemiology/prevention & control
MH  - South Africa/epidemiology
MH  - *Binge Drinking/epidemiology
MH  - Ethanol
MH  - Sexual Behavior
PMC - PMC10385913
OTO - NOTNLM
OT  - Alcohol
OT  - Gender norms
OT  - HIV/AIDS
OT  - Mathematical modelling
OT  - South Africa
OT  - Structural intervention
COIS- The authors declare no competing interests.
EDAT- 2023/07/30 01:06
MHDA- 2023/07/31 11:42
CRDT- 2023/07/29 23:22
PHST- 2023/01/20 00:00 [received]
PHST- 2023/07/18 00:00 [accepted]
PHST- 2023/07/31 11:42 [medline]
PHST- 2023/07/30 01:06 [pubmed]
PHST- 2023/07/29 23:22 [entrez]
AID - 10.1186/s12879-023-08470-y [pii]
AID - 8470 [pii]
AID - 10.1186/s12879-023-08470-y [doi]
PST - epublish
SO  - BMC Infect Dis. 2023 Jul 29;23(1):500. doi: 10.1186/s12879-023-08470-y.

PMID- 37419836
OWN - NLM
STAT- MEDLINE
DCOM- 20230731
LR  - 20230731
IS  - 1873-5487 (Electronic)
IS  - 0188-4409 (Linking)
VI  - 54
IP  - 5
DP  - 2023 Jul
TI  - Agent-based Modeling: Exploring Treatment Adherence Among Adolescents with HIV.
PG  - 102844
LID - S0188-4409(23)00082-6 [pii]
LID - 10.1016/j.arcmed.2023.102844 [doi]
FAU - Kizito, Samuel
AU  - Kizito S
AD  - International Center for Child Health and Development, Brown School, Washington 
      University in St. Louis, MO., USA. Electronic address: kizito.s@wustl.edu.
LA  - eng
PT  - Letter
DEP - 20230705
PL  - United States
TA  - Arch Med Res
JT  - Archives of medical research
JID - 9312706
RN  - 0 (Anti-HIV Agents)
SB  - IM
MH  - Humans
MH  - Adolescent
MH  - Treatment Adherence and Compliance
MH  - *HIV Infections/drug therapy
MH  - Systems Analysis
MH  - *Anti-HIV Agents/therapeutic use
COIS- Conflict of Interest The authors declare no competing interests.
EDAT- 2023/07/08 10:42
MHDA- 2023/07/31 06:42
CRDT- 2023/07/07 22:02
PHST- 2023/06/14 00:00 [received]
PHST- 2023/06/27 00:00 [accepted]
PHST- 2023/07/31 06:42 [medline]
PHST- 2023/07/08 10:42 [pubmed]
PHST- 2023/07/07 22:02 [entrez]
AID - S0188-4409(23)00082-6 [pii]
AID - 10.1016/j.arcmed.2023.102844 [doi]
PST - ppublish
SO  - Arch Med Res. 2023 Jul;54(5):102844. doi: 10.1016/j.arcmed.2023.102844. Epub 2023 
      Jul 5.

PMID- 37390706
OWN - NLM
STAT- Publisher
LR  - 20230630
IS  - 1878-0067 (Electronic)
IS  - 1878-0067 (Linking)
VI  - 44
DP  - 2023 Jun 27
TI  - Modeling the impact of different PrEP targeting strategies combined with a 
      clinic-based HIV-1 nucleic acid testing intervention in Kenya.
PG  - 100696
LID - S1755-4365(23)00032-4 [pii]
LID - 10.1016/j.epidem.2023.100696 [doi]
AB  - BACKGROUND: Up to 69% of adults who acquire HIV in Kenya seek care for acute 
      retroviral symptoms, providing an important opportunity for early diagnosis and 
      HIV care engagement. The Tambua Mapema Plus (TMP) trial tested a combined HIV-1 
      nucleic acid testing, linkage, treatment, and partner notification intervention 
      for adults with symptoms of acute HIV infection presenting to health facilities 
      in coastal Kenya. We estimated the potential impact on the Kenyan HIV epidemic of 
      providing PrEP to individuals testing negative in TMP, if scaled up. METHODS: We 
      developed an agent-based simulation of HIV-1 transmission using TMP data and 
      current Kenyan statistics. PrEP interventions were layered onto a model of TMP as 
      standard of care, to estimate additional potential population-level impact of 
      enrolling HIV-negative individuals identified through TMP on PrEP over 10 years. 
      Four scenarios were modeled: PrEP for uninfected individuals in disclosed 
      serodiscordant couples; PrEP for individuals with concurrent partnerships; PrEP 
      for all uninfected individuals identified through TMP; and PrEP integrated into 
      the enhanced partner services component of TMP. FINDINGS: Providing PrEP to both 
      individuals with concurrent partnerships and uninfected partners identified 
      through enhanced partner services reduced new HIV infections and was efficient 
      based on numbers needed to treat (NNT). The mean percent of infections averted 
      was 2.79 (95%SI:-10.83, 15.24) and 4.62 (95%SI:-9.5, 16.82) when PrEP uptake was 
      50% and 100%, respectively, and median NNT was 22.54 (95%SI:not defined, 6.45) 
      and 27.55 (95%SI:not defined, 11.0), respectively. Providing PrEP for all 
      uninfected individuals identified through TMP averted up to 12.68% (95%SI:0.17, 
      25.19) of new infections but was not efficient based on the NNT: 200.24 
      (95%SI:523.81, 123.23). CONCLUSIONS: Providing PrEP to individuals testing 
      negative for HIV-1 nucleic acid after presenting to a health facility with 
      symptoms compatible with acute HIV adds value to the TMP intervention, provided 
      PrEP is targeted effectively and efficiently. FUNDING: National Institutes of 
      Health, Sub-Saharan African Network for TB/HIV Research Excellence.
CI  - Copyright © 2023. Published by Elsevier B.V.
FAU - Hamilton, Deven T
AU  - Hamilton DT
AD  - Center for Studies in Demography & Ecology, University of Washington, Seattle, 
      WA, United States. Electronic address: dth2@uw.edu.
FAU - Agutu, Clara
AU  - Agutu C
AD  - KEMRI - Wellcome Trust Research Programme, Kilifi, Kenya.
FAU - Sirengo, Martin
AU  - Sirengo M
AD  - National AIDS & STI Control Programme, Nairobi, Kenya.
FAU - Chege, Wairimu
AU  - Chege W
AD  - National Institutes of Allergy & Infectious Diseases, National Institutes of 
      Health, Rockville, MD, United States.
FAU - Goodreau, Steven M
AU  - Goodreau SM
AD  - Departments of Anthropology and Epidemiology, University of Washington, Seattle, 
      WA, United States.
FAU - Elder, Adam
AU  - Elder A
AD  - Department of Biostatistics, University of Washington, Seattle, WA, United 
      States.
FAU - Sanders, Eduard J
AU  - Sanders EJ
AD  - KEMRI - Wellcome Trust Research Programme, Kilifi, Kenya; University of Oxford, 
      Headington, United Kingdom.
FAU - Graham, Susan M
AU  - Graham SM
AD  - Departments of Medicine, Global Health, and Epidemiology, University of 
      Washington, Seattle, WA, United States.
LA  - eng
PT  - Journal Article
DEP - 20230627
PL  - Netherlands
TA  - Epidemics
JT  - Epidemics
JID - 101484711
SB  - IM
OTO - NOTNLM
OT  - Epidemic modeling
OT  - HIV prevention
OT  - HIV-1 nucleic acid testing
OT  - Kenya
OT  - PrEP
COIS- Declaration of Competing Interest None.
EDAT- 2023/07/01 11:41
MHDA- 2023/07/01 11:41
CRDT- 2023/06/30 18:07
PHST- 2022/06/06 00:00 [received]
PHST- 2023/04/24 00:00 [revised]
PHST- 2023/06/12 00:00 [accepted]
PHST- 2023/07/01 11:41 [medline]
PHST- 2023/07/01 11:41 [pubmed]
PHST- 2023/06/30 18:07 [entrez]
AID - S1755-4365(23)00032-4 [pii]
AID - 10.1016/j.epidem.2023.100696 [doi]
PST - aheadofprint
SO  - Epidemics. 2023 Jun 27;44:100696. doi: 10.1016/j.epidem.2023.100696.

PMID- 37349036
OWN - NLM
STAT- MEDLINE
DCOM- 20230626
LR  - 20230626
IS  - 2214-109X (Electronic)
IS  - 2214-109X (Linking)
VI  - 11
IP  - 7
DP  - 2023 Jul
TI  - Strengthening the HIV prevention cascade to maximise epidemiological impact in 
      eastern Zimbabwe: a modelling study.
PG  - e1105-e1113
LID - S2214-109X(23)00206-1 [pii]
LID - 10.1016/S2214-109X(23)00206-1 [doi]
AB  - BACKGROUND: HIV prevention cascades provide a systematic understanding of 
      barriers to prevention. In this study we used mathematical modelling to 
      understand the consequences of these barriers and how the cascade could be 
      strengthened to maximise epidemiological impact, providing potentially important 
      insights for programmes. METHODS: We used an individual-based model of HIV 
      transmission (PopART-IBM), calibrated to data from the Manicaland cohort from 
      eastern Zimbabwe. HIV prevention cascade estimates from this cohort were used as 
      probabilities for indicators in the model representing an individual's 
      motivation, access, and capacity to effectively use pre-exposure prophylaxis, 
      voluntary male medical circumcision, and condoms. We examined how current 
      barriers affect the number and distribution of HIV infections compared with a 
      no-barrier scenario. Using assumptions about how interventions could strengthen 
      the HIV prevention cascade, we estimated the reduction in HIV infections over a 
      10-year period through addressing different elements of the cascade. FINDINGS: 
      21 200 new potentially avertable HIV infections will occur over the next 10 years 
      due to existing HIV prevention cascade barriers, 74·2% of the 28 500 new 
      infections that would occur with existing barriers in a population of 
      approximately 1·2 million adults. Removing these barriers would reduce HIV 
      incidence below the benchmarks for epidemic elimination. Addressing all cascade 
      steps in one priority population is substantially more effective than addressing 
      one step across all populations. INTERPRETATION: Interventions exist in eastern 
      Zimbabwe to reduce HIV towards elimination, but barriers of motivation, access, 
      and effective use prevent their full effect being realised. Interventions need to 
      be multilayered and address all steps along the HIV prevention cascade. Models 
      incorporating the HIV prevention cascade can help to identify the main barriers 
      to greater effectiveness. FUNDING: National Institutes of Mental Health, Bill & 
      Melinda Gates Foundation, and Medical Research Council Centre for Global 
      Infectious Disease Analysis funding from the UK Medical Research Council and UK 
      Foreign, Commonwealth & Development Office (FCDO).
CI  - Copyright © 2023 The Author(s). Published by Elsevier Ltd. This is an Open Access 
      article under the CC BY 4.0 license. Published by Elsevier Ltd.. All rights 
      reserved.
FAU - Pickles, Michael
AU  - Pickles M
AD  - Medical Research Council Centre for Global Infectious Disease Analysis, School of 
      Public Health, Imperial College London, London, UK. Electronic address: 
      m.pickles@imperial.ac.uk.
FAU - Gregson, Simon
AU  - Gregson S
AD  - Medical Research Council Centre for Global Infectious Disease Analysis, School of 
      Public Health, Imperial College London, London, UK; Biomedical and Research 
      Training Institute, Harare, Zimbabwe.
FAU - Moorhouse, Louisa
AU  - Moorhouse L
AD  - Medical Research Council Centre for Global Infectious Disease Analysis, School of 
      Public Health, Imperial College London, London, UK.
FAU - Dadirai, Tawanda
AU  - Dadirai T
AD  - Biomedical and Research Training Institute, Harare, Zimbabwe.
FAU - Dzamatira, Freedom
AU  - Dzamatira F
AD  - Biomedical and Research Training Institute, Harare, Zimbabwe.
FAU - Mandizvidza, Phyllis
AU  - Mandizvidza P
AD  - Biomedical and Research Training Institute, Harare, Zimbabwe.
FAU - Maswera, Rufurwokuda
AU  - Maswera R
AD  - Biomedical and Research Training Institute, Harare, Zimbabwe.
FAU - Museka, Tafadzwa
AU  - Museka T
AD  - Biomedical and Research Training Institute, Harare, Zimbabwe.
FAU - Schaefer, Robin
AU  - Schaefer R
AD  - Medical Research Council Centre for Global Infectious Disease Analysis, School of 
      Public Health, Imperial College London, London, UK.
FAU - Skovdal, Morten
AU  - Skovdal M
AD  - Department of Public Health, University of Copenhagen, Copenhagen, Denmark.
FAU - Thomas, Ranjeeta
AU  - Thomas R
AD  - Department of Health Policy, London School of Economics and Political Science, 
      London, UK.
FAU - Tsenesa, Blessing
AU  - Tsenesa B
AD  - Biomedical and Research Training Institute, Harare, Zimbabwe.
FAU - Mugurungi, Owen
AU  - Mugurungi O
AD  - Ministry of Health and Child Care, Harare, Zimbabwe.
FAU - Nyamukapa, Constance
AU  - Nyamukapa C
AD  - Medical Research Council Centre for Global Infectious Disease Analysis, School of 
      Public Health, Imperial College London, London, UK; Biomedical and Research 
      Training Institute, Harare, Zimbabwe.
FAU - Hallett, Timothy B
AU  - Hallett TB
AD  - Medical Research Council Centre for Global Infectious Disease Analysis, School of 
      Public Health, Imperial College London, London, UK.
LA  - eng
PT  - Journal Article
PL  - England
TA  - Lancet Glob Health
JT  - The Lancet. Global health
JID - 101613665
SB  - IM
MH  - Adult
MH  - Humans
MH  - Male
MH  - *HIV Infections/epidemiology/prevention & control
MH  - Zimbabwe/epidemiology
MH  - *Acquired Immunodeficiency Syndrome
MH  - Models, Theoretical
MH  - *Epidemics
COIS- Declaration of interests SG declares shareholdings in pharmaceutical companies 
      GlaxoSmithKline and AstraZeneca. All other authors declare no competing 
      interests.
EDAT- 2023/06/23 01:10
MHDA- 2023/06/26 06:41
CRDT- 2023/06/22 21:00
PHST- 2022/11/28 00:00 [received]
PHST- 2023/04/19 00:00 [revised]
PHST- 2023/04/19 00:00 [accepted]
PHST- 2023/06/26 06:41 [medline]
PHST- 2023/06/23 01:10 [pubmed]
PHST- 2023/06/22 21:00 [entrez]
AID - S2214-109X(23)00206-1 [pii]
AID - 10.1016/S2214-109X(23)00206-1 [doi]
PST - ppublish
SO  - Lancet Glob Health. 2023 Jul;11(7):e1105-e1113. doi: 
      10.1016/S2214-109X(23)00206-1.

PMID- 37266447
OWN - NLM
STAT- PubMed-not-MEDLINE
LR  - 20230604
IS  - 2673-3153 (Electronic)
IS  - 2673-3153 (Print)
IS  - 2673-3153 (Linking)
VI  - 5
DP  - 2023
TI  - Cost-effectiveness of the dual prevention pill for contraception and HIV 
      pre-exposure prophylaxis.
PG  - 1144217
LID - 10.3389/frph.2023.1144217 [doi]
LID - 1144217
AB  - INTRODUCTION: Women in sub-Saharan Africa (SSA) experience the world's highest 
      rates of both HIV infection and unintended pregnancy. The Dual Prevention Pill 
      (DPP) is a novel multipurpose prevention technology (MPT) that co-formulates HIV 
      pre-exposure prophylaxis (PrEP) and combined hormonal oral contraception into a 
      single daily pill. As a dual indication product, the DPP may be preferred by 
      women facing these overlapping health risks. However, most SSA countries face 
      severe healthcare resource constraints. Research is needed to assess whether, in 
      what populations, and in what use cases the DPP would be cost-effective. METHODS: 
      We augmented an agent-based SSA HIV model with maternal health parameters 
      including unintended pregnancy, abortion, and maternal mortality. Based on a 
      previous market analysis, we assumed a primary DPP user population of current 
      oral contraceptive users ages 25-49, and alternative user populations in 
      different risk groups (age 15-24, sex workers, HIV-serodiscordant couples) and 
      baseline product use profiles (unmet need for contraception, oral PrEP use, 
      condom use). In three geographies (western Kenya, Zimbabwe, South Africa), we 
      estimated HIV infections averted, pregnancies averted, disability-adjusted 
      life-years (DALYs) averted, and the incremental cost-effectiveness ratio (ICER) 
      over a 30-year time horizon, assuming equivalent adherence to the DPP as to oral 
      contraceptives, higher adherence, or lower adherence. RESULTS: The DPP is likely 
      to be a cost-effective alternative to oral PrEP among users in need of 
      contraception. Among women not already using PrEP, the DPP is likely to be 
      cost-saving in sex workers and serodiscordant couples. The DPP is unlikely to be 
      cost-effective in oral contraceptive users in the general population. Switching 
      from oral contraception to the DPP could be net harmful in some settings and 
      populations if it were to substantially reduces adherence to oral contraception. 
      Results were robust to a range of time horizons or discount rates. CONCLUSION: 
      The DPP has the potential to be cost-effective and cost-saving in populations at 
      substantial HIV risk. Outcomes are sensitive to adherence, implying that 
      effective counseling and decision-making tools for users considering the DPP will 
      be essential. More research is needed to understand real-life adherence patterns 
      and ensure health benefits achieved from contraception alone are not lost.
CI  - © 2023 Milali, Resar, Kaftan, Campbell, Olowu, Edwards, Platais, Kim, Jenkins and 
      Bershteyn.
FAU - Milali, Masabho P
AU  - Milali MP
AD  - Department of Population Health, NYU Grossman School of Medicine, New York, NY, 
      United States.
FAU - Resar, Danielle
AU  - Resar D
AD  - Clinton Health Access Initiative, Boston, MA, United States.
FAU - Kaftan, David
AU  - Kaftan D
AD  - Department of Population Health, NYU Grossman School of Medicine, New York, NY, 
      United States.
FAU - Campbell, Jennifer
AU  - Campbell J
AD  - Clinton Health Access Initiative, Boston, MA, United States.
FAU - Olowu, Adebanjo
AU  - Olowu A
AD  - Clinton Health Access Initiative, Boston, MA, United States.
FAU - Edwards, Danny
AU  - Edwards D
AD  - Clinton Health Access Initiative, Boston, MA, United States.
FAU - Platais, Ingrida
AU  - Platais I
AD  - Department of Population Health, NYU Grossman School of Medicine, New York, NY, 
      United States.
FAU - Kim, Hae-Young
AU  - Kim HY
AD  - Department of Population Health, NYU Grossman School of Medicine, New York, NY, 
      United States.
FAU - Jenkins, Sarah
AU  - Jenkins S
AD  - Clinton Health Access Initiative, Boston, MA, United States.
FAU - Bershteyn, Anna
AU  - Bershteyn A
AD  - Department of Population Health, NYU Grossman School of Medicine, New York, NY, 
      United States.
LA  - eng
PT  - Journal Article
DEP - 20230517
PL  - Switzerland
TA  - Front Reprod Health
JT  - Frontiers in reproductive health
JID - 9918230899006676
PMC - PMC10230827
OTO - NOTNLM
OT  - HIV
OT  - cost-Effectiveness
OT  - daly
OT  - dual prevention pill
OT  - hiv prevention
OT  - multipurpose prevention technologies
OT  - oral contraception pill
OT  - prEP
COIS- The authors declare that the research was conducted in the absence of any 
      commercial or financial relationships that could be construed as a potential 
      conflict of interest.
EDAT- 2023/06/02 13:16
MHDA- 2023/06/02 13:17
CRDT- 2023/06/02 10:59
PHST- 2023/01/13 00:00 [received]
PHST- 2023/04/24 00:00 [accepted]
PHST- 2023/06/02 13:17 [medline]
PHST- 2023/06/02 13:16 [pubmed]
PHST- 2023/06/02 10:59 [entrez]
AID - 10.3389/frph.2023.1144217 [doi]
PST - epublish
SO  - Front Reprod Health. 2023 May 17;5:1144217. doi: 10.3389/frph.2023.1144217. 
      eCollection 2023.

PMID- 37081482
OWN - NLM
STAT- MEDLINE
DCOM- 20230502
LR  - 20230502
IS  - 1471-2458 (Electronic)
IS  - 1471-2458 (Linking)
VI  - 23
IP  - 1
DP  - 2023 Apr 20
TI  - Achieving the "Ending the HIV Epidemic in the U.S." incidence reduction goals 
      among at-risk populations in the South.
PG  - 716
LID - 10.1186/s12889-023-15563-5 [doi]
LID - 716
AB  - INTRODUCTION: Antiretroviral medication coverage remains sub-optimal in much of 
      the United States, particularly the Sothern region, and Non-Hispanic Black or 
      African American persons (NHB) continue to be disproportionately impacted by the 
      HIV epidemic. The "Ending the HIV Epidemic in the U.S." (EHE) initiative seeks to 
      reduce HIV incidence nationally by focusing resources towards the most highly 
      impacted localities and populations. This study evaluates the impact of 
      hypothetical improvements in ART and PrEP coverage to estimate the levels of 
      coverage needed to achieve EHE goals in the South. METHODS: We developed a 
      stochastic, agent-based network model of 500,000 individuals to simulate the HIV 
      epidemic and hypothetical improvements in ART and PrEP coverage. RESULTS: New 
      infections declined by 78.6% at 90%/40% ART/PrEP and 94.3% at 100%/50% ART/PrEP. 
      Declines in annual incidence rates surpassed 75% by 2025 with 90%/40% ART/PrEP 
      and 90% by 2030 with 100%/50% ART/PrEP coverage. Increased ART coverage among NHB 
      MSM was associated with a linear decline in incidence among all MSM. Declines in 
      incidence among Hispanic/Latino and White/Other MSM were similar regardless of 
      which MSM race group increased their ART coverage, while the benefit to NHB MSM 
      was greatest when their own ART coverage increased. The incidence rate among NHB 
      women declined by over a third when either NHB heterosexual men or NHB MSM 
      increased their ART use respectively. Increased use of PrEP was associated with a 
      decline in incidence for the groups using PrEP. MSM experienced the largest 
      absolute declines in incidence with increasing PrEP coverage, followed by NHB 
      women. CONCLUSIONS: Our analysis indicates that it is possible to reach EHE 
      goals. The largest reductions in HIV incidence can be achieved by increasing ART 
      coverage among MSM and all race groups benefit regardless of differences in ART 
      initiation by race. Improving ART coverage to > 90% should be prioritized with a 
      particular emphasis on reaching NHB MSM. Such a focus will reduce the largest 
      number of incident cases, reduce racial HIV incidence disparities among both MSM 
      and women, and reduce racial health disparities among persons with HIV. NHB women 
      should also be prioritized for PrEP outreach.
CI  - © 2023. The Author(s).
FAU - Hamilton, Deven T
AU  - Hamilton DT
AUID- ORCID: 0000-0003-4334-958X
AD  - Center for Studies in Demography and Ecology, University of Washington, 206 Raitt 
      Hall, UW, Box 353412, Seattle, WA, 98195-3412, USA. dth2@uw.edu.
FAU - Hoover, Karen W
AU  - Hoover KW
AD  - Division of HIV Prevention (DHP), National Center for HIV, Viral Hepatitis, STD, 
      and TB Prevention (NCHHSTP), Centers for Disease Control and Prevention (CDC), 
      Atlanta, GA, USA.
FAU - Smith, Dawn K
AU  - Smith DK
AD  - Division of HIV Prevention (DHP), National Center for HIV, Viral Hepatitis, STD, 
      and TB Prevention (NCHHSTP), Centers for Disease Control and Prevention (CDC), 
      Atlanta, GA, USA.
FAU - Delaney, Kevin P
AU  - Delaney KP
AD  - Division of HIV Prevention (DHP), National Center for HIV, Viral Hepatitis, STD, 
      and TB Prevention (NCHHSTP), Centers for Disease Control and Prevention (CDC), 
      Atlanta, GA, USA.
FAU - Wang, Li Yan
AU  - Wang LY
AD  - Division of Adolescent and School Health, Centers for Disease Control and 
      Prevention, Atlanta, GA, USA.
FAU - Li, Jingjing
AU  - Li J
AD  - Division of Adolescent and School Health, Centers for Disease Control and 
      Prevention, Atlanta, GA, USA.
FAU - Hoyte, Tamika
AU  - Hoyte T
AD  - National Center for HIV, Viral Hepatitis, STD, and TB Prevention (NCHHSTP), 
      Centers for Disease Control and Prevention (CDC), Atlanta, GA, USA.
FAU - Jenness, Samuel M
AU  - Jenness SM
AD  - Department of Epidemiology, Rollins School of Public Health, Emory University, 
      Atlanta, GA, USA.
FAU - Goodreau, Steven M
AU  - Goodreau SM
AD  - Center for Studies in Demography and Ecology, University of Washington, 206 Raitt 
      Hall, UW, Box 353412, Seattle, WA, 98195-3412, USA.
AD  - Department of Anthropology, University of Washington, Seattle, WA, USA.
LA  - eng
GR  - R01 AI138783/AI/NIAID NIH HHS/United States
GR  - R21 MH112449/MH/NIMH NIH HHS/United States
PT  - Journal Article
PT  - Research Support, N.I.H., Extramural
DEP - 20230420
PL  - England
TA  - BMC Public Health
JT  - BMC public health
JID - 100968562
RN  - 0 (Anti-HIV Agents)
SB  - IM
MH  - Female
MH  - Humans
MH  - Male
MH  - *Anti-HIV Agents/therapeutic use
MH  - Goals
MH  - *HIV Infections/drug therapy/epidemiology/prevention & control
MH  - Homosexuality, Male/statistics & numerical data
MH  - Incidence
MH  - *Pre-Exposure Prophylaxis/methods/statistics & numerical data
MH  - Sexual and Gender Minorities/statistics & numerical data
MH  - United States/epidemiology
MH  - *Disease Eradication/methods/statistics & numerical data
MH  - *Health Status Disparities
PMC - PMC10116101
OTO - NOTNLM
OT  - Antiretroviral therapy
OT  - HIV
OT  - Modeling
OT  - Pre-exposure prophylaxis
COIS- The authors have no conflicts of interest to declare.
EDAT- 2023/04/21 00:42
MHDA- 2023/04/24 06:42
CRDT- 2023/04/20 23:40
PHST- 2022/08/30 00:00 [received]
PHST- 2023/03/29 00:00 [accepted]
PHST- 2023/04/24 06:42 [medline]
PHST- 2023/04/21 00:42 [pubmed]
PHST- 2023/04/20 23:40 [entrez]
AID - 10.1186/s12889-023-15563-5 [pii]
AID - 15563 [pii]
AID - 10.1186/s12889-023-15563-5 [doi]
PST - epublish
SO  - BMC Public Health. 2023 Apr 20;23(1):716. doi: 10.1186/s12889-023-15563-5.

PMID- 36927810
OWN - NLM
STAT- MEDLINE
DCOM- 20230505
LR  - 20230508
IS  - 1473-5571 (Electronic)
IS  - 0269-9370 (Linking)
VI  - 37
IP  - 7
DP  - 2023 Jun 1
TI  - Closing the gaps in the continuum of depression care for persons with HIV: 
      modeling the impact on viral suppression in the United States.
PG  - 1147-1156
LID - 10.1097/QAD.0000000000003536 [doi]
AB  - OBJECTIVE: Depression is prevalent among persons with HIV (PWH) and is associated 
      with poorer adherence and lack of viral load suppression (VLS). When treated for 
      depression, PWH are more likely to stay in HIV care and adhere to medications; 
      however, for many PWH, depression is not adequately diagnosed or treated. We 
      adapted Progression and Transmission of HIV (PATH 3.0), a U.S. agent-based 
      dynamic stochastic simulation model, by incorporating a continuum of depression 
      care and estimating the impact on VLS of an enhanced depression diagnosis and 
      care scenario (EDC). METHODS: We compared EDC - whereby every PWH is assessed for 
      depression, gets treatment if diagnosed, and of those, half achieve remission - 
      to a status quo scenario (SQ) on VLS. Based on published findings, assumptions 
      for SQ were: 34.7% depressed, 45% diagnosed, 55.3% treated and 33% of treated 
      achieving remission. Compared to PWH without depression, we assumed the 
      probability of being non-virally suppressed increased by 1.57 times for PWH with 
      depression (PWH-D), and by 0.95 times for PWH with remitted depression. RESULTS: 
      There was an average increase of 14.6% (11.5-18.5) in the proportion of PWH-D who 
      achieved VLS in EDC compared to SQ. Among all PWH, there was a 4.7% (3.4-6.0) 
      increase in the proportion who achieved VLS in EDC compared to SQ. CONCLUSIONS: 
      Fully diagnosing and adequately treating depression would improve health and 
      quality of life for a substantial proportion of PWH-D and result in a nearly 5% 
      increase in expected rates of VLS in the United States, supporting national 
      prevention goals.
CI  - Copyright © 2023 Wolters Kluwer Health, Inc. All rights reserved.
FAU - Koenig, Linda J
AU  - Koenig LJ
AD  - Division of HIV Prevention, Centers for Disease Control and Prevention, Atlanta, 
      Georgia.
FAU - Khurana, Nidhi
AU  - Khurana N
AD  - Division of HIV Prevention, Centers for Disease Control and Prevention, Atlanta, 
      Georgia.
FAU - Islam, Md Hafizul
AU  - Islam MH
AD  - Division of HIV Prevention, Centers for Disease Control and Prevention, Atlanta, 
      Georgia.
FAU - Gopalappa, Chaitra
AU  - Gopalappa C
AD  - Division of HIV Prevention, Centers for Disease Control and Prevention, Atlanta, 
      Georgia.
AD  - University of Massachusetts-Amherst, Amherst, Massachusetts, USA.
FAU - Farnham, Paul G
AU  - Farnham PG
AD  - Division of HIV Prevention, Centers for Disease Control and Prevention, Atlanta, 
      Georgia.
LA  - eng
PT  - Journal Article
DEP - 20230303
PL  - England
TA  - AIDS
JT  - AIDS (London, England)
JID - 8710219
SB  - IM
CIN - AIDS. 2023 Jun 1;37(7):1167-1169. PMID: 37139653
MH  - Humans
MH  - United States/epidemiology
MH  - *HIV Infections/drug therapy
MH  - Depression/epidemiology/therapy
MH  - Quality of Life
MH  - Viral Load
EDAT- 2023/03/18 06:00
MHDA- 2023/05/05 06:42
CRDT- 2023/03/17 08:40
PHST- 2023/05/05 06:42 [medline]
PHST- 2023/03/18 06:00 [pubmed]
PHST- 2023/03/17 08:40 [entrez]
AID - 00002030-990000000-00218 [pii]
AID - 10.1097/QAD.0000000000003536 [doi]
PST - ppublish
SO  - AIDS. 2023 Jun 1;37(7):1147-1156. doi: 10.1097/QAD.0000000000003536. Epub 2023 
      Mar 3.

PMID- 36524868
OWN - NLM
STAT- MEDLINE
DCOM- 20230524
LR  - 20230731
IS  - 1360-0451 (Electronic)
IS  - 0954-0121 (Linking)
VI  - 35
IP  - 7
DP  - 2023 Jul
TI  - Assessing the individual benefits of reducing HIV diagnosis delay and increasing 
      adherence to HIV care and treatment.
PG  - 1007-1013
LID - 10.1080/09540121.2022.2147478 [doi]
AB  - We used an agent-based simulation model (Progression and Transmission of HIV) to 
      follow for 20 years a cohort of persons in the United States infected with HIV in 
      2015. We assessed the benefits of reducing the delay between HIV infection and 
      diagnosis and increasing adherence to HIV care and treatment on the percent of 
      persons surviving 20 years after infection, average annual HIV transmission 
      rates, and time spent virally suppressed. We examined average diagnosis delays of 
      1.0-7.0 years, monthly care drop-out rates of 5% to 0.1%, and combinations of 
      these strategies. The percent of the cohort surviving the first 20 years of 
      infection varied from 70.8% to 77.5%, and the annual transmission risk, from 1.5 
      to 5.2 HIV transmissions per 100 person-years. Thus, individuals can enhance 
      their survival and reduce their risk of transmission to partners by frequent 
      testing for HIV and adhering to care and treatment.
FAU - Uzun Jacobson, Evin
AU  - Uzun Jacobson E
AD  - Division of HIV/AIDS Prevention, Centers for Disease Control and Prevention, 
      Atlanta, GA, USA.
FAU - Li, Zihao
AU  - Li Z
AD  - Division of HIV/AIDS Prevention, Centers for Disease Control and Prevention, 
      Atlanta, GA, USA.
FAU - Bingham, Adrienna
AU  - Bingham A
AD  - Division of HIV/AIDS Prevention, Centers for Disease Control and Prevention, 
      Atlanta, GA, USA.
FAU - Farnham, Paul G
AU  - Farnham PG
AD  - Division of HIV/AIDS Prevention, Centers for Disease Control and Prevention, 
      Atlanta, GA, USA.
FAU - Sansom, Stephanie L
AU  - Sansom SL
AD  - Division of HIV/AIDS Prevention, Centers for Disease Control and Prevention, 
      Atlanta, GA, USA.
LA  - eng
PT  - Journal Article
PT  - Research Support, U.S. Gov't, P.H.S.
DEP - 20221216
PL  - England
TA  - AIDS Care
JT  - AIDS care
JID - 8915313
SB  - IM
MH  - Humans
MH  - United States
MH  - *HIV Infections/diagnosis/drug therapy/prevention & control
MH  - Delayed Diagnosis
OTO - NOTNLM
OT  - HIV
OT  - United States
OT  - adherence to care and treatment
OT  - diagnosis
EDAT- 2022/12/17 06:00
MHDA- 2023/05/24 06:42
CRDT- 2022/12/16 09:42
PHST- 2023/05/24 06:42 [medline]
PHST- 2022/12/17 06:00 [pubmed]
PHST- 2022/12/16 09:42 [entrez]
AID - 10.1080/09540121.2022.2147478 [doi]
PST - ppublish
SO  - AIDS Care. 2023 Jul;35(7):1007-1013. doi: 10.1080/09540121.2022.2147478. Epub 
      2022 Dec 16.

PMID- 36477617
OWN - NLM
STAT- MEDLINE
DCOM- 20221215
LR  - 20230224
IS  - 1537-1948 (Electronic)
IS  - 0025-7079 (Print)
IS  - 0025-7079 (Linking)
VI  - 61
IP  - 1
DP  - 2023 Jan 1
TI  - Expanding Medicaid to Reduce Human Immunodeficiency Virus Transmission in 
      Houston, Texas: Insights From a Modeling Study.
PG  - 12-19
LID - 10.1097/MLR.0000000000001772 [doi]
AB  - CONTEXT: Medicaid expansion has been nationally shown to improve engagement in 
      the human immunodeficiency virus (HIV) treatment and prevention continua, which 
      are vital steps to stopping the HIV epidemic. New HIV infections in the United 
      States are disproportionately concentrated among young Black men who have sex 
      with men (YBMSM). Houston, TX, is the most populous city in the Southern United 
      States with a racially/ethnically diverse population that is located in 1 of 11 
      US states that have not yet expanded Medicaid coverage as of 2021. METHODS: An 
      agent-based model that incorporated the sexual networks of YBMSM was used to 
      simulate improved antiretroviral treatment and pre-exposure prophylaxis (PrEP) 
      engagement through Medicaid expansion in Houston, TX. Analyses considered the HIV 
      incidence (number of new infections and as a rate metric) among YBMSM over the 
      next 10 years under Medicaid expansion as the primary outcome. Additional 
      scenarios, involving viral suppression and PrEP uptake above the projected levels 
      achieved under Medicaid expansion, were also simulated. RESULTS: The baseline 
      model projected an HIV incidence rate of 4.96 per 100 person years (py) and about 
      368 new annual HIV infections in the 10th year. Improved HIV treatment and 
      prevention continua engagement under Medicaid expansion resulted in a 14.9% 
      decline in the number of annual new HIV infections in the 10th year. Increasing 
      viral suppression by an additional 15% and PrEP uptake by 30% resulted in a 44.0% 
      decline in new HIV infections in the 10th year, and a 27.1% decline in cumulative 
      infections across the 10 years of the simulated intervention. FINDINGS: 
      Simulation results indicate that Medicaid expansion has the potential to reduce 
      HIV incidence among YBMSM in Houston. Achieving HIV elimination objectives, 
      however, might require additional effective measures to increase antiretroviral 
      treatment and PrEP uptake beyond the projected improvements under expanded 
      Medicaid.
CI  - Copyright © 2022 The Author(s). Published by Wolters Kluwer Health, Inc.
FAU - Lee, Francis
AU  - Lee F
AD  - Chicago Center for HIV Elimination.
AD  - Department of Medicine, The University of Chicago, Chicago, IL.
FAU - Khanna, Aditya S
AU  - Khanna AS
AD  - Center for Alcohol and Addiction Studies.
AD  - Department of Behavioral and Social Sciences, Brown University School of Public 
      Health, Providence, RI.
FAU - Hallmark, Camden J
AU  - Hallmark CJ
AD  - Division of Disease Prevention and Control, Houston Health Department.
FAU - Lavingia, Richa
AU  - Lavingia R
AD  - Department of Medicine, Epidemiology, and Population Sciences, Baylor College of 
      Medicine, Houston, Texas.
FAU - McNeese, Marlene
AU  - McNeese M
AD  - Division of Disease Prevention and Control, Houston Health Department.
FAU - Zhao, Jing
AU  - Zhao J
AD  - Department of Medicine, Epidemiology, and Population Sciences, Baylor College of 
      Medicine, Houston, Texas.
FAU - McNeese, Melanie L
AU  - McNeese ML
AD  - Division of Disease Prevention and Control, Houston Health Department.
FAU - Khuwaja, Salma
AU  - Khuwaja S
AD  - Division of Disease Prevention and Control, Houston Health Department.
FAU - Ardestani, Babak M
AU  - Ardestani BM
AD  - Chicago Center for HIV Elimination.
AD  - Department of Medicine, The University of Chicago, Chicago, IL.
FAU - Collier, Nicholson
AU  - Collier N
AD  - Decision and Infrastructure Sciences Division, Argonne National Laboratory, 
      Lemont, IL.
FAU - Ozik, Jonathan
AU  - Ozik J
AD  - Decision and Infrastructure Sciences Division, Argonne National Laboratory, 
      Lemont, IL.
FAU - Hotton, Anna L
AU  - Hotton AL
AD  - Chicago Center for HIV Elimination.
AD  - Department of Medicine, The University of Chicago, Chicago, IL.
FAU - Harawa, Nina T
AU  - Harawa NT
AD  - Departments of Medicine and Epidemiology, University of California.
AD  - Department of Psychiatry, Charles R. Drew University of Medicine and Science, Los 
      Angeles, CA.
FAU - Schneider, John A
AU  - Schneider JA
AD  - Chicago Center for HIV Elimination.
AD  - Department of Medicine, The University of Chicago, Chicago, IL.
FAU - Fujimoto, Kayo
AU  - Fujimoto K
AD  - Department of Health Promotion and Behavioral Sciences, School of Public Health, 
      The University of Texas Health Science Center at Houston (UTHealth), Houston, TX.
LA  - eng
GR  - R01 MH100021/MH/NIMH NIH HHS/United States
GR  - R01 AI136056/AI/NIAID NIH HHS/United States
GR  - P30 MH058107/MH/NIMH NIH HHS/United States
GR  - P20 GM130414/GM/NIGMS NIH HHS/United States
GR  - P30 AI042853/AI/NIAID NIH HHS/United States
GR  - R56 AI150272/AI/NIAID NIH HHS/United States
GR  - R01 DA039934/DA/NIDA NIH HHS/United States
GR  - T32 DA043469/DA/NIDA NIH HHS/United States
PT  - Journal Article
DEP - 20221208
PL  - United States
TA  - Med Care
JT  - Medical care
JID - 0230027
SB  - IM
MH  - Humans
MH  - Male
MH  - HIV
MH  - *HIV Infections/drug therapy/epidemiology/prevention & control
MH  - Homosexuality, Male
MH  - *Sexual and Gender Minorities
MH  - Texas/epidemiology
PMC - PMC9733589
MID - NIHMS1826471
COIS- The authors declare no conflict of interest.
EDAT- 2022/12/09 06:00
MHDA- 2022/12/15 06:00
CRDT- 2022/12/08 12:00
PHST- 2022/12/08 12:00 [entrez]
PHST- 2022/12/09 06:00 [pubmed]
PHST- 2022/12/15 06:00 [medline]
AID - 00005650-202301000-00004 [pii]
AID - 10.1097/MLR.0000000000001772 [doi]
PST - ppublish
SO  - Med Care. 2023 Jan 1;61(1):12-19. doi: 10.1097/MLR.0000000000001772. Epub 2022 
      Dec 8.

PMID- 36385504
OWN - NLM
STAT- MEDLINE
DCOM- 20221121
LR  - 20221220
IS  - 1758-2652 (Electronic)
IS  - 1758-2652 (Linking)
VI  - 25
IP  - 11
DP  - 2022 Nov
TI  - The impact of prevention-effective PrEP use on HIV incidence: a mathematical 
      modelling study.
PG  - e26034
LID - 10.1002/jia2.26034 [doi]
LID - e26034
AB  - INTRODUCTION: Models that project the impact and cost-effectiveness of HIV 
      pre-exposure prophylaxis (PrEP) must specify how PrEP use aligns with HIV 
      exposure. We hypothesized that varying PrEP use according to individual-level 
      partnership dynamics rather than prioritization to population subgroups based on 
      average risk will result in larger incidence reductions and greater efficiency. 
      METHODS: We used an individual-based network transmission model calibrated to HIV 
      dynamics in Eswatini to simulate PrEP use among individuals ages 15-34 between 
      2022 and 2031 under two paradigms of PrEP delivery: "Risk Group" and 
      "Partnership." In the "Risk Group" paradigm, we varied PrEP coverage by risk 
      groups (low, medium and high) defined by average partnership frequency and 
      concurrency. In the "Partnership" paradigm, all individuals are potentially 
      eligible for PrEP, but we assumed use occurs only during partnerships and varied 
      prioritization by partner HIV status (no prioritization to high prioritization 
      with HIV-positive partners). We calculated person-time on PrEP and incidence 
      relative to a no PrEP scenario and estimated efficiency as the person-years of 
      PrEP needed to avert one additional infection (NNT). RESULTS: In the Risk Group 
      paradigm, restricting PrEP to the high-risk group was the most efficient (NNT = 
      17), but the number of infections averted was limited by the small size of the 
      high-risk group. Expanding PrEP use to all risk groups averted up to three times 
      more infections but with lower efficiency (NNT = 202). PrEP use under the 
      Partnership paradigm was 2-6 times more efficient (NNT = 33-102) than the Risk 
      Group paradigm with all groups eligible for PrEP. A 33% reduction in incidence 
      among 15- to 34-year-olds was achieved at 46% (95% CI: 39-52%) PrEP coverage in 
      the Risk Group paradigm and 6% (95% CI: 5-7%) to 17% (95% CI: 14-20%) in the 
      Partnership paradigm. CONCLUSIONS: Modelling PrEP use based on risk groups 
      resulted in a sharp trade-off between PrEP efficiency and impact, whereas PrEP 
      use predicated on partnerships resulted in much higher efficiency for widespread 
      PrEP availability. Model estimates of PrEP impact and cost-effectiveness in 
      generalized epidemics are strongly influenced by assumptions about how PrEP use 
      aligns with individual-level HIV exposure heterogeneity.
CI  - © 2022 The Authors. Journal of the International AIDS Society published by John 
      Wiley & Sons Ltd on behalf of the International AIDS Society.
FAU - Roberts, D Allen
AU  - Roberts DA
AUID- ORCID: 0000-0003-3660-6330
AD  - Department of Epidemiology, University of Washington, Seattle, Washington, USA.
FAU - Bridenbecker, Daniel
AU  - Bridenbecker D
AD  - Institute for Disease Modeling, Bill & Melinda Gates Foundation, Seattle, 
      Washington, USA.
FAU - Haberer, Jessica E
AU  - Haberer JE
AUID- ORCID: 0000-0001-5845-3190
AD  - Center for Global Health, Massachusetts General Hospital, Boston, Massachusetts, 
      USA.
AD  - Department of Medicine, Harvard Medical School, Boston, Massachusetts, USA.
FAU - Barnabas, Ruanne V
AU  - Barnabas RV
AD  - Center for Global Health, Massachusetts General Hospital, Boston, Massachusetts, 
      USA.
AD  - Department of Medicine, Harvard Medical School, Boston, Massachusetts, USA.
FAU - Akullian, Adam
AU  - Akullian A
AD  - Institute for Disease Modeling, Bill & Melinda Gates Foundation, Seattle, 
      Washington, USA.
LA  - eng
GR  - F30 MH122300/MH/NIMH NIH HHS/United States
GR  - K24 MH114732/MH/NIMH NIH HHS/United States
PT  - Journal Article
PT  - Research Support, N.I.H., Extramural
PT  - Research Support, Non-U.S. Gov't
PL  - Switzerland
TA  - J Int AIDS Soc
JT  - Journal of the International AIDS Society
JID - 101478566
SB  - IM
MH  - Humans
MH  - Adolescent
MH  - Young Adult
MH  - Adult
MH  - *HIV Infections/epidemiology/prevention & control
MH  - *Pre-Exposure Prophylaxis/methods
MH  - Safe Sex
MH  - Models, Theoretical
MH  - *Epidemics/prevention & control
PMC - PMC9670193
OTO - NOTNLM
OT  - Africa
OT  - HIV prevention
OT  - PrEP
OT  - adherence
OT  - cost-effectiveness
OT  - modelling
COIS- RVB reports grants from the Bill & Melinda Gates Foundation (BMGF) and the 
      National Institutes of Health (NIH); and Regeneron Pharmaceuticals for conference 
      abstract and manuscript writing support, outside the submitted work. JEH reports 
      grants from the National Institutes of Health (NIH); and consultative fees from 
      Merck outside the submitted work. No other authors report competing interests.
EDAT- 2022/11/18 06:00
MHDA- 2022/11/22 06:00
CRDT- 2022/11/17 11:12
PHST- 2022/04/04 00:00 [received]
PHST- 2022/10/31 00:00 [accepted]
PHST- 2022/11/17 11:12 [entrez]
PHST- 2022/11/18 06:00 [pubmed]
PHST- 2022/11/22 06:00 [medline]
AID - JIA226034 [pii]
AID - 10.1002/jia2.26034 [doi]
PST - ppublish
SO  - J Int AIDS Soc. 2022 Nov;25(11):e26034. doi: 10.1002/jia2.26034.

PMID- 36332654
OWN - NLM
STAT- MEDLINE
DCOM- 20221115
LR  - 20230615
IS  - 2352-3018 (Electronic)
IS  - 2405-4704 (Print)
IS  - 2352-3018 (Linking)
VI  - 9
IP  - 11
DP  - 2022 Nov
TI  - Projected outcomes of universal testing and treatment in a generalised HIV 
      epidemic in Zambia and South Africa (the HPTN 071 [PopART] trial): a modelling 
      study.
PG  - e771-e780
LID - S2352-3018(22)00259-4 [pii]
LID - 10.1016/S2352-3018(22)00259-4 [doi]
AB  - BACKGROUND: The long-term impact of universal home-based testing and treatment as 
      part of universal testing and treatment (UTT) on HIV incidence is unknown. We 
      made projections using a detailed individual-based model of the effect of the 
      intervention delivered in the HPTN 071 (PopART) cluster-randomised trial. 
      METHODS: In this modelling study, we fitted an individual-based model to the HIV 
      epidemic and HIV care cascade in 21 high prevalence communities in Zambia and 
      South Africa that were part of the PopART cluster-randomised trial (intervention 
      period Nov 1, 2013, to Dec 31, 2017). The model represents coverage of home-based 
      testing and counselling by age and sex, delivered as part of the trial, 
      antiretroviral therapy (ART) uptake, and any changes in national guidelines on 
      ART eligibility. In PopART, communities were randomly assigned to one of three 
      arms: arm A received the full PopART intervention for all individuals who tested 
      positive for HIV, arm B received the intervention with ART provided in accordance 
      with national guidelines, and arm C received standard of care. We fitted the 
      model to trial data twice using Approximate Bayesian Computation, once before 
      data unblinding and then again after data unblinding. We compared projections of 
      intervention impact with observed effects, and for four different scenarios of 
      UTT up to Jan 1, 2030 in the study communities. FINDINGS: Compared with standard 
      of care, a 51% (95% credible interval 40-60) reduction in HIV incidence is 
      projected if the trial intervention (arms A and B combined) is continued from 
      2020 to 2030, over and above a declining trend in HIV incidence under standard of 
      care. INTERPRETATION: A widespread and continued commitment to UTT via home-based 
      testing and counselling can have a substantial effect on HIV incidence in high 
      prevalence communities. FUNDING: National Institute of Allergy and Infectious 
      Diseases, US President's Emergency Plan for AIDS Relief, International Initiative 
      for Impact Evaluation, Bill &amp; Melinda Gates Foundation, National Institute on 
      Drug Abuse, and National Institute of Mental Health.
CI  - Copyright © 2022 The Author(s). Published by Elsevier Ltd. This is an Open Access 
      article under the CC BY 4.0 license. Published by Elsevier Ltd.. All rights 
      reserved.
FAU - Probert, William J M
AU  - Probert WJM
AD  - Big Data Institute, Li Ka Shing Centre for Health Information and Discovery, 
      University of Oxford, Oxford, UK. Electronic address: 
      william.probert@bdi.ox.ac.uk.
FAU - Sauter, Rafael
AU  - Sauter R
AD  - Big Data Institute, Li Ka Shing Centre for Health Information and Discovery, 
      University of Oxford, Oxford, UK.
FAU - Pickles, Michael
AU  - Pickles M
AD  - Medical Research Council Centre for Global Infectious Disease Analysis, School of 
      Public Health, Imperial College London, London, UK.
FAU - Cori, Anne
AU  - Cori A
AD  - Medical Research Council Centre for Global Infectious Disease Analysis, School of 
      Public Health, Imperial College London, London, UK.
FAU - Bell-Mandla, Nomtha F
AU  - Bell-Mandla NF
AD  - Desmond Tutu TB Centre, Department of Paediatrics and Child Health, Faculty of 
      Medicine and Health Sciences, Stellenbosch University, Cape Town, South Africa.
FAU - Bwalya, Justin
AU  - Bwalya J
AD  - Zambart, University of Zambia, Lusaka, Zambia.
FAU - Abeler-Dörner, Lucie
AU  - Abeler-Dörner L
AD  - Big Data Institute, Li Ka Shing Centre for Health Information and Discovery, 
      University of Oxford, Oxford, UK.
FAU - Bock, Peter
AU  - Bock P
AD  - Desmond Tutu TB Centre, Department of Paediatrics and Child Health, Faculty of 
      Medicine and Health Sciences, Stellenbosch University, Cape Town, South Africa.
FAU - Donnell, Deborah J
AU  - Donnell DJ
AD  - Fred Hutchinson Cancer Research Center, Seattle, WA, USA.
FAU - Floyd, Sian
AU  - Floyd S
AD  - Faculty of Epidemiology and Population Health, London School of Hygiene &amp; 
      Tropical Medicine, London, UK.
FAU - Macleod, David
AU  - Macleod D
AD  - Faculty of Epidemiology and Population Health, London School of Hygiene &amp; 
      Tropical Medicine, London, UK.
FAU - Piwowar-Manning, Estelle
AU  - Piwowar-Manning E
AD  - School of Medicine, Johns Hopkins University, Baltimore, MD, USA.
FAU - Skalland, Timothy
AU  - Skalland T
AD  - Fred Hutchinson Cancer Research Center, Seattle, WA, USA.
FAU - Shanaube, Kwame
AU  - Shanaube K
AD  - Zambart, University of Zambia, Lusaka, Zambia.
FAU - Wilson, Ethan
AU  - Wilson E
AD  - Fred Hutchinson Cancer Research Center, Seattle, WA, USA.
FAU - Yang, Blia
AU  - Yang B
AD  - Desmond Tutu TB Centre, Department of Paediatrics and Child Health, Faculty of 
      Medicine and Health Sciences, Stellenbosch University, Cape Town, South Africa.
FAU - Ayles, Helen
AU  - Ayles H
AD  - Zambart, University of Zambia, Lusaka, Zambia; Faculty of Epidemiology and 
      Population Health, London School of Hygiene &amp; Tropical Medicine, London, UK.
FAU - Fidler, Sarah
AU  - Fidler S
AD  - Department of Infectious Disease, Imperial College London, London, UK; NIHR 
      Imperial Biomedical Research Centre, London, UK.
FAU - Hayes, Richard J
AU  - Hayes RJ
AD  - Faculty of Epidemiology and Population Health, London School of Hygiene &amp; 
      Tropical Medicine, London, UK.
FAU - Fraser, Christophe
AU  - Fraser C
AD  - Big Data Institute, Li Ka Shing Centre for Health Information and Discovery, 
      University of Oxford, Oxford, UK.
CN  - HPTN 071 (PopART) Study Team
LA  - eng
GR  - UM1 AI068613/AI/NIAID NIH HHS/United States
GR  - PEPFAR/PEPFAR/United States
GR  - UM1 AI068619/AI/NIAID NIH HHS/United States
GR  - MR/R015600/1/MRC_/Medical Research Council/United Kingdom
GR  - MR/R010161/1/MRC_/Medical Research Council/United Kingdom
GR  - UM1 AI068617/AI/NIAID NIH HHS/United States
PT  - Journal Article
PT  - Randomized Controlled Trial
PT  - Research Support, N.I.H., Extramural
PT  - Research Support, Non-U.S. Gov't
PT  - Research Support, U.S. Gov't, P.H.S.
PL  - Netherlands
TA  - Lancet HIV
JT  - The lancet. HIV
JID - 101645355
SB  - IM
MH  - Humans
MH  - Bayes Theorem
MH  - *Epidemics/prevention & control
MH  - *HIV Infections/diagnosis/drug therapy/epidemiology
MH  - South Africa/epidemiology
MH  - Zambia/epidemiology
PMC - PMC9646978
COIS- Declaration of interests AC reports funding from the National Institute for 
      Health and Care Research (NIHR), Sergei Brin Foundation, and US Agency for 
      International Development, and from Pfizer for lecturing. CF reports funding from 
      the US National Institutes of Health (NIH), the National Institute of Allergy and 
      Infectious Diseases (NIAID), the US President's Emergency Plan for AIDS Relief 
      (PEPFAR), International Initiative for Impact Evaluation (3ie), the Bill &amp; 
      Melinda Gates Foundation, the National Institute on Drug Abuse (NIDA), and the 
      National Institute of Mental Health (NIMH). DM reports funding from NIH, 3ie, 
      PEPFAR, and the Bill &amp; Melinda Gates Foundation. DJD reports funding from NIH 
      and participation on a DSMB for COVID-19 studies. EP-M reports funding from NIH. 
      HA reports funding from NIH, 3ie, and PEPFAR. MP reports funding from the Bill 
      &amp; Melinda Gates Foundation. SFl reports funding from NIH, 3ie, PEPFAR, and 
      the Bill &amp; Melinda Gates Foundation. TS reports funding from NIAID/NIH. WJMP 
      reports funding from Li Ka Shing Foundation and is a consultant with WHO. All 
      other authors declare no competing interests.
FIR - Hayes, Richard
IR  - Hayes R
FIR - Fidler, Sarah
IR  - Fidler S
FIR - Beyers, Nulda
IR  - Beyers N
FIR - Ayles, Helen
IR  - Ayles H
FIR - Bock, Peter
IR  - Bock P
FIR - El-Sadr, Wafaa
IR  - El-Sadr W
FIR - Cohen, Myron
IR  - Cohen M
FIR - Eshleman, Susan
IR  - Eshleman S
FIR - Agyei, Yaw
IR  - Agyei Y
FIR - Piwowar-Manning, Estelle
IR  - Piwowar-Manning E
FIR - Bond, Virginia
IR  - Bond V
FIR - Hoddinott, Graeme
IR  - Hoddinott G
FIR - Donnell, Deborah
IR  - Donnell D
FIR - Floyd, Sian
IR  - Floyd S
FIR - Wilson, Ethan
IR  - Wilson E
FIR - Emel, Lynda
IR  - Emel L
FIR - Noble, Heather
IR  - Noble H
FIR - Macleod, David
IR  - Macleod D
FIR - Burns, David
IR  - Burns D
FIR - Fraser, Christophe
IR  - Fraser C
FIR - Cori, Anne
IR  - Cori A
FIR - Sista, Nirupama
IR  - Sista N
FIR - Griffith, Sam
IR  - Griffith S
FIR - Moore, Ayana
IR  - Moore A
FIR - Headen, Tanette
IR  - Headen T
FIR - White, Rhonda
IR  - White R
FIR - Miller, Eric
IR  - Miller E
FIR - Hargreaves, James
IR  - Hargreaves J
FIR - Hauck, Katharina
IR  - Hauck K
FIR - Thomas, Ranjeeta
IR  - Thomas R
FIR - Limbada, Mohammed
IR  - Limbada M
FIR - Bwalya, Justin
IR  - Bwalya J
FIR - Pickles, Michael
IR  - Pickles M
FIR - Sabapathy, Kalpana
IR  - Sabapathy K
FIR - Schaap, Ab
IR  - Schaap A
FIR - Dunbar, Rory
IR  - Dunbar R
FIR - Shanaube, Kwame
IR  - Shanaube K
FIR - Yang, Blia
IR  - Yang B
FIR - Simwinga, Musonda
IR  - Simwinga M
FIR - Smith, Peter
IR  - Smith P
FIR - Vermund, Sten
IR  - Vermund S
FIR - Mandla, Nomtha
IR  - Mandla N
FIR - Makola, Nozizwe
IR  - Makola N
FIR - van Deventer, Anneen
IR  - van Deventer A
FIR - James, Anelet
IR  - James A
FIR - Jennings, Karen
IR  - Jennings K
FIR - Kruger, James
IR  - Kruger J
FIR - Phiri, Mwelwa
IR  - Phiri M
FIR - Kosloff, Barry
IR  - Kosloff B
FIR - Mwenge, Lawrence
IR  - Mwenge L
FIR - Kanema, Sarah
IR  - Kanema S
FIR - Sauter, Rafael
IR  - Sauter R
FIR - Probert, William
IR  - Probert W
FIR - Kumar, Ramya
IR  - Kumar R
FIR - Sakala, Ephraim
IR  - Sakala E
FIR - Silumesi, Andrew
IR  - Silumesi A
FIR - Skalland, Tim
IR  - Skalland T
FIR - Yuhas, Krista
IR  - Yuhas K
EDAT- 2022/11/05 06:00
MHDA- 2022/11/09 06:00
CRDT- 2022/11/04 20:03
PHST- 2022/02/01 00:00 [received]
PHST- 2022/09/06 00:00 [revised]
PHST- 2022/09/07 00:00 [accepted]
PHST- 2022/11/05 06:00 [pubmed]
PHST- 2022/11/09 06:00 [medline]
PHST- 2022/11/04 20:03 [entrez]
AID - S2352-3018(22)00259-4 [pii]
AID - 10.1016/S2352-3018(22)00259-4 [doi]
PST - ppublish
SO  - Lancet HIV. 2022 Nov;9(11):e771-e780. doi: 10.1016/S2352-3018(22)00259-4.

PMID- 36305040
OWN - NLM
STAT- MEDLINE
DCOM- 20221202
LR  - 20230610
IS  - 1469-4409 (Electronic)
IS  - 0950-2688 (Print)
IS  - 0950-2688 (Linking)
VI  - 150
DP  - 2022 Oct 28
TI  - Spillover benefit of pre-exposure prophylaxis for HIV prevention: evaluating the 
      importance of effect modification using an agent-based model.
PG  - e192
LID - 10.1017/S0950268822001650 [doi]
LID - e192
AB  - We developed an agent-based model using a trial emulation approach to quantify 
      effect measure modification of spillover effects of pre-exposure prophylaxis 
      (PrEP) for HIV among men who have sex with men (MSM) in the Atlanta-Sandy 
      Springs-Roswell metropolitan area, Georgia. PrEP may impact not only the 
      individual prescribed, but also their partners and beyond, known as spillover. We 
      simulated a two-stage randomised trial with eligible components (≥3 agents with 
      ≥1 HIV+ agent) first randomised to intervention or control (no PrEP). Within 
      intervention components, agents were randomised to PrEP with coverage of 70%, 
      providing insight into a high PrEP coverage strategy. We evaluated effect 
      modification by component-level characteristics and estimated spillover effects 
      on HIV incidence using an extension of randomisation-based estimators. We 
      observed an attenuation of the spillover effect when agents were in components 
      with a higher prevalence of either drug use or bridging potential (if an agent 
      acts as a mediator between ≥2 connected groups of agents). The estimated 
      spillover effects were larger in magnitude among components with either higher 
      HIV prevalence or greater density (number of existing partnerships compared to 
      all possible partnerships). Consideration of effect modification is important 
      when evaluating the spillover of PrEP among MSM.
FAU - Buchanan, Ashley L
AU  - Buchanan AL
AUID- ORCID: 0000-0002-4715-3456
AD  - Department of Pharmacy Practice, College of Pharmacy, University of Rhode Island, 
      Kingston, RI, USA.
FAU - Park, Carolyn J
AU  - Park CJ
AD  - Department of Epidemiology, Brown School of Public Health, Providence, RI, USA.
FAU - Bessey, Sam
AU  - Bessey S
AD  - Department of Epidemiology, Brown School of Public Health, Providence, RI, USA.
FAU - Goedel, William C
AU  - Goedel WC
AUID- ORCID: 0000-0002-2869-1048
AD  - Department of Epidemiology, Brown School of Public Health, Providence, RI, USA.
FAU - Murray, Eleanor J
AU  - Murray EJ
AD  - Department of Epidemiology, Boston University School of Public Health, Boston, 
      MA, USA.
FAU - Friedman, Samuel R
AU  - Friedman SR
AD  - Department of Population Health, School of Medicine, New York University, New 
      York, NY, USA.
FAU - Halloran, M Elizabeth
AU  - Halloran ME
AD  - Vaccine and Infectious Disease Division, Fred Hutchinson Cancer Center, Seattle, 
      WA, USA.
AD  - Department of Biostatistics, University of Washington, Seattle, WA, USA.
FAU - Katenka, Natallia V
AU  - Katenka NV
AD  - Department of Computer Science and Statistics, College of Arts and Sciences, 
      University of Rhode Island, Kingston, RI, USA.
FAU - Marshall, Brandon D L
AU  - Marshall BDL
AUID- ORCID: 0000-0002-0134-7052
AD  - Department of Epidemiology, Brown School of Public Health, Providence, RI, USA.
LA  - eng
GR  - DP2 DA046856/DA/NIDA NIH HHS/United States
GR  - R21 HD098733/HD/NICHD NIH HHS/United States
GR  - DP2 DA040236/DA/NIDA NIH HHS/United States
GR  - R01 AI085073/AI/NIAID NIH HHS/United States
GR  - R25 MH083620/MH/NIMH NIH HHS/United States
PT  - Journal Article
PT  - Randomized Controlled Trial
PT  - Research Support, N.I.H., Extramural
DEP - 20221028
PL  - England
TA  - Epidemiol Infect
JT  - Epidemiology and infection
JID - 8703737
SB  - IM
MH  - Male
MH  - Humans
MH  - *Pre-Exposure Prophylaxis
MH  - Homosexuality, Male
MH  - *HIV Infections/epidemiology/prevention & control/drug therapy
MH  - *Sexual and Gender Minorities
MH  - Georgia/epidemiology
PMC - PMC9723998
OTO - NOTNLM
OT  - Agent based models
OT  - HIV prevention
OT  - causal inference
OT  - effect modification
OT  - interference
OT  - network
OT  - pre-exposure prophylaxis
OT  - spillover
EDAT- 2022/10/29 06:00
MHDA- 2022/12/03 06:00
CRDT- 2022/10/28 03:05
PHST- 2022/10/29 06:00 [pubmed]
PHST- 2022/12/03 06:00 [medline]
PHST- 2022/10/28 03:05 [entrez]
AID - S0950268822001650 [pii]
AID - 10.1017/S0950268822001650 [doi]
PST - epublish
SO  - Epidemiol Infect. 2022 Oct 28;150:e192. doi: 10.1017/S0950268822001650.

PMID- 36251657
OWN - NLM
STAT- MEDLINE
DCOM- 20221019
LR  - 20221020
IS  - 1932-6203 (Electronic)
IS  - 1932-6203 (Linking)
VI  - 17
IP  - 10
DP  - 2022
TI  - Agent-based model projections for reducing HIV infection among MSM: Prevention 
      and care pathways to end the HIV epidemic in Chicago, Illinois.
PG  - e0274288
LID - 10.1371/journal.pone.0274288 [doi]
LID - e0274288
AB  - Our objective is to improve local decision-making for strategies to end the HIV 
      epidemic using the newly developed Levers of HIV agent-based model (ABM). 
      Agent-based models use computer simulations that incorporate heterogeneity in 
      individual behaviors and interactions, allow emergence of systemic behaviors, and 
      extrapolate into the future. The Levers of HIV model (LHM) uses Chicago 
      neighborhood demographics, data on sex-risk behaviors and sexual networks, and 
      data on the prevention and care cascades, to model local dynamics. It models the 
      impact of changes in local preexposure prophylaxis (PrEP) and antiretroviral 
      treatment (ART) (ie, levers) for meeting Illinois' goal of "Getting to Zero" 
      (GTZ) -reducing by 90% new HIV infections among men who have sex with men (MSM) 
      by 2030. We simulate a 15-year period (2016-2030) for 2304 distinct scenarios 
      based on 6 levers related to HIV treatment and prevention: (1) linkage to PrEP 
      for those testing negative, (2) linkage to ART for those living with HIV, (3) 
      adherence to PrEP, (4) viral suppression by means of ART, (5) PrEP retention, and 
      (6) ART retention. Using tree-based methods, we identify the best scenarios at 
      achieving a 90% HIV infection reduction by 2030. The optimal scenario consisted 
      of the highest levels of ART retention and PrEP adherence, next to highest levels 
      of PrEP retention, and moderate levels of PrEP linkage, achieved 90% reduction by 
      2030 in 58% of simulations. We used Bayesian posterior predictive distributions 
      based on our simulated results to determine the likelihood of attaining 90% HIV 
      infection reduction using the most recent Chicago Department of Public Health 
      surveillance data and found that projections of the current rate of decline 
      (2016-2019) would not achieve the 90% (p = 0.0006) reduction target for 2030. Our 
      results suggest that increases are needed at all steps of the PrEP cascade, 
      combined with increases in retention in HIV care, to approach 90% reduction in 
      new HIV diagnoses by 2030. These findings show how simulation modeling with local 
      data can guide policy makers to identify and invest in efficient care models to 
      achieve long-term local goals of ending the HIV epidemic.
FAU - Vermeer, Wouter
AU  - Vermeer W
AUID- ORCID: 0000-0002-9684-6347
AD  - Center for Prevention Implementation Methodology for Drug Abuse and HIV (Ce-PIM), 
      Feinberg School of Medicine, Northwestern University, Chicago, IL, United States 
      of America.
AD  - Northwestern Institute for Complex Systems (NICO), Northwestern University, 
      Evanston, IL, United States of America.
AD  - Center for Connected Learning and Computer-Based Modeling (CCL), Northwestern 
      University, Evanston, IL, United States of America.
FAU - Gurkan, Can
AU  - Gurkan C
AD  - Center for Prevention Implementation Methodology for Drug Abuse and HIV (Ce-PIM), 
      Feinberg School of Medicine, Northwestern University, Chicago, IL, United States 
      of America.
AD  - Center for Connected Learning and Computer-Based Modeling (CCL), Northwestern 
      University, Evanston, IL, United States of America.
AD  - Department of Computer Science, McCormick School of Engineering, Northwestern 
      University, Evanston, IL, United States of America.
FAU - Hjorth, Arthur
AU  - Hjorth A
AUID- ORCID: 0000-0001-8652-0354
AD  - Department of Management, Aarhus University, Aarhus, Denmark.
FAU - Benbow, Nanette
AU  - Benbow N
AUID- ORCID: 0000-0001-6715-1530
AD  - Center for Prevention Implementation Methodology for Drug Abuse and HIV (Ce-PIM), 
      Feinberg School of Medicine, Northwestern University, Chicago, IL, United States 
      of America.
FAU - Mustanski, Brian M
AU  - Mustanski BM
AD  - Center for Prevention Implementation Methodology for Drug Abuse and HIV (Ce-PIM), 
      Feinberg School of Medicine, Northwestern University, Chicago, IL, United States 
      of America.
AD  - Institute for Sexual and Gender Minority Health and Wellbeing, Northwestern 
      University, Chicago, IL, United States of America.
AD  - Department of Medical Social Sciences, Northwestern University Feinberg School of 
      Medicine, Chicago, IL, United States of America.
FAU - Kern, David
AU  - Kern D
AD  - Chicago Department of Public Health (CDPH), Chicago, IL, United States of 
      America.
FAU - Brown, C Hendricks
AU  - Brown CH
AD  - Center for Prevention Implementation Methodology for Drug Abuse and HIV (Ce-PIM), 
      Feinberg School of Medicine, Northwestern University, Chicago, IL, United States 
      of America.
FAU - Wilensky, Uri
AU  - Wilensky U
AD  - Northwestern Institute for Complex Systems (NICO), Northwestern University, 
      Evanston, IL, United States of America.
AD  - Center for Connected Learning and Computer-Based Modeling (CCL), Northwestern 
      University, Evanston, IL, United States of America.
AD  - Department of Computer Science, McCormick School of Engineering, Northwestern 
      University, Evanston, IL, United States of America.
AD  - Learning Sciences Program, School of Education and Social Policy, Northwestern 
      University, Evanston, IL, United States of America.
LA  - eng
GR  - P30 DA027828/DA/NIDA NIH HHS/United States
GR  - U01 DA036939/DA/NIDA NIH HHS/United States
PT  - Journal Article
PT  - Research Support, N.I.H., Extramural
PT  - Research Support, U.S. Gov't, Non-P.H.S.
PT  - Research Support, U.S. Gov't, P.H.S.
DEP - 20221017
PL  - United States
TA  - PLoS One
JT  - PloS one
JID - 101285081
RN  - 0 (Anti-HIV Agents)
RN  - 0 (Anti-Retroviral Agents)
SB  - IM
MH  - *Anti-HIV Agents/therapeutic use
MH  - Anti-Retroviral Agents/therapeutic use
MH  - Bayes Theorem
MH  - Chicago/epidemiology
MH  - Critical Pathways
MH  - *HIV Infections/drug therapy/epidemiology/prevention & control
MH  - Homosexuality, Male
MH  - Humans
MH  - Illinois/epidemiology
MH  - Male
MH  - *Pre-Exposure Prophylaxis/methods
MH  - *Sexual and Gender Minorities
PMC - PMC9576079
COIS- The authors have declared that no competing interests exist.
EDAT- 2022/10/18 06:00
MHDA- 2022/10/20 06:00
CRDT- 2022/10/17 13:34
PHST- 2022/03/14 00:00 [received]
PHST- 2022/08/24 00:00 [accepted]
PHST- 2022/10/17 13:34 [entrez]
PHST- 2022/10/18 06:00 [pubmed]
PHST- 2022/10/20 06:00 [medline]
AID - PONE-D-22-07578 [pii]
AID - 10.1371/journal.pone.0274288 [doi]
PST - epublish
SO  - PLoS One. 2022 Oct 17;17(10):e0274288. doi: 10.1371/journal.pone.0274288. 
      eCollection 2022.

PMID- 36251161
OWN - NLM
STAT- MEDLINE
DCOM- 20221019
LR  - 20221113
IS  - 1758-2652 (Electronic)
IS  - 1758-2652 (Linking)
VI  - 25
IP  - 10
DP  - 2022 Oct
TI  - Facility-based HIV self-testing strategies may substantially and cost-effectively 
      increase the number of men and youth tested for HIV in Malawi: results from an 
      individual-based mathematical model.
PG  - e26020
LID - 10.1002/jia2.26020 [doi]
LID - e26020
AB  - INTRODUCTION: Malawi is rapidly closing the gap in achieving the UNAIDS 95-95-95 
      targets, with 90% of people living with HIV in Malawi aware of their status. As 
      we approach epidemic control, interventions to improve coverage will become more 
      costly. There is, therefore, an urgent need to identify innovative and low-cost 
      strategies to maintain and increase testing coverage without diverting resources 
      from other HIV services. The objective of this study is to model different 
      combinations of facility-based HIV testing modalities and determine the most 
      cost-effective strategy to increase the proportion of men and youth testing for 
      HIV. METHODS: A data-driven individual-based model was parameterized with data 
      from a community-representative survey (socio-demographic, health service 
      utilization and HIV testing history) of men and youth in Malawi (data collected 
      August 2019). In total, 79 different strategies for the implementation of HIV 
      self-testing (HIVST) and provider-initiated-testing-and-counselling at the 
      outpatient department (OPD) were evaluated. Outcomes included percent of 
      men/youth tested for HIV in a 12-month period, cost-effectiveness and human 
      resource requirements. The testing yield was assumed to be constant across the 
      scenarios. RESULTS: Facility-based HIVST offered year-round resulted in the 
      greatest increase in the proportion of men and youth tested in the OPD (from 45% 
      to 72%-83%), was considered cost-saving for HIVST kit priced at $1.00, and 
      generally reduced required personnel as compared to the status quo. At higher 
      HIVST kit prices, and more relaxed eligibility criteria, all scenarios that 
      considered year-round HIVST in the OPD remained on the cost-effectiveness 
      frontier. CONCLUSIONS: Facility-based HIVST is a cost-effective strategy to 
      increase the proportion of men/youth tested for HIV in Malawi and decreases the 
      human resource requirements for HIV testing in the OPD-providing additional 
      healthcare worker time for other priority healthcare activities.
CI  - © 2022 The Authors. Journal of the International AIDS Society published by John 
      Wiley &amp; Sons Ltd on behalf of the International AIDS Society.
FAU - Nichols, Brooke E
AU  - Nichols BE
AD  - Department of Global Health, School of Public Health, Boston University, Boston, 
      Massachusetts, USA.
AD  - Health Economics and Epidemiology Research Office, Department of Internal 
      Medicine, Faculty of Health Sciences, School of Clinical Medicine, University of 
      the Witwatersrand, Johannesburg, South Africa.
AD  - Department of Medical Microbiology, Amsterdam University Medical Centre, 
      Amsterdam, the Netherlands.
AD  - Foundation for Innovative New Diagnostics, Geneva, Switzerland.
FAU - de Nooy, Alexandra
AU  - de Nooy A
AD  - Department of Medical Microbiology, Amsterdam University Medical Centre, 
      Amsterdam, the Netherlands.
AD  - Right to Care, Johannesburg, South Africa.
FAU - Benade, Mariet
AU  - Benade M
AD  - Department of Global Health, School of Public Health, Boston University, Boston, 
      Massachusetts, USA.
FAU - Balakasi, Kelvin
AU  - Balakasi K
AD  - Partners in Hope, Lilongwe, Malawi.
FAU - Mphande, Misheck
AU  - Mphande M
AD  - Partners in Hope, Lilongwe, Malawi.
FAU - Rao, Gabriella
AU  - Rao G
AD  - Tufts University, Boston, Massachusetts, USA.
FAU - Claassen, Cassidy W
AU  - Claassen CW
AD  - Center for International Health, Education, and Biosecurity, University of 
      Maryland School of Medicine, Baltimore, Maryland, USA.
AD  - Division of Infectious Diseases, Department of Medicine, University of Zambia 
      School of Medicine, Lusaka, Zambia.
FAU - Khan, Shaukat
AU  - Khan S
AUID- ORCID: 0000-0001-7247-4190
AD  - Clinton Health Access Initiative, Boston, Maryland, USA.
FAU - Stillson, Christian
AU  - Stillson C
AD  - Clinton Health Access Initiative, Boston, Maryland, USA.
FAU - Russell, Colin A
AU  - Russell CA
AD  - Department of Global Health, School of Public Health, Boston University, Boston, 
      Massachusetts, USA.
AD  - Department of Medical Microbiology, Amsterdam University Medical Centre, 
      Amsterdam, the Netherlands.
FAU - Doi, Naoko
AU  - Doi N
AD  - Clinton Health Access Initiative, Boston, Maryland, USA.
FAU - Dovel, Kathryn
AU  - Dovel K
AUID- ORCID: 0000-0002-5622-3401
AD  - Right to Care, Johannesburg, South Africa.
AD  - Division of Infectious Diseases, Department of Medicine, University of California 
      Los Angeles David Geffen School of Medicine, Los Angeles, California, USA.
LA  - eng
PT  - Journal Article
PT  - Research Support, Non-U.S. Gov't
PL  - Switzerland
TA  - J Int AIDS Soc
JT  - Journal of the International AIDS Society
JID - 101478566
SB  - IM
MH  - Adolescent
MH  - *HIV Infections/diagnosis/epidemiology
MH  - HIV Testing
MH  - Humans
MH  - Malawi/epidemiology
MH  - Male
MH  - Mass Screening/methods
MH  - Models, Theoretical
MH  - Self-Testing
PMC - PMC9575938
OTO - NOTNLM
OT  - HIV self-testing
OT  - cost-effectiveness analysis
OT  - healthcare facilities
OT  - mathematical modelling
OT  - priority populations
OT  - sub-Saharan Africa
COIS- The authors declare that there are no competing interests.
EDAT- 2022/10/18 06:00
MHDA- 2022/10/20 06:00
CRDT- 2022/10/17 11:22
PHST- 2022/03/09 00:00 [received]
PHST- 2022/09/15 00:00 [accepted]
PHST- 2022/10/17 11:22 [entrez]
PHST- 2022/10/18 06:00 [pubmed]
PHST- 2022/10/20 06:00 [medline]
AID - JIA226020 [pii]
AID - 10.1002/jia2.26020 [doi]
PST - ppublish
SO  - J Int AIDS Soc. 2022 Oct;25(10):e26020. doi: 10.1002/jia2.26020.

PMID- 36175097
OWN - NLM
STAT- MEDLINE
DCOM- 20221003
LR  - 20230127
IS  - 2044-6055 (Electronic)
IS  - 2044-6055 (Linking)
VI  - 12
IP  - 9
DP  - 2022 Sep 29
TI  - Testing strategies to detect acute and prevalent HIV infection in adult 
      outpatients seeking healthcare for symptoms compatible with acute HIV infection 
      in Kenya: a cost-effectiveness analysis.
PG  - e058636
LID - 10.1136/bmjopen-2021-058636 [doi]
LID - e058636
AB  - BACKGROUND: Detection of acute and prevalent HIV infection using point-of-care 
      nucleic acid amplification testing (POC-NAAT) among outpatients with symptoms 
      compatible with acute HIV is critical to HIV prevention, but it is not clear if 
      it is cost-effective compared with existing HIV testing strategies. METHODS: We 
      developed and parametrised a decision tree to compare the cost-effectiveness of 
      (1) provider-initiated testing and counselling (PITC) using rapid tests, the 
      standard of care; (2) scaled-up provider-initiated testing and counselling 
      (SU-PITC) in which all patients were tested with rapid tests unless they opted 
      out; and (3) opt-out testing and counselling using POC-NAAT, which detects both 
      acute and prevalent infection. The model-based analysis used data from the Tambua 
      Mapema Plus randomised controlled trial of a POC-NAAT intervention in Kenya, 
      supplemented with results from a stochastic, agent-based network model of HIV-1 
      transmission and data from published literature. The analysis was conducted from 
      the perspective of the Kenyan government using a primary outcome of cost per 
      disability-adjusted life-year (DALY) averted over a 10-year time horizon. 
      RESULTS: After analysing the decision-analytical model, the average per patient 
      cost of POC-NAAT was $214.9 compared with $173.6 for SU-PITC and $47.3 for PITC. 
      The mean DALYs accumulated per patient for POC-NAAT were 0.160 compared with 
      0.176 for SU-PITC and 0.214 for PITC. In the incremental analysis, SU-PITC was 
      eliminated due to extended dominance, and the incremental cost-effectiveness 
      ratio (ICER) comparing POC-NAAT to PITC was $3098 per DALY averted. The ICER was 
      sensitive to disability weights for HIV/AIDS and the costs of antiretroviral 
      therapy. CONCLUSION: POC-NAAT offered to adult outpatients in Kenya who present 
      for care with symptoms compatible with AHI is cost-effective and should be 
      considered for inclusion as the standard of HIV testing in this population. TRIAL 
      REGISTRATION NUMBER: Tambua Mapema ("Discover Early") Plus study (NCT03508908) 
      conducted in Kenya (2017-2020) i.e., Post-results.
CI  - © Author(s) (or their employer(s)) 2022. Re-use permitted under CC BY. Published 
      by BMJ.
FAU - Babigumira, Joseph B
AU  - Babigumira JB
AUID- ORCID: 0000-0003-3834-7141
AD  - Saw Swee Hock School of Public Health, National University Singapore, Singapore 
      josephbabigumira@gmail.com.
FAU - Agutu, Clara A
AU  - Agutu CA
AD  - KEMRI-Wellcome Trust Research Programme, Kilifi, Kenya.
FAU - Hamilton, Deven T
AU  - Hamilton DT
AD  - Center for Studies in Demography and Ecology, University of Washington, Seattle, 
      Washington, USA.
FAU - van der Elst, Elise
AU  - van der Elst E
AD  - KEMRI-Wellcome Trust Research Programme, Kilifi, Kenya.
FAU - Hassan, Amin
AU  - Hassan A
AD  - KEMRI-Wellcome Trust Research Programme, Kilifi, Kenya.
FAU - Gichuru, Evanson
AU  - Gichuru E
AD  - KEMRI-Wellcome Trust Research Programme, Kilifi, Kenya.
FAU - Mugo, Peter Mwangi
AU  - Mugo PM
AUID- ORCID: 0000-0002-1808-3292
AD  - KEMRI-Wellcome Trust Research Programme, Kilifi, Kenya.
FAU - Farquhar, Carey
AU  - Farquhar C
AD  - Department of Medicine, University of Washington, Seattle, Washington, USA.
FAU - Ndung'u, Thumbi
AU  - Ndung'u T
AD  - Africa Health Research Institute, Durban, South Africa.
FAU - Sirengo, Martin
AU  - Sirengo M
AD  - National AIDS & STI Control Programme, Nairobi, Kenya.
FAU - Chege, Wairimu
AU  - Chege W
AD  - National Institutes of Allergy and Infectious Diseases, National Institutes of 
      Health, Rockville, Maryland, USA.
FAU - Goodreau, Steven M
AU  - Goodreau SM
AD  - Departments of Anthropology and Epidemiology, University of Washington, Seattle, 
      Washington, USA.
FAU - Sanders, Eduard J
AU  - Sanders EJ
AD  - KEMRI-Wellcome Trust Research Programme, Kilifi, Kenya.
AD  - Nuffield Department of Medicine, University of Oxford, Headington, UK.
FAU - M Graham, Susan
AU  - M Graham S
AUID- ORCID: 0000-0001-7847-8686
AD  - KEMRI-Wellcome Trust Research Programme, Kilifi, Kenya.
AD  - Departments of Medicine, Global Health, and Epidemiology, University of 
      Washington School of Medicine, Seattle, Washington, USA.
LA  - eng
SI  - ClinicalTrials.gov/NCT03508908
GR  - P2C HD042828/HD/NICHD NIH HHS/United States
GR  - R01 AI124968/AI/NIAID NIH HHS/United States
GR  - WT_/Wellcome Trust/United Kingdom
PT  - Journal Article
PT  - Randomized Controlled Trial
PT  - Research Support, N.I.H., Extramural
PT  - Research Support, Non-U.S. Gov't
DEP - 20220929
PL  - England
TA  - BMJ Open
JT  - BMJ open
JID - 101552874
RN  - 0 (Nucleic Acids)
SB  - IM
MH  - *Acquired Immunodeficiency Syndrome
MH  - Adult
MH  - Cost-Benefit Analysis
MH  - Delivery of Health Care
MH  - *HIV Infections/diagnosis
MH  - Humans
MH  - Kenya/epidemiology
MH  - *Nucleic Acids
MH  - Outpatients
PMC - PMC9528633
OTO - NOTNLM
OT  - HEALTH ECONOMICS
OT  - HIV & AIDS
OT  - Health economics
OT  - Health policy
COIS- Competing interests: None declared.
EDAT- 2022/09/30 06:00
MHDA- 2022/10/04 06:00
CRDT- 2022/09/29 21:06
PHST- 2022/09/29 21:06 [entrez]
PHST- 2022/09/30 06:00 [pubmed]
PHST- 2022/10/04 06:00 [medline]
AID - bmjopen-2021-058636 [pii]
AID - 10.1136/bmjopen-2021-058636 [doi]
PST - epublish
SO  - BMJ Open. 2022 Sep 29;12(9):e058636. doi: 10.1136/bmjopen-2021-058636.

PMID- 36150038
OWN - NLM
STAT- MEDLINE
DCOM- 20221111
LR  - 20230203
IS  - 1944-7884 (Electronic)
IS  - 1525-4135 (Print)
IS  - 1525-4135 (Linking)
VI  - 91
IP  - 5
DP  - 2022 Dec 15
TI  - Brief Report: Use of Pre-Exposure Prophylaxis to Prevent Rapid HIV Transmission 
      Among People Who Inject Drugs in Rural Counties in the United States: A Modeling 
      Study.
PG  - 449-452
LID - 10.1097/QAI.0000000000003093 [doi]
AB  - BACKGROUND: Despite recent HIV outbreaks among people who inject drugs (PWID) in 
      nonurban US settings, syringe service programs (SSP) are often inaccessible in 
      these communities. Furthermore, pre-exposure prophylaxis (PrEP) awareness and 
      coverage for PWID is limited. We aimed to model the impact of PrEP on HIV 
      transmission among PWID in a rural setting. SETTING: Using a calibrated 
      agent-based model, we simulated HIV transmission in an adult population (n = 
      14,573 agents) in Scott County, Indiana between 2015 and 2024. METHODS: We 
      modeled PrEP eligibility according to CDC guidelines for PWID. PrEP coverage 
      increased by 15% points in the range 10%-70%. Two counterfactual scenarios were 
      modeled: Unrestricted access for PWID and PrEP for SSP attendees . We calculated 
      the number of new HIV infections and number of person-years on PrEP per averted 
      infection. RESULTS: In the status quo scenario, 153 (95% Simulation Interval: 85, 
      259) new HIV infections occurred among PWID over 10 years. Compared with the 
      status quo, 40% PrEP coverage resulted in 25% fewer HIV infections in the 
      Unrestricted access for PWID scenario and 10% fewer HIV infections in the PrEP 
      for SSP attendees scenario. The PYPAI was 21 and 43 in the Unrestricted access 
      for PWID and PrEP for SSP attendees scenarios, respectively. CONCLUSION: Our 
      modeling suggests that PrEP provides substantial benefit to PWID in rural US 
      communities, with fewer restrictions on access providing the greatest effect. 
      Control of HIV outbreaks will require expansion of public health interventions 
      that meet the needs of all individuals.
CI  - Copyright © 2022 Wolters Kluwer Health, Inc. All rights reserved.
FAU - Jacka, Brendan P
AU  - Jacka BP
AD  - People, Place, & Health Collective, Department of Epidemiology, Brown University 
      School of Public Health, Providence, RI.
FAU - Nolen, Shayla
AU  - Nolen S
FAU - Bessey, Sam E
AU  - Bessey SE
FAU - Zang, Xiao
AU  - Zang X
FAU - Goedel, William C
AU  - Goedel WC
FAU - Yedinak, Jesse L
AU  - Yedinak JL
FAU - Marshall, Brandon D L
AU  - Marshall BDL
LA  - eng
GR  - DP2 DA040236/DA/NIDA NIH HHS/United States
GR  - P20 GM125507/GM/NIGMS NIH HHS/United States
GR  - P30 AI042853/AI/NIAID NIH HHS/United States
GR  - R25 MH083620/MH/NIMH NIH HHS/United States
PT  - Journal Article
PT  - Research Support, N.I.H., Extramural
PL  - United States
TA  - J Acquir Immune Defic Syndr
JT  - Journal of acquired immune deficiency syndromes (1999)
JID - 100892005
RN  - 0 (Anti-HIV Agents)
SB  - IM
MH  - Adult
MH  - United States/epidemiology
MH  - Humans
MH  - *Pre-Exposure Prophylaxis/methods
MH  - *Substance Abuse, Intravenous/complications/epidemiology/drug therapy
MH  - *HIV Infections/epidemiology/prevention & control/drug therapy
MH  - *Drug Users
MH  - Indiana/epidemiology
MH  - *Anti-HIV Agents/therapeutic use
PMC - PMC9649854
MID - NIHMS1834783
COIS- The authors have no funding or conflicts of interest to disclose.
EDAT- 2022/09/24 06:00
MHDA- 2022/11/15 06:00
PMCR- 2023/12/15
CRDT- 2022/09/23 15:03
PHST- 2022/02/07 00:00 [received]
PHST- 2022/07/28 00:00 [accepted]
PHST- 2023/12/15 00:00 [pmc-release]
PHST- 2022/09/24 06:00 [pubmed]
PHST- 2022/11/15 06:00 [medline]
PHST- 2022/09/23 15:03 [entrez]
AID - 00126334-202212150-00005 [pii]
AID - 10.1097/QAI.0000000000003093 [doi]
PST - ppublish
SO  - J Acquir Immune Defic Syndr. 2022 Dec 15;91(5):449-452. doi: 
      10.1097/QAI.0000000000003093.

PMID- 35926301
OWN - NLM
STAT- MEDLINE
DCOM- 20220908
LR  - 20221223
IS  - 1879-0046 (Electronic)
IS  - 0376-8716 (Print)
IS  - 0376-8716 (Linking)
VI  - 238
DP  - 2022 Sep 1
TI  - Modeling HIV transmission among persons who inject drugs (PWID) at the "End of 
      the HIV Epidemic" and during the COVID-19 pandemic.
PG  - 109573
LID - S0376-8716(22)00310-6 [pii]
LID - 10.1016/j.drugalcdep.2022.109573 [doi]
AB  - BACKGROUND: We explore injecting risk and HIV incidence among PWID in New York 
      City (NYC), from 2012 to 2019, when incidence was extremely low, <0.1/100 
      person-years at risk, and during disruption of prevention services due to the 
      COVID-19 pandemic. METHODS: We developed an Agent-Based model (ABM) to simulate 
      sharing injecting equipment and measure HIV incidence in NYC. The model was 
      adapted from a previous ABM model developed to compare HIV transmission with 
      "high" versus "low" dead space syringes. Data for applying the model to NYC 
      during the period of very low HIV incidence was taken from the "Risk Factors" 
      study, a long-running study of participants entering substance use treatment in 
      NYC. Injecting risk behavior had not been eliminated in this population, with 
      approximately 15 % reported recent syringe sharing. Data for possible 
      transmission during COVID-19 disruption was taken from previous HIV outbreaks and 
      early studies of the pandemic in NYC. RESULTS: The modeled incidence rates fell 
      within the 95 % confidence bounds of all of the empirically observed incidence 
      rates, without any additional calibration of the model. Potential COVID-19 
      disruptions increased the probability of an outbreak from 0.03 to 0.25. 
      CONCLUSIONS: The primary factors in the very low HIV incidence were the extremely 
      small numbers of PWID likely to transmit HIV and that most sharing occurs within 
      small, relatively stable, mostly seroconcordant groups. Containing an HIV 
      outbreak among PWID during a continuing pandemic would be quite difficult. 
      Pre-pandemic levels of HIV prevention services should be restored as quickly as 
      feasible.
CI  - Copyright © 2022 Elsevier B.V. All rights reserved.
FAU - Jarlais, Don Des
AU  - Jarlais DD
AD  - School of Global Public Health, New York University, New York, NY, USA. 
      Electronic address: Don.DesJarlais@nyu.edu.
FAU - Bobashev, Georgiy
AU  - Bobashev G
AD  - RTI International, NC, USA.
FAU - Feelemyer, Jonathan
AU  - Feelemyer J
AD  - School of Global Public Health, New York University, New York, NY, USA.
FAU - McKnight, Courtney
AU  - McKnight C
AD  - School of Global Public Health, New York University, New York, NY, USA.
LA  - eng
GR  - P30 DA011041/DA/NIDA NIH HHS/United States
GR  - R01 DA003574/DA/NIDA NIH HHS/United States
GR  - R01 DA047994/DA/NIDA NIH HHS/United States
PT  - Journal Article
PT  - Research Support, N.I.H., Extramural
DEP - 20220714
PL  - Ireland
TA  - Drug Alcohol Depend
JT  - Drug and alcohol dependence
JID - 7513587
SB  - IM
MH  - *COVID-19/epidemiology
MH  - *Drug Users
MH  - *HIV Infections/prevention & control
MH  - Humans
MH  - Pandemics
MH  - Risk-Taking
MH  - *Substance Abuse, Intravenous/epidemiology/therapy
PMC - PMC9278993
OTO - NOTNLM
OT  - Agent Based Modeling (ABM)
OT  - COVID-19
OT  - Covid
OT  - New York city
OT  - Person who inject drugs (PWID)
OT  - Risk factors study
COIS- No conflict of interest declared.
EDAT- 2022/08/05 06:00
MHDA- 2022/09/09 06:00
CRDT- 2022/08/04 18:19
PHST- 2022/01/21 00:00 [received]
PHST- 2022/06/30 00:00 [revised]
PHST- 2022/07/09 00:00 [accepted]
PHST- 2022/08/05 06:00 [pubmed]
PHST- 2022/09/09 06:00 [medline]
PHST- 2022/08/04 18:19 [entrez]
AID - S0376-8716(22)00310-6 [pii]
AID - 109573 [pii]
AID - 10.1016/j.drugalcdep.2022.109573 [doi]
PST - ppublish
SO  - Drug Alcohol Depend. 2022 Sep 1;238:109573. doi: 
      10.1016/j.drugalcdep.2022.109573. Epub 2022 Jul 14.

PMID- 35855962
OWN - NLM
STAT- PubMed-not-MEDLINE
LR  - 20221217
IS  - 2328-8957 (Print)
IS  - 2328-8957 (Electronic)
IS  - 2328-8957 (Linking)
VI  - 9
IP  - 7
DP  - 2022 Jul
TI  - Projected Effects of Disruptions to Human Immunodeficiency Virus (HIV) Prevention 
      Services During the Coronavirus Disease 2019 Pandemic Among Black/African 
      American Men Who Have Sex With Men in an Ending the HIV Epidemic Priority 
      Jurisdiction.
PG  - ofac274
LID - 10.1093/ofid/ofac274 [doi]
LID - ofac274
AB  - BACKGROUND: Disruptions in access to in-person human immunodeficiency virus (HIV) 
      preventive care during the coronavirus disease 2019 (COVID-19) pandemic may have 
      a negative impact on our progress towards the Ending the HIV Epidemic goals in 
      the United States. METHODS: We used an agent-based model to simulate HIV 
      transmission among Black/African American men who have sex with men in 
      Mississippi over 5 years to estimate how different reductions in access affected 
      the number of undiagnosed HIV cases, new pre-exposure prophylaxis (PrEP) starts, 
      and HIV incidence. RESULTS: We found that each additional 25% decrease in HIV 
      testing and PrEP initiation was associated with decrease of 20% in the number of 
      cases diagnosed and 23% in the number of new PrEP starts, leading to a 15% 
      increase in HIV incidence from 2020 to 2022. CONCLUSIONS: Unmet need for HIV 
      testing and PrEP prescriptions during the COVID-19 pandemic may temporarily 
      increase HIV incidence in the years immediately after the disruption period.
CI  - © The Author(s) 2022. Published by Oxford University Press on behalf of the 
      Infectious Diseases Society of America.
FAU - Labs, Jennifer
AU  - Labs J
AD  - Department of Applied Mathematics, Brown University, Providence, Rhode Island, 
      USA.
FAU - Nunn, Amy S
AU  - Nunn AS
AD  - Department of Behavioral and Social Sciences, School of Public Health, Brown 
      University, Providence, Rhode Island, USA.
FAU - Chan, Philip A
AU  - Chan PA
AD  - Department of Behavioral and Social Sciences, School of Public Health, Brown 
      University, Providence, Rhode Island, USA.
FAU - Bessey, S
AU  - Bessey S
AD  - Department of Epidemiology, School of Public Health, Brown University, 
      Providence, Rhode Island, USA.
FAU - Park, Carolyn J
AU  - Park CJ
AD  - Department of Epidemiology, School of Public Health, Brown University, 
      Providence, Rhode Island, USA.
FAU - Marshall, Brandon D L
AU  - Marshall BDL
AD  - Department of Epidemiology, School of Public Health, Brown University, 
      Providence, Rhode Island, USA.
FAU - Patel, Rupa R
AU  - Patel RR
AD  - John T. Milliken Department of Internal Medicine, School of Medicine, Washington 
      University in St. Louis, St. Louis, Missouri, USA.
FAU - Mena, Leandro A
AU  - Mena LA
AD  - Department of Population Health Sciences, University of Mississippi Medical 
      Center, Jackson, Mississippi, USA.
FAU - Goedel, William C
AU  - Goedel WC
AUID- ORCID: 0000-0002-2869-1048
AD  - Department of Epidemiology, School of Public Health, Brown University, 
      Providence, Rhode Island, USA.
LA  - eng
GR  - R01 MH114657/MH/NIMH NIH HHS/United States
GR  - R25 MH083620/MH/NIMH NIH HHS/United States
PT  - Journal Article
DEP - 20220606
PL  - United States
TA  - Open Forum Infect Dis
JT  - Open forum infectious diseases
JID - 101637045
PMC - PMC9214131
OTO - NOTNLM
OT  - COVID-19
OT  - HIV testing
OT  - agent-based modeling
OT  - men who have sex with men
OT  - pre-exposure prophylaxis
EDAT- 2022/07/21 06:00
MHDA- 2022/07/21 06:01
CRDT- 2022/07/20 04:10
PHST- 2022/03/30 00:00 [received]
PHST- 2022/05/26 00:00 [accepted]
PHST- 2022/07/20 04:10 [entrez]
PHST- 2022/07/21 06:00 [pubmed]
PHST- 2022/07/21 06:01 [medline]
AID - ofac274 [pii]
AID - 10.1093/ofid/ofac274 [doi]
PST - epublish
SO  - Open Forum Infect Dis. 2022 Jun 6;9(7):ofac274. doi: 10.1093/ofid/ofac274. 
      eCollection 2022 Jul.

PMID- 35777411
OWN - NLM
STAT- MEDLINE
DCOM- 20220707
LR  - 20230315
IS  - 2352-3018 (Electronic)
IS  - 2405-4704 (Print)
IS  - 2352-3018 (Linking)
VI  - 9
IP  - 7
DP  - 2022 Jul
TI  - HIV incidence and impact of interventions among female sex workers and their 
      clients in the Middle East and north Africa: a modelling study.
PG  - e496-e505
LID - S2352-3018(22)00100-X [pii]
LID - 10.1016/S2352-3018(22)00100-X [doi]
AB  - BACKGROUND: The incidence of HIV infection among female sex workers and their 
      clients in the Middle East and north Africa is not well known. We aimed to assess 
      HIV incidence, the contribution of heterosexual sex work networks to these 
      numbers, and the effect of interventions by use of mathematical modelling. 
      METHODS: In this modelling study, we developed a novel, individual-based model to 
      simulate HIV epidemic dynamics in heterosexual sex work networks. We applied this 
      model to 12 countries in the Middle East and north Africa that had sufficient 
      data to estimate incidence in 2020 and the impact of interventions by 2030 
      (Algeria, Bahrain, Djibouti, Iran, Libya, Morocco, Pakistan, Somalia, South 
      Sudan, Sudan, Tunisia, and Yemen). Model-input parameters were provided through a 
      systematic review of HIV prevalence, sexual and injecting behaviours, and risk 
      group size estimates of female sex workers and clients. Model output was number 
      of incident HIV infections under different modelling scenarios for each country. 
      Summary statistics were generated on these model output scenarios. FINDINGS: 
      Based on the output of our model, we estimated a total of 14 604 (95% uncertainty 
      interval [UI] CI 7929-31 819) new HIV infections in the 12 countries in 2020 
      among female sex workers, clients, and spouses, which constituted 28·1% of 51 995 
      total new cases in all adults in these 12 countries combined. Model-estimated 
      number of new infections in 2020 in the 12 countries combined was 3471 (95% UI 
      1295-10 308) in female sex workers, 6416 (3144-14 223) in clients, and 4717 
      (3490-7288) in client spouses. Contribution of incidence in heterosexual sex work 
      networks to total incidence varied widely, ranging from 3·3% in Pakistan to 71·8% 
      in South Sudan and 72·7% in Djibouti. Incidence in heterosexual sex work networks 
      was distributed roughly equally among female sex workers, clients, and client 
      spouses. Estimated incidence rates among female sex workers per 1000 person-years 
      ranged from 0·4 (95% UI 0·0-7·1) in Yemen to 34·3 (17·2-59·6) in South Sudan. In 
      countries where HIV acquisition through injecting drug use creates substantial 
      exposure for female sex workers who inject drugs, estimated incidence rates per 
      1000 person-years ranged from 5·1 (95% UI 0·0-35·1) in Iran to 45·8 (0·0-428·6) 
      in Pakistan. The model output predicted that any of the programmed interventions 
      would substantially reduce incidence. Even when a subpopulation did not benefit 
      directly from an intervention, it benefited indirectly through reduction in 
      onward transmission, and indirect impact was often half as large as the direct 
      impact. INTERPRETATION: Substantial HIV incidence occurs in heterosexual sex work 
      networks across the Middle East and north Africa with client spouses being 
      heavily affected, in addition to female sex workers and clients. Rapid scaling-up 
      of comprehensive treatment and prevention services for female sex workers is 
      urgently needed. FUNDING: Qatar National Research Fund (a member of Qatar 
      Foundation), the Biostatistics, Epidemiology, and Biomathematics Research Core at 
      the Weill Cornell Medicine-Qatar, Qatar University-Marubeni, the UK Medical 
      Research Council, and the UK Department for International Development.
CI  - Copyright © 2022 The Author(s). Published by Elsevier Ltd. This is an Open Access 
      article under the CC BY 4.0 license. Published by Elsevier Ltd.. All rights 
      reserved.
FAU - Chemaitelly, Hiam
AU  - Chemaitelly H
AD  - Infectious Disease Epidemiology Group, Weill Cornell Medicine-Qatar, Cornell 
      University, Qatar Foundation-Education City, Doha, Qatar; World Health 
      Organization Collaborating Centre for Disease Epidemiology Analytics on HIV/AIDS, 
      Sexually Transmitted Infections, and Viral Hepatitis, Weill Cornell 
      Medicine-Qatar, Cornell University, Qatar Foundation-Education City, Doha, Qatar; 
      Department of Population Health Sciences, Weill Cornell Medicine, Cornell 
      University, New York, NY, USA; Department of Infectious Disease Epidemiology, 
      Faculty of Epidemiology and Population Health, London School of Hygiene and 
      Tropical Medicine, London, UK. Electronic address: hsc2001@qatar-med.cornell.edu.
FAU - Ayoub, Houssein H
AU  - Ayoub HH
AD  - Mathematics Program, Department of Mathematics, Statistics, and Physics, College 
      of Arts and Sciences, Qatar University, Doha, Qatar.
FAU - Omori, Ryosuke
AU  - Omori R
AD  - Division of Bioinformatics, Research Center for Zoonosis Control, Hokkaido 
      University, Sapporo, Hokkaido, Japan.
FAU - El Feki, Shereen
AU  - El Feki S
AD  - Regional Support Team for the Middle East and North Africa, The Joint United 
      Nations Programme on HIV/AIDS, Cairo, Egypt.
FAU - Hermez, Joumana G
AU  - Hermez JG
AD  - Department of Communicable Diseases Prevention and Control, World Health 
      Organization Regional Office for the Eastern Mediterranean, Cairo, Egypt.
FAU - Weiss, Helen A
AU  - Weiss HA
AD  - Department of Infectious Disease Epidemiology, Faculty of Epidemiology and 
      Population Health, London School of Hygiene and Tropical Medicine, London, UK; 
      MRC International Statistics and Epidemiology Group, London School of Hygiene and 
      Tropical Medicine, London, UK.
FAU - Abu-Raddad, Laith J
AU  - Abu-Raddad LJ
AD  - Infectious Disease Epidemiology Group, Weill Cornell Medicine-Qatar, Cornell 
      University, Qatar Foundation-Education City, Doha, Qatar; World Health 
      Organization Collaborating Centre for Disease Epidemiology Analytics on HIV/AIDS, 
      Sexually Transmitted Infections, and Viral Hepatitis, Weill Cornell 
      Medicine-Qatar, Cornell University, Qatar Foundation-Education City, Doha, Qatar; 
      Department of Population Health Sciences, Weill Cornell Medicine, Cornell 
      University, New York, NY, USA; Department of Public Health, College of Health 
      Sciences, QU Health, Qatar University, Doha, Qatar.
LA  - eng
GR  - 001/WHO_/World Health Organization/International
GR  - MR/R010161/1/MRC_/Medical Research Council/United Kingdom
PT  - Journal Article
PT  - Research Support, Non-U.S. Gov't
PT  - Systematic Review
PL  - Netherlands
TA  - Lancet HIV
JT  - The lancet. HIV
JID - 101645355
SB  - IM
CIN - Lancet HIV. 2022 Jul;9(7):e454-e455. PMID: 35777405
MH  - Adult
MH  - Africa, Northern/epidemiology
MH  - Female
MH  - *HIV Infections/epidemiology/prevention & control
MH  - Humans
MH  - Incidence
MH  - Middle East/epidemiology
MH  - *Sex Workers
PMC - PMC9253890
COIS- Declaration of interests We declare no competing interests.
EDAT- 2022/07/02 06:00
MHDA- 2022/07/08 06:00
CRDT- 2022/07/01 19:03
PHST- 2021/09/22 00:00 [received]
PHST- 2022/03/25 00:00 [revised]
PHST- 2022/04/04 00:00 [accepted]
PHST- 2022/07/01 19:03 [entrez]
PHST- 2022/07/02 06:00 [pubmed]
PHST- 2022/07/08 06:00 [medline]
AID - S2352-3018(22)00100-X [pii]
AID - 10.1016/S2352-3018(22)00100-X [doi]
PST - ppublish
SO  - Lancet HIV. 2022 Jul;9(7):e496-e505. doi: 10.1016/S2352-3018(22)00100-X.

PMID- 35608079
OWN - NLM
STAT- MEDLINE
DCOM- 20220714
LR  - 20220920
IS  - 1537-4521 (Electronic)
IS  - 0148-5717 (Linking)
VI  - 49
IP  - 8
DP  - 2022 Aug 1
TI  - Assessing the Impact of HIV Preexposure Prophylaxis Scale-Up on Gonorrhea 
      Incidence Among Gay and Bisexual Men in Sydney: A Mathematical Modeling Study.
PG  - 534-540
LID - 10.1097/OLQ.0000000000001649 [doi]
AB  - BACKGROUND: The rollout of preexposure prophylaxis (PrEP) for HIV prevention 
      among gay and bisexual men (GBM) is associated with increases in condomless anal 
      intercourse, potentially increasing the incidence of other sexually transmissible 
      infections (STIs). METHODS: We developed an individual-based mathematical model 
      to simulate the transmission of Neisseria gonorrhoeae among GBM in Sydney, 
      accounting for changes in sexual practices, STI testing, and PrEP use. We 
      calibrated and validated the model using reported incidence rates for 
      HIV-positive and HIV-negative GBM from 2010 to 2019. Scenarios were run with 
      varying PrEP uptake, PrEP-related STI testing, and PrEP-related sexual behavior 
      and testing intervals up to 2030 to assess the impact of PrEP use on gonorrhea 
      incidence. RESULTS: Preexposure prophylaxis uptake and associated 3-monthly STI 
      testing from 2015 onward resulted in a predicted increase from 20 to 37 N. 
      gonorrhoeae infections per 100 person-years among HIV-negative GBM by the end of 
      2020. This is lower than the counterfactual predictions of 45 per 100 
      person-years if PrEP were not scaled up and 48 per 100 person-years with 
      nonadherence to 3-monthly STI testing. Increasing the time between STI tests for 
      PrEP users by 1 month from 2018 results in the incidence rate among HIV-negative 
      GBM increasing by 8% by 2030. If PrEP coverage doubles from 24% to 53%, incidence 
      among HIV-negative GBM declines by ~25% by 2030. CONCLUSIONS: Behavior change due 
      to widespread PrEP use may lead to significant increases in gonorrhea incidence 
      in GBM, but the recommended quarterly STI testing recommended for PrEP users 
      should reduce incidence by 18% by 2030.
CI  - Copyright © 2022 American Sexually Transmitted Diseases Association. All rights 
      reserved.
FAU - Walker, Michael L
AU  - Walker ML
AD  - From the Kirby Institute, UNSW Sydney.
FAU - Stiasny, David
AU  - Stiasny D
AD  - From the Kirby Institute, UNSW Sydney.
FAU - Guy, Rebecca J
AU  - Guy RJ
AD  - From the Kirby Institute, UNSW Sydney.
FAU - Law, Matthew G
AU  - Law MG
AD  - From the Kirby Institute, UNSW Sydney.
FAU - Holt, Martin
AU  - Holt M
AD  - Centre for Social Research in Health, UNSW Sydney, Sydney, Australia.
FAU - Mao, Limin
AU  - Mao L
AD  - Centre for Social Research in Health, UNSW Sydney, Sydney, Australia.
FAU - Donovan, Basil
AU  - Donovan B
AD  - From the Kirby Institute, UNSW Sydney.
FAU - Grulich, Andrew E
AU  - Grulich AE
AD  - From the Kirby Institute, UNSW Sydney.
FAU - Gray, Richard T
AU  - Gray RT
AD  - From the Kirby Institute, UNSW Sydney.
FAU - Regan, David G
AU  - Regan DG
AD  - From the Kirby Institute, UNSW Sydney.
LA  - eng
PT  - Journal Article
PT  - Research Support, Non-U.S. Gov't
DEP - 20220524
PL  - United States
TA  - Sex Transm Dis
JT  - Sexually transmitted diseases
JID - 7705941
SB  - IM
MH  - *Gonorrhea/epidemiology/prevention & control
MH  - *HIV Infections/epidemiology/prevention & control
MH  - Homosexuality, Male
MH  - Humans
MH  - Incidence
MH  - Male
MH  - Models, Theoretical
MH  - *Pre-Exposure Prophylaxis/methods
MH  - Sexual Behavior
MH  - *Sexual and Gender Minorities
COIS- Conflict of Interest and Sources of Funding: The authors do not have any 
      conflicts of interest to declare. This project was funded by a New South Wales 
      Ministry of Health Prevention Research Support Program and a National Health and 
      Medical Research Council Project Grant (ID 1145642).
EDAT- 2022/05/25 06:00
MHDA- 2022/07/15 06:00
CRDT- 2022/05/24 06:03
PHST- 2022/05/25 06:00 [pubmed]
PHST- 2022/07/15 06:00 [medline]
PHST- 2022/05/24 06:03 [entrez]
AID - 00007435-990000000-00029 [pii]
AID - 10.1097/OLQ.0000000000001649 [doi]
PST - ppublish
SO  - Sex Transm Dis. 2022 Aug 1;49(8):534-540. doi: 10.1097/OLQ.0000000000001649. Epub 
      2022 May 24.

PMID- 35510854
OWN - NLM
STAT- MEDLINE
DCOM- 20220713
LR  - 20230127
IS  - 1944-7884 (Electronic)
IS  - 1525-4135 (Print)
IS  - 1525-4135 (Linking)
VI  - 90
IP  - 5
DP  - 2022 Aug 15
TI  - Modeling the Impact of HIV-1 Nucleic Acid Testing Among Symptomatic Adult 
      Outpatients in Kenya.
PG  - 553-561
LID - 10.1097/QAI.0000000000003013 [doi]
AB  - BACKGROUND: Up to 69% of adults who acquire HIV in Kenya seek care before 
      seroconversion, providing an important opportunity for early diagnosis and 
      treatment. The Tambua Mapema Plus (TMP) trial tested a combined HIV-1 nucleic 
      acid testing, linkage, treatment, and partner notification intervention for 
      adults aged 18-39 years with symptoms of acute HIV infection presenting to health 
      facilities in coastal Kenya. We estimated the potential impact of TMP on the 
      Kenyan HIV epidemic. METHODS: We developed an agent-based network model of HIV-1 
      transmission using TMP data and Kenyan statistics to estimate potential 
      population-level impact of targeted facility-based testing over 10 years. Three 
      scenarios were modeled: standard care [current use of provider-initiated testing 
      and counseling (PITC)], standard HIV rapid testing scaled to higher coverage 
      obtained in TMP (scaled-up PITC), and the TMP intervention. RESULTS: Standard 
      care resulted in 90.7% of persons living with HIV (PLWH) knowing their status, 
      with 67.5% of those diagnosed on treatment. Scaled-up PITC resulted in 94.4% of 
      PLWH knowing their status and 70.4% of those diagnosed on treatment. The TMP 
      intervention achieved 97.5% of PLWH knowing their status and 80.6% of those 
      diagnosed on treatment. The percentage of infections averted was 1.0% (95% 
      simulation intervals: -19.2% to 19.9%) for scaled-up PITC and 9.4% (95% 
      simulation intervals: -8.1% to 24.5%) for TMP. CONCLUSION: Our study suggests 
      that leveraging new technologies to identify acute HIV infection among 
      symptomatic outpatients is superior to scaled-up PITC in this population, 
      resulting in >95% knowledge of HIV status, and would reduce new HIV infections in 
      Kenya.
CI  - Copyright © 2022 The Author(s). Published by Wolters Kluwer Health, Inc.
FAU - Hamilton, Deven T
AU  - Hamilton DT
AUID- ORCID: 0000-0003-4334-958
AD  - Center for Studies in Demography and Ecology, University of Washington, Seattle, 
      WA.
FAU - Agutu, Clara
AU  - Agutu C
AD  - KEMRI-Wellcome Trust Research Programme, Kilifi, Kenya.
FAU - Babigumira, Joseph B
AU  - Babigumira JB
AD  - Departments of Global Health and Pharmacy ; and.
FAU - van der Elst, Elise
AU  - van der Elst E
AD  - KEMRI-Wellcome Trust Research Programme, Kilifi, Kenya.
FAU - Hassan, Amin
AU  - Hassan A
AD  - KEMRI-Wellcome Trust Research Programme, Kilifi, Kenya.
FAU - Gichuru, Evanson
AU  - Gichuru E
AD  - KEMRI-Wellcome Trust Research Programme, Kilifi, Kenya.
FAU - Mugo, Peter
AU  - Mugo P
AD  - KEMRI-Wellcome Trust Research Programme, Kilifi, Kenya.
FAU - Farquhar, Carey
AU  - Farquhar C
AD  - Medicine, Global Health, and Epidemiology, University of Washington, Seattle, WA.
FAU - Ndung'u, Thumbi
AU  - Ndung'u T
AD  - Africa Health Research Institute, Durban, South Africa.
FAU - Sirengo, Martin
AU  - Sirengo M
AD  - National AIDS and STI Control Programme, Nairobi, Kenya.
FAU - Chege, Wairimu
AU  - Chege W
AD  - National Institutes of Allergy and Infectious Diseases, National Institutes of 
      Health, Rockville, MD.
FAU - Goodreau, Steven M
AU  - Goodreau SM
AD  - Departments of Anthropology and Epidemiology; and.
FAU - Elder, Adam
AU  - Elder A
AD  - Biostatistics, University of Washington, Seattle, WA; and.
FAU - Sanders, Eduard J
AU  - Sanders EJ
AD  - KEMRI-Wellcome Trust Research Programme, Kilifi, Kenya.
AD  - University of Oxford, Headington, United Kingdom.
FAU - Graham, Susan M
AU  - Graham SM
AD  - Medicine, Global Health, and Epidemiology, University of Washington, Seattle, WA.
LA  - eng
GR  - P2C HD042828/HD/NICHD NIH HHS/United States
GR  - P30 MH123248/MH/NIMH NIH HHS/United States
GR  - R01 AI124968/AI/NIAID NIH HHS/United States
GR  - 107752/Z/15/Z/WT_/Wellcome Trust/United Kingdom
PT  - Journal Article
PT  - Research Support, N.I.H., Extramural
PT  - Research Support, Non-U.S. Gov't
DEP - 20220505
PL  - United States
TA  - J Acquir Immune Defic Syndr
JT  - Journal of acquired immune deficiency syndromes (1999)
JID - 100892005
RN  - 0 (Nucleic Acids)
SB  - IM
MH  - Adult
MH  - Counseling/methods
MH  - *HIV Infections/diagnosis/drug therapy/epidemiology
MH  - *HIV Seropositivity
MH  - *HIV-1/genetics
MH  - Humans
MH  - Kenya/epidemiology
MH  - Mass Screening/methods
MH  - *Nucleic Acids
MH  - Outpatients
PMC - PMC9259037
MID - NIHMS1802895
COIS- The authors have no conflicts of interest to disclose.
EDAT- 2022/05/06 06:00
MHDA- 2022/07/14 06:00
CRDT- 2022/05/05 09:02
PHST- 2021/09/13 00:00 [received]
PHST- 2022/04/07 00:00 [accepted]
PHST- 2022/05/06 06:00 [pubmed]
PHST- 2022/07/14 06:00 [medline]
PHST- 2022/05/05 09:02 [entrez]
AID - 00126334-202208150-00011 [pii]
AID - QAIV22299 [pii]
AID - 10.1097/QAI.0000000000003013 [doi]
PST - ppublish
SO  - J Acquir Immune Defic Syndr. 2022 Aug 15;90(5):553-561. doi: 
      10.1097/QAI.0000000000003013. Epub 2022 May 5.

PMID- 35477443
OWN - NLM
STAT- MEDLINE
DCOM- 20220429
LR  - 20220716
IS  - 1472-6963 (Electronic)
IS  - 1472-6963 (Linking)
VI  - 22
IP  - 1
DP  - 2022 Apr 27
TI  - Economic impact of generic antiretrovirals in France for HIV patients' care: a 
      simulation between 2019 and 2023.
PG  - 567
LID - 10.1186/s12913-022-07859-w [doi]
LID - 567
AB  - BACKGROUND: In a context where the economic burden of HIV is increasing as HIV 
      patients now have a close to normal lifespan, the availability of generic 
      antiretrovirals commonly prescribed in 2017 and the imminence of patent 
      expiration are expected to provide substantial savings in the coming years. This 
      article aims to assess the economic impact of these generic antiretrovirals in 
      France and specifically over a five-year period. METHODS: An agent-based model 
      was developed to simulate patient trajectories and treatment use over a five-year 
      period. By comparing the results of costs for trajectories simulated under 
      different predefined scenarios, a budget impact model can be created and 
      sensitivity analyses performed on several parameters of importance. RESULTS: The 
      potential economic savings from 2019 to 2023 generated by generic antiretrovirals 
      range from €309 million when the penetration rate of generics is set at 10% to 
      €1.5 billion at 70%. These savings range from €984 million to €993 million as the 
      delay between patent and generic marketing authorisation varies from 10 to 
      15 years, and from €965 million to €993 million as the Negotiated Price per Unit 
      (NPU) of generics at market-entry varies from 40 to 50% of the NPU for patents. 
      DISCUSSION: This economic savings simulation could help decision makers to 
      anticipate resource allocations for further innovation in antiretrovirals 
      therapies as well as prevention, especially by funding the Pre-Exposure 
      Prophylaxis (PrEP) or HIV screening.
CI  - © 2022. The Author(s).
FAU - Demeulemeester, Romain
AU  - Demeulemeester R
AUID- ORCID: 0000-0003-4256-5037
AD  - University of Toulouse III, 31330, Toulouse, France. 
      romain.demeulemeester@inserm.fr.
AD  - Health Economics Unit, Medical Information Department, University Hospital of 
      Toulouse, Toulouse, France. romain.demeulemeester@inserm.fr.
AD  - UMR 1295, National Institute for Health and Medical Research, Toulouse, France. 
      romain.demeulemeester@inserm.fr.
AD  - Faculté de Médecine, Université Paul Sabatier, INSERM, UMR 1295, 37 allées Jules 
      Guesde, 31000, Toulouse, France. romain.demeulemeester@inserm.fr.
FAU - Savy, Nicolas
AU  - Savy N
AD  - University of Toulouse III, 31330, Toulouse, France.
AD  - CNRS UMR 5219, Toulouse Mathematics Institute, Toulouse, France.
FAU - Mounié, Michaël
AU  - Mounié M
AD  - Health Economics Unit, Medical Information Department, University Hospital of 
      Toulouse, Toulouse, France.
AD  - UMR 1295, National Institute for Health and Medical Research, Toulouse, France.
FAU - Molinier, Laurent
AU  - Molinier L
AD  - University of Toulouse III, 31330, Toulouse, France.
AD  - Health Economics Unit, Medical Information Department, University Hospital of 
      Toulouse, Toulouse, France.
AD  - UMR 1295, National Institute for Health and Medical Research, Toulouse, France.
FAU - Delpierre, Cyrille
AU  - Delpierre C
AD  - University of Toulouse III, 31330, Toulouse, France.
AD  - UMR 1295, National Institute for Health and Medical Research, Toulouse, France.
FAU - Dellamonica, Pierre
AU  - Dellamonica P
AD  - Infectious Diseases Department, University of Côte d'Azur, University Hospital of 
      Nice, Nice, France.
FAU - Allavena, Clotilde
AU  - Allavena C
AD  - Infectious Diseases Department, University Hospital of Nantes, Nantes, France.
FAU - Pugliesse, Pascal
AU  - Pugliesse P
AD  - Infectious Diseases Department, University of Côte d'Azur, University Hospital of 
      Nice, Nice, France.
FAU - Cuzin, Lise
AU  - Cuzin L
AD  - UMR 1295, National Institute for Health and Medical Research, Toulouse, France.
AD  - Infectious and Tropical Diseases Department, University Hospital of Martinique, 
      Fort-de-France, France.
FAU - Saint-Pierre, Philippe
AU  - Saint-Pierre P
AD  - University of Toulouse III, 31330, Toulouse, France.
AD  - CNRS UMR 5219, Toulouse Mathematics Institute, Toulouse, France.
FAU - Costa, Nadège
AU  - Costa N
AD  - Health Economics Unit, Medical Information Department, University Hospital of 
      Toulouse, Toulouse, France.
AD  - UMR 1295, National Institute for Health and Medical Research, Toulouse, France.
LA  - eng
PT  - Journal Article
DEP - 20220427
PL  - England
TA  - BMC Health Serv Res
JT  - BMC health services research
JID - 101088677
RN  - 0 (Anti-Retroviral Agents)
RN  - 0 (Drugs, Generic)
SB  - IM
MH  - Anti-Retroviral Agents/therapeutic use
MH  - Drug Costs
MH  - Drugs, Generic/therapeutic use
MH  - France
MH  - *HIV Infections/drug therapy
MH  - Humans
PMC - PMC9044646
OTO - NOTNLM
OT  - Agent-based model
OT  - Economic evaluation
OT  - Generic antiretrovirals
OT  - HIV
OT  - Simulations
COIS- The authors report no conflict of interest.
EDAT- 2022/04/29 06:00
MHDA- 2022/04/30 06:00
CRDT- 2022/04/28 05:12
PHST- 2021/11/03 00:00 [received]
PHST- 2022/03/29 00:00 [accepted]
PHST- 2022/04/28 05:12 [entrez]
PHST- 2022/04/29 06:00 [pubmed]
PHST- 2022/04/30 06:00 [medline]
AID - 10.1186/s12913-022-07859-w [pii]
AID - 7859 [pii]
AID - 10.1186/s12913-022-07859-w [doi]
PST - epublish
SO  - BMC Health Serv Res. 2022 Apr 27;22(1):567. doi: 10.1186/s12913-022-07859-w.

PMID- 35316304
OWN - NLM
STAT- MEDLINE
DCOM- 20220503
LR  - 20220503
IS  - 1932-6203 (Electronic)
IS  - 1932-6203 (Linking)
VI  - 17
IP  - 3
DP  - 2022
TI  - Evaluating the impact of social determinants, conditional cash transfers and 
      primary health care on HIV/AIDS: Study protocol of a retrospective and 
      forecasting approach based on the data integration with a cohort of 100 million 
      Brazilians.
PG  - e0265253
LID - 10.1371/journal.pone.0265253 [doi]
LID - e0265253
AB  - BACKGROUND: Despite the great progress made over the last decades, stronger 
      structural interventions are needed to end the HIV/AIDS pandemic in Low and 
      Middle-Income Countries (LMIC). Brazil is one of the largest and data-richest 
      LMIC, with rapidly changing socioeconomic characteristics and an important 
      HIV/AIDS burden. Over the last two decades Brazil has also implemented the 
      world's largest Conditional Cash Transfer programs, the Bolsa Familia Program 
      (BFP), and one of the most consolidated Primary Health Care (PHC) interventions, 
      the Family Health Strategy (FHS). OBJECTIVE: We will evaluate the effects of 
      socioeconomic determinants, BFP exposure and FHS coverage on HIV/AIDS incidence, 
      treatment adherence, hospitalizations, case fatality, and mortality using 
      unprecedently large aggregate and individual-level longitudinal data. Moreover, 
      we will integrate the retrospective datasets and estimated parameters with 
      comprehensive forecasting models to project HIV/AIDS incidence, prevalence and 
      mortality scenarios up to 2030 according to future socioeconomic conditions and 
      alternative policy implementations. METHODS AND ANALYSIS: We will combine 
      individual-level data from all national HIV/AIDS registries with large-scale 
      databases, including the "100 Million Brazilian Cohort", over a 19-year period 
      (2000-2018). Several approaches will be used for the retrospective 
      quasi-experimental impact evaluations, such as Regression Discontinuity Design 
      (RDD), Random Administrative Delays (RAD) and Propensity Score Matching (PSM), 
      combined with multivariable Poisson regressions for cohort analyses. Moreover, we 
      will explore in depth lagged and long-term effects of changes in living 
      conditions and in exposures to BFP and FHS. We will also investigate the effects 
      of the interventions in a wide range of subpopulations. Finally, we will 
      integrate such retrospective analyses with microsimulation, compartmental and 
      agent-based models to forecast future HIV/AIDS scenarios. CONCLUSION: The 
      unprecedented datasets, analyzed through state-of-the-art quasi-experimental 
      methods and innovative mathematical models will provide essential evidences to 
      the understanding and control of HIV/AIDS epidemic in LMICs such as Brazil.
FAU - Rasella, Davide
AU  - Rasella D
AUID- ORCID: 0000-0002-7260-4386
AD  - Institute of Collective Health, Federal University of Bahia, Salvador, Brazil.
AD  - ISGlobal, Hospital Clínic - Universitat de Barcelona, Barcelona, Spain.
AD  - Center for Data and Knowledge Integration for Health (CIDACS), Gonçalo Moniz 
      Institute, Oswaldo Cruz Foundation (FIOCRUZ), Salvador, Brazil.
FAU - Morais, Gabriel Alves de Sampaio
AU  - Morais GAS
AD  - Institute of Collective Health, Federal University of Bahia, Salvador, Brazil.
FAU - Anderle, Rodrigo Volmir
AU  - Anderle RV
AD  - Institute of Collective Health, Federal University of Bahia, Salvador, Brazil.
FAU - Silva, Andréa Ferreira da
AU  - Silva AFD
AD  - Institute of Collective Health, Federal University of Bahia, Salvador, Brazil.
FAU - Lua, Iracema
AU  - Lua I
AD  - Institute of Collective Health, Federal University of Bahia, Salvador, Brazil.
FAU - Coelho, Ronaldo
AU  - Coelho R
AD  - Department of Chronic Conditions and Sexually Transmitted Infections/Department 
      of Health Surveillance/Ministry of Health (DCCI/SVS/MS), Brasília, Brazil.
FAU - Rubio, Felipe Alves
AU  - Rubio FA
AD  - Institute of Collective Health, Federal University of Bahia, Salvador, Brazil.
FAU - Magno, Laio
AU  - Magno L
AUID- ORCID: 0000-0003-3752-0782
AD  - Institute of Collective Health, Federal University of Bahia, Salvador, Brazil.
AD  - Life Science Department, University of the State of Bahia, Salvador, Brazil.
FAU - Machado, Daiane
AU  - Machado D
AD  - Center for Data and Knowledge Integration for Health (CIDACS), Gonçalo Moniz 
      Institute, Oswaldo Cruz Foundation (FIOCRUZ), Salvador, Brazil.
FAU - Pescarini, Julia
AU  - Pescarini J
AD  - Center for Data and Knowledge Integration for Health (CIDACS), Gonçalo Moniz 
      Institute, Oswaldo Cruz Foundation (FIOCRUZ), Salvador, Brazil.
FAU - Souza, Luis Eugênio
AU  - Souza LE
AD  - Institute of Collective Health, Federal University of Bahia, Salvador, Brazil.
FAU - Macinko, James
AU  - Macinko J
AUID- ORCID: 0000-0001-8055-5441
AD  - UCLA Fielding School of Public Health, University of California at Los Angeles 
      (UCLA), Los Angeles, California, United States of America.
FAU - Dourado, Inês
AU  - Dourado I
AD  - Institute of Collective Health, Federal University of Bahia, Salvador, Brazil.
LA  - eng
GR  - R01 AI152938/AI/NIAID NIH HHS/United States
PT  - Journal Article
PT  - Research Support, N.I.H., Extramural
DEP - 20220322
PL  - United States
TA  - PLoS One
JT  - PloS one
JID - 101285081
SB  - IM
MH  - Brazil/epidemiology
MH  - Cohort Studies
MH  - *HIV Infections/epidemiology/therapy
MH  - Humans
MH  - Primary Health Care
MH  - Retrospective Studies
MH  - *Social Determinants of Health
PMC - PMC8939793
COIS- The authors have declared that no competing interests exist.
EDAT- 2022/03/23 06:00
MHDA- 2022/05/04 06:00
CRDT- 2022/03/22 17:16
PHST- 2022/02/22 00:00 [received]
PHST- 2022/02/25 00:00 [accepted]
PHST- 2022/03/22 17:16 [entrez]
PHST- 2022/03/23 06:00 [pubmed]
PHST- 2022/05/04 06:00 [medline]
AID - PONE-D-22-03350 [pii]
AID - 10.1371/journal.pone.0265253 [doi]
PST - epublish
SO  - PLoS One. 2022 Mar 22;17(3):e0265253. doi: 10.1371/journal.pone.0265253. 
      eCollection 2022.

PMID- 35255860
OWN - NLM
STAT- MEDLINE
DCOM- 20220309
LR  - 20230208
IS  - 1471-2334 (Electronic)
IS  - 1471-2334 (Linking)
VI  - 22
IP  - 1
DP  - 2022 Mar 7
TI  - Past dynamics of HIV transmission among men who have sex with men in Montréal, 
      Canada: a mathematical modeling study.
PG  - 233
LID - 10.1186/s12879-022-07207-7 [doi]
LID - 233
AB  - BACKGROUND: Gay, bisexual, and other men who have sex with men (gbMSM) experience 
      disproportionate risks of HIV acquisition and transmission. In 2017, Montréal 
      became the first Canadian Fast-Track City, setting the 2030 goal of zero new HIV 
      infections. To inform local elimination efforts, we estimate the evolving role of 
      prevention and sexual behaviours on HIV transmission dynamics among gbMSM in 
      Montréal between 1975 and 2019. METHODS: Data from local bio-behavioural surveys 
      were analyzed to develop, parameterize, and calibrate an agent-based model of 
      sexual HIV transmission. Partnership dynamics, HIV's natural history, and 
      treatment and prevention strategies were considered. The model simulations were 
      analyzed to estimate the fraction of HIV acquisitions and transmissions 
      attributable to specific groups, with a focus on age, sexual partnering level, 
      and gaps in the HIV care-continuum. RESULTS: The model-estimated HIV incidence 
      peaked in 1985 (2.3 per 100 person years (PY); 90% CrI: 1.4-2.9 per 100 PY) and 
      decreased to 0.1 per 100 PY (90% CrI: 0.04-0.3 per 100 PY) in 2019. Between 
      2000-2017, the majority of HIV acquisitions and transmissions occurred among men 
      aged 25-44 years, and men aged 35-44 thereafter. The unmet prevention needs of 
      men with > 10 annual anal sex partners contributed 90-93% of transmissions and 
      67-73% of acquisitions annually. The primary stage of HIV played an increasing 
      role over time, contributing to 11-22% of annual transmissions over 2000-2019. In 
      2019, approximately 70% of transmission events occurred from men who had 
      discontinued, or never initiated antiretroviral therapy. CONCLUSIONS: The 
      evolving HIV landscape has contributed to the declining HIV incidence among gbMSM 
      in Montréal. The shifting dynamics identified in this study highlight the need 
      for continued population-level surveillance to identify gaps in the HIV care 
      continuum and core groups on which to prioritize elimination efforts.
CI  - © 2022. The Author(s).
FAU - Milwid, Rachael M
AU  - Milwid RM
AD  - Department of Epidemiology and Biostatistics, School of Population and Global 
      Health, McGill University, Montréal, QC, Canada.
FAU - Xia, Yiqing
AU  - Xia Y
AD  - Department of Epidemiology and Biostatistics, School of Population and Global 
      Health, McGill University, Montréal, QC, Canada.
FAU - Doyle, Carla M
AU  - Doyle CM
AD  - Department of Epidemiology and Biostatistics, School of Population and Global 
      Health, McGill University, Montréal, QC, Canada.
FAU - Cox, Joseph
AU  - Cox J
AD  - Department of Epidemiology and Biostatistics, School of Population and Global 
      Health, McGill University, Montréal, QC, Canada.
AD  - Direction Régionale de Santé Publique de Montréal, Montréal, QC, Canada.
FAU - Lambert, Gilles
AU  - Lambert G
AD  - Direction Régionale de Santé Publique de Montréal, Montréal, QC, Canada.
FAU - Thomas, Réjean
AU  - Thomas R
AD  - Clinique Médicale L'Actuel, Montréal, QC, Canada.
FAU - Mishra, Sharmistha
AU  - Mishra S
AD  - Institute of Health Policy, Management and Evaluation, University of Toronto, 
      Toronto, ON, Canada.
FAU - Grace, Daniel
AU  - Grace D
AD  - Social and Behavioural Health Sciences, Dalla Lana School of Public Health, 
      University of Toronto, Toronto, ON, Canada.
FAU - Lachowsky, Nathan J
AU  - Lachowsky NJ
AD  - School of Public Health and Social Policy, University of Victoria, Victoria, BC, 
      Canada.
FAU - Hart, Trevor A
AU  - Hart TA
AD  - Department of Psychology, Ryerson University, Toronto, ON, Canada.
FAU - Boily, Marie-Claude
AU  - Boily MC
AD  - Department of Infectious Diseases, Imperial College London, London, UK.
FAU - Maheu-Giroux, Mathieu
AU  - Maheu-Giroux M
AD  - Department of Epidemiology and Biostatistics, School of Population and Global 
      Health, McGill University, Montréal, QC, Canada. mathieu.maheu-giroux@mcgill.ca.
LA  - eng
GR  - MR/R015600/1/MRC_/Medical Research Council/United Kingdom
PT  - Journal Article
DEP - 20220307
PL  - England
TA  - BMC Infect Dis
JT  - BMC infectious diseases
JID - 100968551
SB  - IM
MH  - Adult
MH  - Canada/epidemiology
MH  - *HIV Infections/prevention & control
MH  - Homosexuality, Male
MH  - Humans
MH  - Male
MH  - Sexual Behavior
MH  - *Sexual and Gender Minorities
PMC - PMC8902714
OTO - NOTNLM
OT  - Agent-based model
OT  - Approximate Bayesian Computation Sequential Monte Carlo
OT  - Gay bisexual and other men who have sex with men (gbMSM)
OT  - HIV/AIDS
OT  - Mathematical modeling
OT  - Treatment and care cascade
COIS- CMD is supported by a doctoral award from the Fonds de recherche du Québec – 
      Santé (FRQS). JC has investigator-sponsored research grants from Gilead Sciences 
      Canada and ViiV Healthcare. He has also received financial support for conference 
      travel and advisory work for Gilead Sciences Canada, Merck Canada and ViiV 
      Healthcare. SM is an associate editor at BMC ID. NJL has an 
      investigator-sponsored research grant from Gilead Sciences Canada. TAH's salary 
      and research is funded by an OHTN Chair in Gay and Bisexual Men’s Health. TAH has 
      also received funding as an Associate Editor from the American Psychological 
      Association and the Association of Behavioral and Cognitive Therapies. TAH has 
      also received research funding from CIHR, the OHTN, and the Canadian Foundation 
      for AIDS Research, as well as funding from the CIHR Canadian HIV Trials Network. 
      MM-G reports an investigator-sponsored research grant from Gilead Sciences Inc., 
      outside of the submitted work, and contractual arrangements from the World Health 
      Organization, the Joint United Nations Programme on HIV/AIDS (UNAIDS), the 
      Institut national de santé publique du Québec (INSPQ), and the Institut 
      d’excellence en santé et services sociaux (INESSS) also outside of the submitted 
      work. Other authors have no competing interests.
EDAT- 2022/03/09 06:00
MHDA- 2022/03/11 06:00
CRDT- 2022/03/08 05:33
PHST- 2021/09/10 00:00 [received]
PHST- 2022/02/24 00:00 [accepted]
PHST- 2022/03/08 05:33 [entrez]
PHST- 2022/03/09 06:00 [pubmed]
PHST- 2022/03/11 06:00 [medline]
AID - 10.1186/s12879-022-07207-7 [pii]
AID - 7207 [pii]
AID - 10.1186/s12879-022-07207-7 [doi]
PST - epublish
SO  - BMC Infect Dis. 2022 Mar 7;22(1):233. doi: 10.1186/s12879-022-07207-7.

PMID- 35218990
OWN - NLM
STAT- MEDLINE
DCOM- 20220503
LR  - 20230502
IS  - 1873-4758 (Electronic)
IS  - 0955-3959 (Print)
IS  - 0955-3959 (Linking)
VI  - 103
DP  - 2022 May
TI  - Stimulant use interventions may strengthen 'Getting to Zero' HIV elimination 
      initiatives in Illinois: Insights from a modeling study.
PG  - 103628
LID - S0955-3959(22)00048-2 [pii]
LID - 10.1016/j.drugpo.2022.103628 [doi]
AB  - OBJECTIVE(S): Getting to Zero (GTZ) is an Illinois-based HIV elimination 
      initiative. GTZ identifies younger Black men who have sex with men (YBMSM) as a 
      population who have experienced disproportionate HIV incidence. Rising stimulant 
      use among YBMSM has been determined to impede engagement in the HIV prevention 
      and treatment continua for reducing onward HIV transmission. Given the limited 
      development of dedicated or culturally appropriate interventions for this 
      population, this modeling study explores the impact of stimulant use on HIV 
      incidence among YBMSM and assesses the impact of interventions to treat stimulant 
      use on downstream HIV transmission to achieve GTZ goals. METHODS: A previously 
      developed agent-based network model (ABNM), calibrated using data for YBMSM in 
      Illinois, was extended to incorporate the impact of stimulant use 
      (methamphetamines, crack/cocaine, and ecstasy) on sexual networks and engagement 
      in HIV treatment and prevention continua. The model simulated the impact of a 
      residential behavioral intervention (BI) for reducing stimulant use and an 
      outpatient biomedical intervention (mirtazapine) for treating methamphetamine 
      use. The downstream impact of these interventions on population-level HIV 
      incidence was the primary intervention outcome. RESULTS: Baseline simulated 
      annual HIV incidence in the ABNM was 6.93 [95% Uncertainty Interval (UI): 
      6.83,7.04] per 100 person years (py) and 453 [95% UI: 445.9,461.2] new infections 
      annually. A residential rehabilitation intervention targeted to 25% of stimulant 
      using persons yielded a 27.1% reduction in the annual number of new infections. 
      Initiating about 50% of methamphetamine using persons on mirtazapine reduced the 
      overall HIV incidence among YBMSM by about 11.2%. A 30% increase in 
      antiretroviral treatment (ART) and preexposure prophylaxis (PrEP) uptake in the 
      non-stimulant using YBMSM population combined with a 25% uptake of BI for 
      stimulant using persons produces an HIV incidence consistent with HIV elimination 
      targets (about 200 infections/year) identified in the GTZ initiative. 
      CONCLUSIONS: Behavioral and biomedical interventions to treat stimulant use, in 
      addition to expanding overall ART and PrEP uptake, are likely to enhance progress 
      towards achieving GTZ goals.
CI  - Copyright © 2022. Published by Elsevier B.V.
FAU - Lee, Francis
AU  - Lee F
AD  - Chicago Center for HIV Elimination, The University of Chicago, United States; 
      Department of Medicine, The University of Chicago, United States.
FAU - Sheeler, Daniel
AU  - Sheeler D
AD  - Chicago Center for HIV Elimination, The University of Chicago, United States; 
      Department of Medicine, The University of Chicago, United States.
FAU - Hotton, Anna
AU  - Hotton A
AD  - Chicago Center for HIV Elimination, The University of Chicago, United States; 
      Department of Medicine, The University of Chicago, United States.
FAU - Vecchio, Natascha Del
AU  - Vecchio ND
AD  - Chicago Center for HIV Elimination, The University of Chicago, United States; 
      Department of Medicine, The University of Chicago, United States.
FAU - Flores, Rey
AU  - Flores R
AD  - Chicago Center for HIV Elimination, The University of Chicago, United States; 
      Department of Medicine, The University of Chicago, United States.
FAU - Fujimoto, Kayo
AU  - Fujimoto K
AD  - Center for Health Promotion and Prevention Research, The University of Texas 
      Health Science Center at Houston (UTHealth), United States.
FAU - Harawa, Nina
AU  - Harawa N
AD  - Department of Epidemiology, University of California at Los Angeles, United 
      States; Department of Psychiatry and Human Behavior, Charles R. Drew University, 
      United States.
FAU - Schneider, John A
AU  - Schneider JA
AD  - Chicago Center for HIV Elimination, The University of Chicago, United States; 
      Department of Medicine, The University of Chicago, United States.
FAU - Khanna, Aditya S
AU  - Khanna AS
AD  - Center for Alcohol and Addiction Studies, Brown University School of Public 
      Health, United States; Department of Behavioral and Social Sciences, Brown 
      University School of Public Health, United States. Electronic address: 
      aditya_khanna@brown.edu.
LA  - eng
GR  - U2C DA050098/DA/NIDA NIH HHS/United States
GR  - R03 DA049662/DA/NIDA NIH HHS/United States
GR  - P30 MH058107/MH/NIMH NIH HHS/United States
GR  - P20 GM130414/GM/NIGMS NIH HHS/United States
GR  - P30 AI042853/AI/NIAID NIH HHS/United States
GR  - UL1 TR001881/TR/NCATS NIH HHS/United States
GR  - R01 DA039934/DA/NIDA NIH HHS/United States
GR  - T32 DA043469/DA/NIDA NIH HHS/United States
PT  - Journal Article
PT  - Research Support, N.I.H., Extramural
PT  - Research Support, Non-U.S. Gov't
DEP - 20220224
PL  - Netherlands
TA  - Int J Drug Policy
JT  - The International journal on drug policy
JID - 9014759
RN  - 0 (Central Nervous System Stimulants)
RN  - 44RAL3456C (Methamphetamine)
RN  - A051Q2099Q (Mirtazapine)
SB  - IM
MH  - *Central Nervous System Stimulants
MH  - *HIV Infections/drug therapy/epidemiology/prevention & control
MH  - Homosexuality, Male
MH  - Humans
MH  - Illinois/epidemiology
MH  - Male
MH  - *Methamphetamine
MH  - Mirtazapine/therapeutic use
MH  - *Sexual and Gender Minorities
PMC - PMC9058209
MID - NIHMS1783677
OTO - NOTNLM
OT  - Computer simulation
OT  - HIV infections
OT  - Pre-exposure prophylaxis
OT  - Preventive medicine
OT  - Sexual and gender minorities
OT  - Substance-related disorders
COIS- Declarations of Interest The authors declare that they have no known competing 
      financial interests or personal relationships that could have appeared to 
      influence the work reported in this paper.
EDAT- 2022/02/27 06:00
MHDA- 2022/05/04 06:00
CRDT- 2022/02/26 20:11
PHST- 2021/09/22 00:00 [received]
PHST- 2022/02/02 00:00 [revised]
PHST- 2022/02/12 00:00 [accepted]
PHST- 2022/02/27 06:00 [pubmed]
PHST- 2022/05/04 06:00 [medline]
PHST- 2022/02/26 20:11 [entrez]
AID - S0955-3959(22)00048-2 [pii]
AID - 10.1016/j.drugpo.2022.103628 [doi]
PST - ppublish
SO  - Int J Drug Policy. 2022 May;103:103628. doi: 10.1016/j.drugpo.2022.103628. Epub 
      2022 Feb 24.

PMID- 35212666
OWN - NLM
STAT- MEDLINE
DCOM- 20220505
LR  - 20230502
IS  - 1473-5571 (Electronic)
IS  - 0269-9370 (Print)
IS  - 0269-9370 (Linking)
VI  - 36
IP  - 6
DP  - 2022 May 1
TI  - The impact of syringe services program closure on the risk of rebound HIV 
      outbreaks among people who inject drugs: a modeling study.
PG  - 881-888
LID - 10.1097/QAD.0000000000003199 [doi]
AB  - OBJECTIVE: Despite their effectiveness in preventing the transmission of HIV 
      among people who inject drugs (PWID), syringe services programs (SSPs) in many 
      settings are hampered by social and political opposition. We aimed to estimate 
      the impact of closure and temporary interruption of SSP on the HIV epidemic in a 
      rural United States setting. METHODS: Using an agent-based model (ABM) calibrated 
      to observed surveillance data, we simulated HIV risk behaviors and transmission 
      in adult populations who inject and do not inject drugs in Scott County, Indiana. 
      We projected HIV incidence and prevalence between 2020 and 2025 for scenarios 
      with permanent closure, delayed closure (one additional renewal for 24 months 
      before closure), and temporary closure (lasting 12 months) of an SSP in 
      comparison to persistent SSP operation. RESULTS: With sustained SSP operation, we 
      projected an incidence rate of 0.15 per 100 person-years among the overall 
      population (95% simulation interval: 0.06-0.28). Permanently closing the SSP 
      would cause an average of 58.4% increase in the overall incidence rate during 
      2021-2025, resulting in a higher prevalence of 60.8% (50.9-70.6%) (18.7% 
      increase) among PWID by 2025. A delayed closure would increase the incidence rate 
      by 38.9%. A temporary closure would cause 12 (35.3%) more infections during 
      2020-2021. CONCLUSION: Our analysis suggests that temporary interruption and 
      permanent closure of existing SSPs operating in rural United States may lead to 
      'rebound' HIV outbreaks among PWID. To reach and sustain HIV epidemic control, it 
      will be necessary to maintain existing and implement new SSPs in combination with 
      other prevention interventions.
CI  - Copyright © 2022 Wolters Kluwer Health, Inc. All rights reserved.
FAU - Zang, Xiao
AU  - Zang X
AD  - Department of Epidemiology, School of Public Health, Brown University, 
      Providence, Rhode Island.
FAU - Goedel, Williams C
AU  - Goedel WC
AD  - Department of Epidemiology, School of Public Health, Brown University, 
      Providence, Rhode Island.
FAU - Bessey, Sam E
AU  - Bessey SE
AD  - Department of Epidemiology, School of Public Health, Brown University, 
      Providence, Rhode Island.
FAU - Lurie, Mark N
AU  - Lurie MN
AD  - Department of Epidemiology, School of Public Health, Brown University, 
      Providence, Rhode Island.
FAU - Galea, Sandro
AU  - Galea S
AD  - Department of Epidemiology, School of Public Health, Boston University, Boston, 
      Massachusetts.
FAU - Galvani, Alison P
AU  - Galvani AP
AD  - Department of Ecology and Evolutionary Biology.
AD  - Program in Computational Biology and Bioinformatics.
AD  - School of Public Health, Yale University, New Haven, Connecticut.
FAU - Friedman, Samuel R
AU  - Friedman SR
AD  - Department of Population Health, Grossman School of Medicine, New York 
      University, New York City, New York, USA.
FAU - Nosyk, Bohdan
AU  - Nosyk B
AD  - Faculty of Health Sciences, Simon Fraser University, Burnaby, British Columbia, 
      Canada.
FAU - Marshall, Brandon D L
AU  - Marshall BDL
AD  - Department of Epidemiology, School of Public Health, Brown University, 
      Providence, Rhode Island.
LA  - eng
GR  - DP2 DA040236/DA/NIDA NIH HHS/United States
GR  - R25 MH083620/MH/NIMH NIH HHS/United States
PT  - Journal Article
PT  - Research Support, N.I.H., Extramural
DEP - 20220224
PL  - England
TA  - AIDS
JT  - AIDS (London, England)
JID - 8710219
SB  - IM
MH  - Adult
MH  - Disease Outbreaks/prevention & control
MH  - *Drug Users
MH  - *HIV Infections/epidemiology/prevention & control
MH  - Humans
MH  - *Substance Abuse, Intravenous/complications/epidemiology
MH  - Syringes
PMC - PMC9081164
MID - NIHMS1780656
EDAT- 2022/02/26 06:00
MHDA- 2022/05/06 06:00
CRDT- 2022/02/25 12:22
PHST- 2022/02/26 06:00 [pubmed]
PHST- 2022/05/06 06:00 [medline]
PHST- 2022/02/25 12:22 [entrez]
AID - 00002030-202205010-00014 [pii]
AID - 10.1097/QAD.0000000000003199 [doi]
PST - ppublish
SO  - AIDS. 2022 May 1;36(6):881-888. doi: 10.1097/QAD.0000000000003199. Epub 2022 Feb 
      24.

PMID- 34929000
OWN - NLM
STAT- MEDLINE
DCOM- 20220217
LR  - 20220217
IS  - 1553-7374 (Electronic)
IS  - 1553-7366 (Print)
IS  - 1553-7366 (Linking)
VI  - 17
IP  - 12
DP  - 2021 Dec
TI  - Dynamics of latent HIV under clonal expansion.
PG  - e1010165
LID - 10.1371/journal.ppat.1010165 [doi]
LID - e1010165
AB  - The HIV latent reservoir exhibits slow decay on antiretroviral therapy (ART), 
      impacted by homeostatic proliferation and activation. How these processes 
      contribute to the total dynamic while also producing the observed profile of 
      sampled latent clone sizes is unclear. An agent-based model was developed that 
      tracks individual latent clones, incorporating homeostatic proliferation of cells 
      and activation of clones. The model was calibrated to produce observed latent 
      reservoir dynamics as well as observed clonal size profiles. Simulations were 
      compared to previously published latent HIV integration data from 5 adults and 3 
      children. The model simulations reproduced reservoir dynamics as well as 
      generating residual plasma viremia levels (pVL) consistent with observations on 
      ART. Over 382 Latin Hypercube Sample simulations, the median latent reservoir 
      grew by only 0.3 log10 over the 10 years prior to ART initiation, after which 
      time it decreased with a half-life of 15 years, despite number of clones 
      decreasing at a faster rate. Activation produced a maximum size of genetically 
      intact clones of around one million cells. The individual simulation that best 
      reproduced the sampled clone profile, produced a reservoir that decayed with a 
      13.9 year half-life and where pVL, produced mainly from proliferation, decayed 
      with a half-life of 10.8 years. These slow decay rates were achieved with mean 
      cell life-spans of only 14.2 months, due to expansion of the reservoir through 
      proliferation and activation. Although the reservoir decayed on ART, a number of 
      clones increased in size more than 4,000-fold. While small sampled clones may 
      have expanded through proliferation, the large sizes exclusively arose from 
      activation. Simulations where homeostatic proliferation contributed more to pVL 
      than activation, produced pVL that was less variable over time and exhibited 
      fewer viral blips. While homeostatic proliferation adds to the latent reservoir, 
      activation can both add and remove latent cells. Latent activation can produce 
      large clones, where these may have been seeded much earlier than when first 
      sampled. Elimination of the reservoir is complicated by expanding clones whose 
      dynamic differ considerably to that of the entire reservoir.
FAU - Murray, John M
AU  - Murray JM
AUID- ORCID: 0000-0001-9314-2283
AD  - School of Mathematics and Statistics, UNSW Sydney, Australia.
LA  - eng
PT  - Journal Article
DEP - 20211220
PL  - United States
TA  - PLoS Pathog
JT  - PLoS pathogens
JID - 101238921
SB  - IM
MH  - Cell Proliferation/physiology
MH  - Clone Cells/virology
MH  - HIV Infections/*virology
MH  - Humans
MH  - Latent Infection/*virology
MH  - *Models, Theoretical
MH  - Viremia/virology
MH  - Virus Latency/*physiology
MH  - Virus Replication/physiology
PMC - PMC8722732
COIS- The author has declared that no competing interests exist.
EDAT- 2021/12/21 06:00
MHDA- 2022/02/19 06:00
CRDT- 2021/12/20 17:24
PHST- 2021/08/04 00:00 [received]
PHST- 2021/12/02 00:00 [accepted]
PHST- 2022/01/03 00:00 [revised]
PHST- 2021/12/21 06:00 [pubmed]
PHST- 2022/02/19 06:00 [medline]
PHST- 2021/12/20 17:24 [entrez]
AID - PPATHOGENS-D-21-01606 [pii]
AID - 10.1371/journal.ppat.1010165 [doi]
PST - epublish
SO  - PLoS Pathog. 2021 Dec 20;17(12):e1010165. doi: 10.1371/journal.ppat.1010165. 
      eCollection 2021 Dec.

PMID- 34814269
OWN - NLM
STAT- MEDLINE
DCOM- 20211210
LR  - 20211214
IS  - 1551-0018 (Electronic)
IS  - 1547-1063 (Print)
IS  - 1547-1063 (Linking)
VI  - 18
IP  - 6
DP  - 2021 Sep 6
TI  - A reinforcement learning model to inform optimal decision paths for HIV 
      elimination.
PG  - 7666-7684
LID - 10.3934/mbe.2021380 [doi]
AB  - The 'Ending the HIV Epidemic (EHE)' national plan aims to reduce annual HIV 
      incidence in the United States from 38,000 in 2015 to 9300 by 2025 and 3300 by 
      2030. Diagnosis and treatment are two most effective interventions, and thus, 
      identifying corresponding optimal combinations of testing and retention-in-care 
      rates would help inform implementation of relevant programs. Considering the 
      dynamic and stochastic complexity of the disease and the time dynamics of 
      decision-making, solving for optimal combinations using commonly used methods of 
      parametric optimization or exhaustive evaluation of pre-selected options are 
      infeasible. Reinforcement learning (RL), an artificial intelligence method, is 
      ideal; however, training RL algorithms and ensuring convergence to optimality are 
      computationally challenging for large-scale stochastic problems. We evaluate its 
      feasibility in the context of the EHE goal. We trained an RL algorithm to 
      identify a 'sequence' of combinations of HIV-testing and retention-in-care rates 
      at 5-year intervals over 2015-2070 that optimally leads towards HIV elimination. 
      We defined optimality as a sequence that maximizes quality-adjusted-life-years 
      lived and minimizes HIV-testing and care-and-treatment costs. We show that 
      solving for testing and retention-in-care rates through appropriate reformulation 
      using proxy decision-metrics overcomes the computational challenges of RL. We 
      used a stochastic agent-based simulation to train the RL algorithm. As there is 
      variability in support-programs needed to address barriers to care-access, we 
      evaluated the sensitivity of optimal decisions to three cost-functions. The model 
      suggests to scale-up retention-in-care programs to achieve and maintain high 
      annual retention-rates while initiating with a high testing-frequency but 
      relaxing it over a 10-year period as incidence decreases. Results were mainly 
      robust to the uncertainty in costs. However, testing and retention-in-care alone 
      did not achieve the 2030 EHE targets, suggesting the need for additional 
      interventions. The results from the model demonstrated convergence. RL is 
      suitable for evaluating phased public health decisions for infectious disease 
      control.
FAU - Khatami, Seyedeh N
AU  - Khatami SN
AD  - Mechanical and Industrial Engineering Department, University of Massachusetts 
      Amherst, Amherst, MA 01003, USA.
FAU - Gopalappa, Chaitra
AU  - Gopalappa C
AD  - Mechanical and Industrial Engineering Department, University of Massachusetts 
      Amherst, Amherst, MA 01003, USA.
LA  - eng
GR  - R01 AI127236/AI/NIAID NIH HHS/United States
PT  - Journal Article
PT  - Research Support, N.I.H., Extramural
PL  - United States
TA  - Math Biosci Eng
JT  - Mathematical biosciences and engineering : MBE
JID - 101197794
SB  - IM
MH  - Algorithms
MH  - *Artificial Intelligence
MH  - *HIV Infections/epidemiology/prevention & control
MH  - Humans
MH  - Learning
MH  - Reinforcement, Psychology
MH  - United States
PMC - PMC8613448
MID - NIHMS1741109
OTO - NOTNLM
OT  - agent-based simulation modeling
OT  - artificial intelligence in public health
OT  - decision-making in epidemics
OT  - ending the HIV epidemic
OT  - national HIV goals
OT  - reinforcement learning
COIS- Conflict of interest The authors declare that they have no conflict of interest.
EDAT- 2021/11/25 06:00
MHDA- 2021/12/15 06:00
CRDT- 2021/11/24 01:00
PHST- 2021/11/24 01:00 [entrez]
PHST- 2021/11/25 06:00 [pubmed]
PHST- 2021/12/15 06:00 [medline]
AID - 10.3934/mbe.2021380 [doi]
PST - ppublish
SO  - Math Biosci Eng. 2021 Sep 6;18(6):7666-7684. doi: 10.3934/mbe.2021380.

PMID- 34750289
OWN - NLM
STAT- MEDLINE
DCOM- 20220408
LR  - 20230302
IS  - 1473-5571 (Electronic)
IS  - 0269-9370 (Print)
IS  - 0269-9370 (Linking)
VI  - 36
IP  - 3
DP  - 2022 Mar 1
TI  - The shifting age distribution of people with HIV using antiretroviral therapy in 
      the United States.
PG  - 459-471
LID - 10.1097/QAD.0000000000003128 [doi]
AB  - OBJECTIVE: To project the future age distribution of people with HIV using 
      antiretroviral therapy (ART) in the United States, under expected trends in HIV 
      diagnosis and survival (baseline scenario) and achieving the ending the HIV 
      epidemic (EHE) goals of a 75% reduction in HIV diagnoses from 2020 to 2025 and 
      sustaining levels to 2030 (EHE75% scenario). DESIGN: An agent-based simulation 
      model with mathematical functions estimated from North American AIDS Cohort 
      Collaboration on Research and Design data and parameters from the US Centers for 
      Disease Control and Prevention's annual HIV surveillance reports. METHODS: The 
      PEARL (ProjEcting Age, MultimoRbidity, and PoLypharmacy in adults with HIV) model 
      simulated individuals in 15 subgroups of sex-and-HIV acquisition risk and 
      race/ethnicity. Simulation outcomes from the baseline scenario are compared with 
      outcomes from the EHE75% scenario. RESULTS: Under the baseline scenario, PEARL 
      projects a substantial increase in number of ART-users over time, reaching a 
      population of 909 638 [95% uncertainty range (UR): 878 449-946 513] by 2030. The 
      overall median age increased from 50 years in 2020 to 52 years in 2030, with 23% 
      of ART-users age ≥65 years in 2030. Under the EHE75% scenario, the projected 
      number of ART-users was 718 348 [703 044-737 817] (median age = 56 years) in 
      2030, with a 70% relative reduction in ART-users <30 years and a 4% relative 
      reduction in ART-users age ≥65 years compared to baseline, and persistent 
      heterogeneities in projected numbers by sex-and-HIV acquisition risk group and 
      race/ethnicity. CONCLUSIONS: It is critical to prepare healthcare systems to meet 
      the impending demand of the US population aging with HIV.
CI  - Copyright © 2021 Wolters Kluwer Health, Inc. All rights reserved.
FAU - Althoff, Keri N
AU  - Althoff KN
AD  - Department of Epidemiology, Johns Hopkins Bloomberg School of Public Health.
FAU - Stewart, Cameron N
AU  - Stewart CN
AD  - Department of Epidemiology, Johns Hopkins Bloomberg School of Public Health.
FAU - Humes, Elizabeth
AU  - Humes E
AD  - Department of Epidemiology, Johns Hopkins Bloomberg School of Public Health.
FAU - Zhang, Jinbing
AU  - Zhang J
AD  - Department of Epidemiology, Johns Hopkins Bloomberg School of Public Health.
FAU - Gerace, Lucas
AU  - Gerace L
AD  - Department of Epidemiology, Johns Hopkins Bloomberg School of Public Health.
FAU - Boyd, Cynthia M
AU  - Boyd CM
AD  - Department of Epidemiology, Johns Hopkins Bloomberg School of Public Health.
AD  - Department of Medicine, Johns Hopkins University School of Medicine, Baltimore, 
      Maryland.
FAU - Wong, Cherise
AU  - Wong C
AD  - Worldwide Medical and Safety, Pfizer Inc., New York, New York.
FAU - Justice, Amy C
AU  - Justice AC
AD  - Yale Schools of Medicine and Public Health and the VA Connecticut Healthcare 
      System, New Haven, Connecticut.
FAU - Gebo, Kelly A
AU  - Gebo KA
AD  - Department of Epidemiology, Johns Hopkins Bloomberg School of Public Health.
AD  - Department of Medicine, Johns Hopkins University School of Medicine, Baltimore, 
      Maryland.
FAU - Thorne, Jennifer E
AU  - Thorne JE
AD  - Department of Epidemiology, Johns Hopkins Bloomberg School of Public Health.
AD  - Department of Medicine, Johns Hopkins University School of Medicine, Baltimore, 
      Maryland.
FAU - Rubtsova, Anna A
AU  - Rubtsova AA
AD  - Department of Behavioral, Social, and Health Education Sciences, Emory University 
      Rollins School of Public Health, Atlanta, Georgia.
FAU - Horberg, Michael A
AU  - Horberg MA
AD  - Kaiser Permanente Mid-Atlantic Permanente Research Institute, Rockville, 
      Maryland.
FAU - Silverberg, Michael J
AU  - Silverberg MJ
AD  - Division of Research, Kaiser Permanente Northern California, Oakland, California.
FAU - Leng, Sean X
AU  - Leng SX
AD  - Department of Medicine, Johns Hopkins University School of Medicine, Baltimore, 
      Maryland.
FAU - Rebeiro, Peter F
AU  - Rebeiro PF
AD  - Department of Medicine, Divisions of Infectious Diseases & Epidemiology; 
      Department of Biostatistics; Vanderbilt University School of Medicine, Nashville, 
      Tennessee.
FAU - Moore, Richard D
AU  - Moore RD
AD  - Department of Medicine, Johns Hopkins University School of Medicine, Baltimore, 
      Maryland.
FAU - Buchacz, Kate
AU  - Buchacz K
AD  - Division of HIV Prevention, Centers for Disease Control and Prevention, Atlanta, 
      Georgia, USA.
FAU - Kasaie, Parastu
AU  - Kasaie P
AD  - Department of Epidemiology, Johns Hopkins Bloomberg School of Public Health.
LA  - eng
GR  - R01 DA011602/DA/NIDA NIH HHS/United States
GR  - K23 EY013707/EY/NEI NIH HHS/United States
GR  - U54 GM133807/GM/NIGMS NIH HHS/United States
GR  - U01 AI038855/AI/NIAID NIH HHS/United States
GR  - U01 HL146208/HL/NHLBI NIH HHS/United States
GR  - UL1 RR024131/RR/NCRR NIH HHS/United States
GR  - U01 HL146192/HL/NHLBI NIH HHS/United States
GR  - U01 AI069432/AI/NIAID NIH HHS/United States
GR  - U01 HL146201/HL/NHLBI NIH HHS/United States
GR  - U01 AA020790/AA/NIAAA NIH HHS/United States
GR  - KL2 TR000421/TR/NCATS NIH HHS/United States
GR  - K01 AI131895/AI/NIAID NIH HHS/United States
GR  - F31 DA037788/DA/NIDA NIH HHS/United States
GR  - U01 HL146241/HL/NHLBI NIH HHS/United States
GR  - R01 AA016893/AA/NIAAA NIH HHS/United States
GR  - N01 CP001004/CP/NCI NIH HHS/United States
GR  - P30 AI027767/AI/NIAID NIH HHS/United States
GR  - P30 AI050409/AI/NIAID NIH HHS/United States
GR  - U01 HL146333/HL/NHLBI NIH HHS/United States
GR  - F31 AI124794/AI/NIAID NIH HHS/United States
GR  - P30 MH062246/MH/NIMH NIH HHS/United States
GR  - U01 AI069434/AI/NIAID NIH HHS/United States
GR  - P30 AI094189/AI/NIAID NIH HHS/United States
GR  - U01 HL146245/HL/NHLBI NIH HHS/United States
GR  - UL1 TR001863/TR/NCATS NIH HHS/United States
GR  - G12 MD007583/MD/NIMHD NIH HHS/United States
GR  - K24 DA000432/DA/NIDA NIH HHS/United States
GR  - U01 HL146205/HL/NHLBI NIH HHS/United States
GR  - U01 DA036935/DA/NIDA NIH HHS/United States
GR  - R24 AI067039/AI/NIAID NIH HHS/United States
GR  - U01 HL146242/HL/NHLBI NIH HHS/United States
GR  - N02CP55504/CP/NCI NIH HHS/United States
GR  - U01 AI038858/AI/NIAID NIH HHS/United States
GR  - U10 EY008057/EY/NEI NIH HHS/United States
GR  - U01 AI068636/AI/NIAID NIH HHS/United States
GR  - U01 HL146193/HL/NHLBI NIH HHS/United States
GR  - U10 EY008052/EY/NEI NIH HHS/United States
GR  - UL1 TR002378/TR/NCATS NIH HHS/United States
GR  - P30 AI110527/AI/NIAID NIH HHS/United States
GR  - R34 DA045592/DA/NIDA NIH HHS/United States
GR  - P30 AI027763/AI/NIAID NIH HHS/United States
GR  - K01 AI093197/AI/NIAID NIH HHS/United States
GR  - U01 AI069918/AI/NIAID NIH HHS/United States
GR  - K24 AI118591/AI/NIAID NIH HHS/United States
GR  - K24 AI065298/AI/NIAID NIH HHS/United States
GR  - U01 AA013566/AA/NIAAA NIH HHS/United States
GR  - UL1 TR000083/TR/NCATS NIH HHS/United States
GR  - P30 AI027757/AI/NIAID NIH HHS/United States
GR  - U01 HL146204/HL/NHLBI NIH HHS/United States
GR  - R01 DA012568/DA/NIDA NIH HHS/United States
GR  - U01 HL146202/HL/NHLBI NIH HHS/United States
GR  - UL1 TR000004/TR/NCATS NIH HHS/United States
GR  - U01 HL146240/HL/NHLBI NIH HHS/United States
GR  - R01 AG053100/AG/NIA NIH HHS/United States
GR  - U10 EY008067/EY/NEI NIH HHS/United States
GR  - P30 AI036219/AI/NIAID NIH HHS/United States
GR  - Z01 CP010176/ImNIH/Intramural NIH HHS/United States
GR  - U01 HL146194/HL/NHLBI NIH HHS/United States
GR  - U24 AA020794/AA/NIAAA NIH HHS/United States
GR  - U01 HL146203/HL/NHLBI NIH HHS/United States
GR  - U01 AI068634/AI/NIAID NIH HHS/United States
GR  - P30 AI050410/AI/NIAID NIH HHS/United States
GR  - K01 AI138853/AI/NIAID NIH HHS/United States
GR  - CBR-86906/CIHR/Canada
GR  - CBR-94036/CIHR/Canada
GR  - HCP-97105/CIHR/Canada
GR  - TGF-96118/CIHR/Canada
PT  - Journal Article
PT  - Research Support, N.I.H., Extramural
PT  - Research Support, N.I.H., Intramural
PT  - Research Support, U.S. Gov't, P.H.S.
PL  - England
TA  - AIDS
JT  - AIDS (London, England)
JID - 8710219
SB  - IM
MH  - Adult
MH  - Age Distribution
MH  - Aged
MH  - Cohort Studies
MH  - *Epidemics
MH  - *HIV Infections/drug therapy/epidemiology
MH  - Humans
MH  - Middle Aged
MH  - Risk Factors
MH  - United States/epidemiology
PMC - PMC8795488
MID - NIHMS1754518
EDAT- 2021/11/10 06:00
MHDA- 2022/04/09 06:00
CRDT- 2021/11/09 06:15
PHST- 2021/11/10 06:00 [pubmed]
PHST- 2022/04/09 06:00 [medline]
PHST- 2021/11/09 06:15 [entrez]
AID - 00002030-900000000-96269 [pii]
AID - 10.1097/QAD.0000000000003128 [doi]
PST - ppublish
SO  - AIDS. 2022 Mar 1;36(3):459-471. doi: 10.1097/QAD.0000000000003128.

PMID- 34627998
OWN - NLM
STAT- MEDLINE
DCOM- 20220321
LR  - 20220321
IS  - 1873-2585 (Electronic)
IS  - 1047-2797 (Print)
IS  - 1047-2797 (Linking)
VI  - 65
DP  - 2022 Jan
TI  - Projecting the age-distribution of men who have sex with men receiving HIV 
      treatment in the United States.
PG  - 46-55
LID - S1047-2797(21)00281-7 [pii]
LID - 10.1016/j.annepidem.2021.08.021 [doi]
AB  - BACKGROUND: The age-distribution of men who have sex with men (MSM) continues to 
      change in the 'Treat-All' era as effective test-and-treat programs target 
      key-populations. However, the nature of these changes and potential racial 
      heterogeneities remain uncertain. METHODS: The PEARL model is an agent-based 
      simulation of MSM in HIV care in the US, calibrated to data from the North 
      American AIDS Cohort Collaboration on Research and Design (NA-ACCORD). RESULTS: 
      PEARL projects a gradual decrease in median age of MSM at ART initiation from 36 
      to 31 years during 2010-2030, accompanied by changes in mortality among Black, 
      White, and Hispanic MSM on ART by -8.4%, 42.4% and -19.6%. The median age of all 
      MSM on ART is projected to increase from 45 to 47 years from 2010-2030, with the 
      proportion of ART-users age ≥60y increasing from 6.7% to 28.0%. Almost half 
      (49.7%) of White MSM ART-users are projected to age ≥60y by 2030, compared to 
      19.5% of Black and 17.2% of Hispanic MSM. CONCLUSIONS: The overall age of US MSM 
      in HIV care is expected to increase over the next decade, and differentially by 
      race/ethnicity. As this population age, HIV programs should expand care for 
      age-related causes of morbidity and mortality.
CI  - Copyright © 2021 The Author(s). Published by Elsevier Inc. All rights reserved.
FAU - Kasaie, Parastu
AU  - Kasaie P
AD  - Department of Epidemiology, The Johns Hopkins Bloomberg School of Public Health, 
      Baltimore, MD, USA. Electronic address: pkasaie@jhu.edu.
FAU - Stewart, Cameron
AU  - Stewart C
AD  - Department of Epidemiology, The Johns Hopkins Bloomberg School of Public Health, 
      Baltimore, MD, USA.
FAU - Humes, Elizabeth
AU  - Humes E
AD  - Department of Epidemiology, The Johns Hopkins Bloomberg School of Public Health, 
      Baltimore, MD, USA.
FAU - Gerace, Lucas
AU  - Gerace L
AD  - Department of Epidemiology, The Johns Hopkins Bloomberg School of Public Health, 
      Baltimore, MD, USA.
FAU - Zhang, Jinbing
AU  - Zhang J
AD  - Department of Epidemiology, The Johns Hopkins Bloomberg School of Public Health, 
      Baltimore, MD, USA.
FAU - Silverberg, Michael J
AU  - Silverberg MJ
AD  - Division of Research, Kaiser Permanente Northern California, Oakland, CA, USA.
FAU - Horberg, Michael A
AU  - Horberg MA
AD  - Mid-Atlantic Permanente Research Institute, Kaiser Permanente Mid-Atlantic 
      States, Rockville, MD, USA.
FAU - Rebeiro, Peter F
AU  - Rebeiro PF
AD  - Department of Medicine, Divisions of Infectious Diseases & Epidemiology; 
      Department of Biostatistics; Vanderbilt University School of Medicine, Nashville, 
      TN, USA.
FAU - Hyle, Emily P
AU  - Hyle EP
AD  - Division of Infectious Diseases, Massachusetts General Hospital, Harvard Medical 
      School, Harvard University Center for AIDS Research, Boston, MA, USA.
FAU - Lima, Viviane D
AU  - Lima VD
AD  - Department of Medicine, University of British Columbia, Vancouver, British 
      Columbia, Canada.
FAU - Wong, Cherise
AU  - Wong C
AD  - Global Patient Safety, Regeneron Pharmaceuticals Inc, Tarrytown, NY, USA.
FAU - Gill, M John
AU  - Gill MJ
AD  - Department of Microbiology, Immunology and Infectious Diseases, University of 
      Calgary, Calgary, AB, Canada.
FAU - Gebo, Kelly
AU  - Gebo K
AD  - Department of Medicine, The Johns Hopkins University, Baltimore, MD, USA.
FAU - Moore, Richard
AU  - Moore R
AD  - Department of Medicine, The Johns Hopkins University, Baltimore, MD, USA.
FAU - Kitahata, Mari M
AU  - Kitahata MM
AD  - Department of Medicine, University of Washington, Seattle, WA, USA.
FAU - Althoff, Keri N
AU  - Althoff KN
AD  - Department of Epidemiology, The Johns Hopkins Bloomberg School of Public Health, 
      Baltimore, MD, USA.
LA  - eng
GR  - R01 DA011602/DA/NIDA NIH HHS/United States
GR  - K23 EY013707/EY/NEI NIH HHS/United States
GR  - U54 GM133807/GM/NIGMS NIH HHS/United States
GR  - G12 MD007583/MD/NIMHD NIH HHS/United States
GR  - U01 AI038855/AI/NIAID NIH HHS/United States
GR  - U01 HL146208/HL/NHLBI NIH HHS/United States
GR  - UL1 RR024131/RR/NCRR NIH HHS/United States
GR  - U01 HL146192/HL/NHLBI NIH HHS/United States
GR  - U01 AI069432/AI/NIAID NIH HHS/United States
GR  - U01 AA020790/AA/NIAAA NIH HHS/United States
GR  - KL2 TR000421/TR/NCATS NIH HHS/United States
GR  - K01 AI131895/AI/NIAID NIH HHS/United States
GR  - F31 DA037788/DA/NIDA NIH HHS/United States
GR  - U01 HL146241/HL/NHLBI NIH HHS/United States
GR  - R01 AA016893/AA/NIAAA NIH HHS/United States
GR  - N01 CP001004/CP/NCI NIH HHS/United States
GR  - P30 AI027767/AI/NIAID NIH HHS/United States
GR  - U01 DA036297/DA/NIDA NIH HHS/United States
GR  - P30 AI050409/AI/NIAID NIH HHS/United States
GR  - U01 HL146333/HL/NHLBI NIH HHS/United States
GR  - F31 AI124794/AI/NIAID NIH HHS/United States
GR  - P30 MH062246/MH/NIMH NIH HHS/United States
GR  - U01 AI069434/AI/NIAID NIH HHS/United States
GR  - P30 AI094189/AI/NIAID NIH HHS/United States
GR  - U01 HL146245/HL/NHLBI NIH HHS/United States
GR  - K24 DA000432/DA/NIDA NIH HHS/United States
GR  - U01 HL146205/HL/NHLBI NIH HHS/United States
GR  - U01 DA036935/DA/NIDA NIH HHS/United States
GR  - R24 AI067039/AI/NIAID NIH HHS/United States
GR  - U01 HL146242/HL/NHLBI NIH HHS/United States
GR  - N02CP55504/CP/NCI NIH HHS/United States
GR  - U01 AI038858/AI/NIAID NIH HHS/United States
GR  - U10 EY008057/EY/NEI NIH HHS/United States
GR  - U01 AI068636/AI/NIAID NIH HHS/United States
GR  - K01 HL123349/HL/NHLBI NIH HHS/United States
GR  - U01 HL146201/HL/NHLBI NIH HHS/United States
GR  - U01 HL146193/HL/NHLBI NIH HHS/United States
GR  - U10 EY008052/EY/NEI NIH HHS/United States
GR  - UL1 TR002378/TR/NCATS NIH HHS/United States
GR  - P30 AI110527/AI/NIAID NIH HHS/United States
GR  - R34 DA045592/DA/NIDA NIH HHS/United States
GR  - P30 AI027763/AI/NIAID NIH HHS/United States
GR  - K01 AI093197/AI/NIAID NIH HHS/United States
GR  - U01 AI069918/AI/NIAID NIH HHS/United States
GR  - K24 AI118591/AI/NIAID NIH HHS/United States
GR  - K24 AI065298/AI/NIAID NIH HHS/United States
GR  - U01 AA013566/AA/NIAAA NIH HHS/United States
GR  - UL1 TR000083/TR/NCATS NIH HHS/United States
GR  - P30 AI027757/AI/NIAID NIH HHS/United States
GR  - U01 HL146204/HL/NHLBI NIH HHS/United States
GR  - R01 DA012568/DA/NIDA NIH HHS/United States
GR  - U01 HL146202/HL/NHLBI NIH HHS/United States
GR  - UL1 TR000004/TR/NCATS NIH HHS/United States
GR  - U01 HL146240/HL/NHLBI NIH HHS/United States
GR  - R01 AG053100/AG/NIA NIH HHS/United States
GR  - U10 EY008067/EY/NEI NIH HHS/United States
GR  - P30 AI036219/AI/NIAID NIH HHS/United States
GR  - Z01 CP010176/ImNIH/Intramural NIH HHS/United States
GR  - U01 HL146194/HL/NHLBI NIH HHS/United States
GR  - U24 AA020794/AA/NIAAA NIH HHS/United States
GR  - U01 HL146203/HL/NHLBI NIH HHS/United States
GR  - U01 AI068634/AI/NIAID NIH HHS/United States
GR  - P30 AI050410/AI/NIAID NIH HHS/United States
GR  - K01 AI138853/AI/NIAID NIH HHS/United States
PT  - Journal Article
PT  - Research Support, N.I.H., Extramural
PT  - Research Support, Non-U.S. Gov't
PT  - Research Support, U.S. Gov't, P.H.S.
DEP - 20211007
PL  - United States
TA  - Ann Epidemiol
JT  - Annals of epidemiology
JID - 9100013
SB  - IM
MH  - *HIV Infections/drug therapy/epidemiology
MH  - Hispanic or Latino
MH  - Homosexuality, Male
MH  - Humans
MH  - Male
MH  - Middle Aged
MH  - Racial Groups
MH  - *Sexual and Gender Minorities
MH  - United States/epidemiology
PMC - PMC8859821
MID - NIHMS1746640
OTO - NOTNLM
OT  - Aging
OT  - Computer simulation
OT  - HIV
OT  - Hispanic ethnicity
OT  - People who inject drugs
OT  - Racial disparities
OT  - Sexual and Gender Minorities
EDAT- 2021/10/11 06:00
MHDA- 2022/03/22 06:00
CRDT- 2021/10/10 20:50
PHST- 2021/03/17 00:00 [received]
PHST- 2021/08/06 00:00 [revised]
PHST- 2021/08/27 00:00 [accepted]
PHST- 2021/10/11 06:00 [pubmed]
PHST- 2022/03/22 06:00 [medline]
PHST- 2021/10/10 20:50 [entrez]
AID - S1047-2797(21)00281-7 [pii]
AID - 10.1016/j.annepidem.2021.08.021 [doi]
PST - ppublish
SO  - Ann Epidemiol. 2022 Jan;65:46-55. doi: 10.1016/j.annepidem.2021.08.021. Epub 2021 
      Oct 7.

PMID- 34478016
OWN - NLM
STAT- MEDLINE
DCOM- 20211026
LR  - 20221216
IS  - 1573-3254 (Electronic)
IS  - 1090-7165 (Print)
IS  - 1090-7165 (Linking)
VI  - 25
IP  - Suppl 2
DP  - 2021 Nov
TI  - Modeling the Impact of Social Determinants of Health on HIV.
PG  - 215-224
LID - 10.1007/s10461-021-03399-2 [doi]
AB  - There is growing evidence for the key role of social determinants of health 
      (SDOH) in understanding morbidity and mortality outcomes globally. Factors such 
      as stigma, racism, poverty or access to health and social services represent 
      complex constructs that affect population health via intricate relationships to 
      individual characteristics, behaviors and disease prevention and treatment 
      outcomes. Modeling the role of SDOH is both critically important and inherently 
      complex. Here we describe different modeling approaches and their use in 
      assessing the impact of SDOH on HIV/AIDS. The discussion is thematically divided 
      into mechanistic models and statistical models, while recognizing the overlap 
      between them. To illustrate mechanistic approaches, we use examples of 
      compartmental models and agent-based models; to illustrate statistical 
      approaches, we use regression and statistical causal models. We describe model 
      structure, data sources required, and the scope of possible inferences, 
      highlighting similarities and differences in formulation, implementation, and 
      interpretation of different modeling approaches. We also indicate further needed 
      research on representing and quantifying the effect of SDOH in the context of 
      models for HIV and other health outcomes in recognition of the critical role of 
      SDOH in achieving the goal of ending the HIV epidemic and improving overall 
      population health.
CI  - © 2021. The Author(s).
FAU - Hogan, Joseph W
AU  - Hogan JW
AUID- ORCID: 0000-0001-7959-7361
AD  - Department of Biostatistics, Brown University School of Public Health, 
      Providence, RI, USA. jwh@brown.edu.
FAU - Galai, Noya
AU  - Galai N
AD  - Department of Epidemiology, Johns Hopkins Bloomberg School of Public Health, 
      Baltimore, MD, USA.
AD  - Department of Statistics, University of Haifa, Mt Carmel, Israel.
FAU - Davis, Wendy W
AU  - Davis WW
AD  - Department of Prevention and Community Health, the George Washington University 
      Milken Institute of Public Health, Washington, DC, USA.
LA  - eng
GR  - RO1MH110158/NH/NIH HHS/United States
GR  - P2C HD041020/HD/NICHD NIH HHS/United States
GR  - R01 MH110158/MH/NIMH NIH HHS/United States
GR  - R01-AI-108441/NH/NIH HHS/United States
GR  - P30-AI-42853/NH/NIH HHS/United States
PT  - Journal Article
DEP - 20210903
PL  - United States
TA  - AIDS Behav
JT  - AIDS and behavior
JID - 9712133
SB  - IM
MH  - *HIV Infections/epidemiology/prevention & control
MH  - Humans
MH  - Models, Statistical
MH  - Poverty
MH  - *Racism
MH  - Social Determinants of Health
PMC - PMC8414021
OTO - NOTNLM
OT  - Causal models
OT  - HIV
OT  - Mechanistic models
OT  - Social determinants of health
OT  - Statistical models
COIS- Not applicable.
EDAT- 2021/09/04 06:00
MHDA- 2021/10/27 06:00
CRDT- 2021/09/03 12:30
PHST- 2021/07/17 00:00 [accepted]
PHST- 2021/09/04 06:00 [pubmed]
PHST- 2021/10/27 06:00 [medline]
PHST- 2021/09/03 12:30 [entrez]
AID - 10.1007/s10461-021-03399-2 [pii]
AID - 3399 [pii]
AID - 10.1007/s10461-021-03399-2 [doi]
PST - ppublish
SO  - AIDS Behav. 2021 Nov;25(Suppl 2):215-224. doi: 10.1007/s10461-021-03399-2. Epub 
      2021 Sep 3.

PMID- 34473700
OWN - NLM
STAT- MEDLINE
DCOM- 20211210
LR  - 20220831
IS  - 1553-7358 (Electronic)
IS  - 1553-734X (Print)
IS  - 1553-734X (Linking)
VI  - 17
IP  - 9
DP  - 2021 Sep
TI  - PopART-IBM, a highly efficient stochastic individual-based simulation model of 
      generalised HIV epidemics developed in the context of the HPTN 071 (PopART) 
      trial.
PG  - e1009301
LID - 10.1371/journal.pcbi.1009301 [doi]
LID - e1009301
AB  - Mathematical models are powerful tools in HIV epidemiology, producing 
      quantitative projections of key indicators such as HIV incidence and prevalence. 
      In order to improve the accuracy of predictions, such models need to incorporate 
      a number of behavioural and biological heterogeneities, especially those related 
      to the sexual network within which HIV transmission occurs. An individual-based 
      model, which explicitly models sexual partnerships, is thus often the most 
      natural type of model to choose. In this paper we present PopART-IBM, a 
      computationally efficient individual-based model capable of simulating 50 years 
      of an HIV epidemic in a large, high-prevalence community in under a minute. We 
      show how the model calibrates within a Bayesian inference framework to detailed 
      age- and sex-stratified data from multiple sources on HIV prevalence, awareness 
      of HIV status, ART status, and viral suppression for an HPTN 071 (PopART) study 
      community in Zambia, and present future projections of HIV prevalence and 
      incidence for this community in the absence of trial intervention.
FAU - Pickles, Michael
AU  - Pickles M
AUID- ORCID: 0000-0002-6754-3945
AD  - Medical Research Council Centre for Global Infectious Disease Analysis, School of 
      Public Health, Imperial College London, London, United Kingdom.
FAU - Cori, Anne
AU  - Cori A
AD  - Medical Research Council Centre for Global Infectious Disease Analysis, School of 
      Public Health, Imperial College London, London, United Kingdom.
FAU - Probert, William J M
AU  - Probert WJM
AUID- ORCID: 0000-0002-3437-759X
AD  - Big Data Institute, Li Ka Shing Centre for Health Information and Discovery, 
      Nuffield Department of Medicine, University of Oxford, Oxford, United Kingdom.
FAU - Sauter, Rafael
AU  - Sauter R
AUID- ORCID: 0000-0002-4678-1100
AD  - Big Data Institute, Li Ka Shing Centre for Health Information and Discovery, 
      Nuffield Department of Medicine, University of Oxford, Oxford, United Kingdom.
FAU - Hinch, Robert
AU  - Hinch R
AUID- ORCID: 0000-0003-3169-698X
AD  - Big Data Institute, Li Ka Shing Centre for Health Information and Discovery, 
      Nuffield Department of Medicine, University of Oxford, Oxford, United Kingdom.
FAU - Fidler, Sarah
AU  - Fidler S
AUID- ORCID: 0000-0003-1676-7583
AD  - Department of Infectious Disease, Imperial College London, London, United 
      Kingdom.
AD  - Imperial College NIHR BRC, London, United Kingdom.
FAU - Ayles, Helen
AU  - Ayles H
AD  - Zambart, School of Public Health, University of Zambia, Ridgeway Campus, Lusaka, 
      Zambia.
AD  - Department of Clinical Research, London School of Hygiene and Tropical Medicine, 
      London, United Kingdom.
FAU - Bock, Peter
AU  - Bock P
AUID- ORCID: 0000-0003-3211-6078
AD  - Desmond Tutu TB Centre, Department of Paediatrics and Child Health, Stellenbosch 
      University, Cape Town, South Africa.
FAU - Donnell, Deborah
AU  - Donnell D
AUID- ORCID: 0000-0002-0587-7480
AD  - Vaccine and Infectious Disease Division, Fred Hutchinson Cancer Research Center, 
      Seattle, Washington, United States of America.
FAU - Wilson, Ethan
AU  - Wilson E
AD  - Vaccine and Infectious Disease Division, Fred Hutchinson Cancer Research Center, 
      Seattle, Washington, United States of America.
FAU - Piwowar-Manning, Estelle
AU  - Piwowar-Manning E
AUID- ORCID: 0000-0002-6501-0440
AD  - Department of Pathology, Johns Hopkins University School of Medicine, Baltimore, 
      Maryland United States of America.
FAU - Floyd, Sian
AU  - Floyd S
AUID- ORCID: 0000-0002-8615-7601
AD  - Department of Infectious Disease Epidemiology, London School of Hygiene and 
      Tropical Medicine, London, United Kingdom.
FAU - Hayes, Richard J
AU  - Hayes RJ
AUID- ORCID: 0000-0002-1729-9892
AD  - Department of Infectious Disease Epidemiology, London School of Hygiene and 
      Tropical Medicine, London, United Kingdom.
FAU - Fraser, Christophe
AU  - Fraser C
AUID- ORCID: 0000-0003-2399-9657
AD  - Big Data Institute, Li Ka Shing Centre for Health Information and Discovery, 
      Nuffield Department of Medicine, University of Oxford, Oxford, United Kingdom.
CN  - HPTN 071 (PopART) Study Team
LA  - eng
GR  - UM1 AI068619/AI/NIAID NIH HHS/United States
GR  - UM1 AI068613/AI/NIAID NIH HHS/United States
GR  - MR/R015600/1/MRC_/Medical Research Council/United Kingdom
GR  - MR/R010161/1/MRC_/Medical Research Council/United Kingdom
GR  - UM1 AI068617/AI/NIAID NIH HHS/United States
PT  - Journal Article
PT  - Research Support, N.I.H., Extramural
PT  - Research Support, Non-U.S. Gov't
DEP - 20210902
PL  - United States
TA  - PLoS Comput Biol
JT  - PLoS computational biology
JID - 101238922
SB  - IM
MH  - Adolescent
MH  - Adult
MH  - Aged
MH  - Algorithms
MH  - Antiretroviral Therapy, Highly Active
MH  - *Computer Simulation
MH  - Disease Progression
MH  - Female
MH  - HIV Infections/drug therapy/*epidemiology/transmission
MH  - Humans
MH  - Incidence
MH  - Male
MH  - Middle Aged
MH  - *Models, Statistical
MH  - Prevalence
MH  - Reproducibility of Results
MH  - *Stochastic Processes
MH  - Young Adult
MH  - Zambia/epidemiology
PMC - PMC8478209
COIS- The authors have declared that no competing interests exist.
EDAT- 2021/09/03 06:00
MHDA- 2021/12/15 06:00
CRDT- 2021/09/02 17:41
PHST- 2020/08/27 00:00 [received]
PHST- 2021/07/22 00:00 [accepted]
PHST- 2021/09/28 00:00 [revised]
PHST- 2021/09/03 06:00 [pubmed]
PHST- 2021/12/15 06:00 [medline]
PHST- 2021/09/02 17:41 [entrez]
AID - PCOMPBIOL-D-20-01554 [pii]
AID - 10.1371/journal.pcbi.1009301 [doi]
PST - epublish
SO  - PLoS Comput Biol. 2021 Sep 2;17(9):e1009301. doi: 10.1371/journal.pcbi.1009301. 
      eCollection 2021 Sep.

PMID- 34282252
OWN - NLM
STAT- MEDLINE
DCOM- 20211130
LR  - 20211130
IS  - 2045-2322 (Electronic)
IS  - 2045-2322 (Linking)
VI  - 11
IP  - 1
DP  - 2021 Jul 19
TI  - Comparison of two simulators for individual based models in HIV epidemiology in a 
      population with HSV 2 in Yaoundé (Cameroon).
PG  - 14696
LID - 10.1038/s41598-021-94289-z [doi]
LID - 14696
AB  - Model comparisons have been widely used to guide intervention strategies to 
      control infectious diseases. Agreement between different models is crucial for 
      providing robust evidence for policy-makers because differences in model 
      properties can influence their predictions. In this study, we compared models 
      implemented by two individual-based model simulators for HIV epidemiology in a 
      heterosexual population with Herpes simplex virus type-2 (HSV-2). For each model 
      simulator, we constructed four models, starting from a simplified basic model and 
      stepwise including more model complexity. For the resulting eight models, the 
      predictions of the impact of behavioural interventions on the HIV epidemic in 
      Yaoundé-Cameroon were compared. The results show that differences in model 
      assumptions and model complexity can influence the size of the predicted impact 
      of the intervention, as well as the predicted qualitative behaviour of the HIV 
      epidemic after the intervention. These differences in predictions of an 
      intervention were also observed for two models that agreed in their predictions 
      of the HIV epidemic in the absence of that intervention. Without additional data, 
      it is impossible to determine which of these two models is the most reliable. 
      These findings highlight the importance of making more data available for the 
      calibration and validation of epidemiological models.
CI  - © 2021. The Author(s).
FAU - Hendrickx, Diana M
AU  - Hendrickx DM
AD  - I-BioStat, Data Science Institute, Hasselt University, Hasselt, Belgium. 
      diana.hendrickx@uhasselt.be.
FAU - Sousa, João Dinis
AU  - Sousa JD
AD  - Department of Microbiology, Immunology and Transplantation, Rega Institute for 
      Medical Research, Clinical and Epidemiological Virology, KU Leuven, 3000, Leuven, 
      Belgium.
AD  - Global Health and Tropical Medicine (GHTM), Unidade de Microbiologia Médica, 
      Instituto de Higiene e Medicina Tropical, Universidade Nova de Lisboa, Lisbon, 
      Portugal.
FAU - Libin, Pieter J K
AU  - Libin PJK
AD  - I-BioStat, Data Science Institute, Hasselt University, Hasselt, Belgium.
AD  - Department of Microbiology, Immunology and Transplantation, Rega Institute for 
      Medical Research, Clinical and Epidemiological Virology, KU Leuven, 3000, Leuven, 
      Belgium.
AD  - Artificial Intelligence Lab, Department of Computer Science, Vrije Universiteit 
      Brussel, 1050, Brussels, Belgium.
FAU - Delva, Wim
AU  - Delva W
AD  - I-BioStat, Data Science Institute, Hasselt University, Hasselt, Belgium.
AD  - Department of Microbiology, Immunology and Transplantation, Rega Institute for 
      Medical Research, Clinical and Epidemiological Virology, KU Leuven, 3000, Leuven, 
      Belgium.
AD  - The South African Department of Science and Technology-National Research 
      Foundation (DST-NRF) Centre of Excellence in Epidemiological Modelling and 
      Analysis (SACEMA), Stellenbosch University, Stellenbosch, South Africa.
AD  - Department of Global Health, Faculty of Medicine and Health, Stellenbosch 
      University, Stellenbosch, South Africa.
AD  - International Centre for Reproductive Health, Ghent University, Ghent, Belgium.
AD  - School for Data Science and Computational Thinking, Stellenbosch University, 
      Stellenbosch, South Africa.
FAU - Liesenborgs, Jori
AU  - Liesenborgs J
AD  - Expertise Centre for Digital Media, Hasselt University - tUL, Diepenbeek, 
      Belgium.
FAU - Hens, Niel
AU  - Hens N
AD  - I-BioStat, Data Science Institute, Hasselt University, Hasselt, Belgium.
AD  - Centre for Health Economics Research and Modelling Infectious Diseases, Vaccine & 
      Infectious Disease Institute, University of Antwerp, Antwerp, Belgium.
FAU - Müller, Viktor
AU  - Müller V
AD  - Institute of Biology, Eötvös Loránd University, Budapest, Hungary.
FAU - Vandamme, Anne-Mieke
AU  - Vandamme AM
AD  - Department of Microbiology, Immunology and Transplantation, Rega Institute for 
      Medical Research, Clinical and Epidemiological Virology, KU Leuven, 3000, Leuven, 
      Belgium.
AD  - Global Health and Tropical Medicine (GHTM), Unidade de Microbiologia Médica, 
      Instituto de Higiene e Medicina Tropical, Universidade Nova de Lisboa, Lisbon, 
      Portugal.
AD  - Department of Microbiology, Immunology and Transplantation, Institute for the 
      Future, Rega Institute for Medical Research, KU Leuven, 3000, Leuven, Belgium.
LA  - eng
PT  - Comparative Study
PT  - Journal Article
PT  - Research Support, Non-U.S. Gov't
DEP - 20210719
PL  - England
TA  - Sci Rep
JT  - Scientific reports
JID - 101563288
SB  - IM
MH  - Adolescent
MH  - Adult
MH  - Cameroon/epidemiology
MH  - Coinfection/epidemiology
MH  - Computer Simulation
MH  - Cross-Sectional Studies
MH  - Female
MH  - HIV Infections/*epidemiology
MH  - HIV-1/physiology
MH  - Herpes Genitalis/*epidemiology
MH  - Herpesvirus 2, Human/physiology
MH  - Humans
MH  - Male
MH  - Middle Aged
MH  - *Models, Statistical
MH  - Prevalence
MH  - Risk Factors
MH  - Socioeconomic Factors
MH  - Young Adult
PMC - PMC8289823
COIS- The authors declare no competing interests.
EDAT- 2021/07/21 06:00
MHDA- 2021/12/01 06:00
CRDT- 2021/07/20 06:44
PHST- 2020/12/05 00:00 [received]
PHST- 2021/07/05 00:00 [accepted]
PHST- 2021/07/20 06:44 [entrez]
PHST- 2021/07/21 06:00 [pubmed]
PHST- 2021/12/01 06:00 [medline]
AID - 10.1038/s41598-021-94289-z [pii]
AID - 94289 [pii]
AID - 10.1038/s41598-021-94289-z [doi]
PST - epublish
SO  - Sci Rep. 2021 Jul 19;11(1):14696. doi: 10.1038/s41598-021-94289-z.

PMID- 34198418
OWN - NLM
STAT- MEDLINE
DCOM- 20210802
LR  - 20220507
IS  - 1551-0018 (Electronic)
IS  - 1547-1063 (Print)
IS  - 1547-1063 (Linking)
VI  - 18
IP  - 4
DP  - 2021 May 6
TI  - Projecting the number of new HIV infections to formulate the "Getting to Zero" 
      strategy in Illinois, USA.
PG  - 3922-3938
LID - 10.3934/mbe.2021196 [doi]
AB  - OBJECTIVES: Getting to Zero (GTZ) initiatives focus on expanding use of 
      antiretroviral treatment (ART) and pre-exposure prophylaxis (PrEP) to eliminate 
      new HIV infections. Computational models help inform policies for implementation 
      of ART and PrEP continuums. Such models, however, vary in their design, and may 
      yield inconsistent predictions. Using multiple approaches can help assess the 
      consistency in results obtained from varied modeling frameworks, and can inform 
      optimal implementation strategies. METHODS: A study using three different 
      modeling approaches is conducted. Two approaches use statistical time series 
      analysis techniques that incorporate temporal HIV incidence data. A third 
      approach uses stochastic stimulation, conducted using an agent-based network 
      model (ABNM). All three approaches are used to project HIV incidence among a key 
      population, young Black MSM (YBMSM), over the course of the GTZ implementation 
      period (2016-2030). RESULTS: All three approaches suggest that simultaneously 
      increasing PrEP and ART uptake is likely to be more effective than increasing 
      only one, but increasing ART and PrEP by 20% points may not eliminate new HIV 
      infections among YBMSM. The results further suggest that a 20% increase in ART is 
      likely to be more effective than a 20% increase in PrEP. All three methods 
      consistently project that increasing ART and PrEP by 30% simultaneously can help 
      reach GTZ goals. CONCLUSIONS: Increasing PrEP and ART uptake by about 30% might 
      be necessary to accomplish GTZ goals. Such scale-up may require addressing 
      psychosocial and structural barriers to engagement in HIV and PrEP care 
      continuums. ABNMs and other flexible modeling approaches can be extended to 
      examine specific interventions that address these barriers and may provide 
      important data to guide the successful intervention implementation.
FAU - Khanna, Aditya Subhash
AU  - Khanna AS
AD  - Center for Alcohol and Addiction Studies, Brown University, Providence RI, USA.
AD  - Department of Behavioral and Social Sciences, Brown University School of Public 
      Health, Providence RI, USA.
FAU - Edali, Mert
AU  - Edali M
AD  - Chicago Center for HIV Elimination, The University of Chicago, Chicago, IL, USA.
AD  - Department of Medicine, The University of Chicago, Chicago, IL, USA.
AD  - Department of Industrial Engineering, Yildiz Technical University, Besiktas, 
      Istanbul 34349, Turkey.
FAU - Ozik, Jonathan
AU  - Ozik J
AD  - Decision and Infrastructure Sciences Division, Argonne National Laboratory, 
      Lemont, IL, USA.
FAU - Collier, Nicholson
AU  - Collier N
AD  - Decision and Infrastructure Sciences Division, Argonne National Laboratory, 
      Lemont, IL, USA.
FAU - Hotton, Anna
AU  - Hotton A
AD  - Chicago Center for HIV Elimination, The University of Chicago, Chicago, IL, USA.
AD  - Department of Medicine, The University of Chicago, Chicago, IL, USA.
FAU - Skwara, Abigail
AU  - Skwara A
AD  - Chicago Center for HIV Elimination, The University of Chicago, Chicago, IL, USA.
AD  - Department of Medicine, The University of Chicago, Chicago, IL, USA.
FAU - Ardestani, Babak Mahdavi
AU  - Ardestani BM
AD  - Chicago Center for HIV Elimination, The University of Chicago, Chicago, IL, USA.
AD  - Department of Medicine, The University of Chicago, Chicago, IL, USA.
FAU - Brewer, Russell
AU  - Brewer R
AD  - Chicago Center for HIV Elimination, The University of Chicago, Chicago, IL, USA.
AD  - Department of Medicine, The University of Chicago, Chicago, IL, USA.
FAU - Fujimoto, Kayo
AU  - Fujimoto K
AD  - Center for Health Promotion and Prevention Research, The University of Texas 
      Health Science Center at Houston (UTHealth), Houston, TX, USA.
FAU - Harawa, Nina
AU  - Harawa N
AD  - Department of Psychiatry and Human Behavior, Charles R. Drew University, Los 
      Angeles, CA, USA.
AD  - Department of Epidemiology, University of California, Los Angeles, CA, USA.
FAU - Schneider, John A
AU  - Schneider JA
AD  - Chicago Center for HIV Elimination, The University of Chicago, Chicago, IL, USA.
AD  - Department of Medicine, The University of Chicago, Chicago, IL, USA.
LA  - eng
GR  - R01 DA039934/DA/NIDA NIH HHS/United States
GR  - R03 DA049662/DA/NIDA NIH HHS/United States
GR  - R25 MH067127/MH/NIMH NIH HHS/United States
GR  - P30 MH058107/MH/NIMH NIH HHS/United States
GR  - P30 AI042853/AI/NIAID NIH HHS/United States
GR  - P30 DA027828/DA/NIDA NIH HHS/United States
GR  - P30 AI117943/AI/NIAID NIH HHS/United States
PT  - Journal Article
PT  - Research Support, N.I.H., Extramural
PT  - Research Support, Non-U.S. Gov't
PT  - Research Support, U.S. Gov't, Non-P.H.S.
PL  - United States
TA  - Math Biosci Eng
JT  - Mathematical biosciences and engineering : MBE
JID - 101197794
RN  - 0 (Anti-HIV Agents)
SB  - IM
MH  - *Anti-HIV Agents/therapeutic use
MH  - *HIV Infections/drug therapy/epidemiology/prevention & control
MH  - Homosexuality, Male
MH  - Humans
MH  - Illinois
MH  - Male
MH  - *Pre-Exposure Prophylaxis
PMC - PMC8281377
MID - NIHMS1722407
OTO - NOTNLM
OT  - HIV infections
OT  - computer simulation
OT  - pre-exposure prophylaxis
OT  - preventive medicine
OT  - sexual and gender minorities
COIS- Conflict of interest The authors declare that there are no conflicts of interest.
EDAT- 2021/07/03 06:00
MHDA- 2021/08/03 06:00
CRDT- 2021/07/02 01:00
PHST- 2021/07/02 01:00 [entrez]
PHST- 2021/07/03 06:00 [pubmed]
PHST- 2021/08/03 06:00 [medline]
AID - 10.3934/mbe.2021196 [doi]
PST - ppublish
SO  - Math Biosci Eng. 2021 May 6;18(4):3922-3938. doi: 10.3934/mbe.2021196.

PMID- 34153622
OWN - NLM
STAT- MEDLINE
DCOM- 20211025
LR  - 20211025
IS  - 1878-0067 (Electronic)
IS  - 1878-0067 (Linking)
VI  - 36
DP  - 2021 Sep
TI  - Influence of sexual risk behaviour and STI co-infection dynamics on the evolution 
      of HIV set point viral load in MSM.
PG  - 100474
LID - S1755-4365(21)00029-3 [pii]
LID - 10.1016/j.epidem.2021.100474 [doi]
AB  - HIV viral load (VL) is an important predictor of HIV progression and 
      transmission. Anti-retroviral therapy (ART) has been reported to reduce HIV 
      transmission by lowering VL. However, apart from this beneficial effect, 
      increased levels of population mean set-point viral load (SPVL), an estimator for 
      HIV virulence, have been observed in men who have sex with men (MSM) in the 
      decade following the introduction of ART in The Netherlands. Several studies have 
      been devoted to explain these counter-intuitive trends in SPVL. However, to our 
      knowledge, none of these studies has investigated an explanation in which it 
      arises as the result of a sexually transmitted infection (STI) co-factor in 
      detail. In this study, we adapted an event-based, individual-based model to 
      investigate how STI co-infection and sexual risk behaviour affect the evolution 
      of HIV SPVL in MSM before and after the introduction of ART. The results suggest 
      that sexual risk behaviour has an effect on SPVL and indicate that more data are 
      needed to test the effect of STI co-factors on SPVL. Furthermore, the observed 
      trends in SPVL cannot be explained by sexual risk behaviour and STI co-factors 
      only. We recommend to develop mathematical models including also factors related 
      to viral evolution as reported earlier in the literature. However, this requires 
      more complex models, and the collection of more data for parameter estimation 
      than what is currently available.
CI  - Copyright © 2021 The Authors. Published by Elsevier B.V. All rights reserved.
FAU - Hendrickx, Diana M
AU  - Hendrickx DM
AD  - I-BioStat, Data Science Institute, Hasselt University, Hasselt, Belgium. 
      Electronic address: diana.hendrickx@uhasselt.be.
FAU - Delva, Wim
AU  - Delva W
AD  - I-BioStat, Data Science Institute, Hasselt University, Hasselt, Belgium; The 
      South African Department of Science and Technology-National Research Foundation 
      (DST-NRF) Centre of Excellence in Epidemiological Modelling and Analysis 
      (SACEMA), Stellenbosch University, Stellenbosch, South Africa; Department of 
      Global Health, Faculty of Medicine and Health, Stellenbosch University, 
      Stellenbosch, South Africa; International Centre for Reproductive Health, Ghent 
      University, Ghent, Belgium; Rega Institute for Medical Research, KU Leuven, 
      Leuven, Belgium; School for Data Science and Computational Thinking, Stellenbosch 
      University, Stellenbosch, South Africa.
FAU - Hens, Niel
AU  - Hens N
AD  - I-BioStat, Data Science Institute, Hasselt University, Hasselt, Belgium; Centre 
      for Health Economics Research and Modelling Infectious Diseases, Vaccine & 
      Infectious Disease Institute, University of Antwerp, Antwerp, Belgium.
LA  - eng
PT  - Journal Article
PT  - Research Support, Non-U.S. Gov't
DEP - 20210610
PL  - Netherlands
TA  - Epidemics
JT  - Epidemics
JID - 101484711
SB  - IM
MH  - *Coinfection/epidemiology
MH  - *HIV Infections/drug therapy/epidemiology
MH  - Homosexuality, Male
MH  - Humans
MH  - Male
MH  - Risk-Taking
MH  - Sexual Behavior
MH  - *Sexual and Gender Minorities
MH  - *Sexually Transmitted Diseases
MH  - Viral Load
OTO - NOTNLM
OT  - HIV
OT  - Individual-based modelling
OT  - Sexual risk behaviour
OT  - Sexually transmitted infection co-factor
OT  - Viral load trends
EDAT- 2021/06/22 06:00
MHDA- 2021/10/26 06:00
CRDT- 2021/06/21 20:20
PHST- 2019/11/01 00:00 [received]
PHST- 2021/03/17 00:00 [revised]
PHST- 2021/06/07 00:00 [accepted]
PHST- 2021/06/22 06:00 [pubmed]
PHST- 2021/10/26 06:00 [medline]
PHST- 2021/06/21 20:20 [entrez]
AID - S1755-4365(21)00029-3 [pii]
AID - 10.1016/j.epidem.2021.100474 [doi]
PST - ppublish
SO  - Epidemics. 2021 Sep;36:100474. doi: 10.1016/j.epidem.2021.100474. Epub 2021 Jun 
      10.

PMID- 34091584
OWN - NLM
STAT- MEDLINE
DCOM- 20211203
LR  - 20230413
IS  - 1537-4521 (Electronic)
IS  - 0148-5717 (Print)
IS  - 0148-5717 (Linking)
VI  - 48
IP  - 12
DP  - 2021 Dec 1
TI  - Effects of Condom Use on Human Immunodeficiency Virus Transmission Among 
      Adolescent Sexual Minority Males in the United States: A Mixed Epidemiology and 
      Epidemic Modeling Study.
PG  - 973-980
LID - 10.1097/OLQ.0000000000001485 [doi]
AB  - BACKGROUND: We examined condom use patterns and potential population-level 
      effects of a hypothetical condom intervention on human immunodeficiency virus 
      (HIV) transmission among adolescent sexual minority males (ASMM). METHODS: Using 
      3 data sets: national Youth Risk Behavior Survey 2015 to 2017 (YRBS-National), 
      local YRBS data from 8 jurisdictions with sex of partner questions from 2011 to 
      2017 (YRBS-Trends), and American Men's Internet Survey (AMIS) 2014 to 2017, we 
      assessed associations of condom use with year, age, and race/ethnicity among 
      sexually active ASMM. Using a stochastic agent-based network epidemic model, 
      structured and parameterized based on the above analyses, we calculated the 
      percent of HIV infections averted over 10 years among ASMM ages 13 to 18 years by 
      an intervention that increased condom use by 37% for 5 years and was delivered to 
      62% of ASMM at age 14 years. RESULTS: In YRBS, 51.8% (95% confidence interval 
      [CI], 41.3-62.3%) and 37.9% (95% CI, 32.7-42.3%) reported condom use at last 
      sexual intercourse in national and trend data sets, respectively. In AMIS, 47.3% 
      (95% CI, 44.6-49.9%) reported condom use at last anal sex with a male partner. 
      Temporal trends were not observed in any data set (P > 0.1). Condom use varied 
      significantly by age in YRBS-National (P < 0.0001) and YRBS-Trends (P = 0.032) 
      with 13- to 15-year-olds reporting the lowest use in both; age differences were 
      not significant in AMIS (P = 0.919). Our hypothetical intervention averted a mean 
      of 9.0% (95% simulation interval, -5.4% to 21.2%) of infections among ASMM. 
      CONCLUSIONS: Condom use among ASMM is low and appears to have remained stable 
      during 2011 to 2017. Modeling suggests that condom use increases, consistent with 
      previous interventions, have potential to avert 1 in 11 new HIV infections among 
      ASMM.
CI  - Copyright © 2021 The Author(s). Published by Wolters Kluwer Health, Inc. on 
      behalf of the American Sexually Transmitted Diseases Association.
FAU - Katz, David A
AU  - Katz DA
AD  - From the Department of Global Health.
FAU - Hamilton, Deven T
AU  - Hamilton DT
AD  - Center for Studies in Demography and Ecology, University of Washington, Seattle, 
      WA.
FAU - Rosenthal, Elizabeth M
AU  - Rosenthal EM
AD  - Department of Epidemiology and Biostatistics, University of Albany School of 
      Public Health, State University of New York, Rensselaer, NY.
FAU - Wang, Li Yan
AU  - Wang LY
AD  - Division of Adolescent and School Health.
FAU - Dunville, Richard L
AU  - Dunville RL
AD  - Division of Adolescent and School Health.
FAU - Aslam, Maria
AU  - Aslam M
AD  - Office of the Director, Centers for Disease Control and Prevention, Atlanta, GA.
FAU - Barrios, Lisa C
AU  - Barrios LC
AD  - Division of Adolescent and School Health.
FAU - Zlotorzynska, Maria
AU  - Zlotorzynska M
AD  - Department of Epidemiology.
FAU - Sanchez, Travis H
AU  - Sanchez TH
AD  - Department of Epidemiology.
FAU - Sullivan, Patrick S
AU  - Sullivan PS
FAU - Rosenberg, Eli S
AU  - Rosenberg ES
AD  - Department of Epidemiology and Biostatistics, University of Albany School of 
      Public Health, State University of New York, Rensselaer, NY.
FAU - Goodreau, Steven M
AU  - Goodreau SM
LA  - eng
GR  - P30 AI050409/AI/NIAID NIH HHS/United States
GR  - P2C HD042828/HD/NICHD NIH HHS/United States
GR  - U38 PS004646/PS/NCHHSTP CDC HHS/United States
GR  - P30 AI027757/AI/NIAID NIH HHS/United States
GR  - R24 HD042828/HD/NICHD NIH HHS/United States
PT  - Journal Article
PT  - Research Support, N.I.H., Extramural
PT  - Research Support, U.S. Gov't, P.H.S.
PL  - United States
TA  - Sex Transm Dis
JT  - Sexually transmitted diseases
JID - 7705941
SB  - IM
MH  - Adolescent
MH  - Condoms
MH  - HIV
MH  - *HIV Infections/epidemiology/prevention & control
MH  - Humans
MH  - Male
MH  - Safe Sex
MH  - Sexual Behavior
MH  - *Sexual and Gender Minorities
MH  - United States/epidemiology
PMC - PMC8594521
COIS- Conflict of Interest: None declared.
EDAT- 2021/06/07 06:00
MHDA- 2021/12/15 06:00
CRDT- 2021/06/06 21:10
PHST- 2021/06/07 06:00 [pubmed]
PHST- 2021/12/15 06:00 [medline]
PHST- 2021/06/06 21:10 [entrez]
AID - 00007435-900000000-97643 [pii]
AID - STD_210147 [pii]
AID - 10.1097/OLQ.0000000000001485 [doi]
PST - ppublish
SO  - Sex Transm Dis. 2021 Dec 1;48(12):973-980. doi: 10.1097/OLQ.0000000000001485.

PMID- 34082630
OWN - NLM
STAT- MEDLINE
DCOM- 20220812
LR  - 20220829
IS  - 1360-0451 (Electronic)
IS  - 0954-0121 (Linking)
VI  - 34
IP  - 7
DP  - 2022 Jul
TI  - Anxiety about HIV criminalisation among people living with HIV in Australia.
PG  - 942-948
LID - 10.1080/09540121.2021.1936443 [doi]
AB  - Many countries, including Australia, have laws that enable criminal prosecution 
      of an individual based on reckless or intentional transmission of HIV to another 
      person. Previous research has suggested that criminalisation of HIV may serve to 
      hamper public health efforts by inhibiting HIV status disclosure or testing. 
      Limited research to date has sought to examine the broader impact of 
      criminalisation on the health and wellbeing of people living with HIV, which this 
      paper aims to address. Drawing on cross-sectional data from 895 people living 
      with HIV in Australia, this paper describes associations between standard 
      measures of mental health and resilience with a newly devised scale measuring 
      anxiety about HIV criminalisation. Findings suggest that laws criminalising HIV 
      transmission have a broadly negative impact on wellbeing of people living with 
      HIV, a situation that is exacerbated for gay and bisexual men, and other people 
      living with HIV who may face intersecting forms of marginalisation based on race, 
      gender or class. There is little justification for these laws being applied in 
      Australia and the findings add weight to advocacy seeking to overturn 
      criminalisation across the world.
FAU - Bourne, Adam
AU  - Bourne A
AUID- ORCID: 0000-0001-7786-8981
AD  - Australian Research Centre in Sex, Health & Society, La Trobe University, 
      Melbourne, Australia.
FAU - Melendez-Torres, G J
AU  - Melendez-Torres GJ
AD  - Peninsula Technology Assessment Group, College of Medicine and Health, University 
      of Exeter, UK.
FAU - Thanh Ly, An
AU  - Thanh Ly A
AD  - Australian Research Centre in Sex, Health & Society, La Trobe University, 
      Melbourne, Australia.
FAU - Kidd, Paul
AU  - Kidd P
AD  - Fitzroy Legal Service, Melbourne, Australia.
FAU - Cogle, Aaron
AU  - Cogle A
AD  - National Association for People with HIV Australia, Sydney, Australia.
FAU - Brown, Graham
AU  - Brown G
AD  - Centre for Social Impact, UNSW Sydney, Australia.
FAU - Lyons, Anthony
AU  - Lyons A
AUID- ORCID: 0000-0001-9569-6909
AD  - Australian Research Centre in Sex, Health & Society, La Trobe University, 
      Melbourne, Australia.
FAU - Carman, Marina
AU  - Carman M
AD  - Australian Research Centre in Sex, Health & Society, La Trobe University, 
      Melbourne, Australia.
FAU - Rulee, John
AU  - Rulee J
AD  - National Association for People with HIV Australia, Sydney, Australia.
FAU - Power, Jennifer
AU  - Power J
AUID- ORCID: 0000-0002-6566-3214
AD  - Australian Research Centre in Sex, Health & Society, La Trobe University, 
      Melbourne, Australia.
LA  - eng
PT  - Journal Article
PT  - Research Support, Non-U.S. Gov't
DEP - 20210604
PL  - England
TA  - AIDS Care
JT  - AIDS care
JID - 8915313
SB  - IM
MH  - Anxiety
MH  - Cross-Sectional Studies
MH  - *HIV Infections/psychology
MH  - Homosexuality, Male
MH  - Humans
MH  - Male
MH  - Sexual Behavior
MH  - *Sexual and Gender Minorities
OTO - NOTNLM
OT  - Australia
OT  - HIV criminalisation
OT  - mental health
OT  - people living with HIV
EDAT- 2021/06/05 06:00
MHDA- 2022/08/13 06:00
CRDT- 2021/06/04 05:33
PHST- 2021/06/05 06:00 [pubmed]
PHST- 2022/08/13 06:00 [medline]
PHST- 2021/06/04 05:33 [entrez]
AID - 10.1080/09540121.2021.1936443 [doi]
PST - ppublish
SO  - AIDS Care. 2022 Jul;34(7):942-948. doi: 10.1080/09540121.2021.1936443. Epub 2021 
      Jun 4.

PMID- 33892539
OWN - NLM
STAT- MEDLINE
DCOM- 20210621
LR  - 20210621
IS  - 1551-0018 (Electronic)
IS  - 1547-1063 (Print)
IS  - 1547-1063 (Linking)
VI  - 18
IP  - 3
DP  - 2021 Mar 3
TI  - Progression and transmission of HIV (PATH 4.0)-A new agent-based evolving network 
      simulation for modeling HIV transmission clusters.
PG  - 2150-2181
LID - 10.3934/mbe.2021109 [doi]
AB  - We present the Progression and Transmission of HIV (PATH 4.0), a simulation tool 
      for analyses of cluster detection and intervention strategies. Molecular clusters 
      are groups of HIV infections that are genetically similar, indicating rapid HIV 
      transmission where HIV prevention resources are needed to improve health outcomes 
      and prevent new infections. PATH 4.0 was constructed using a newly developed 
      agent-based evolving network modeling (ABENM) technique and evolving contact 
      network algorithm (ECNA) for generating scale-free networks. ABENM and ECNA were 
      developed to facilitate simulation of transmission networks for low-prevalence 
      diseases, such as HIV, which creates computational challenges for current network 
      simulation techniques. Simulating transmission networks is essential for studying 
      network dynamics, including clusters. We validated PATH 4.0 by comparing 
      simulated projections of HIV diagnoses with estimates from the National HIV 
      Surveillance System (NHSS) for 2010-2017. We also applied a cluster generation 
      algorithm to PATH 4.0 to estimate cluster features, including the distribution of 
      persons with diagnosed HIV infection by cluster status and size and the size 
      distribution of clusters. Simulated features matched well with NHSS estimates, 
      which used molecular methods to detect clusters among HIV nucleotide sequences of 
      persons with HIV diagnosed during 2015-2017. Cluster detection and response is a 
      component of the U.S. Ending the HIV Epidemic strategy. While surveillance is 
      critical for detecting clusters, a model in conjunction with surveillance can 
      allow us to refine cluster detection methods, understand factors associated with 
      cluster growth, and assess interventions to inform effective response strategies. 
      As surveillance data are only available for cases that are diagnosed and 
      reported, a model is a critical tool to understand the true size of clusters and 
      assess key questions, such as the relative contributions of clusters to onward 
      transmissions. We believe PATH 4.0 is the first modeling tool available to assess 
      cluster detection and response at the national-level and could help inform the 
      national strategic plan.
FAU - Singh, Sonza
AU  - Singh S
AD  - University of Massachusetts Amherst, Amherst, MA, United States.
FAU - France, Anne Marie
AU  - France AM
AD  - Division of HIV/AIDS Prevention, National Center for HIV/AIDS, Viral Hepatitis, 
      STD, and TB Prevention, Centers for Disease Control and Prevention, Atlanta, GA, 
      United States.
FAU - Chen, Yao-Hsuan
AU  - Chen YH
AD  - Division of HIV/AIDS Prevention, National Center for HIV/AIDS, Viral Hepatitis, 
      STD, and TB Prevention, Centers for Disease Control and Prevention, Atlanta, GA, 
      United States.
FAU - Farnham, Paul G
AU  - Farnham PG
AD  - Division of HIV/AIDS Prevention, National Center for HIV/AIDS, Viral Hepatitis, 
      STD, and TB Prevention, Centers for Disease Control and Prevention, Atlanta, GA, 
      United States.
FAU - Oster, Alexandra M
AU  - Oster AM
AD  - Division of HIV/AIDS Prevention, National Center for HIV/AIDS, Viral Hepatitis, 
      STD, and TB Prevention, Centers for Disease Control and Prevention, Atlanta, GA, 
      United States.
FAU - Gopalappa, Chaitra
AU  - Gopalappa C
AD  - University of Massachusetts Amherst, Amherst, MA, United States.
LA  - eng
GR  - R01 AI127236/AI/NIAID NIH HHS/United States
PT  - Journal Article
PT  - Research Support, N.I.H., Extramural
PL  - United States
TA  - Math Biosci Eng
JT  - Mathematical biosciences and engineering : MBE
JID - 101197794
SB  - IM
MH  - Computer Simulation
MH  - *Epidemics
MH  - *HIV Infections/epidemiology
MH  - *HIV-1
MH  - Humans
MH  - Prevalence
PMC - PMC8162476
MID - NIHMS1701935
OTO - NOTNLM
OT  - HIV modeling
OT  - agent-based simulation
OT  - infectious disease modeling
OT  - network cluster analyses
OT  - network modeling
COIS- Conflict of Interest All authors declare no conflicts of interest in this paper.
EDAT- 2021/04/25 06:00
MHDA- 2021/06/22 06:00
CRDT- 2021/04/24 01:00
PHST- 2021/04/24 01:00 [entrez]
PHST- 2021/04/25 06:00 [pubmed]
PHST- 2021/06/22 06:00 [medline]
AID - 10.3934/mbe.2021109 [doi]
PST - ppublish
SO  - Math Biosci Eng. 2021 Mar 3;18(3):2150-2181. doi: 10.3934/mbe.2021109.

PMID- 35655610
OWN - NLM
STAT- PubMed-not-MEDLINE
LR  - 20220716
IS  - 2047-6965 (Print)
IS  - 2047-6973 (Electronic)
IS  - 2047-6965 (Linking)
VI  - 11
IP  - 2
DP  - 2022
TI  - A qualitative model of the HIV care continuum in Vancouver, Canada.
PG  - 84-97
LID - 10.1080/20476965.2021.1906762 [doi]
AB  - A team of health care stakeholders and researchers collaboratively developed a 
      qualitative model and graphic representation of the continuum of HIV care in 
      Vancouver to inform delivery of antiretroviral therapy and other HIV health 
      services. The model describes the patient journey through the HIV care continuum, 
      including states of infection, health services, and care decisions. We used 
      a Unified Modelling Language (UML) activity diagram to capture patient and 
      provider activities and to guide the construction of a UML state machine diagram. 
      The state machine diagram captures model agent states in a formalism 
      that facilitates the development of system dynamics or agent-based models. These 
      quantitative models can be applied to optimizing the allocation of resources, and 
      to evaluate potential strategies for improved patient care and system 
      performance. The novel approach of combining UML diagrams we present provides a 
      general method for modelling capacity ---management strategies within complex 
      health systems.
CI  - © Operational Research Society 2021.
FAU - Wai, Benny
AU  - Wai B
AD  - Department of Mathematics, Simon Fraser University, Burnaby, Canada.
FAU - Vasarhelyi, Krisztina
AU  - Vasarhelyi K
AD  - Faculty of Health Sciences, Simon Fraser University, Burnaby, Canada.
AD  - Vancouver Coastal Health Research Institute, Vancouver Coastal Health, Vancouver, 
      Canada.
FAU - Rutherford, Alexander R
AU  - Rutherford AR
AUID- ORCID: 0000-0001-5661-2063
AD  - Department of Mathematics, Simon Fraser University, Burnaby, Canada.
FAU - Buchner, Chris
AU  - Buchner C
AD  - Population and Public Health, Fraser Health, Surrey, Canada.
FAU - Gustafson, Reka
AU  - Gustafson R
AD  - Vancouver Coastal Health Research Institute, Vancouver Coastal Health, Vancouver, 
      Canada.
FAU - Compton, Miranda
AU  - Compton M
AD  - Vancouver Coastal Health Research Institute, Vancouver Coastal Health, Vancouver, 
      Canada.
FAU - Hull, Mark
AU  - Hull M
AD  - British Columbia Centre for Excellence in HIV/AIDS, Vancouver, Canada.
FAU - Williams, Jf
AU  - Williams J
AD  - Department of Mathematics, Simon Fraser University, Burnaby, Canada.
FAU - Barrios, Rolando
AU  - Barrios R
AD  - British Columbia Centre for Excellence in HIV/AIDS, Vancouver, Canada.
LA  - eng
PT  - Journal Article
DEP - 20210404
PL  - England
TA  - Health Syst (Basingstoke)
JT  - Health systems (Basingstoke, England)
JID - 101602681
PMC - PMC9154767
OTO - NOTNLM
OT  - Continuum of HIV care
OT  - HIV testing
OT  - HIV treatment
OT  - qualitative operation research
OT  - unified modelling language
COIS- No potential conflict of interest was reported by the authors.
EDAT- 2021/04/04 00:00
MHDA- 2021/04/04 00:01
CRDT- 2022/06/03 02:15
PHST- 2022/06/03 02:15 [entrez]
PHST- 2021/04/04 00:00 [pubmed]
PHST- 2021/04/04 00:01 [medline]
AID - 1906762 [pii]
AID - 10.1080/20476965.2021.1906762 [doi]
PST - epublish
SO  - Health Syst (Basingstoke). 2021 Apr 4;11(2):84-97. doi: 
      10.1080/20476965.2021.1906762. eCollection 2022.

PMID- 33770513
OWN - NLM
STAT- MEDLINE
DCOM- 20210625
LR  - 20230111
IS  - 2214-109X (Electronic)
IS  - 2214-109X (Linking)
VI  - 9
IP  - 5
DP  - 2021 May
TI  - The potential role of long-acting injectable cabotegravir-rilpivirine in the 
      treatment of HIV in sub-Saharan Africa: a modelling analysis.
PG  - e620-e627
LID - S2214-109X(21)00025-5 [pii]
LID - 10.1016/S2214-109X(21)00025-5 [doi]
AB  - BACKGROUND: The use of a combination of the integrase inhibitor, cabotegravir, 
      and the non-nucleoside reverse transcriptase inhibitor, rilpivirine, in a 
      long-acting injectable form is being considered as an antiretroviral treatment 
      option for people with HIV in sub-Saharan Africa. We aimed to model the effects 
      of injectable cabotegravir-rilpivirine to help to inform its potential 
      effectiveness and cost-effectiveness under different possible policies for its 
      introduction. METHODS: We used an existing individual-based model of HIV to 
      predict the effects of introducing monthly injections of cabotegravir-rilpivirine 
      for people with HIV in low-income settings in sub-Saharan Africa. We evaluated 
      policies in the context of 1000 setting scenarios that reflected characteristics 
      of HIV epidemics and programmes in sub-Saharan Africa. We compared three policies 
      for introduction of injectable cabotegravir-rilpivirine with continued use of 
      dolutegravir-based oral regimens for: all individuals on antiretroviral therapy 
      (ART); individuals with a recently measured viral load of more than 1000 copies 
      per mL (signifying poor adherence to oral drugs, and often associated with drug 
      resistance); and individuals with a recently measured viral load of less than 
      1000 copies per mL (a group with a lower prevalence of pre-existing drug 
      resistance). We also did cost-effectiveness analysis, taking a health system 
      perspective over a 10 year period, with 3% discounting of disability-adjusted 
      life-years (DALYs) and costs. A cost-effectiveness threshold of US$500 per DALY 
      averted was used to establish if a policy was cost-effective. FINDINGS: In our 
      model, all policies involving the introduction of injectable 
      cabotegravir-rilpivirine were predicted to lead to an increased proportion of 
      people with HIV on ART, increased viral load suppression, and decreased 
      AIDS-related mortality, with lesser benefits in people with a recently measured 
      viral load of less than 1000 copies per mL. Its introduction is also predicted to 
      lead to increases in resistance to integrase inhibitors and non-nucleoside 
      reverse transcriptase inhibitors if introduced in all people with HIV on ART or 
      in those with a recently measured viral load of less than 1000 copies per mL, but 
      to a lesser extent if introduced in people with more than 1000 copies per mL due 
      to concentration of its use in people less adherent to oral therapy. Consistent 
      with the effect on AIDS-related mortality, all approaches to the introduction of 
      injectable cabotegravir-rilpivirine are predicted to avert DALYs. Assuming a cost 
      of $120 per person per year, use of this regimen in people with a recently 
      measured viral load of more than 1000 copies per mL was borderline cost-effective 
      (median cost per DALY averted across setting scenarios $404). The other 
      approaches considered for its use are unlikely to be cost-effective unless the 
      cost per year of injectable cabotegravir-rilpivirine is considerably reduced. 
      INTERPRETATION: Our modelling suggests that injectable cabotegravir-rilpivirine 
      offers potential benefits; however, to be a cost-effective option, its 
      introduction might need to be carefully targeted to individuals with HIV who 
      might otherwise have suboptimal adherence to ART. As data accumulate from trials 
      and implementation studies, such findings can be incorporated into the model to 
      better inform on the full consequences of policy alternatives. FUNDING: Bill & 
      Melinda Gates Foundation, including through the HIV Modelling Consortium 
      (OPP1191655).
CI  - Copyright © 2021 The Author(s). Published by Elsevier Ltd. This is an Open Access 
      article under the CC BY 4.0 license. Published by Elsevier Ltd.. All rights 
      reserved.
FAU - Phillips, Andrew N
AU  - Phillips AN
AD  - Institute for Global Health, University College London, London, UK. Electronic 
      address: andrew.phillips@ucl.ac.uk.
FAU - Bansi-Matharu, Loveleen
AU  - Bansi-Matharu L
AD  - Institute for Global Health, University College London, London, UK.
FAU - Cambiano, Valentina
AU  - Cambiano V
AD  - Institute for Global Health, University College London, London, UK.
FAU - Ehrenkranz, Peter
AU  - Ehrenkranz P
AD  - Bill & Melinda Gates Foundation, Seattle, WA, USA.
FAU - Serenata, Celicia
AU  - Serenata C
AD  - Ezintsha, Faculty of Health Sciences, University of the Witwatersrand, 
      Johannesburg, South Africa.
FAU - Venter, Francois
AU  - Venter F
AD  - Ezintsha, Faculty of Health Sciences, University of the Witwatersrand, 
      Johannesburg, South Africa.
FAU - Pett, Sarah
AU  - Pett S
AD  - Institute for Global Health, University College London, London, UK; Institute of 
      Clinical Trials and Methodology, University College London, London, UK.
FAU - Flexner, Charles
AU  - Flexner C
AD  - School of Medicine and Bloomberg School of Public Health, Johns Hopkins 
      University, Baltimore, MD, USA.
FAU - Jahn, Andreas
AU  - Jahn A
AD  - Ministry of Health, Lilongwe, Malawi; International Training and Education Center 
      for Health, Department of Global Health, University of Washington, Seattle, WA, 
      USA.
FAU - Revill, Paul
AU  - Revill P
AD  - Centre for Health Economics, University of York, York, UK.
FAU - Garnett, Geoff P
AU  - Garnett GP
AD  - Bill & Melinda Gates Foundation, Seattle, WA, USA.
LA  - eng
GR  - MC_UU_00004/03/MRC_/Medical Research Council/United Kingdom
GR  - MC_UU_12023/23/MRC_/Medical Research Council/United Kingdom
GR  - MC_UU_12023/26/MRC_/Medical Research Council/United Kingdom
PT  - Journal Article
PT  - Research Support, Non-U.S. Gov't
DEP - 20210323
PL  - England
TA  - Lancet Glob Health
JT  - The Lancet. Global health
JID - 101613665
RN  - 0 (Anti-HIV Agents)
RN  - 0 (HIV Integrase Inhibitors)
RN  - 0 (Pyridones)
RN  - FI96A8X663 (Rilpivirine)
RN  - HMH0132Z1Q (cabotegravir)
SB  - IM
CIN - Lancet Glob Health. 2021 May;9(5):e563-e564. PMID: 33770512
MH  - Adolescent
MH  - Adult
MH  - Africa South of the Sahara
MH  - Anti-HIV Agents/administration & dosage/*therapeutic use
MH  - Cost-Benefit Analysis/economics/statistics & numerical data
MH  - Drug Therapy, Combination/methods
MH  - Female
MH  - HIV Infections/*drug therapy/economics
MH  - HIV Integrase Inhibitors/*therapeutic use
MH  - Humans
MH  - Injections, Intravenous
MH  - Male
MH  - Middle Aged
MH  - Pyridones/administration & dosage/economics/*therapeutic use
MH  - Rilpivirine/administration & dosage/economics/*therapeutic use
MH  - Time
MH  - Young Adult
PMC - PMC8050198
COIS- Declaration of interests CWF reports personal fees from Merck, Mylan 
      Pharmaceuticals, ViiV Healthcare, Gilead Sciences, and Algernon Pharmaceuticals, 
      outside of the submitted work. CWF also has an issued patent for semi-solid 
      prodrug solid drug nanoparticles and for anhydrous nanoprecipitation for the 
      preparation of nanodispersions of tenofovir disoproxil fumarate in oils as 
      candidate long-acting injectable depot formulations. SP reports grants from 
      Gilead Sciences, ViiV Healthcare, Janssen-Cilag, and European and Developing 
      Countries Clinical Trials; and salary support from Medical Research Council grant 
      (MC_UU_12023/23) (MC_UU_12023/26), outside of the submitted work. FV reports 
      grants from US Agency for International Development, Unitaid, Aidsfonds, South 
      African Medical Research Council, National Institutes of Health, ViiV, and Merck; 
      non-financial support from Gilead and ViiV; and personal fees from Gilead, ViiV, 
      Mylan, Merck, Adcock-Ingram, Aspen, Abbott, Roche, Johnson & Johnson, and 
      Virology Education, outside of the submitted work. PE and GPG were programme 
      officers for the funder and had input into the modelling design. All other 
      authors declare no competing interests. This Article is based on research funded 
      by the Bill & Melinda Gates Foundation. The findings and conclusions contained 
      within are those of the authors and do not necessarily reflect the official 
      positions or policies of the Bill & Melinda Gates Foundation.
EDAT- 2021/03/27 06:00
MHDA- 2021/06/29 06:00
CRDT- 2021/03/26 20:10
PHST- 2020/08/04 00:00 [received]
PHST- 2020/11/20 00:00 [revised]
PHST- 2021/01/11 00:00 [accepted]
PHST- 2021/03/27 06:00 [pubmed]
PHST- 2021/06/29 06:00 [medline]
PHST- 2021/03/26 20:10 [entrez]
AID - S2214-109X(21)00025-5 [pii]
AID - 10.1016/S2214-109X(21)00025-5 [doi]
PST - ppublish
SO  - Lancet Glob Health. 2021 May;9(5):e620-e627. doi: 10.1016/S2214-109X(21)00025-5. 
      Epub 2021 Mar 23.

PMID- 33770065
OWN - NLM
STAT- MEDLINE
DCOM- 20211021
LR  - 20221005
IS  - 1944-7884 (Electronic)
IS  - 1525-4135 (Print)
IS  - 1525-4135 (Linking)
VI  - 87
IP  - 4
DP  - 2021 Aug 1
TI  - Predicting HIV Incidence in the SEARCH Trial: A Mathematical Modeling Study.
PG  - 1024-1031
LID - 10.1097/QAI.0000000000002684 [doi]
AB  - BACKGROUND: The SEARCH study provided community-based HIV and multidisease 
      testing and antiretroviral therapy (ART) to 32 communities in East Africa and 
      reported no statistically significant difference in 3-year HIV incidence. We used 
      mathematical modeling to estimate the effect of control arm viral suppression and 
      community mixing on SEARCH trial outcomes. SETTING: Uganda and Kenya. METHODS: 
      Using the individual-based HIV modeling software EMOD-HIV, we configured a new 
      model of SEARCH communities. The model was parameterized using demographic, HIV 
      prevalence, male circumcision, and viral suppression data and calibrated to HIV 
      prevalence, ART coverage, and population size. Using assumptions about ART 
      scale-up in the control arm, degree of community mixing, and effect of baseline 
      testing, we estimated comparative HIV incidence under multiple scenarios. 
      RESULTS: Before the trial results, we predicted that SEARCH would report a 4%-40% 
      reduction between arms, depending on control arm ART linkage rates and community 
      mixing. With universal baseline testing followed by rapidly expanded ART 
      eligibility and uptake, modeled effect sizes were smaller than the study was 
      powered to detect. Using interim viral suppression data, we estimated 3-year 
      cumulative incidence would have been reduced by up to 27% in the control arm and 
      43% in the intervention arm compared with a counterfactual without universal 
      baseline testing. CONCLUSIONS: Our model suggests that the active control arm 
      substantially reduced expected effect size and power of the SEARCH study. 
      However, compared with a counterfactual "true control" without increased ART 
      linkage because of baseline testing, SEARCH reduced HIV incidence by up to 43%.
CI  - Copyright © 2021 Wolters Kluwer Health, Inc. All rights reserved.
FAU - Jewell, Britta L
AU  - Jewell BL
AD  - Division of Biostatistics & Epidemiology, School of Public Health, University of 
      California, Berkeley, CA.
AD  - Institute for Disease Modeling, Bellevue, WA.
FAU - Balzer, Laura B
AU  - Balzer LB
AD  - School of Public Health & Health Sciences, University of Massachusetts Amherst, 
      Amherst, MA.
FAU - Clark, Tamara D
AU  - Clark TD
AD  - Division of HIV, Infectious Diseases, and Global Medicine, Department of 
      Medicine, University of California, San Francisco, CA.
FAU - Charlebois, Edwin D
AU  - Charlebois ED
AD  - Division of HIV, Infectious Diseases, and Global Medicine, Department of 
      Medicine, University of California, San Francisco, CA.
FAU - Kwarisiima, Dalsone
AU  - Kwarisiima D
AD  - Makerere University Joint AIDS Program, Kampala, Uganda; and.
FAU - Kamya, Moses R
AU  - Kamya MR
AD  - School of Medicine, Makerere University, Kampala, Uganda.
FAU - Havlir, Diane V
AU  - Havlir DV
AD  - Division of HIV, Infectious Diseases, and Global Medicine, Department of 
      Medicine, University of California, San Francisco, CA.
FAU - Petersen, Maya L
AU  - Petersen ML
AD  - Division of Biostatistics & Epidemiology, School of Public Health, University of 
      California, Berkeley, CA.
FAU - Bershteyn, Anna
AU  - Bershteyn A
AD  - Institute for Disease Modeling, Bellevue, WA.
LA  - eng
GR  - U01 AI099959/AI/NIAID NIH HHS/United States
GR  - UM1 AI068636/AI/NIAID NIH HHS/United States
GR  - UM1 AI069496/AI/NIAID NIH HHS/United States
GR  - PEPFAR/PEPFAR/United States
PT  - Journal Article
PT  - Research Support, N.I.H., Extramural
PT  - Research Support, Non-U.S. Gov't
PT  - Research Support, U.S. Gov't, Non-P.H.S.
PL  - United States
TA  - J Acquir Immune Defic Syndr
JT  - Journal of acquired immune deficiency syndromes (1999)
JID - 100892005
RN  - 0 (Anti-HIV Agents)
SB  - IM
MH  - Adult
MH  - Anti-HIV Agents/therapeutic use
MH  - Circumcision, Male
MH  - HIV Infections/*diagnosis/drug therapy/*epidemiology
MH  - Humans
MH  - Incidence
MH  - Kenya/epidemiology
MH  - Male
MH  - Mass Screening
MH  - *Models, Biological
MH  - Risk Factors
MH  - Uganda/epidemiology
MH  - Viral Load
PMC - PMC8217115
MID - NIHMS1683454
COIS- B.L.J., L.B.B., T.D.C, E.D.C., D.K., M.R.K., D.V.H., and M.L.P. have received 
      grant funding paid to her institution from the NIH. Research reported in this 
      article was supported by the Division of AIDS, NIAID of the National Institutes 
      of Health under award numbers U01A1099959 and UM1AI068636 and in part by the 
      President's Emergency Plan for AIDS Relief, the Bill and Melinda Gates 
      Foundation, and Gilead Sciences. The funders had no role in the study design, 
      data collection and analysis, decision to publish, or preparation of the article. 
      The remaining author has no funding or conflicts of interest to disclose.
EDAT- 2021/03/27 06:00
MHDA- 2022/08/03 06:00
CRDT- 2021/03/26 17:20
PHST- 2020/10/27 00:00 [received]
PHST- 2021/02/16 00:00 [accepted]
PHST- 2021/03/27 06:00 [pubmed]
PHST- 2022/08/03 06:00 [medline]
PHST- 2021/03/26 17:20 [entrez]
AID - 00126334-202108010-00003 [pii]
AID - 10.1097/QAI.0000000000002684 [doi]
PST - ppublish
SO  - J Acquir Immune Defic Syndr. 2021 Aug 1;87(4):1024-1031. doi: 
      10.1097/QAI.0000000000002684.

PMID- 33762616
OWN - NLM
STAT- MEDLINE
DCOM- 20211019
LR  - 20220404
IS  - 2045-2322 (Electronic)
IS  - 2045-2322 (Linking)
VI  - 11
IP  - 1
DP  - 2021 Mar 24
TI  - Risk compensation after HIV-1 vaccination may accelerate viral adaptation and 
      reduce cost-effectiveness: a modeling study.
PG  - 6798
LID - 10.1038/s41598-021-85487-w [doi]
LID - 6798
AB  - Pathogen populations can evolve in response to selective pressure from 
      vaccine-induced immune responses. For HIV, models predict that viral adaptation, 
      either via strain replacement or selection on de novo mutation, may rapidly 
      reduce the effectiveness of an HIV vaccine. We hypothesized that behavioral risk 
      compensation after vaccination may accelerate the transmission of vaccine 
      resistant strains, increasing the rate of viral adaptation and leading to a more 
      rapid decline in vaccine effectiveness. To test our hypothesis, we modeled: (a) 
      the impact of risk compensation on rates of HIV adaptation via strain replacement 
      in response to a partially effective vaccine; and (b) the combined impact of risk 
      compensation and viral adaptation on vaccine-mediated epidemic control. We used 
      an agent-based epidemic model that was calibrated to HIV-1 trends in South 
      Africa, and includes demographics, sexual network structure and behavior, and 
      within-host disease dynamics. Our model predicts that risk compensation can 
      increase the rate of HIV viral adaptation in response to a vaccine. In 
      combination, risk compensation and viral adaptation can, under certain scenarios, 
      reverse initial declines in prevalence due to vaccination, and result in HIV 
      prevalence at 15 years equal to or greater than prevalence without a vaccine.
FAU - Peebles, Kathryn
AU  - Peebles K
AD  - Department of Epidemiology, University of Washington, Seattle, WA, USA.
FAU - Mittler, John E
AU  - Mittler JE
AD  - Department of Microbiology, University of Washington, Seattle, WA, USA.
FAU - Goodreau, Steven M
AU  - Goodreau SM
AD  - Center for Studies in Demography and Ecology, University of Washington, Seattle, 
      WA, USA.
AD  - Department of Anthropology, University of Washington, Seattle, WA, USA.
FAU - Murphy, James T
AU  - Murphy JT
AD  - Department of Global Health, University of Washington, Seattle, WA, USA.
FAU - Reid, Molly C
AU  - Reid MC
AD  - Department of Epidemiology, University of Washington, Seattle, WA, USA.
FAU - Abernethy, Neil
AU  - Abernethy N
AD  - Department of Biomedical Informatics and Medical Education, University of 
      Washington, Seattle, WA, USA.
AD  - Department of Health Services, University of Washington, Seattle, WA, USA.
FAU - Gottlieb, Geoffrey S
AU  - Gottlieb GS
AD  - Department of Medicine, University of Washington, Seattle, WA, USA.
AD  - Center for Emerging and Re-Emerging Infectious Diseases, University of 
      Washington, Seattle, WA, USA.
FAU - Barnabas, Ruanne V
AU  - Barnabas RV
AD  - Department of Epidemiology, University of Washington, Seattle, WA, USA.
AD  - Department of Global Health, University of Washington, Seattle, WA, USA.
AD  - Department of Medicine, University of Washington, Seattle, WA, USA.
AD  - International Clinical Research Center, University of Washington, Seattle, WA, 
      USA.
FAU - Herbeck, Joshua T
AU  - Herbeck JT
AD  - Department of Global Health, University of Washington, Seattle, WA, USA. 
      herbeck@uw.edu.
AD  - International Clinical Research Center, University of Washington, Seattle, WA, 
      USA. herbeck@uw.edu.
LA  - eng
GR  - R01 AI108490/AI/NIAID NIH HHS/United States
GR  - R01 AI150467/AI/NIAID NIH HHS/United States
GR  - R21 HD075662/HD/NICHD NIH HHS/United States
GR  - R01 HD068395/HD/NICHD NIH HHS/United States
PT  - Journal Article
PT  - Research Support, N.I.H., Extramural
PT  - Research Support, Non-U.S. Gov't
DEP - 20210324
PL  - England
TA  - Sci Rep
JT  - Scientific reports
JID - 101563288
RN  - 0 (AIDS Vaccines)
SB  - IM
MH  - AIDS Vaccines/*administration & dosage/immunology
MH  - Cost-Benefit Analysis
MH  - Drug Resistance, Viral
MH  - HIV Infections/immunology/*prevention & control/virology
MH  - HIV-1/isolation & purification/*physiology
MH  - Humans
MH  - *Models, Theoretical
MH  - Risk Assessment
MH  - Vaccination
PMC - PMC7991033
COIS- The authors declare no competing interests.
EDAT- 2021/03/26 06:00
MHDA- 2021/10/21 06:00
CRDT- 2021/03/25 06:07
PHST- 2020/12/09 00:00 [received]
PHST- 2021/02/22 00:00 [accepted]
PHST- 2021/03/25 06:07 [entrez]
PHST- 2021/03/26 06:00 [pubmed]
PHST- 2021/10/21 06:00 [medline]
AID - 10.1038/s41598-021-85487-w [pii]
AID - 85487 [pii]
AID - 10.1038/s41598-021-85487-w [doi]
PST - epublish
SO  - Sci Rep. 2021 Mar 24;11(1):6798. doi: 10.1038/s41598-021-85487-w.

PMID- 33721566
OWN - NLM
STAT- MEDLINE
DCOM- 20210625
LR  - 20210723
IS  - 2214-109X (Electronic)
IS  - 2214-109X (Linking)
VI  - 9
IP  - 5
DP  - 2021 May
TI  - Cost and cost-effectiveness of a universal HIV testing and treatment intervention 
      in Zambia and South Africa: evidence and projections from the HPTN 071 (PopART) 
      trial.
PG  - e668-e680
LID - S2214-109X(21)00034-6 [pii]
LID - 10.1016/S2214-109X(21)00034-6 [doi]
AB  - BACKGROUND: The HPTN 071 (PopART) trial showed that a combination HIV prevention 
      package including universal HIV testing and treatment (UTT) reduced 
      population-level incidence of HIV compared with standard care. However, evidence 
      is scarce on the costs and cost-effectiveness of such an intervention. METHODS: 
      Using an individual-based model, we simulated the PopART intervention and 
      standard care with antiretroviral therapy (ART) provided according to national 
      guidelines for the 21 trial communities in Zambia and South Africa (for all 
      individuals aged >14 years), with model parameters and primary cost data 
      collected during the PopART trial and from published sources. Two intervention 
      scenarios were modelled: annual rounds of PopART from 2014 to 2030 (PopART 
      2014-30; as the UNAIDS Fast-Track target year) and three rounds of PopART 
      throughout the trial intervention period (PopART 2014-17). For each country, we 
      calculated incremental cost-effectiveness ratios (ICERs) as the cost per 
      disability-adjusted life-year (DALY) and cost per HIV infection averted. 
      Cost-effectiveness acceptability curves were used to indicate the probability of 
      PopART being cost-effective compared with standard care at different thresholds 
      of cost per DALY averted. We also assessed budget impact by projecting 
      undiscounted costs of the intervention compared with standard care up to 2030. 
      FINDINGS: During 2014-17, the mean cost per person per year of delivering 
      home-based HIV counselling and testing, linkage to care, promotion of ART 
      adherence, and voluntary medical male circumcision via community HIV care 
      providers for the simulated population was US$6·53 (SD 0·29) in Zambia and 
      US$7·93 (0·16) in South Africa. In the PopART 2014-30 scenario, median ICERs for 
      PopART delivered annually until 2030 were $2111 (95% credible interval [CrI] 
      1827-2462) per HIV infection averted in Zambia and $3248 (2472-3963) per HIV 
      infection averted in South Africa; and $593 (95% CrI 526-674) per DALY averted in 
      Zambia and $645 (538-757) per DALY averted in South Africa. In the PopART 2014-17 
      scenario, PopART averted one infection at a cost of $1318 (1098-1591) in Zambia 
      and $2236 (1601-2916) in South Africa, and averted one DALY at $258 (225-298) in 
      Zambia and $326 (266-391) in South Africa, when outcomes were projected until 
      2030. The intervention had almost 100% probability of being cost-effective at 
      thresholds greater than $700 per DALY averted in Zambia, and greater than $800 
      per DALY averted in South Africa, in the PopART 2014-30 scenario. Incremental 
      programme costs for annual rounds until 2030 were $46·12 million (for a mean of 
      341 323 people) in Zambia and $30·24 million (for a mean of 165 852 people) in 
      South Africa. INTERPRETATION: Combination prevention with universal home-based 
      testing can be delivered at low annual cost per person but accumulates to a 
      considerable amount when scaled for a growing population. Combination prevention 
      including UTT is cost-effective at thresholds greater than $800 per DALY averted 
      and can be an efficient strategy to reduce HIV incidence in high-prevalence 
      settings. FUNDING: US National Institutes of Health, President's Emergency Plan 
      for AIDS Relief, International Initiative for Impact Evaluation, Bill & Melinda 
      Gates Foundation.
CI  - Copyright © 2021 The Author(s). Published by Elsevier Ltd. This is an Open Access 
      article under the CC BY 4.0 license. Published by Elsevier Ltd.. All rights 
      reserved.
FAU - Thomas, Ranjeeta
AU  - Thomas R
AD  - Department of Health Policy, London School of Economics and Political Science, 
      London, UK. Electronic address: r.a.thomas@lse.ac.uk.
FAU - Probert, William J M
AU  - Probert WJM
AD  - Big Data Institute, Li Ka Shing Centre for Health Information and Discovery, 
      Nuffield Department of Medicine, University of Oxford, Oxford, UK.
FAU - Sauter, Rafael
AU  - Sauter R
AD  - Big Data Institute, Li Ka Shing Centre for Health Information and Discovery, 
      Nuffield Department of Medicine, University of Oxford, Oxford, UK.
FAU - Mwenge, Lawrence
AU  - Mwenge L
AD  - Zambart, University of Zambia, Lusaka, Zambia.
FAU - Singh, Surya
AU  - Singh S
AD  - Health Economics Research Centre, Nuffield Department of Population Health, 
      University of Oxford, Oxford, UK.
FAU - Kanema, Sarah
AU  - Kanema S
AD  - Zambart, University of Zambia, Lusaka, Zambia.
FAU - Vanqa, Nosivuyile
AU  - Vanqa N
AD  - Desmond Tutu Tuberculosis Centre, Department of Paediatrics and Child Health, 
      Stellenbosch University, Cape Town, South Africa.
FAU - Harper, Abigail
AU  - Harper A
AD  - Desmond Tutu Tuberculosis Centre, Department of Paediatrics and Child Health, 
      Stellenbosch University, Cape Town, South Africa.
FAU - Burger, Ronelle
AU  - Burger R
AD  - Department of Economics, Stellenbosch University, Cape Town, South Africa.
FAU - Cori, Anne
AU  - Cori A
AD  - Medical Research Council Centre for Global Infectious Disease Analysis, School of 
      Public Health, Imperial College London, London, UK.
FAU - Pickles, Michael
AU  - Pickles M
AD  - Medical Research Council Centre for Global Infectious Disease Analysis, School of 
      Public Health, Imperial College London, London, UK.
FAU - Bell-Mandla, Nomtha
AU  - Bell-Mandla N
AD  - Desmond Tutu Tuberculosis Centre, Department of Paediatrics and Child Health, 
      Stellenbosch University, Cape Town, South Africa.
FAU - Yang, Blia
AU  - Yang B
AD  - Desmond Tutu Tuberculosis Centre, Department of Paediatrics and Child Health, 
      Stellenbosch University, Cape Town, South Africa.
FAU - Bwalya, Justin
AU  - Bwalya J
AD  - Zambart, University of Zambia, Lusaka, Zambia.
FAU - Phiri, Mwelwa
AU  - Phiri M
AD  - Zambart, University of Zambia, Lusaka, Zambia.
FAU - Shanaube, Kwame
AU  - Shanaube K
AD  - Zambart, University of Zambia, Lusaka, Zambia.
FAU - Floyd, Sian
AU  - Floyd S
AD  - Department of Infectious Disease Epidemiology, Faculty of Epidemiology and 
      Population Health, London School of Hygiene & Tropical Medicine, London, UK.
FAU - Donnell, Deborah
AU  - Donnell D
AD  - Fred Hutchinson Cancer Research Center, Seattle, WA, USA.
FAU - Bock, Peter
AU  - Bock P
AD  - Desmond Tutu Tuberculosis Centre, Department of Paediatrics and Child Health, 
      Stellenbosch University, Cape Town, South Africa.
FAU - Ayles, Helen
AU  - Ayles H
AD  - Zambart, University of Zambia, Lusaka, Zambia; Department of Clinical Research, 
      Faculty of Infectious and Tropical Diseases, London School of Hygiene & Tropical 
      Medicine, London, UK.
FAU - Fidler, Sarah
AU  - Fidler S
AD  - Department of Infectious Disease, Imperial College London, London, UK.
FAU - Hayes, Richard J
AU  - Hayes RJ
AD  - Department of Infectious Disease Epidemiology, Faculty of Epidemiology and 
      Population Health, London School of Hygiene & Tropical Medicine, London, UK.
FAU - Fraser, Christophe
AU  - Fraser C
AD  - Big Data Institute, Li Ka Shing Centre for Health Information and Discovery, 
      Nuffield Department of Medicine, University of Oxford, Oxford, UK.
FAU - Hauck, Katharina
AU  - Hauck K
AD  - Medical Research Council Centre for Global Infectious Disease Analysis, School of 
      Public Health, Imperial College London, London, UK; Abdul Latif Jameel Institute 
      for Disease and Emergency Analytics, School of Public Health, Imperial College 
      London, London, UK.
CN  - HPTN 071 (PopART) study team
LA  - eng
GR  - MR/R010161/1/MRC_/Medical Research Council/United Kingdom
GR  - PEPFAR/PEPFAR/United States
GR  - UM1 AI068619/AI/NIAID NIH HHS/United States
GR  - UM1 AI068613/AI/NIAID NIH HHS/United States
GR  - MR/R015600/1/MRC_/Medical Research Council/United Kingdom
GR  - NIHR200908/DH_/Department of Health/United Kingdom
GR  - UM1 AI068617/AI/NIAID NIH HHS/United States
PT  - Journal Article
PT  - Research Support, N.I.H., Extramural
PT  - Research Support, Non-U.S. Gov't
DEP - 20210312
PL  - England
TA  - Lancet Glob Health
JT  - The Lancet. Global health
JID - 101613665
RN  - 0 (Anti-Retroviral Agents)
SB  - IM
CIN - Lancet Glob Health. 2021 May;9(5):e573-e574. PMID: 33721567
MH  - Adolescent
MH  - Adult
MH  - Anti-Retroviral Agents/*economics/*therapeutic use
MH  - Cost-Benefit Analysis/economics/*methods/statistics & numerical data
MH  - Female
MH  - HIV Infections/*diagnosis/*drug therapy/economics
MH  - HIV Testing/*economics/*methods
MH  - Humans
MH  - Male
MH  - South Africa
MH  - Young Adult
MH  - Zambia
PMC - PMC8050197
EDAT- 2021/03/16 06:00
MHDA- 2021/06/29 06:00
CRDT- 2021/03/15 20:09
PHST- 2020/09/12 00:00 [received]
PHST- 2020/12/15 00:00 [revised]
PHST- 2021/01/21 00:00 [accepted]
PHST- 2021/03/16 06:00 [pubmed]
PHST- 2021/06/29 06:00 [medline]
PHST- 2021/03/15 20:09 [entrez]
AID - S2214-109X(21)00034-6 [pii]
AID - 10.1016/S2214-109X(21)00034-6 [doi]
PST - ppublish
SO  - Lancet Glob Health. 2021 May;9(5):e668-e680. doi: 10.1016/S2214-109X(21)00034-6. 
      Epub 2021 Mar 12.

PMID- 33536904
OWN - NLM
STAT- PubMed-not-MEDLINE
LR  - 20210217
IS  - 1663-9812 (Print)
IS  - 1663-9812 (Electronic)
IS  - 1663-9812 (Linking)
VI  - 11
DP  - 2020
TI  - Multispecies Evaluation of a Long-Acting Tenofovir Alafenamide Subdermal Implant 
      for HIV Prophylaxis.
PG  - 569373
LID - 10.3389/fphar.2020.569373 [doi]
LID - 569373
AB  - New HIV-1 infection rates far outpace the targets set by global health 
      organizations, despite important progress in curbing the progression of the 
      epidemic. Long-acting (LA) formulations delivering antiretroviral (ARV) agents 
      for HIV-1 pre-exposure prophylaxis (PrEP) hold significant promise, potentially 
      facilitating adherence due to reduced dosing frequency compared to oral regimens. 
      We have developed a subdermal implant delivering the potent ARV drug tenofovir 
      alafenamide that could provide protection from HIV-1 infection for 6 months, or 
      longer. Implants from the same lot were investigated in mice and sheep for local 
      safety and pharmacokinetics (PKs). Ours is the first report using these animal 
      models to evaluate subdermal implants for HIV-1 PrEP. The devices appeared safe, 
      and the plasma PKs as well as the drug and metabolite concentrations in dermal 
      tissue adjacent to the implants were studied and contrasted in two models 
      spanning the extremes of the body weight spectrum. Drug and drug metabolite 
      concentrations in dermal tissue are key in assessing local exposure and any 
      toxicity related to the active agent. Based on our analysis, both animal models 
      were shown to hold significant promise in LA product development.
CI  - Copyright © 2020 Gunawardana, Remedios-Chan, Sanchez, Webster, Galvan, Fanter, 
      Castonguay, Webster, Moss, Kuo, Gallay, Vincent, Motamedi, Weinberger, Marzinke, 
      Hendrix and Baum.
FAU - Gunawardana, Manjula
AU  - Gunawardana M
AD  - Department of Chemistry, Oak Crest Institute of Science, Monrovia, CA, United 
      States.
FAU - Remedios-Chan, Mariana
AU  - Remedios-Chan M
AD  - Department of Chemistry, Oak Crest Institute of Science, Monrovia, CA, United 
      States.
FAU - Sanchez, Debbie
AU  - Sanchez D
AD  - Department of Chemistry, Oak Crest Institute of Science, Monrovia, CA, United 
      States.
FAU - Webster, Simon
AU  - Webster S
AD  - Department of Chemistry, Oak Crest Institute of Science, Monrovia, CA, United 
      States.
FAU - Galvan, Patricia
AU  - Galvan P
AD  - Department of Chemistry, Oak Crest Institute of Science, Monrovia, CA, United 
      States.
FAU - Fanter, Rob
AU  - Fanter R
AD  - Department of Chemistry, Oak Crest Institute of Science, Monrovia, CA, United 
      States.
FAU - Castonguay, Amalia E
AU  - Castonguay AE
AD  - Department of Chemistry, Oak Crest Institute of Science, Monrovia, CA, United 
      States.
FAU - Webster, Paul
AU  - Webster P
AD  - Department of Chemistry, Oak Crest Institute of Science, Monrovia, CA, United 
      States.
FAU - Moss, John A
AU  - Moss JA
AD  - Department of Chemistry, Oak Crest Institute of Science, Monrovia, CA, United 
      States.
FAU - Kuo, Joseph
AU  - Kuo J
AD  - Department of Immunology and Microbiology, The Scripps Research Institute, La 
      Jolla, CA, United States.
FAU - Gallay, Philippe A
AU  - Gallay PA
AD  - Department of Immunology and Microbiology, The Scripps Research Institute, La 
      Jolla, CA, United States.
FAU - Vincent, Kathleen L
AU  - Vincent KL
AD  - Center for Biomedical Engineering, University of Texas Medical Branch at 
      Galveston, Galveston, TX, United States.
FAU - Motamedi, Massoud
AU  - Motamedi M
AD  - Center for Biomedical Engineering, University of Texas Medical Branch at 
      Galveston, Galveston, TX, United States.
FAU - Weinberger, Dana
AU  - Weinberger D
AD  - Approva Consulting LLC, Boulder, CO, United States.
FAU - Marzinke, Mark A
AU  - Marzinke MA
AD  - Department of Medicine, Johns Hopkins University, Baltimore, MD, United States.
AD  - Department of Pathology, Johns Hopkins University, Baltimore, MD, United States.
FAU - Hendrix, Craig W
AU  - Hendrix CW
AD  - Department of Medicine, Johns Hopkins University, Baltimore, MD, United States.
FAU - Baum, Marc M
AU  - Baum MM
AD  - Department of Chemistry, Oak Crest Institute of Science, Monrovia, CA, United 
      States.
LA  - eng
GR  - P30 AI094189/AI/NIAID NIH HHS/United States
PT  - Journal Article
DEP - 20201125
PL  - Switzerland
TA  - Front Pharmacol
JT  - Frontiers in pharmacology
JID - 101548923
PMC - PMC7849190
OTO - NOTNLM
OT  - HIV prevention
OT  - long-acting
OT  - pre-exposure prophylaxis
OT  - subdermal implant
OT  - sustained release
OT  - tenofovir alafenamide
COIS- Author DW was employed by the company Approva Consulting LLC. The remaining 
      authors declare that the research was conducted in the absence of any commercial 
      or financial relationships that could be construed as a potential conflict of 
      interest.
EDAT- 2021/02/05 06:00
MHDA- 2021/02/05 06:01
CRDT- 2021/02/04 05:50
PHST- 2020/06/03 00:00 [received]
PHST- 2020/10/19 00:00 [accepted]
PHST- 2021/02/04 05:50 [entrez]
PHST- 2021/02/05 06:00 [pubmed]
PHST- 2021/02/05 06:01 [medline]
AID - 569373 [pii]
AID - 10.3389/fphar.2020.569373 [doi]
PST - epublish
SO  - Front Pharmacol. 2020 Nov 25;11:569373. doi: 10.3389/fphar.2020.569373. 
      eCollection 2020.

PMID- 33492100
OWN - NLM
STAT- MEDLINE
DCOM- 20210524
LR  - 20210524
IS  - 1537-4521 (Electronic)
IS  - 0148-5717 (Linking)
VI  - 48
IP  - 4
DP  - 2021 Apr 1
TI  - Estimated Lifetime HIV-Related Medical Costs in the United States.
PG  - 299-304
LID - 10.1097/OLQ.0000000000001366 [doi]
AB  - BACKGROUND: Lifetime cost estimates are a useful tool in measuring the economic 
      burden of HIV in the United States. Previous estimation methods need to be 
      updated, given improving antiretroviral therapy regimens and updated costs. 
      METHODS: We used an updated version of the agent-based model progression and 
      transmission of HIV (PATH) 3.0 to reflect current regimens and costs. We 
      simulated a cohort of those infected in 2015 until the last person had died to 
      track the lifetime costs for treatment of HIV, including HIV health care 
      utilization costs (inpatient, outpatient, opportunistic infection prophylaxis, 
      non-HIV medication, and emergency department), opportunistic infection treatment 
      costs, and testing costs. We assumed a median per-person diagnosis delay of 3 
      years and a 3% base monthly probability of dropout from care for a base-case 
      scenario. Additionally, we modeled a most favorable scenario (median diagnosis 
      delay of 1 year and 1% base dropout rate) and a least favorable scenario (median 
      diagnosis delay of 5 years and 5% base dropout rate). RESULTS: We estimated an 
      average lifetime HIV-related medical cost for a person with HIV of $420,285 (2019 
      US$) discounted (3%) and $1,079,999 undiscounted for a median 3-year diagnosis 
      delay and 3% base dropout rate. Our discounted cost estimate was $490,045 in our 
      most favorable scenario and $326,411 in our least favorable scenario. 
      CONCLUSIONS: Lifetime per-person HIV-related medical costs depend on the time 
      from infection to diagnosis and the likelihood of dropping out of care. Our 
      results, which are similar to previous studies, reflect updated antiretroviral 
      therapy regimens and costs for HIV treatment.
CI  - Copyright © 2021 American Sexually Transmitted Diseases Association. All rights 
      reserved.
FAU - Bingham, Adrienna
AU  - Bingham A
AD  - From the Division of HIV/AIDS Prevention, National Center for HIV/AIDS, Viral 
      Hepatitis, STD, and TB Prevention, Centers for Disease Control and Prevention, 
      Atlanta, GA.
FAU - Shrestha, Ram K
AU  - Shrestha RK
FAU - Khurana, Nidhi
AU  - Khurana N
FAU - Jacobson, Evin U
AU  - Jacobson EU
FAU - Farnham, Paul G
AU  - Farnham PG
LA  - eng
PT  - Journal Article
PL  - United States
TA  - Sex Transm Dis
JT  - Sexually transmitted diseases
JID - 7705941
SB  - IM
MH  - Cohort Studies
MH  - Cost-Benefit Analysis
MH  - *HIV Infections/diagnosis/drug therapy/epidemiology
MH  - Health Care Costs
MH  - Humans
MH  - United States/epidemiology
COIS- Conflict of Interest and Sources of Funding: None declared.
EDAT- 2021/01/26 06:00
MHDA- 2021/05/25 06:00
CRDT- 2021/01/25 10:53
PHST- 2021/01/26 06:00 [pubmed]
PHST- 2021/05/25 06:00 [medline]
PHST- 2021/01/25 10:53 [entrez]
AID - 00007435-202104000-00015 [pii]
AID - 10.1097/OLQ.0000000000001366 [doi]
PST - ppublish
SO  - Sex Transm Dis. 2021 Apr 1;48(4):299-304. doi: 10.1097/OLQ.0000000000001366.

PMID- 33347810
OWN - NLM
STAT- MEDLINE
DCOM- 20210422
LR  - 20220402
IS  - 2352-3018 (Electronic)
IS  - 2405-4704 (Print)
IS  - 2352-3018 (Linking)
VI  - 8
IP  - 4
DP  - 2021 Apr
TI  - Cost-effectiveness of point-of-care testing with task-shifting for HIV care in 
      South Africa: a modelling study.
PG  - e216-e224
LID - S2352-3018(20)30279-4 [pii]
LID - 10.1016/S2352-3018(20)30279-4 [doi]
AB  - BACKGROUND: The number of people on antiretroviral therapy (ART) requiring 
      treatment monitoring in low-resource settings is rapidly increasing. 
      Point-of-care (POC) testing for ART monitoring might alleviate burden on 
      centralised laboratories and improve clinical outcomes, but its 
      cost-effectiveness is unknown. METHODS: We used cost and effectiveness data from 
      the STREAM trial in South Africa (February, 2017-October, 2018), which evaluated 
      POC testing for viral load, CD4 count, and creatinine, with task shifting from 
      professional to lower-cadre registered nurses compared with laboratory-based 
      testing without task shifting (standard of care). We parameterised an agent-based 
      network model, EMOD-HIV, to project the impact of implementing this intervention 
      in South Africa over 20 years, simulating approximately 175 000 individuals per 
      run. We assumed POC monitoring increased viral suppression by 9 percentage 
      points, enrolment into community-based ART delivery by 25 percentage points, and 
      switching to second-line ART by 1 percentage point compared with standard of 
      care, as reported in the STREAM trial. We evaluated POC implementation in varying 
      clinic sizes (10-50 patient initiating ART per month). We calculated incremental 
      cost-effectiveness ratios (ICERs) and report the mean and 90% model variability 
      of 250 runs, using a cost-effectiveness threshold of US$500 per 
      disability-adjusted life-year (DALY) averted for our main analysis. FINDINGS: POC 
      testing at 70% coverage of patients on ART was projected to reduce HIV infections 
      by 4·5% (90% model variability 1·6 to 7·6) and HIV-related deaths by 3·9% (2·0 to 
      6·0). In clinics with 30 ART initiations per month, the intervention had an ICER 
      of $197 (90% model variability -27 to 863) per DALY averted; results remained 
      cost-effective when varying background viral suppression, ART dropout, 
      intervention effectiveness, and reduction in HIV transmissibility. At higher 
      clinic volumes (≥40 ART initiations per month), POC testing was cost-saving and 
      at lower clinic volumes (20 ART initiations per month) the ICER was $734 (93 to 
      2569). A scenario that assumed POC testing did not increase enrolment into 
      community ART delivery produced ICERs that exceeded the cost-effectiveness 
      threshold for all clinic volumes. INTERPRETATION: POC testing is a promising 
      strategy to cost-effectively improve patient outcomes in moderately sized clinics 
      in South Africa. Results are most sensitive to changes in intervention impact on 
      enrolment into community-based ART delivery. FUNDING: National Institutes of 
      Health.
CI  - Copyright © 2021 Elsevier Ltd. All rights reserved.
FAU - Sharma, Monisha
AU  - Sharma M
AD  - Department of Global Health, University of Washington, Seattle, WA, USA. 
      Electronic address: msharma1@uw.edu.
FAU - Mudimu, Edinah
AU  - Mudimu E
AD  - Department of Decision Sciences, University of South Africa, Pretoria, South 
      Africa.
FAU - Simeon, Kate
AU  - Simeon K
AD  - Department of Medicine, University of Washington, Seattle, WA, USA; Department of 
      Emergency Medicine, Denver Health, Denver, CO, USA.
FAU - Bershteyn, Anna
AU  - Bershteyn A
AD  - Department of Population Health, NYU School of Medicine, New York, NY, USA; 
      Institute for Disease Modeling, Bellevue, WA, USA.
FAU - Dorward, Jienchi
AU  - Dorward J
AD  - Nuffield Department of Primary Care Health Sciences, University of Oxford, 
      Oxford, UK; Centre for the AIDS Programme of Research in South Africa, Durban, 
      South Africa.
FAU - Violette, Lauren R
AU  - Violette LR
AD  - Department of Global Health, University of Washington, Seattle, WA, USA.
FAU - Akullian, Adam
AU  - Akullian A
AD  - Department of Global Health, University of Washington, Seattle, WA, USA; 
      Institute for Disease Modeling, Bellevue, WA, USA.
FAU - Abdool Karim, Salim S
AU  - Abdool Karim SS
AD  - Centre for the AIDS Programme of Research in South Africa, Durban, South Africa; 
      Department of Epidemiology, Columbia University, New York, NY, USA.
FAU - Celum, Connie
AU  - Celum C
AD  - Department of Global Health, University of Washington, Seattle, WA, USA; 
      Department of Medicine, University of Washington, Seattle, WA, USA.
FAU - Garrett, Nigel
AU  - Garrett N
AD  - Centre for the AIDS Programme of Research in South Africa, Durban, South Africa.
FAU - Drain, Paul K
AU  - Drain PK
AD  - Department of Global Health, University of Washington, Seattle, WA, USA; 
      Department of Medicine, University of Washington, Seattle, WA, USA.
LA  - eng
GR  - K01 MH115789/MH/NIMH NIH HHS/United States
GR  - R01 AI147752/AI/NIAID NIH HHS/United States
GR  - R21 AI124719/AI/NIAID NIH HHS/United States
PT  - Journal Article
PT  - Research Support, N.I.H., Extramural
DEP - 20201218
PL  - Netherlands
TA  - Lancet HIV
JT  - The lancet. HIV
JID - 101645355
RN  - 0 (Anti-HIV Agents)
RN  - AYI8EX34EU (Creatinine)
SB  - IM
MH  - Anti-HIV Agents/economics/therapeutic use
MH  - CD4 Lymphocyte Count
MH  - Cost-Benefit Analysis
MH  - Creatinine/blood
MH  - Drug Monitoring/*economics/nursing/standards
MH  - HIV Infections/*drug therapy/*economics/epidemiology/virology
MH  - Humans
MH  - Models, Theoretical
MH  - Point-of-Care Testing/*economics
MH  - South Africa/epidemiology
MH  - Sustained Virologic Response
MH  - Viral Load/drug effects
PMC - PMC8284441
MID - NIHMS1659067
EDAT- 2020/12/22 06:00
MHDA- 2021/04/23 06:00
CRDT- 2020/12/21 20:10
PHST- 2020/04/05 00:00 [received]
PHST- 2020/10/07 00:00 [revised]
PHST- 2020/10/13 00:00 [accepted]
PHST- 2020/12/22 06:00 [pubmed]
PHST- 2021/04/23 06:00 [medline]
PHST- 2020/12/21 20:10 [entrez]
AID - S2352-3018(20)30279-4 [pii]
AID - 10.1016/S2352-3018(20)30279-4 [doi]
PST - ppublish
SO  - Lancet HIV. 2021 Apr;8(4):e216-e224. doi: 10.1016/S2352-3018(20)30279-4. Epub 
      2020 Dec 18.

PMID- 33341667
OWN - NLM
STAT- MEDLINE
DCOM- 20211025
LR  - 20211025
IS  - 1878-0067 (Electronic)
IS  - 1755-4365 (Print)
IS  - 1878-0067 (Linking)
VI  - 34
DP  - 2021 Mar
TI  - Network structure and rapid HIV transmission among people who inject drugs: A 
      simulation-based analysis.
PG  - 100426
LID - S1755-4365(20)30046-3 [pii]
LID - 10.1016/j.epidem.2020.100426 [doi]
AB  - As HIV incidence among people who inject drugs grows in the context of an 
      escalating drug overdose epidemic in North America, investigating how network 
      structure may affect vulnerability to rapid HIV transmission is necessary for 
      preventing outbreaks. We compared the characteristics of the observed contact 
      tracing network from the 2015 outbreak in rural Indiana with 1000 networks 
      generated by an agent-based network model with approximately the same number of 
      individuals (n = 420) and ties between them (n = 913). We introduced an initial 
      HIV infection into the simulated networks and compared the subsequent epidemic 
      behavior (e.g., cumulative HIV infections over 5 years). The model was able to 
      produce networks with largely comparable characteristics and total numbers of 
      incident HIV infections. Although the model was unable to produce networks with 
      comparable cohesiveness (where the observed network had a transitivity value 35.7 
      standard deviations from the mean of the simulated networks), the structural 
      variability of the simulated networks allowed for investigation into their 
      potential facilitation of HIV transmission. These findings emphasize the need for 
      continued development of injection network simulation studies in tandem with 
      empirical data collection to further investigate how network characteristics 
      played a role in this and future outbreaks.
CI  - Copyright © 2020 The Author(s). Published by Elsevier B.V. All rights reserved.
FAU - Singleton, Alyson L
AU  - Singleton AL
AD  - Department of Biostatistics, School of Public Health, Brown University, 
      Providence, RI, United States.
FAU - Marshall, Brandon D L
AU  - Marshall BDL
AD  - Department of Epidemiology, School of Public Health, Brown University, 
      Providence, RI, United States.
FAU - Bessey, S
AU  - Bessey S
AD  - Department of Epidemiology, School of Public Health, Brown University, 
      Providence, RI, United States.
FAU - Harrison, Matthew T
AU  - Harrison MT
AD  - Division of Applied Mathematics, Brown University, Providence, RI, United States.
FAU - Galvani, Alison P
AU  - Galvani AP
AD  - Department of Ecology and Evolutionary Biology, Yale University, New Haven, CT, 
      United States; Program in Computational Biology and Bioinformatics, Yale 
      University, New Haven, CT, United States; Centre for Infectious Disease Modelling 
      and Analysis, School of Public Health, Yale University, New Haven, CT, United 
      States.
FAU - Yedinak, Jesse L
AU  - Yedinak JL
AD  - Department of Epidemiology, School of Public Health, Brown University, 
      Providence, RI, United States.
FAU - Jacka, Brendan P
AU  - Jacka BP
AD  - Department of Epidemiology, School of Public Health, Brown University, 
      Providence, RI, United States.
FAU - Goodreau, Steven M
AU  - Goodreau SM
AD  - Department of Anthropology, University of Washington, Seattle, WA, United States.
FAU - Goedel, William C
AU  - Goedel WC
AD  - Department of Epidemiology, School of Public Health, Brown University, 
      Providence, RI, United States. Electronic address: william_goedel@brown.edu.
LA  - eng
GR  - DP2 DA040236/DA/NIDA NIH HHS/United States
GR  - F31 MH121112/MH/NIMH NIH HHS/United States
GR  - R25 MH083620/MH/NIMH NIH HHS/United States
PT  - Journal Article
PT  - Research Support, N.I.H., Extramural
DEP - 20201214
PL  - Netherlands
TA  - Epidemics
JT  - Epidemics
JID - 101484711
RN  - 0 (Pharmaceutical Preparations)
SB  - IM
MH  - Contact Tracing
MH  - *Epidemics
MH  - *HIV Infections/epidemiology
MH  - Humans
MH  - *Pharmaceutical Preparations
MH  - *Substance Abuse, Intravenous/epidemiology
PMC - PMC7940592
MID - NIHMS1668653
OTO - NOTNLM
OT  - HIV
OT  - Injection drug use
OT  - Outbreak
OT  - Rural health
OT  - Social network analysis
COIS- Declaration of Competing Interest None.
EDAT- 2020/12/21 06:00
MHDA- 2021/10/26 06:00
CRDT- 2020/12/20 20:29
PHST- 2020/04/07 00:00 [received]
PHST- 2020/11/09 00:00 [revised]
PHST- 2020/12/07 00:00 [accepted]
PHST- 2020/12/21 06:00 [pubmed]
PHST- 2021/10/26 06:00 [medline]
PHST- 2020/12/20 20:29 [entrez]
AID - S1755-4365(20)30046-3 [pii]
AID - 10.1016/j.epidem.2020.100426 [doi]
PST - ppublish
SO  - Epidemics. 2021 Mar;34:100426. doi: 10.1016/j.epidem.2020.100426. Epub 2020 Dec 
      14.

PMID- 33216793
OWN - NLM
STAT- MEDLINE
DCOM- 20210104
LR  - 20210203
IS  - 1932-6203 (Electronic)
IS  - 1932-6203 (Linking)
VI  - 15
IP  - 11
DP  - 2020
TI  - Challenges in estimating HIV prevalence trends and geographical variation in HIV 
      prevalence using antenatal data: Insights from mathematical modelling.
PG  - e0242595
LID - 10.1371/journal.pone.0242595 [doi]
LID - e0242595
AB  - BACKGROUND: HIV prevalence data among pregnant women have been critical to 
      estimating HIV trends and geographical patterns of HIV in many African countries. 
      Although antenatal HIV prevalence data are known to be biased representations of 
      HIV prevalence in the general population, mathematical models have made various 
      adjustments to control for known sources of bias, including the effect of HIV on 
      fertility, the age profile of pregnant women and sexual experience. METHODS AND 
      FINDINGS: We assessed whether assumptions about antenatal bias affect conclusions 
      about trends and geographical variation in HIV prevalence, using simulated 
      datasets generated by an agent-based model of HIV and fertility in South Africa. 
      Results suggest that even when controlling for age and other 
      previously-considered sources of bias, antenatal bias in South Africa has not 
      been constant over time, and trends in bias differ substantially by age. 
      Differences in the average duration of infection explain much of this variation. 
      We propose an HIV duration-adjusted measure of antenatal bias that is more 
      stable, which yields higher estimates of HIV incidence in recent years and at 
      older ages. Simpler measures of antenatal bias, which are not age-adjusted, yield 
      estimates of HIV prevalence and incidence that are too high in the early stages 
      of the HIV epidemic, and that are less precise. Antenatal bias in South Africa is 
      substantially greater in urban areas than in rural areas. CONCLUSIONS: 
      Age-standardized approaches to defining antenatal bias are likely to improve 
      precision in model-based estimates, and further recency adjustments increase 
      estimates of HIV incidence in recent years and at older ages. Incompletely 
      adjusting for changing antenatal bias may explain why previous model estimates 
      overstated the early HIV burden in South Africa. New assays to estimate the 
      fraction of HIV-positive pregnant women who are recently infected could play an 
      important role in better estimating antenatal bias.
FAU - Johnson, Leigh F
AU  - Johnson LF
AUID- ORCID: 0000-0002-2717-011X
AD  - Centre for Infectious Disease Epidemiology and Research, University of Cape Town, 
      Cape Town, South Africa.
FAU - Kubjane, Mmamapudi
AU  - Kubjane M
AD  - Centre for Infectious Disease Epidemiology and Research, University of Cape Town, 
      Cape Town, South Africa.
FAU - Eaton, Jeffrey W
AU  - Eaton JW
AUID- ORCID: 0000-0001-7728-728X
AD  - MRC Centre for Global Infectious Disease Analysis, Department of Infectious 
      Disease Epidemiology, Imperial College London, London, United Kingdom.
LA  - eng
GR  - MR/R015600/1/MRC_/Medical Research Council/United Kingdom
GR  - R03 AI125001/AI/NIAID NIH HHS/United States
PT  - Journal Article
PT  - Research Support, N.I.H., Extramural
PT  - Research Support, Non-U.S. Gov't
DEP - 20201120
PL  - United States
TA  - PLoS One
JT  - PloS one
JID - 101285081
SB  - IM
MH  - Adolescent
MH  - Adult
MH  - Female
MH  - HIV Infections/*epidemiology/*transmission
MH  - Humans
MH  - Infectious Disease Transmission, Vertical/*statistics & numerical data
MH  - Middle Aged
MH  - Models, Theoretical
MH  - Pregnancy
MH  - Pregnancy Complications, Infectious/*epidemiology
MH  - Prenatal Care
MH  - Prevalence
MH  - Rural Population
MH  - South Africa/epidemiology
MH  - Surveys and Questionnaires
MH  - Young Adult
PMC - PMC7679018
COIS- The authors have declared that no competing interests exist.
EDAT- 2020/11/21 06:00
MHDA- 2021/01/05 06:00
CRDT- 2020/11/20 17:14
PHST- 2019/12/03 00:00 [received]
PHST- 2020/11/05 00:00 [accepted]
PHST- 2020/11/20 17:14 [entrez]
PHST- 2020/11/21 06:00 [pubmed]
PHST- 2021/01/05 06:00 [medline]
AID - PONE-D-19-33406 [pii]
AID - 10.1371/journal.pone.0242595 [doi]
PST - epublish
SO  - PLoS One. 2020 Nov 20;15(11):e0242595. doi: 10.1371/journal.pone.0242595. 
      eCollection 2020.

PMID- 33216618
OWN - NLM
STAT- MEDLINE
DCOM- 20210108
LR  - 20221207
IS  - 1557-7449 (Electronic)
IS  - 1087-2914 (Print)
IS  - 1087-2914 (Linking)
VI  - 34
IP  - 12
DP  - 2020 Dec
TI  - Added Benefits of Pre-Exposure Prophylaxis Use on HIV Incidence with Minimal 
      Changes in Efficiency in the Context of High Treatment Engagement Among Men Who 
      Have Sex with Men.
PG  - 506-515
LID - 10.1089/apc.2020.0151 [doi]
AB  - Although there is ongoing debate over the need for substantial increases in 
      pre-exposure prophylaxis (PrEP) use when antiretroviral treatment confers the 
      dual benefits of reducing HIV-related morbidity and mortality and the risk of HIV 
      transmission, no studies to date have quantified the potential added benefits of 
      PrEP use and changes in its efficiency in the context of high treatment 
      engagement across multiple US subpopulations. We used a previously published 
      agent-based model to simulate HIV transmission in a dynamic network of 
      Black/African American and White men who have sex with men (MSM) in Atlanta, 
      Georgia (2015-2024) to understand how reductions in HIV incidence attributable to 
      varying levels of PrEP use change when United Nations Joint Programme on HIV/AIDS 
      (UNAIDS) "90-90-90" goals for HIV treatment are achieved and maintained. Even at 
      achievement of "90-90-90" goals, 75% PrEP coverage further reduced incidence by 
      67.9% and 74.2% to 1.53 [simulation interval (SI): 1.39-1.70] and 0.355 (SI: 
      0.316-0.391) per 100 person-years for Black/African American and White MSM, 
      respectively, compared with the same scenario with no PrEP use. Increasing PrEP 
      coverage from 15% to 75% under "90-90-90" goals only increased the number of 
      person-years of PrEP use per infection averted by 8.1% and 10.5% to 26.7 (SI: 
      25.6-28.0) and 73.3 (SI: 70.6-75.7) among Black/African American MSM and White 
      MSM, respectively. Even with high treatment engagement, substantial expansion of 
      PrEP use contributes to meaningful decreases in HIV incidence among MSM with 
      minimal changes in efficiency.
FAU - Singleton, Alyson L
AU  - Singleton AL
AD  - Department of Biostatistics, School of Public Health, Brown University, 
      Providence, Rhode Island, USA.
FAU - Marshall, Brandon D L
AU  - Marshall BDL
AD  - Department of Epidemiology, and School of Public Health, Brown University, 
      Providence, Rhode Island, USA.
FAU - Zang, Xiao
AU  - Zang X
AD  - Department of Epidemiology, and School of Public Health, Brown University, 
      Providence, Rhode Island, USA.
FAU - Nunn, Amy S
AU  - Nunn AS
AD  - Department of Behavioral and Social Sciences, School of Public Health, Brown 
      University, Providence, Rhode Island, USA.
FAU - Goedel, William C
AU  - Goedel WC
AD  - Department of Epidemiology, and School of Public Health, Brown University, 
      Providence, Rhode Island, USA.
LA  - eng
GR  - DP2 DA040236/DA/NIDA NIH HHS/United States
GR  - R25 MH083620/MH/NIMH NIH HHS/United States
GR  - F31 MH121112/MH/NIMH NIH HHS/United States
PT  - Journal Article
PT  - Research Support, N.I.H., Extramural
DEP - 20201119
PL  - United States
TA  - AIDS Patient Care STDS
JT  - AIDS patient care and STDs
JID - 9607225
RN  - 0 (Anti-HIV Agents)
SB  - IM
MH  - Adult
MH  - Black or African American/psychology/statistics & numerical data
MH  - Anti-HIV Agents/*administration & dosage/therapeutic use
MH  - Georgia/epidemiology
MH  - HIV Infections/drug therapy/epidemiology/*prevention & control/psychology
MH  - Homosexuality, Male/*psychology
MH  - Humans
MH  - Incidence
MH  - Male
MH  - *Models, Theoretical
MH  - Outcome Assessment, Health Care
MH  - Pre-Exposure Prophylaxis/*methods
MH  - Prevalence
MH  - White People/psychology/statistics & numerical data
PMC - PMC7757534
OTO - NOTNLM
OT  - agent-based modeling
OT  - combination HIV prevention
OT  - health disparities
COIS- The authors have no competing interests, financial or otherwise, to declare.
EDAT- 2020/11/21 06:00
MHDA- 2021/01/09 06:00
CRDT- 2020/11/20 17:13
PHST- 2020/11/21 06:00 [pubmed]
PHST- 2021/01/09 06:00 [medline]
PHST- 2020/11/20 17:13 [entrez]
AID - 10.1089/apc.2020.0151 [pii]
AID - 10.1089/apc.2020.0151 [doi]
PST - ppublish
SO  - AIDS Patient Care STDS. 2020 Dec;34(12):506-515. doi: 10.1089/apc.2020.0151. Epub 
      2020 Nov 19.

PMID- 33204215
OWN - NLM
STAT- PubMed-not-MEDLINE
LR  - 20201120
IS  - 1460-7425 (Print)
IS  - 1460-7425 (Electronic)
IS  - 1460-7425 (Linking)
VI  - 23
IP  - 4
DP  - 2020 Oct 31
TI  - Leveraging Modularity During Replication of High-Fidelity Models: Lessons from 
      Replicating an Agent-Based Model for HIV Prevention.
LID - 7 [pii]
LID - 10.18564/jasss.4352 [doi]
AB  - High-fidelity models are increasingly used to predict, and guide decision making. 
      Prior work has emphasized the importance of replication in ensuring reliable 
      modeling, and has yielded important replication strategies. However, this work is 
      based on relatively simple theory generating models, and its lessons might not 
      translate to high-fidelity models used for decision support. Using NetLogo we 
      replicate a recently published high-fidelity model examining the effects of a HIV 
      biomedical intervention. We use a modular approach to build our model from the 
      ground up, and provide examples of the replication process investigating the 
      replication of two sub-modules as well as the overall simulation experiment. For 
      the first module, we achieved numerical identity during replication, whereas we 
      obtained distributional equivalence in replicating the second module. We achieved 
      relational equivalence among the overall model behaviors, with a 0.98 correlation 
      across the two implementations for our outcome measure even without strictly 
      following the original model in the formation of the sexual network. Our results 
      show that replication of high-fidelity models is feasible when following a set of 
      systematic strategies that leverage the modularity, and highlight the role of 
      replication standards, modular testing, and functional code in facilitating such 
      strategies.
FAU - Vermeer, Wouter
AU  - Vermeer W
AD  - Department of Psychiatry and Behavioral Sciences, Feinberg School of Medicine, 
      Northwestern University, 750 N lakeshore Dr, Chicago, IL 60611, United States.
FAU - Hjorth, Arthur
AU  - Hjorth A
AD  - Center for Hybrid Intelligence, Department of Management, Aarhus University 
      Fuglesangs Allé 4, Aarhus V, DK - 8210, Denmark.
FAU - Jenness, Samuel M
AU  - Jenness SM
AD  - Department of Epidemiology, Rollins School of Public Health, Emory University, 
      1520 Clifton Road, Atlanta, GA 30322, United States.
FAU - Brown, Hendrick
AU  - Brown H
AD  - Department of Psychiatry and Behavioral Sciences, Feinberg School of Medicine, 
      Northwestern University, 750 N lakeshore Dr, Chicago, IL 60611, United States.
FAU - Wilensky, Uri
AU  - Wilensky U
AD  - School of Social Policy and Education, Northwestern University, 2120 Campus Dr 
      Evanston, IL 60208, United States.
LA  - eng
GR  - R01 AI138783/AI/NIAID NIH HHS/United States
PT  - Journal Article
PL  - England
TA  - J Artif Soc Soc Simul
JT  - Journal of artificial societies and social simulation : JASSS
JID - 101639021
PMC - PMC7668565
MID - NIHMS1642127
OTO - NOTNLM
OT  - Agent-Based Models
OT  - HIV
OT  - High-Fidelity
OT  - Modular
OT  - Replication
EDAT- 2020/11/19 06:00
MHDA- 2020/11/19 06:01
CRDT- 2020/11/18 05:58
PHST- 2020/11/18 05:58 [entrez]
PHST- 2020/11/19 06:00 [pubmed]
PHST- 2020/11/19 06:01 [medline]
AID - 7 [pii]
AID - 10.18564/jasss.4352 [doi]
PST - ppublish
SO  - J Artif Soc Soc Simul. 2020 Oct 31;23(4):7. doi: 10.18564/jasss.4352.

PMID- 33128066
OWN - NLM
STAT- MEDLINE
DCOM- 20210621
LR  - 20211211
IS  - 1476-6256 (Electronic)
IS  - 0002-9262 (Print)
IS  - 0002-9262 (Linking)
VI  - 190
IP  - 5
DP  - 2021 May 4
TI  - Disseminated Effects in Agent-Based Models: A Potential Outcomes Framework and 
      Application to Inform Preexposure Prophylaxis Coverage Levels for HIV Prevention.
PG  - 939-948
LID - 10.1093/aje/kwaa239 [doi]
AB  - Preexposure prophylaxis (PrEP) for prevention of human immunodeficiency virus 
      (HIV) infection may benefit not only the person who uses it but also their 
      uninfected sexual risk contacts. We developed an agent-based model using a novel 
      trial emulation approach to quantify disseminated effects of PrEP use among men 
      who have sex with men in Atlanta, Georgia, from 2015 to 2017. Model components 
      (subsets of agents connected through partnerships in a sexual network but not 
      sharing partnerships with any other agents) were first randomized to an 
      intervention coverage level or the control group; then, within intervention 
      components, eligible agents were randomized to receive or not receive PrEP. We 
      calculated direct and disseminated (indirect) effects using randomization-based 
      estimators and report corresponding 95% simulation intervals across scenarios 
      ranging from 10% coverage in the intervention components to 90% coverage. A 
      population of 11,245 agents was simulated, with an average of 1,551 components 
      identified. When comparing agents randomized to no PrEP in 70% coverage 
      components with control agents, there was a 15% disseminated risk reduction in 
      HIV incidence (risk ratio = 0.85, 95% simulation interval: 0.65, 1.05). Persons 
      not on PrEP may receive a protective benefit by being in a sexual network with 
      higher PrEP coverage. Agent-based models are useful for evaluating possible 
      direct and disseminated effects of HIV prevention modalities in sexual networks.
CI  - © The Author(s) 2020. Published by Oxford University Press on behalf of the Johns 
      Hopkins Bloomberg School of Public Health. All rights reserved. For permissions, 
      please e-mail: journals.permissions@oup.com.
FAU - Buchanan, Ashley L
AU  - Buchanan AL
FAU - Bessey, S
AU  - Bessey S
FAU - Goedel, William C
AU  - Goedel WC
FAU - King, Maximilian
AU  - King M
FAU - Murray, Eleanor J
AU  - Murray EJ
FAU - Friedman, Samuel R
AU  - Friedman SR
FAU - Halloran, M Elizabeth
AU  - Halloran ME
FAU - Marshall, Brandon D L
AU  - Marshall BDL
LA  - eng
GR  - DP2 DA046856/DA/NIDA NIH HHS/United States
GR  - R25 MH083620/MH/NIMH NIH HHS/United States
GR  - P30 DA011041/DA/NIDA NIH HHS/United States
GR  - R21 HD098733/HD/NICHD NIH HHS/United States
GR  - DP1 DA034989/DA/NIDA NIH HHS/United States
GR  - F31 MH121112/MH/NIMH NIH HHS/United States
GR  - DP2 DA040236/DA/NIDA NIH HHS/United States
PT  - Journal Article
PT  - Randomized Controlled Trial
PT  - Research Support, N.I.H., Extramural
PL  - United States
TA  - Am J Epidemiol
JT  - American journal of epidemiology
JID - 7910653
RN  - 0 (Anti-HIV Agents)
SB  - IM
MH  - Adolescent
MH  - Adult
MH  - Aged
MH  - Anti-HIV Agents/*therapeutic use
MH  - Georgia/epidemiology
MH  - HIV Infections/epidemiology/*prevention & control
MH  - *Homosexuality, Male
MH  - Humans
MH  - Male
MH  - Middle Aged
MH  - Models, Statistical
MH  - *Pre-Exposure Prophylaxis
MH  - Sexual Behavior
PMC - PMC8096482
OTO - NOTNLM
OT  - HIV
OT  - HIV prevention
OT  - agent-based models
OT  - interference/dissemination
OT  - men who have sex with men
OT  - preexposure prophylaxis
EDAT- 2020/11/01 06:00
MHDA- 2021/06/22 06:00
CRDT- 2020/10/31 05:35
PHST- 2019/12/21 00:00 [received]
PHST- 2020/09/14 00:00 [revised]
PHST- 2020/10/20 00:00 [accepted]
PHST- 2020/11/01 06:00 [pubmed]
PHST- 2021/06/22 06:00 [medline]
PHST- 2020/10/31 05:35 [entrez]
AID - 5943465 [pii]
AID - kwaa239 [pii]
AID - 10.1093/aje/kwaa239 [doi]
PST - ppublish
SO  - Am J Epidemiol. 2021 May 4;190(5):939-948. doi: 10.1093/aje/kwaa239.

PMID- 33109934
OWN - NLM
STAT- MEDLINE
DCOM- 20210805
LR  - 20210805
IS  - 1944-7884 (Electronic)
IS  - 1525-4135 (Linking)
VI  - 86
IP  - 2
DP  - 2021 Feb 1
TI  - Development of a Mathematical Model to Estimate the Cost-Effectiveness of HRSA's 
      Ryan White HIV/AIDS Program.
PG  - 164-173
LID - 10.1097/QAI.0000000000002546 [doi]
AB  - BACKGROUND: The Health Resources and Services Administration's Ryan White 
      HIV/AIDS Program provides services to more than half of all people diagnosed with 
      HIV in the United States. We present and validate a mathematical model that can 
      be used to estimate the long-term public health and cost impact of the federal 
      program. METHODS: We developed a stochastic, agent-based model that reflects the 
      current HIV epidemic in the United States. The model simulates everyone's 
      progression along the HIV care continuum, using 2 network-based mechanisms for 
      HIV transmission: injection drug use and sexual contact. To test the validity of 
      the model, we calculated HIV incidence, mortality, life expectancy, and lifetime 
      care costs and compared the results with external benchmarks. RESULTS: The 
      estimated HIV incidence rate for men who have sex with men (502 per 100,000 
      person years), mortality rate of all people diagnosed with HIV (1663 per 100,000 
      person years), average life expectancy for individuals with low CD4 counts not on 
      antiretroviral therapy (1.52-3.78 years), and lifetime costs ($362,385) all met 
      our validity criterion of within 15% of external benchmarks. CONCLUSIONS: The 
      model represents a complex HIV care delivery system rather than a single 
      intervention, which required developing solutions to several challenges, such as 
      calculating need for and receipt of multiple services and estimating their impact 
      on care retention and viral suppression. Our strategies to address these 
      methodological challenges produced a valid model for assessing the 
      cost-effectiveness of the Ryan White HIV/AIDS Program.
CI  - Copyright © 2020 Wolters Kluwer Health, Inc. All rights reserved.
FAU - Goyal, Ravi
AU  - Goyal R
AD  - Mathematica, Inc.
FAU - Hu, Cindy
AU  - Hu C
AD  - Mathematica, Inc.
FAU - Klein, Pamela W
AU  - Klein PW
AD  - HIV/AIDS Bureau, Health Resources and Services Administration, U.S. Department of 
      Health and Human Services; and.
FAU - Hotchkiss, John
AU  - Hotchkiss J
AD  - Mathematica, Inc.
FAU - Morris, Eric
AU  - Morris E
AD  - Mathematica, Inc.
FAU - Mandsager, Paul
AU  - Mandsager P
AD  - HIV/AIDS Bureau, Health Resources and Services Administration, U.S. Department of 
      Health and Human Services; and.
FAU - Cohen, Stacy M
AU  - Cohen SM
AD  - HIV/AIDS Bureau, Health Resources and Services Administration, U.S. Department of 
      Health and Human Services; and.
FAU - Luca, Dara
AU  - Luca D
AD  - Mathematica, Inc.
FAU - Gao, Jessica
AU  - Gao J
AD  - Mathematica, Inc.
FAU - Jones, Andrew
AU  - Jones A
AD  - Mission Analytics Group, Inc.
FAU - Addison, West
AU  - Addison W
AD  - Mission Analytics Group, Inc.
FAU - O'Brien-Strain, Margaret
AU  - O'Brien-Strain M
AD  - Mission Analytics Group, Inc.
FAU - Cheever, Laura W
AU  - Cheever LW
AD  - HIV/AIDS Bureau, Health Resources and Services Administration, U.S. Department of 
      Health and Human Services; and.
FAU - Gilman, Boyd
AU  - Gilman B
AD  - Mathematica, Inc.
LA  - eng
PT  - Journal Article
PT  - Research Support, U.S. Gov't, P.H.S.
PL  - United States
TA  - J Acquir Immune Defic Syndr
JT  - Journal of acquired immune deficiency syndromes (1999)
JID - 100892005
RN  - 0 (Anti-Retroviral Agents)
SB  - IM
MH  - Anti-Retroviral Agents/economics/therapeutic use
MH  - Continuity of Patient Care
MH  - *Cost-Benefit Analysis
MH  - HIV Infections/*drug therapy/mortality/transmission
MH  - Humans
MH  - Models, Theoretical
MH  - Mortality
MH  - United States
MH  - *United States Health Resources and Services Administration
COIS- The authors have no conflicts of interest to disclose.
EDAT- 2020/10/29 06:00
MHDA- 2021/08/06 06:00
CRDT- 2020/10/28 05:33
PHST- 2020/01/17 00:00 [received]
PHST- 2020/09/28 00:00 [accepted]
PHST- 2020/10/29 06:00 [pubmed]
PHST- 2021/08/06 06:00 [medline]
PHST- 2020/10/28 05:33 [entrez]
AID - 00126334-202102010-00004 [pii]
AID - 10.1097/QAI.0000000000002546 [doi]
PST - ppublish
SO  - J Acquir Immune Defic Syndr. 2021 Feb 1;86(2):164-173. doi: 
      10.1097/QAI.0000000000002546.

PMID- 33093330
OWN - NLM
STAT- MEDLINE
DCOM- 20210805
LR  - 20210805
IS  - 1944-7884 (Electronic)
IS  - 1525-4135 (Linking)
VI  - 86
IP  - 2
DP  - 2021 Feb 1
TI  - Cost-Effectiveness of HRSA's Ryan White HIV/AIDS Program?
PG  - 174-181
LID - 10.1097/QAI.0000000000002547 [doi]
AB  - BACKGROUND: With an annual budget of more than $2 billion, the Health Resources 
      and Services Administration's Ryan White HIV/AIDS Program (RWHAP) is the third 
      largest source of public funding for HIV care and treatment in the United States, 
      yet little analysis has been done to quantify the long-term public health and 
      economic impacts of the federal program. METHODS: Using an agent-based, 
      stochastic model, we estimated health care costs and outcomes over a 50-year 
      period in the presence of the RWHAP relative to those expected to prevail if the 
      comprehensive and integrated system of medical and support services funded by the 
      RWHAP were not available. We made a conservative assumption that, in the absence 
      of the RWHAP, only uninsured clients would lose access to these medical and 
      support services. RESULTS: The model predicts that the proportion of people with 
      HIV who are virally suppressed would be 25.2 percentage points higher in the 
      presence of the RWHAP (82.6 percent versus 57.4 percent without the RWHAP). The 
      number of new HIV infections would be 18 percent (190,197) lower, the number of 
      deaths among people with HIV would be 31 percent (267,886) lower, the number of 
      quality-adjusted life years would be 2.7 percent (5.6 million) higher, and the 
      cumulative health care costs would be 25 percent ($165 billion) higher in the 
      presence of the RWHAP relative to the counterfactual. Based on these results, the 
      RWHAP has an incremental cost-effectiveness ratio of $29,573 per quality-adjusted 
      life year gained compared with the non-RWHAP scenario. Sensitivity analysis 
      indicates that the probability of transmitting HIV via male-to-male sexual 
      contact and the cost of antiretroviral medications have the largest effect on the 
      cost-effectiveness of the program. CONCLUSIONS: The RWHAP would be considered 
      very cost-effective when using standard guidelines of less than the per capita 
      gross domestic product of the United States. The results suggest that the RWHAP 
      plays a critical and cost-effective role in the United States' public health 
      response to the HIV epidemic.
CI  - Copyright © 2020 Wolters Kluwer Health, Inc. All rights reserved.
FAU - Goyal, Ravi
AU  - Goyal R
AD  - Mathematica, Inc.
FAU - Luca, Dara
AU  - Luca D
AD  - Mathematica, Inc.
FAU - Klein, Pamela W
AU  - Klein PW
AD  - HIV/AIDS Bureau, Health Resources and Services Administration, U.S. Department of 
      Health and Human Services; and.
FAU - Morris, Eric
AU  - Morris E
AD  - Mathematica, Inc.
FAU - Mandsager, Paul
AU  - Mandsager P
AD  - HIV/AIDS Bureau, Health Resources and Services Administration, U.S. Department of 
      Health and Human Services; and.
FAU - Cohen, Stacy M
AU  - Cohen SM
AD  - HIV/AIDS Bureau, Health Resources and Services Administration, U.S. Department of 
      Health and Human Services; and.
FAU - Hu, Cindy
AU  - Hu C
AD  - Mathematica, Inc.
FAU - Hotchkiss, John
AU  - Hotchkiss J
AD  - Mathematica, Inc.
FAU - Gao, Jessica
AU  - Gao J
AD  - Mathematica, Inc.
FAU - Jones, Andrew
AU  - Jones A
AD  - Mission Analytics Group, Inc.
FAU - Addison, West
AU  - Addison W
AD  - Mission Analytics Group, Inc.
FAU - O'Brien-Strain, Margaret
AU  - O'Brien-Strain M
AD  - Mission Analytics Group, Inc.
FAU - Cheever, Laura W
AU  - Cheever LW
AD  - HIV/AIDS Bureau, Health Resources and Services Administration, U.S. Department of 
      Health and Human Services; and.
FAU - Gilman, Boyd
AU  - Gilman B
AD  - Mathematica, Inc.
LA  - eng
PT  - Journal Article
PT  - Research Support, U.S. Gov't, P.H.S.
PL  - United States
TA  - J Acquir Immune Defic Syndr
JT  - Journal of acquired immune deficiency syndromes (1999)
JID - 100892005
RN  - 0 (Anti-Retroviral Agents)
SB  - IM
MH  - Anti-Retroviral Agents/therapeutic use
MH  - *Cost-Benefit Analysis
MH  - Delivery of Health Care/*economics
MH  - HIV Infections/*drug therapy/economics
MH  - *Health Care Costs
MH  - Humans
MH  - Male
MH  - Patient Protection and Affordable Care Act/economics
MH  - United States
MH  - *United States Health Resources and Services Administration/statistics & 
      numerical data
COIS- The authors have no conflicts of interest to disclose.
EDAT- 2020/10/24 06:00
MHDA- 2021/08/06 06:00
CRDT- 2020/10/23 05:50
PHST- 2020/01/17 00:00 [received]
PHST- 2020/09/28 00:00 [accepted]
PHST- 2020/10/24 06:00 [pubmed]
PHST- 2021/08/06 06:00 [medline]
PHST- 2020/10/23 05:50 [entrez]
AID - 00126334-202102010-00005 [pii]
AID - 10.1097/QAI.0000000000002547 [doi]
PST - ppublish
SO  - J Acquir Immune Defic Syndr. 2021 Feb 1;86(2):174-181. doi: 
      10.1097/QAI.0000000000002547.

PMID- 33000356
OWN - NLM
STAT- MEDLINE
DCOM- 20210304
LR  - 20220302
IS  - 1573-3254 (Electronic)
IS  - 1090-7165 (Print)
IS  - 1090-7165 (Linking)
VI  - 25
IP  - 3
DP  - 2021 Mar
TI  - Using a Modeling-Based Approach to Assess and Optimize HIV Linkage to Care 
      Services.
PG  - 886-896
LID - 10.1007/s10461-020-03051-5 [doi]
AB  - Evidence-based linkage to care interventions (LTCs) help recently diagnosed HIV+ 
      individuals engage in care in a timely manner yet are heavily impacted by the 
      systems in which they are embedded. We developed a prototype agent-based model 
      informed by data from an established LTC program targeting youth and young adults 
      aged 13-24 in Memphis, Tennessee. We then tested two interventions to improve LTC 
      in a simulated environment: expanding testing sites versus using current testing 
      sites but improving direct referral to LTC staff from organizations providing 
      testing, to understand the impact on timely linkage to care. Improving direct 
      referral to the LTC program decreased days to successful linkage from an average 
      of 30 to 23 days but expanding testing sites increased average days to 31 days 
      unless those sites also made direct referrals. We demonstrated how LTC is 
      impacted by the system and interventions for shortening days to linkage to care.
FAU - McKay, V R
AU  - McKay VR
AUID- ORCID: 0000-0002-9299-3294
AD  - Center for Public Health Systems Science, Brown School, Washington University in 
      St. Louis, 1 Brookings Drive, Campus Box #1196, St. Louis, MO, 63130, USA. 
      virginia.mckay@wustl.edu.
FAU - Cambey, C L
AU  - Cambey CL
AD  - Department of Biology, Vassar College, Poughkeepsie, NY, USA.
FAU - Combs, T B
AU  - Combs TB
AD  - Center for Public Health Systems Science, Brown School, Washington University in 
      St. Louis, 1 Brookings Drive, Campus Box #1196, St. Louis, MO, 63130, USA.
FAU - Stubbs, A W
AU  - Stubbs AW
AD  - Department of Infectious Diseases, St. Jude Children's Research Hospital, 
      Memphis, TN, USA.
FAU - Pichon, L C
AU  - Pichon LC
AD  - Division of Social and Behavioral Sciences, School of Public Health, University 
      of Memphis, Memphis, TN, USA.
FAU - Gaur, A H
AU  - Gaur AH
AD  - Department of Infectious Diseases, St. Jude Children's Research Hospital, 
      Memphis, TN, USA.
LA  - eng
GR  - R21 MH115772/MH/NIMH NIH HHS/United States
GR  - UL1 TR002345/TR/NCATS NIH HHS/United States
GR  - R21MH115772-01/MH/NIMH NIH HHS/United States
PT  - Journal Article
DEP - 20200930
PL  - United States
TA  - AIDS Behav
JT  - AIDS and behavior
JID - 9712133
SB  - IM
MH  - Adolescent
MH  - Adult
MH  - Continuity of Patient Care/*organization & administration
MH  - Evidence-Based Medicine
MH  - Female
MH  - HIV Infections/diagnosis/*drug therapy/epidemiology/*prevention & control
MH  - Health Services Accessibility
MH  - Humans
MH  - Male
MH  - Mass Screening/*methods/*organization & administration
MH  - Referral and Consultation/*organization & administration/statistics & numerical 
      data
MH  - Systems Analysis
MH  - Tennessee/epidemiology
MH  - Time-to-Treatment
MH  - Young Adult
PMC - PMC7887057
MID - NIHMS1654466
OTO - NOTNLM
OT  - Agent-based modeling
OT  - Evidence-based intervention
OT  - HIV
OT  - Linkage to care
OT  - Testing
EDAT- 2020/10/02 06:00
MHDA- 2021/03/05 06:00
CRDT- 2020/10/01 05:40
PHST- 2020/09/22 00:00 [accepted]
PHST- 2020/10/02 06:00 [pubmed]
PHST- 2021/03/05 06:00 [medline]
PHST- 2020/10/01 05:40 [entrez]
AID - 10.1007/s10461-020-03051-5 [pii]
AID - 10.1007/s10461-020-03051-5 [doi]
PST - ppublish
SO  - AIDS Behav. 2021 Mar;25(3):886-896. doi: 10.1007/s10461-020-03051-5. Epub 2020 
      Sep 30.

PMID- 32384282
OWN - NLM
STAT- MEDLINE
DCOM- 20210218
LR  - 20221207
IS  - 1473-5571 (Electronic)
IS  - 0269-9370 (Print)
IS  - 0269-9370 (Linking)
VI  - 34
IP  - 10
DP  - 2020 Aug 1
TI  - Projecting the impact of equity-based preexposure prophylaxis implementation on 
      racial disparities in HIV incidence among MSM.
PG  - 1509-1517
LID - 10.1097/QAD.0000000000002577 [doi]
AB  - BACKGROUND: It is unknown what levels of preexposure prophylaxis (PrEP) use are 
      needed to reduce racial disparities in HIV incidence among men who have sex with 
      men (MSM). Using an agent-based model, we quantified the impact of achieving PrEP 
      coverage targets grounded in equity on racial disparities in HIV incidence among 
      MSM in an urban setting in the Southeastern United States. METHODS: An 
      agent-based model was adapted to simulate HIV transmission in a network of 
      Black/African American and White MSM aged 18-39 years in the Atlanta-Sandy 
      Springs-Roswell metropolitan area over 10 years (2015-2024). Scenarios simulated 
      coverage levels consistent with targets based on the ratio of the number of 
      individuals using PrEP to the number of individuals newly diagnosed in a calendar 
      year (i.e., the 'PrEP-to-need ratio'), ranging from 1 to 10. Incidence rate 
      ratios and differences were calculated as measures of disparities. RESULTS: 
      Without PrEP, the model predicted a rate ratio of 3.82 and a rate difference of 
      4.50 comparing HIV incidence in Black/African American and White MSM, 
      respectively. Decreases in the rate ratio of at least 50% and in the rate 
      difference of at least 75% were observed in all scenarios in which the 
      PrEP-to-need ratio among Black/African American MSM was 10, regardless of the 
      value among White MSM. CONCLUSION: Significant increases in PrEP use are needed 
      among Black/African American MSM to reduce racial disparities in HIV incidence. 
      PrEP expansion must be coupled with structural interventions to address 
      vulnerability to HIV infection among Black/African American MSM.
FAU - Goedel, William C
AU  - Goedel WC
AD  - Department of Epidemiology.
FAU - Bessey, S
AU  - Bessey S
AD  - Department of Epidemiology.
FAU - Lurie, Mark N
AU  - Lurie MN
AD  - Department of Epidemiology.
FAU - Biello, Katie B
AU  - Biello KB
AD  - Department of Behavioral and Social Sciences, School of Public Health, Brown 
      University, Providence, Rhode Island.
AD  - The Fenway Institute, Fenway Health, Boston, Massachusetts.
FAU - Sullivan, Patrick S
AU  - Sullivan PS
AD  - Department of Epidemiology, Rollins School of Public Health, Emory University, 
      Atlanta, Georgia, USA.
FAU - Nunn, Amy S
AU  - Nunn AS
AD  - Department of Behavioral and Social Sciences, School of Public Health, Brown 
      University, Providence, Rhode Island.
FAU - Marshall, Brandon D L
AU  - Marshall BDL
AD  - Department of Epidemiology.
LA  - eng
GR  - DP2 DA040236/DA/NIDA NIH HHS/United States
GR  - F31 MH121112/MH/NIMH NIH HHS/United States
GR  - R25 MH083620/MH/NIMH NIH HHS/United States
PT  - Journal Article
PT  - Research Support, N.I.H., Extramural
PL  - England
TA  - AIDS
JT  - AIDS (London, England)
JID - 8710219
SB  - IM
MH  - Adolescent
MH  - Adult
MH  - Black or African American
MH  - Georgia
MH  - *HIV Infections/epidemiology/prevention & control
MH  - *Health Equity
MH  - *Healthcare Disparities
MH  - Humans
MH  - Incidence
MH  - Male
MH  - *Pre-Exposure Prophylaxis
MH  - *Racial Groups
MH  - *Sexual and Gender Minorities
MH  - White People
MH  - Young Adult
PMC - PMC7368810
MID - NIHMS1593438
EDAT- 2020/05/10 06:00
MHDA- 2021/02/20 06:00
CRDT- 2020/05/09 06:00
PHST- 2020/05/10 06:00 [pubmed]
PHST- 2021/02/20 06:00 [medline]
PHST- 2020/05/09 06:00 [entrez]
AID - 00002030-202008010-00009 [pii]
AID - 10.1097/QAD.0000000000002577 [doi]
PST - ppublish
SO  - AIDS. 2020 Aug 1;34(10):1509-1517. doi: 10.1097/QAD.0000000000002577.

PMID- 32363840
OWN - NLM
STAT- MEDLINE
DCOM- 20210405
LR  - 20210405
IS  - 1812-5735 (Electronic)
IS  - 1028-8880 (Linking)
VI  - 23
IP  - 4
DP  - 2020 Mar
TI  - Effects of Antiretroviral Therapy on CD4+ Cell Count, HIV Viral Load and Death in 
      a South African Cohort: A Modelling Study.
PG  - 542-551
LID - 10.3923/pjbs.2020.542.551 [doi]
AB  - BACKGROUND AND OBJECTIVE: Combination antiretroviral therapy (cART) has improved 
      the survival of HIV infected patients significantly. However, in some patients, 
      survival is not guaranteed due to several factors that are either 
      individual-based or cART based. This study presents an HIV, AIDS, Death (HAD) 
      model to analyse the survival of patients on cART. MATERIALS AND METHODS: 
      Continuous-time Markov models are fitted based on the states occupied for an HIV, 
      AIDS and Death (HAD) model. These states are based on CD4 cell count. Factors 
      that affect the survival of HIV-infected patients on cART are also analyzed. 
      These, among others, include age, gender, routinely collected viral load, time on 
      treatment, non-adherence and peripheral neuropathy. RESULTS: Patients with higher 
      viral loads than expected are 11.1 times more likely to be at risk of HIV 
      progression to the AIDS state and 1.1 times more likely to be at risk of 
      mortality from a CD4 cell count state above 200 cell/mm3compared to patients with 
      lower viral loads. Non-adherence to treatment increases the risk of transition 
      from CD4 cell count state above 200 cell/mm3 to the AIDS state by 2.2 folds. 
      Patients who were non-adherent to treatment are 3.8 times more likely to transit 
      from the CD4 state above 200 cell/mm3 to death compared to patients who were 
      adherent to treatment. Patients are expected to recover from the AIDS state after 
      one year of treatment. CONCLUSIONS: Recovery from AIDS state by HIV infected 
      patients on cART is likely to occur after one year of cART treatment. However, if 
      the viral load remains higher than expected, this increases risks of immune 
      deterioration even after having achieved normal CD4 cell counts and consequently, 
      mortality risks are increased.
FAU - Shoko, Claris
AU  - Shoko C
FAU - Chikobvu, Delson
AU  - Chikobvu D
FAU - Bessong, Pascal O
AU  - Bessong PO
LA  - eng
PT  - Journal Article
PL  - Pakistan
TA  - Pak J Biol Sci
JT  - Pakistan journal of biological sciences : PJBS
JID - 101247723
RN  - 0 (Anti-HIV Agents)
SB  - IM
MH  - Adult
MH  - Anti-HIV Agents/adverse effects/*therapeutic use
MH  - CD4 Lymphocyte Count
MH  - Disease Progression
MH  - Female
MH  - HIV Infections/*drug therapy/immunology/mortality/virology
MH  - Humans
MH  - Male
MH  - Markov Chains
MH  - Medication Adherence
MH  - Middle Aged
MH  - *Models, Theoretical
MH  - Remission Induction
MH  - Retrospective Studies
MH  - Risk Assessment
MH  - Risk Factors
MH  - South Africa/epidemiology
MH  - Time Factors
MH  - Treatment Outcome
MH  - Viral Load
OTO - NOTNLM
OT  - HAD model
OT  - Kolmogorov�s backward equations
OT  - antiretroviral therapy
OT  - markov jump process
OT  - multistate modelling
EDAT- 2020/05/05 06:00
MHDA- 2021/04/07 06:00
CRDT- 2020/05/05 06:00
PHST- 2020/05/05 06:00 [entrez]
PHST- 2020/05/05 06:00 [pubmed]
PHST- 2021/04/07 06:00 [medline]
AID - 10.3923/pjbs.2020.542.551 [doi]
PST - ppublish
SO  - Pak J Biol Sci. 2020 Mar;23(4):542-551. doi: 10.3923/pjbs.2020.542.551.

PMID- 32221469
OWN - NLM
STAT- MEDLINE
DCOM- 20201130
LR  - 20210327
IS  - 2045-2322 (Electronic)
IS  - 2045-2322 (Linking)
VI  - 10
IP  - 1
DP  - 2020 Mar 27
TI  - Potential Impact of Targeted HIV Pre-Exposure Prophylaxis Uptake Among Male Sex 
      Workers.
PG  - 5650
LID - 10.1038/s41598-020-62694-5 [doi]
LID - 5650
AB  - Little is known about the potential population-level impact of HIV pre-exposure 
      prophylaxis (PrEP) use among cisgender male sex workers (MSWs), a high-risk 
      subset of cisgender men who have sex with men (MSM). Using an agent-based model, 
      we simulated HIV transmission among cisgender MSM in Rhode Island to determine 
      the impacts of PrEP implementation where cisgender MSWs were equally ("standard 
      expansion") or five times as likely ("focused expansion") to initiate PrEP 
      compared to other cisgender MSM. Without PrEP, the model predicted 920 new HIV 
      infections over a decade, or an average incidence of 0.39 per 100 person-years. 
      In a focused expansion scenario where 15% of at-risk cisgender MSM used PrEP, the 
      total number of new HIV infections was reduced by 58.1% at a cost of $57,180 per 
      quality-adjusted life-year (QALY) gained. Focused expansion of PrEP use among 
      cisgender MSWs may be an efficient and cost-effective strategy for reducing HIV 
      incidence in the broader population of cisgender MSM.
FAU - Goedel, William C
AU  - Goedel WC
AD  - Department of Epidemiology, School of Public Health, Brown University, 
      Providence, Rhode Island, United States.
FAU - Mimiaga, Matthew J
AU  - Mimiaga MJ
AD  - Department of Behavioral and Social Sciences, School of Public Health, Brown 
      University, Providence, Rhode Island, United States.
AD  - Fenway Institute, Fenway Health, Boston, Massachusetts, United States.
FAU - King, Maximilian R F
AU  - King MRF
AD  - Department of Epidemiology, School of Public Health, Brown University, 
      Providence, Rhode Island, United States.
FAU - Safren, Steven A
AU  - Safren SA
AD  - Fenway Institute, Fenway Health, Boston, Massachusetts, United States.
AD  - Department of Psychology, College of Arts and Sciences, University of Miami, 
      Coral Gables, Florida, United States.
FAU - Mayer, Kenneth H
AU  - Mayer KH
AD  - Fenway Institute, Fenway Health, Boston, Massachusetts, United States.
AD  - Division of Infectious Diseases, Beth Israel Deaconess Medical Center, Boston, 
      Massachusetts, United States.
AD  - Department of Global Health and Population, T.H. Chan School of Public Health, 
      Harvard University, Cambridge, Massachusetts, United States.
FAU - Chan, Philip A
AU  - Chan PA
AD  - Department of Medicine, Warren Alpert Medical School, Brown University, 
      Providence, Rhode Island, United States.
FAU - Marshall, Brandon D L
AU  - Marshall BDL
AUID- ORCID: 0000-0002-0134-7052
AD  - Department of Epidemiology, School of Public Health, Brown University, 
      Providence, Rhode Island, United States. brandon_marshall@brown.edu.
FAU - Biello, Katie B
AU  - Biello KB
AD  - Department of Epidemiology, School of Public Health, Brown University, 
      Providence, Rhode Island, United States.
AD  - Department of Behavioral and Social Sciences, School of Public Health, Brown 
      University, Providence, Rhode Island, United States.
AD  - Fenway Institute, Fenway Health, Boston, Massachusetts, United States.
LA  - eng
GR  - F32 MH012112/MH/NIMH NIH HHS/United States
GR  - R25 MH083620/MH/NIMH NIH HHS/United States
GR  - R21 DA035113/DA/NIDA NIH HHS/United States
GR  - R34 MH110369/MH/NIMH NIH HHS/United States
GR  - K24 DA040489/DA/NIDA NIH HHS/United States
GR  - R21 MH109360/MH/NIMH NIH HHS/United States
GR  - DP2 DA040236/DA/NIDA NIH HHS/United States
PT  - Journal Article
PT  - Research Support, N.I.H., Extramural
DEP - 20200327
PL  - England
TA  - Sci Rep
JT  - Scientific reports
JID - 101563288
RN  - 0 (Anti-HIV Agents)
SB  - IM
MH  - Adult
MH  - Anti-HIV Agents/economics/*therapeutic use
MH  - Cost-Benefit Analysis/economics
MH  - HIV Infections/*drug therapy/economics/*prevention & control
MH  - Health Care Costs
MH  - Homosexuality, Male
MH  - Humans
MH  - Incidence
MH  - Male
MH  - Pre-Exposure Prophylaxis/economics/methods
MH  - Quality-Adjusted Life Years
MH  - Safe Sex
MH  - Sex Workers
MH  - Sexual and Gender Minorities
PMC - PMC7101419
COIS- The authors declare no competing interests.
EDAT- 2020/03/30 06:00
MHDA- 2020/12/01 06:00
CRDT- 2020/03/30 06:00
PHST- 2019/12/03 00:00 [received]
PHST- 2020/03/04 00:00 [accepted]
PHST- 2020/03/30 06:00 [entrez]
PHST- 2020/03/30 06:00 [pubmed]
PHST- 2020/12/01 06:00 [medline]
AID - 10.1038/s41598-020-62694-5 [pii]
AID - 62694 [pii]
AID - 10.1038/s41598-020-62694-5 [doi]
PST - epublish
SO  - Sci Rep. 2020 Mar 27;10(1):5650. doi: 10.1038/s41598-020-62694-5.

PMID- 32208824
OWN - NLM
STAT- MEDLINE
DCOM- 20210621
LR  - 20210621
IS  - 1742-5662 (Electronic)
IS  - 1742-5689 (Print)
IS  - 1742-5662 (Linking)
VI  - 17
IP  - 164
DP  - 2020 Mar
TI  - Effect of synaptic cell-to-cell transmission and recombination on the evolution 
      of double mutants in HIV.
PG  - 20190832
LID - 10.1098/rsif.2019.0832 [doi]
LID - 20190832
AB  - Recombination in HIV infection can impact virus evolution in vivo in complex 
      ways, as has been shown both experimentally and mathematically. The effect of 
      free virus versus synaptic, cell-to-cell transmission on the evolution of double 
      mutants, however, has not been investigated. Here, we do so by using a stochastic 
      agent-based model. Consistent with data, we assume spatial constraints for 
      synaptic but not for free-virus transmission. Two important effects of the viral 
      spread mode are observed: (i) for disadvantageous mutants, synaptic transmission 
      protects against detrimental effects of recombination on double mutant 
      persistence. Under free virus transmission, recombination increases double mutant 
      levels for negative epistasis, but reduces them for positive epistasis. This 
      reduction for positive epistasis is much diminished under predominantly synaptic 
      transmission, and recombination can, in fact, lead to increased mutant levels. 
      (ii) The mode of virus spread also directly influences the evolutionary fate of 
      double mutants. For disadvantageous mutants, double mutant production is the 
      predominant driving force, and hence synaptic transmission leads to highest 
      double mutant levels due to increased transmission efficiency. For advantageous 
      mutants, double mutant spread is the most important force, and hence free virus 
      transmission leads to fastest invasion due to better mixing. For neutral mutants, 
      both production and spread of double mutants are important, and hence an optimal 
      mixture of free virus and synaptic transmission maximizes double mutant 
      fractions. Therefore, both free virus and synaptic transmission can enhance or 
      delay double mutant evolution. Implications for drug resistance in HIV are 
      discussed.
FAU - Kreger, Jesse
AU  - Kreger J
AD  - Department of Mathematics, Susan and Henry Samueli College of Health Sciences, 
      University of California, Irvine, CA 92697, USA.
FAU - Komarova, Natalia L
AU  - Komarova NL
AD  - Department of Mathematics, Susan and Henry Samueli College of Health Sciences, 
      University of California, Irvine, CA 92697, USA.
FAU - Wodarz, Dominik
AU  - Wodarz D
AD  - Department of Mathematics, Susan and Henry Samueli College of Health Sciences, 
      University of California, Irvine, CA 92697, USA.
AD  - Department of Population Health and Disease Prevention Program in Public Health, 
      Susan and Henry Samueli College of Health Sciences, University of California, 
      Irvine, CA 92697, USA.
LA  - eng
PT  - Journal Article
PT  - Research Support, U.S. Gov't, Non-P.H.S.
DEP - 20200325
PL  - England
TA  - J R Soc Interface
JT  - Journal of the Royal Society, Interface
JID - 101217269
SB  - IM
MH  - *HIV Infections/genetics
MH  - Humans
MH  - Mutation
MH  - Recombination, Genetic
MH  - Synaptic Transmission/genetics
PMC - PMC7115232
OTO - NOTNLM
OT  - agent-based models
OT  - cell-to-cell transmission
OT  - evolution
OT  - mathematical models
OT  - virus dynamics
COIS- We declare we have no competing interests.
EDAT- 2020/03/27 06:00
MHDA- 2021/06/22 06:00
CRDT- 2020/03/27 06:00
PHST- 2020/03/27 06:00 [entrez]
PHST- 2020/03/27 06:00 [pubmed]
PHST- 2021/06/22 06:00 [medline]
AID - rsif20190832 [pii]
AID - 10.1098/rsif.2019.0832 [doi]
PST - ppublish
SO  - J R Soc Interface. 2020 Mar;17(164):20190832. doi: 10.1098/rsif.2019.0832. Epub 
      2020 Mar 25.

PMID- 31916420
OWN - NLM
STAT- MEDLINE
DCOM- 20201013
LR  - 20201113
IS  - 1758-2652 (Electronic)
IS  - 1758-2652 (Linking)
VI  - 23
IP  - 1
DP  - 2020 Jan
TI  - HIV seroconcordance among heterosexual couples in rural KwaZulu-Natal, South 
      Africa: a population-based analysis.
PG  - e25432
LID - 10.1002/jia2.25432 [doi]
LID - e25432
AB  - INTRODUCTION: High levels of HIV seroconcordance at the population level reduce 
      the potential for effective HIV transmission. However, the level of HIV 
      seroconcordance is largely unknown among heterosexual couples in sub-Saharan 
      Africa. We aimed to quantify the population level HIV seroconcordance in stable 
      heterosexual couples in rural South Africa. METHODS: We followed adults 
      (≥15 years old) using a population-based, longitudinal and open surveillance 
      system in KwaZulu-Natal, South Africa, from 2003 to 2016. Sexual partnerships and 
      HIV status were confirmed via household surveys and annual HIV surveillance. We 
      calculated the proportions of HIV seroconcordance and serodiscordance in stable 
      sexual partnerships and compared them to the expected proportions under the 
      assumption of random mixing using individual-based microsimulation models. Among 
      unpartnered individuals, we estimated the incidence rates and hazard of sexual 
      partnership formation with HIV-positive or HIV-negative partners by participants' 
      own time-varying HIV status. Competing risks survival regressions were fitted 
      adjusting for sociodemographic and clinical factors. We also calculated Newman's 
      assortativity coefficients. RESULTS: A total of 18,341 HIV-negative and 11,361 
      HIV-positive individuals contributed 154,469 person-years (PY) of follow-up. 
      Overall, 28% of the participants were in stable sexual partnerships. Of the 677 
      newly formed stable sexual partnerships, 7.7% (95% CI: 5.8 to 10.0) were 
      HIV-positive seroconcordant (i.e. both individuals in the partnership were 
      HIV-positive), which was three times higher than the expected proportion (2.3%) 
      in microsimulation models based on random mixing. The incidence rates of sexual 
      partnership formation were 0.54/1000PY with HIV-positive, 1.12/1000PY with 
      HIV-negative and 2.65/1000PY with unknown serostatus partners. HIV-positive 
      individuals had 2.39 (95% CI: 1.43 to 3.99) times higher hazard of forming a 
      sexual partnership with an HIV-positive partner than did HIV-negative individuals 
      after adjusting for age, opposite-sex HIV prevalence (by 5-years age groups), HIV 
      prevalence in the surrounding community, ART coverage and other sociodemographic 
      factors. Similarly, forming a sexual partnership with an HIV-negative partner was 
      1.47 (95% CI: 1.01 to 2.14) times higher in HIV-negative individuals in the 
      adjusted model. Newman's coefficient also showed that assortativity by 
      participant and partner HIV status was moderate (r = 0.35). CONCLUSIONS: A high 
      degree of population level HIV seroconcordance (both positive and negative) was 
      observed at the time of forming new sexual partnerships. Understanding factors 
      driving these patterns may help the development of strategies to bring the HIV 
      epidemic under control.
CI  - © 2020 The Authors. Journal of the International AIDS Society published by John 
      Wiley & Sons Ltd on behalf of the International AIDS Society.
FAU - Kim, Hae-Young
AU  - Kim HY
AUID- ORCID: 0000-0002-5124-1555
AD  - Africa Health Research Institute, KwaZulu-Natal, South Africa.
AD  - KwaZulu-Natal Research Innovation and Sequencing Platform (KRISP), KwaZulu-Natal, 
      South Africa.
AD  - Department of Population Health, New York University Grossman School of Medicine, 
      New York, NY, USA.
FAU - Harling, Guy
AU  - Harling G
AUID- ORCID: 0000-0001-6604-491X
AD  - Africa Health Research Institute, KwaZulu-Natal, South Africa.
AD  - Institute for Global Health, University College London, London, UK.
AD  - Department of Epidemiology & Harvard Center for Population and Development 
      Studies, Harvard T.H. Chan School of Public Health, Boston, MA, USA.
AD  - MRC/Wits Rural Public Health & Health Transitions Research Unit (Agincourt), 
      University of the Witwatersrand, Johannesburg, South Africa.
FAU - Vandormael, Alain
AU  - Vandormael A
AUID- ORCID: 0000-0002-5742-0511
AD  - Africa Health Research Institute, KwaZulu-Natal, South Africa.
AD  - KwaZulu-Natal Research Innovation and Sequencing Platform (KRISP), KwaZulu-Natal, 
      South Africa.
AD  - School of Nursing and Public Health, University of KwaZulu-Natal, Durban, South 
      Africa.
AD  - Heidelberg Institute of Global Health, Faculty of Medicine, University of 
      Heidelberg, Heidelberg, Germany.
FAU - Tomita, Andrew
AU  - Tomita A
AD  - Africa Health Research Institute, KwaZulu-Natal, South Africa.
AD  - KwaZulu-Natal Research Innovation and Sequencing Platform (KRISP), KwaZulu-Natal, 
      South Africa.
AD  - Centre for Rural Health, School of Nursing and Public Health, University of 
      KwaZulu-Natal, Durban, South Africa.
FAU - Cuadros, Diego F
AU  - Cuadros DF
AUID- ORCID: 0000-0002-9898-3476
AD  - Africa Health Research Institute, KwaZulu-Natal, South Africa.
AD  - Department of Geography and Geographic Information Science, University of 
      Cincinnati, Cincinnati, OH, USA.
FAU - Bärnighausen, Till
AU  - Bärnighausen T
AUID- ORCID: 0000-0002-4182-4212
AD  - Africa Health Research Institute, KwaZulu-Natal, South Africa.
AD  - Heidelberg Institute of Global Health, Faculty of Medicine, University of 
      Heidelberg, Heidelberg, Germany.
AD  - Department of Global Health and Population, Harvard T.H. Chan School of Public 
      Health, Boston, MA, USA.
FAU - Tanser, Frank
AU  - Tanser F
AUID- ORCID: 0000-0001-9797-0000
AD  - Africa Health Research Institute, KwaZulu-Natal, South Africa.
AD  - Department of Epidemiology & Harvard Center for Population and Development 
      Studies, Harvard T.H. Chan School of Public Health, Boston, MA, USA.
AD  - Lincoln Institute for Health, University of Lincoln, Lincoln, UK.
AD  - Centre for the AIDS Programme of Research in South Africa (CAPRISA), University 
      of KwaZulu-Natal, KwaZulu-Natal, South Africa.
LA  - eng
GR  - R01 AI124389/AI/NIAID NIH HHS/United States
GR  - R01 HD084233/HD/NICHD NIH HHS/United States
GR  - 201433/Z/16/Z/WT_/Wellcome Trust/United Kingdom
PT  - Journal Article
PT  - Research Support, N.I.H., Extramural
PT  - Research Support, Non-U.S. Gov't
PL  - Switzerland
TA  - J Int AIDS Soc
JT  - Journal of the International AIDS Society
JID - 101478566
RN  - 0 (HIV Antibodies)
SB  - IM
MH  - Adolescent
MH  - Adult
MH  - Female
MH  - HIV Antibodies/blood
MH  - HIV Infections/*blood/diagnosis/epidemiology/psychology
MH  - HIV Seropositivity/blood/diagnosis
MH  - Heterosexuality/*statistics & numerical data
MH  - Humans
MH  - Male
MH  - Rural Population/statistics & numerical data
MH  - Sexual Partners
MH  - South Africa/epidemiology
MH  - Young Adult
PMC - PMC6949466
OTO - NOTNLM
OT  - HIV
OT  - South Africa
OT  - assortative sexual mixing
OT  - heterosexual couples
OT  - seroconcordance
OT  - serosorting
OT  - sexual partnership
EDAT- 2020/01/10 06:00
MHDA- 2020/10/21 06:00
CRDT- 2020/01/10 06:00
PHST- 2019/04/30 00:00 [received]
PHST- 2019/11/08 00:00 [accepted]
PHST- 2020/01/10 06:00 [entrez]
PHST- 2020/01/10 06:00 [pubmed]
PHST- 2020/10/21 06:00 [medline]
AID - JIA225432 [pii]
AID - 10.1002/jia2.25432 [doi]
PST - ppublish
SO  - J Int AIDS Soc. 2020 Jan;23(1):e25432. doi: 10.1002/jia2.25432.

PMID- 31895142
OWN - NLM
STAT- MEDLINE
DCOM- 20210121
LR  - 20210130
IS  - 1473-5571 (Electronic)
IS  - 0269-9370 (Linking)
VI  - 34
IP  - 4
DP  - 2020 Mar 15
TI  - Preexposure prophylaxis for men who have sex with men in the Netherlands: impact 
      on HIV and Neisseria gonorrhoeae transmission and cost-effectiveness.
PG  - 621-630
LID - 10.1097/QAD.0000000000002469 [doi]
AB  - OBJECTIVES: To assess the impact of a preexposure prophylaxis (PrEP) programme 
      for high-risk men who have sex with men (MSM), which includes gonorrhoea testing 
      and treatment, on the transmission of HIV and Neisseria among MSM in the 
      Netherlands and the cost-effectiveness of such programme with and without risk 
      compensation (in the form of reduced condom use). METHODS: We developed a 
      stochastic agent-based transmission model of HIV and gonorrhoea. We simulated a 
      capped (max 2.5% of MSM) and uncapped (5.5% of MSM in 2018 declining to 3% in 
      2027) daily PrEP programme for high-risk MSM, with 3-monthly HIV and gonorrhoea 
      testing, with and without risk compensation. Epidemiological outcomes were 
      calculated from the transmission model and used in an economic model to calculate 
      costs, quality-adjusted life-years (QALY), and incremental cost-effectiveness 
      ratios (ICER), over 2018-2027, taking a healthcare payer perspective. RESULTS: 
      Without risk compensation, PrEP can lead to a reduction of 61 or 49% in the total 
      number of new HIV infections in 2018-2027, if the programme is uncapped or capped 
      to 2.5% of MSM, respectively. With risk compensation, this reduction can be 63 or 
      46% in the uncapped and capped programmes, respectively. In all scenarios, 
      gonorrhoea prevalence decreased after introducing PrEP. Without risk 
      compensation, 92% of simulations were cost-effective (of which 52% cost-saving). 
      With risk compensation, 73% of simulations were cost-effective (of which 23% was 
      cost-saving). CONCLUSION: A nationwide PrEP programme for high-risk MSM can 
      result in substantial reductions in HIV and gonorrhoea transmission and be 
      cost-effective, even with risk compensation.
FAU - Reitsema, Maarten
AU  - Reitsema M
AD  - Department of Epidemiology and Surveillance, National Institute for Public Health 
      and the Environment (RIVM), Bilthoven.
AD  - Department of Medical Statistics and Bioinformatics, Leiden University Medical 
      Center, Leiden.
FAU - Hoek, Albert Jan van
AU  - Hoek AJV
AD  - Department of Epidemiology and Surveillance, National Institute for Public Health 
      and the Environment (RIVM), Bilthoven.
FAU - van der Loeff, Maarten Schim
AU  - van der Loeff MS
AD  - Department of Infectious Diseases, Public Health Service Amsterdam, Amsterdam.
AD  - Department of Internal Medicine, Amsterdam Infection and Immunity Institute, 
      Amsterdam University Medical Centers, University of Amsterdam.
FAU - Hoornenborg, Elske
AU  - Hoornenborg E
AD  - Department of Infectious Diseases, Public Health Service Amsterdam, Amsterdam.
FAU - van Sighem, Ard
AU  - van Sighem A
AD  - Stichting HIV Monitoring, Amsterdam, The Netherlands.
FAU - Wallinga, Jacco
AU  - Wallinga J
AD  - Department of Epidemiology and Surveillance, National Institute for Public Health 
      and the Environment (RIVM), Bilthoven.
AD  - Department of Medical Statistics and Bioinformatics, Leiden University Medical 
      Center, Leiden.
FAU - van Benthem, Birgit
AU  - van Benthem B
AD  - Department of Epidemiology and Surveillance, National Institute for Public Health 
      and the Environment (RIVM), Bilthoven.
FAU - Xiridou, Maria
AU  - Xiridou M
AD  - Department of Epidemiology and Surveillance, National Institute for Public Health 
      and the Environment (RIVM), Bilthoven.
LA  - eng
PT  - Journal Article
PT  - Research Support, Non-U.S. Gov't
PL  - England
TA  - AIDS
JT  - AIDS (London, England)
JID - 8710219
RN  - 0 (Anti-HIV Agents)
SB  - IM
MH  - Anti-HIV Agents/*economics/*therapeutic use
MH  - Cost-Benefit Analysis
MH  - Gonorrhea/epidemiology/*prevention & control/transmission
MH  - HIV Infections/epidemiology/*prevention & control/transmission
MH  - Health Care Costs
MH  - *Homosexuality, Male
MH  - Humans
MH  - Male
MH  - Models, Economic
MH  - Neisseria gonorrhoeae
MH  - Netherlands/epidemiology
MH  - Pre-Exposure Prophylaxis/economics
MH  - Prevalence
MH  - Quality-Adjusted Life Years
EDAT- 2020/01/03 06:00
MHDA- 2021/01/22 06:00
CRDT- 2020/01/03 06:00
PHST- 2020/01/03 06:00 [pubmed]
PHST- 2021/01/22 06:00 [medline]
PHST- 2020/01/03 06:00 [entrez]
AID - 00002030-202003150-00014 [pii]
AID - 10.1097/QAD.0000000000002469 [doi]
PST - ppublish
SO  - AIDS. 2020 Mar 15;34(4):621-630. doi: 10.1097/QAD.0000000000002469.

PMID- 31887142
OWN - NLM
STAT- MEDLINE
DCOM- 20200320
LR  - 20201213
IS  - 1932-6203 (Electronic)
IS  - 1932-6203 (Linking)
VI  - 14
IP  - 12
DP  - 2019
TI  - Heroin type, injecting behavior, and HIV transmission. A simulation model of HIV 
      incidence and prevalence.
PG  - e0215042
LID - 10.1371/journal.pone.0215042 [doi]
LID - e0215042
AB  - BACKGROUND AND AIMS: Using mathematical modeling to illustrate and predict how 
      different heroin source-forms: "black tar" (BTH) and powder heroin (PH) can 
      affect HIV transmission in the context of contrasting injecting practices. By 
      quantifying HIV risk by these two heroin source-types we show how each affects 
      the incidence and prevalence of HIV over time. From 1997 to 2010 PH reaching the 
      United States was manufactured overwhelmingly by Colombian suppliers and 
      distributed in the eastern states of the United States. Recently Mexican cartels 
      that supply the western U.S. states have started to produce PH too, replacing 
      Colombian distribution to the east. This raises the possibility that BTH in the 
      western U.S. may be replaced by PH in the future. DESIGN: We used an agent-based 
      model to evaluate the impact of use of different heroin formulations in high- and 
      low-risk populations of persons who inject drugs (PWID) who use different types 
      of syringes (high vs. low dead space) and injecting practices. We obtained model 
      parameters from peer-reviewed publications and ethnographic research. RESULTS: 
      Heating of BTH, additional syringe rinsing, and subcutaneous injection can 
      substantially decrease the risk of HIV transmission. Simulation analysis shows 
      that HIV transmission risk may be strongly affected by the type of heroin used. 
      We reproduced historic differences in HIV prevalence and incidence. The 
      protective effect of BTH is much stronger in high-risk compared with low-risk 
      populations. Simulation of future outbreaks show that when PH replaces BTH we 
      expect a long-term overall increase in HIV prevalence. In a population of PWID 
      with mixed low- and high-risk clusters we find that local HIV outbreaks can occur 
      even when the overall prevalence and incidence are low. The results are dependent 
      on evidence-supported assumptions. CONCLUSIONS: The results support 
      harm-reduction measures focused on a reduction in syringe sharing and promoting 
      protective measures of syringe rinsing and drug solution heating.
FAU - Bobashev, Georgiy
AU  - Bobashev G
AUID- ORCID: 0000-0003-2346-1400
AD  - Center for Data Science, RTI International, Research Triangle Park, NC, United 
      States of America.
FAU - Mars, Sarah
AU  - Mars S
AD  - University of California, San Francisco, Department of Family and Community 
      Medicine, San Francisco, CA, United States of America.
FAU - Murphy, Nicholas
AU  - Murphy N
AD  - University of California, San Francisco, Department of Family and Community 
      Medicine, San Francisco, CA, United States of America.
FAU - Dreisbach, Clinton
AU  - Dreisbach C
AD  - Center for Data Science, RTI International, Research Triangle Park, NC, United 
      States of America.
FAU - Zule, William
AU  - Zule W
AD  - Center for Global Health, RTI International, Research Triangle Park, NC, United 
      States of America.
FAU - Ciccarone, Daniel
AU  - Ciccarone D
AUID- ORCID: 0000-0002-2355-5477
AD  - University of California, San Francisco, Department of Family and Community 
      Medicine, San Francisco, CA, United States of America.
LA  - eng
GR  - R01 DA037820/DA/NIDA NIH HHS/United States
PT  - Journal Article
PT  - Research Support, N.I.H., Extramural
DEP - 20191230
PL  - United States
TA  - PLoS One
JT  - PloS one
JID - 101285081
RN  - 70D95007SX (Heroin)
SB  - IM
MH  - HIV Infections/*epidemiology
MH  - Harm Reduction
MH  - Heroin/adverse effects
MH  - Heroin Dependence/*epidemiology
MH  - Humans
MH  - Incidence
MH  - Models, Theoretical
MH  - Needle Sharing
MH  - Prevalence
MH  - Risk Factors
MH  - Risk-Taking
MH  - Substance Abuse, Intravenous/*epidemiology
MH  - Syringes
MH  - United States
MH  - Viral Load/drug effects
PMC - PMC6936826
COIS- Dr. Ciccarone is a Guest Editor for the Substance Use, Misuse and Dependence: 
      Prevention and Treatment Call for papers but will not be involved in the 
      peer-review of this work or in decisions about inclusion in the collection. This 
      does not alter our adherence to PLOS ONE policies on sharing data and materials.
EDAT- 2019/12/31 06:00
MHDA- 2020/03/21 06:00
CRDT- 2019/12/31 06:00
PHST- 2019/03/19 00:00 [received]
PHST- 2019/11/08 00:00 [accepted]
PHST- 2019/12/31 06:00 [entrez]
PHST- 2019/12/31 06:00 [pubmed]
PHST- 2020/03/21 06:00 [medline]
AID - PONE-D-19-07968 [pii]
AID - 10.1371/journal.pone.0215042 [doi]
PST - epublish
SO  - PLoS One. 2019 Dec 30;14(12):e0215042. doi: 10.1371/journal.pone.0215042. 
      eCollection 2019.

PMID- 31848434
OWN - NLM
STAT- MEDLINE
DCOM- 20201105
LR  - 20210110
IS  - 2045-2322 (Electronic)
IS  - 2045-2322 (Linking)
VI  - 9
IP  - 1
DP  - 2019 Dec 17
TI  - SimpactCyan 1.0: An Open-source Simulator for Individual-Based Models in HIV 
      Epidemiology with R and Python Interfaces.
PG  - 19289
LID - 10.1038/s41598-019-55689-4 [doi]
LID - 19289
AB  - SimpactCyan is an open-source simulator for individual-based models in HIV 
      epidemiology. Its core algorithm is written in C++ for computational efficiency, 
      while the R and Python interfaces aim to make the tool accessible to the 
      fast-growing community of R and Python users. Transmission, treatment and 
      prevention of HIV infections in dynamic sexual networks are simulated by discrete 
      events. A generic "intervention" event allows model parameters to be changed over 
      time, and can be used to model medical and behavioural HIV prevention programmes. 
      First, we describe a more efficient variant of the modified Next Reaction Method 
      that drives our continuous-time simulator. Next, we outline key built-in features 
      and assumptions of individual-based models formulated in SimpactCyan, and provide 
      code snippets for how to formulate, execute and analyse models in SimpactCyan 
      through its R and Python interfaces. Lastly, we give two examples of applications 
      in HIV epidemiology: the first demonstrates how the software can be used to 
      estimate the impact of progressive changes to the eligibility criteria for HIV 
      treatment on HIV incidence. The second example illustrates the use of SimpactCyan 
      as a data-generating tool for assessing the performance of a phylodynamic 
      inference framework.
FAU - Liesenborgs, Jori
AU  - Liesenborgs J
AUID- ORCID: 0000-0002-3648-8031
AD  - Expertise Centre for Digital Media, Hasselt University - tUL, Diepenbeek, 
      Belgium.
FAU - Hendrickx, Diana M
AU  - Hendrickx DM
AD  - Center for Statistics, I-BioStat, Hasselt University, Diepenbeek, Belgium.
FAU - Kuylen, Elise
AU  - Kuylen E
AD  - IDLab, University of Antwerp, Antwerp, Belgium.
AD  - Centre for Health Economics Research and Modelling Infectious Diseases and Centre 
      for the Evaluation of Vaccination, Vaccine & Infectious Disease Institute, 
      University of Antwerp, Antwerp, Belgium.
FAU - Niyukuri, David
AU  - Niyukuri D
AD  - The South African Department of Science and Technology-National Research 
      Foundation (DST-NRF) Centre of Excellence in Epidemiological Modelling and 
      Analysis (SACEMA), Stellenbosch University, Stellenbosch, South Africa.
AD  - Department of Global Health, Faculty of Medicine and Health, Stellenbosch 
      University, Stellenbosch, South Africa.
FAU - Hens, Niel
AU  - Hens N
AUID- ORCID: 0000-0003-1881-0637
AD  - Center for Statistics, I-BioStat, Hasselt University, Diepenbeek, Belgium.
AD  - Centre for Health Economics Research and Modelling Infectious Diseases and Centre 
      for the Evaluation of Vaccination, Vaccine & Infectious Disease Institute, 
      University of Antwerp, Antwerp, Belgium.
FAU - Delva, Wim
AU  - Delva W
AUID- ORCID: 0000-0001-8054-1904
AD  - Center for Statistics, I-BioStat, Hasselt University, Diepenbeek, Belgium. 
      wimdelva@gmail.com.
AD  - The South African Department of Science and Technology-National Research 
      Foundation (DST-NRF) Centre of Excellence in Epidemiological Modelling and 
      Analysis (SACEMA), Stellenbosch University, Stellenbosch, South Africa. 
      wimdelva@gmail.com.
AD  - Department of Global Health, Faculty of Medicine and Health, Stellenbosch 
      University, Stellenbosch, South Africa. wimdelva@gmail.com.
AD  - International Centre for Reproductive Health, Ghent University, Ghent, Belgium. 
      wimdelva@gmail.com.
AD  - Rega Institute for Medical Research, KU Leuven, Leuven, Belgium. 
      wimdelva@gmail.com.
AD  - School for Data Science and Computational Thinking, Stellenbosch University, 
      Stellenbosch, South Africa. wimdelva@gmail.com.
LA  - eng
PT  - Journal Article
PT  - Research Support, Non-U.S. Gov't
DEP - 20191217
PL  - England
TA  - Sci Rep
JT  - Scientific reports
JID - 101563288
SB  - IM
MH  - Algorithms
MH  - HIV/pathogenicity
MH  - HIV Infections/*epidemiology
MH  - Humans
MH  - *Software
PMC - PMC6917719
COIS- The authors declare no competing interests.
EDAT- 2019/12/19 06:00
MHDA- 2020/11/06 06:00
CRDT- 2019/12/19 06:00
PHST- 2018/10/31 00:00 [received]
PHST- 2019/11/29 00:00 [accepted]
PHST- 2019/12/19 06:00 [entrez]
PHST- 2019/12/19 06:00 [pubmed]
PHST- 2020/11/06 06:00 [medline]
AID - 10.1038/s41598-019-55689-4 [pii]
AID - 55689 [pii]
AID - 10.1038/s41598-019-55689-4 [doi]
PST - epublish
SO  - Sci Rep. 2019 Dec 17;9(1):19289. doi: 10.1038/s41598-019-55689-4.

PMID- 31846456
OWN - NLM
STAT- MEDLINE
DCOM- 20200316
LR  - 20201213
IS  - 1553-7358 (Electronic)
IS  - 1553-734X (Print)
IS  - 1553-734X (Linking)
VI  - 15
IP  - 12
DP  - 2019 Dec
TI  - Large benefits to youth-focused HIV treatment-as-prevention efforts in 
      generalized heterosexual populations: An agent-based simulation model.
PG  - e1007561
LID - 10.1371/journal.pcbi.1007561 [doi]
LID - e1007561
AB  - Predominantly heterosexual HIV-1 epidemics like those in sub-Saharan Africa 
      continue to have high HIV incidence in young people. We used a stochastic, 
      agent-based model for age-disparate networks to test the hypothesis that focusing 
      uptake and retention of ART among youth could enhance the efficiency of treatment 
      as prevention (TasP) campaigns. We used the model to identify strategies that 
      reduce incidence to negligible levels (i.e., < 0.1 cases/100 person-years) 20-25 
      years after initiation of a targeted TasP campaign. The model was parameterized 
      using behavioral, demographic, and clinical data from published papers and 
      national reports. To keep a focus on the underlying age effects we model a 
      generalized heterosexual population with average risks (i.e., no MSM, no PWIDs, 
      no sex workers) and no entry of HIV+ people from other regions. The model assumes 
      that most people (default 95%, range in variant simulations 60-95%) are 
      "linkable"; i.e., could get linked to effective care given sufficient resources. 
      To simplify the accounting, we assume a rapid jump in the number of people 
      receiving treatment at the start of the TasP campaign, followed by a 2% annual 
      increase that continues until all linkable HIV+ people have been treated. Under 
      historical scenarios of CD4-based targeted ART allocation and current policies of 
      untargeted (random) ART allocation, our model predicts that viral replication 
      would need to be suppressed in 60-85% of infected people at the start of the TasP 
      campaign to drive incidence to negligible levels. Under age-based strategies, by 
      contrast, this percentage dropped by 18-54%, depending on the strength of the 
      epidemic and the age target. For our baseline model, targeting those under age 30 
      halved the number of people who need to be treated. Age-based targeting also 
      minimized total and time-discounted AIDS deaths over 25 years. Age-based 
      targeting yielded benefits without being highly exclusive; in a model in which 
      60% of infected people were treated, ~87% and ~58% of those initiating therapy 
      during a campaign targeting those <25 and <30 years, respectively, fell outside 
      the target group. Sensitivity analyses revealed that youth-focused TasP is 
      beneficial due to age-related risk factors (e.g. shorter relationship durations), 
      and an age-specific herd immunity (ASHI) effect that protects uninfected 
      adolescents entering the sexually active population. As testing rates increase in 
      response to UNAIDS 90-90-90 goals, efforts to link all young people to care and 
      treatment could contribute enormously to ending the HIV epidemic.
FAU - Mittler, John E
AU  - Mittler JE
AUID- ORCID: 0000-0002-2638-2700
AD  - Department of Microbiology, University of Washington, Seattle, WA, United States 
      of America.
FAU - Murphy, James T
AU  - Murphy JT
AUID- ORCID: 0000-0003-0910-8846
AD  - Department of Microbiology, University of Washington, Seattle, WA, United States 
      of America.
AD  - Department of Anthropology, University of Washington, Seattle, WA, United States 
      of America.
FAU - Stansfield, Sarah E
AU  - Stansfield SE
AUID- ORCID: 0000-0003-3251-8501
AD  - Department of Anthropology, University of Washington, Seattle, WA, United States 
      of America.
AD  - Department of Epidemiology, University of Washington, Seattle, WA, United States 
      of America.
FAU - Peebles, Kathryn
AU  - Peebles K
AUID- ORCID: 0000-0002-2095-7446
AD  - Department of Epidemiology, University of Washington, Seattle, WA, United States 
      of America.
FAU - Gottlieb, Geoffrey S
AU  - Gottlieb GS
AD  - Department of Medicine, University of Washington, Seattle, WA, United States of 
      America.
AD  - Department of Global Health, University of Washington, Seattle, WA, United States 
      of America.
FAU - Abernethy, Neil F
AU  - Abernethy NF
AUID- ORCID: 0000-0001-5453-0769
AD  - Department of Biomedical Informatics and Medical Education, University of 
      Washington, Seattle, WA, United States of America.
AD  - Department of Health Services, University of Washington, Seattle, WA, United 
      States of America.
FAU - Reid, Molly C
AU  - Reid MC
AD  - Department of Global Health, University of Washington, Seattle, WA, United States 
      of America.
FAU - Goodreau, Steven M
AU  - Goodreau SM
AUID- ORCID: 0000-0003-1009-5763
AD  - Department of Anthropology, University of Washington, Seattle, WA, United States 
      of America.
AD  - Center for Studies in Demography and Ecology, University of Washington, Seattle, 
      WA, United States of America.
FAU - Herbeck, Joshua T
AU  - Herbeck JT
AD  - Department of Global Health, University of Washington, Seattle, WA, United States 
      of America.
LA  - eng
GR  - R01 AI150467/AI/NIAID NIH HHS/United States
GR  - R01 AI108490/AI/NIAID NIH HHS/United States
GR  - R01 HD068395/HD/NICHD NIH HHS/United States
GR  - R24 HD042828/HD/NICHD NIH HHS/United States
GR  - R21 HD075662/HD/NICHD NIH HHS/United States
PT  - Journal Article
PT  - Research Support, N.I.H., Extramural
PT  - Research Support, Non-U.S. Gov't
DEP - 20191217
PL  - United States
TA  - PLoS Comput Biol
JT  - PLoS computational biology
JID - 101238922
SB  - IM
MH  - Adult
MH  - Age Factors
MH  - CD4 Lymphocyte Count
MH  - Computational Biology
MH  - Computer Simulation
MH  - Epidemics/prevention & control
MH  - Female
MH  - HIV Infections/*drug therapy/epidemiology/*prevention & control
MH  - HIV-1
MH  - Heterosexuality
MH  - Humans
MH  - Male
MH  - Sex Factors
MH  - Software
MH  - Systems Analysis
MH  - Young Adult
PMC - PMC6938382
COIS- GSG has received support from Gilead Sciences, Alere Technologies, Merck & Co., 
      Inc., Janssen Pharmaceutica, Cerus Corporation, ViiV Healthcare, Bristol-Myers 
      Squibb, and Abbott Molecular Diagnostics.
EDAT- 2019/12/18 06:00
MHDA- 2020/03/17 06:00
CRDT- 2019/12/18 06:00
PHST- 2019/01/09 00:00 [received]
PHST- 2019/11/23 00:00 [accepted]
PHST- 2019/12/31 00:00 [revised]
PHST- 2019/12/18 06:00 [pubmed]
PHST- 2020/03/17 06:00 [medline]
PHST- 2019/12/18 06:00 [entrez]
AID - PCOMPBIOL-D-19-00046 [pii]
AID - 10.1371/journal.pcbi.1007561 [doi]
PST - epublish
SO  - PLoS Comput Biol. 2019 Dec 17;15(12):e1007561. doi: 10.1371/journal.pcbi.1007561. 
      eCollection 2019 Dec.

PMID- 31801895
OWN - NLM
STAT- MEDLINE
DCOM- 20200911
LR  - 20200911
IS  - 1472-3263 (Electronic)
IS  - 1368-4973 (Linking)
VI  - 96
IP  - 5
DP  - 2020 Aug
TI  - Impact of frequent testing on the transmission of HIV and N. gonorrhoeae among 
      men who have sex with men: a mathematical modelling study.
PG  - 361-367
LID - 10.1136/sextrans-2018-053943 [doi]
AB  - OBJECTIVES: To investigate the impact and efficiency of combined testing for HIV 
      and other STIs on HIV and STI transmission among men who have sex with men (MSM) 
      and to assess what subgroups of MSM should be targeted for frequent testing. 
      METHODS: We developed an agent-based transmission model that simulates infection 
      with HIV or Neisseria gonorrhoeae (NG) among MSM. We examined scenarios with 
      increased percentages of MSM getting tested six monthly, among all MSM or only 
      specific subgroups of MSM (defined according to recent gonorrhoea, number of 
      partners and engagement in condomless anal intercourse (CAI)) and scenarios with 
      reduced intervals between HIV/STI tests. RESULTS: The most efficient strategies 
      were those with increased percentage of MSM getting tested every 6 months among 
      MSM with a recent gonorrhoea diagnosis; or among MSM who had CAI and ≥10 
      partners; or MSM who had ≥10 partners. Over 10 years, these strategies resulted 
      in 387-718 averted HIV infections and required 29-164 additional HIV tests per 
      averted HIV infection or one to seven additional gonorrhoea tests per averted NG 
      infection. The most effective strategy in reducing HIV transmission was the one 
      where the intervals between tests were reduced by half, followed by the strategy 
      with increased percentage of MSM getting tested every 6 months among all MSM. 
      Over 10 years, these strategies resulted in 1362 and 1319 averted HIV infections, 
      but required 663 and 584 additional HIV tests per averted HIV infection, 
      respectively. CONCLUSIONS: Targeting MSM with recent gonorrhoea diagnosis or MSM 
      with many partners is efficient in terms of HIV/STI tests needed to prevent new 
      HIV or NG infections. Major reductions in HIV incidence can be achieved with 
      consistent HIV/STI testing every 6 months among larger groups, including low-risk 
      MSM. To impede HIV transmission, frequent testing should be combined with other 
      prevention measures.
CI  - © Author(s) (or their employer(s)) 2020. No commercial re-use. See rights and 
      permissions. Published by BMJ.
FAU - Reitsema, Maarten
AU  - Reitsema M
AUID- ORCID: 0000-0002-5524-1069
AD  - Centre for Infectious Disease Control, National Institute for Public Health and 
      the Environment (RIVM), Bilthoven, The Netherlands.
AD  - Department of Biomedical Data Sciences, Leiden University Medical Centre, Leiden, 
      The Netherlands.
FAU - Heijne, Janneke
AU  - Heijne J
AD  - Centre for Infectious Disease Control, National Institute for Public Health and 
      the Environment (RIVM), Bilthoven, The Netherlands.
FAU - Visser, Maartje
AU  - Visser M
AUID- ORCID: 0000-0002-2607-7677
AD  - Centre for Infectious Disease Control, National Institute for Public Health and 
      the Environment (RIVM), Bilthoven, The Netherlands.
FAU - van Sighem, Ard
AU  - van Sighem A
AD  - Stichting HIV Monitoring, Amsterdam, The Netherlands.
FAU - Schim van der Loeff, Maarten
AU  - Schim van der Loeff M
AD  - Department of Infectious Diseases, Public Health Service Amsterdam, Amsterdam, 
      The Netherlands.
AD  - Department of Internal Medicine, Amsterdam University Medical Centre, Amsterdam, 
      The Netherlands.
FAU - Op de Coul, Eline L M
AU  - Op de Coul ELM
AD  - Centre for Infectious Disease Control, National Institute for Public Health and 
      the Environment (RIVM), Bilthoven, The Netherlands.
FAU - Bezemer, Daniela
AU  - Bezemer D
AD  - Stichting HIV Monitoring, Amsterdam, The Netherlands.
FAU - Wallinga, Jacco
AU  - Wallinga J
AD  - Centre for Infectious Disease Control, National Institute for Public Health and 
      the Environment (RIVM), Bilthoven, The Netherlands.
AD  - Department of Biomedical Data Sciences, Leiden University Medical Centre, Leiden, 
      The Netherlands.
FAU - van Benthem, Birgit H B
AU  - van Benthem BHB
AD  - Centre for Infectious Disease Control, National Institute for Public Health and 
      the Environment (RIVM), Bilthoven, The Netherlands.
FAU - Xiridou, Maria
AU  - Xiridou M
AD  - Centre for Infectious Disease Control, National Institute for Public Health and 
      the Environment (RIVM), Bilthoven, The Netherlands maria.xiridou@rivm.nl.
LA  - eng
PT  - Journal Article
PT  - Research Support, Non-U.S. Gov't
DEP - 20191204
PL  - England
TA  - Sex Transm Infect
JT  - Sexually transmitted infections
JID - 9805554
SB  - IM
MH  - Adolescent
MH  - Adult
MH  - Condoms
MH  - Gonorrhea/*diagnosis/prevention & control/transmission
MH  - HIV Infections/*diagnosis/prevention & control/transmission
MH  - Humans
MH  - Male
MH  - Mass Screening/*methods
MH  - Middle Aged
MH  - Models, Theoretical
MH  - Sexual Behavior
MH  - *Sexual and Gender Minorities
MH  - Young Adult
OTO - NOTNLM
OT  - HIV
OT  - HIV testing
OT  - STI testing
OT  - gonorrhoea
OT  - transmission model
COIS- Competing interests: None declared.
EDAT- 2019/12/06 06:00
MHDA- 2020/09/12 06:00
CRDT- 2019/12/06 06:00
PHST- 2018/12/17 00:00 [received]
PHST- 2019/09/03 00:00 [revised]
PHST- 2019/11/21 00:00 [accepted]
PHST- 2019/12/06 06:00 [pubmed]
PHST- 2020/09/12 06:00 [medline]
PHST- 2019/12/06 06:00 [entrez]
AID - sextrans-2018-053943 [pii]
AID - 10.1136/sextrans-2018-053943 [doi]
PST - ppublish
SO  - Sex Transm Infect. 2020 Aug;96(5):361-367. doi: 10.1136/sextrans-2018-053943. 
      Epub 2019 Dec 4.

PMID- 31794583
OWN - NLM
STAT- PubMed-not-MEDLINE
LR  - 20191218
IS  - 1932-6203 (Electronic)
IS  - 1932-6203 (Linking)
VI  - 14
IP  - 12
DP  - 2019
TI  - Correction: Improving the impact of HIV pre-exposure prophylaxis implementation 
      in small urban centers among men who have sex with men: An agent-based modelling 
      study.
PG  - e0226218
LID - 10.1371/journal.pone.0226218 [doi]
LID - e0226218
AB  - [This corrects the article DOI: 10.1371/journal.pone.0199915.].
FAU - Gantenberg, Jason R
AU  - Gantenberg JR
FAU - King, Maximilian
AU  - King M
FAU - Montgomery, Madeline C
AU  - Montgomery MC
FAU - Galárraga, Omar
AU  - Galárraga O
FAU - Prosperi, Mattia
AU  - Prosperi M
FAU - Chan, Philip A
AU  - Chan PA
FAU - Marshall, Brandon D L
AU  - Marshall BDL
LA  - eng
PT  - Published Erratum
DEP - 20191203
PL  - United States
TA  - PLoS One
JT  - PloS one
JID - 101285081
SB  - IM
EFR - PLoS One. 2018 Jul 9;13(7):e0199915. PMID: 29985949
PMC - PMC6890237
EDAT- 2019/12/04 06:00
MHDA- 2019/12/04 06:01
CRDT- 2019/12/04 06:00
PHST- 2019/12/04 06:00 [entrez]
PHST- 2019/12/04 06:00 [pubmed]
PHST- 2019/12/04 06:01 [medline]
AID - PONE-D-19-32501 [pii]
AID - 10.1371/journal.pone.0226218 [doi]
PST - epublish
SO  - PLoS One. 2019 Dec 3;14(12):e0226218. doi: 10.1371/journal.pone.0226218. 
      eCollection 2019.

PMID- 31734688
OWN - NLM
STAT- MEDLINE
DCOM- 20210427
LR  - 20220531
IS  - 1537-6591 (Electronic)
IS  - 1058-4838 (Print)
IS  - 1058-4838 (Linking)
VI  - 71
IP  - 8
DP  - 2020 Nov 5
TI  - Mapping the Current and Future Noncommunicable Disease Burden in Kenya by Human 
      Immunodeficiency Virus Status: A Modeling Study.
PG  - 1864-1873
LID - 10.1093/cid/ciz1103 [doi]
AB  - BACKGROUND: The noncommunicable disease (NCD) burden in Kenya is not well 
      characterized, despite estimates needed to identify future health priorities. We 
      aimed to quantify current and future NCD burden in Kenya by human 
      immunodeficiency virus (HIV) status. METHODS: Original systematic reviews and 
      meta-analyses of prevalence/incidence of cardiovascular disease (CVD), chronic 
      kidney disease, depression, diabetes, high total cholesterol, hypertension, human 
      papillomavirus infection, and related precancerous stages in Kenya were carried 
      out. An individual-based model was developed, simulating births, deaths, HIV 
      disease and treatment, aforementioned NCDs, and cancers. The model was 
      parameterized using systematic reviews and epidemiological national and regional 
      surveillance data. NCD burden was quantified for 2018-2035 by HIV status among 
      adults. RESULTS: Systematic reviews identified prevalence/incidence data for each 
      NCD except ischemic heart disease. The model estimates that 51% of Kenyan adults 
      currently suffer from ≥1 NCD, with a higher burden in people living with HIV 
      (PLWH) compared to persons not living with HIV (62% vs 51%), driven by their 
      higher age profile and partly by HIV-related risk for NCDs. Hypertension and high 
      total cholesterol are the main NCD drivers (adult prevalence of 20.5% [5.3 
      million] and 9.0% [2.3 million]), with CVD and cancers the main causes of death. 
      The burden is projected to increase by 2035 (56% in persons not living with HIV; 
      71% in PLWH), with population growth doubling the number of people needing 
      services (15.4 million to 28.1 million) by 2035. CONCLUSIONS: NCD services will 
      need to be expanded in Kenya. Guidelines in Kenya already support provision of 
      these among both the general and populations living with HIV; however, coverage 
      remains low.
CI  - © The Author(s) 2019. Published by Oxford University Press for the Infectious 
      Diseases Society of America.
FAU - Smit, Mikaela
AU  - Smit M
AD  - Medical Research Council Centre for Global Infectious Disease Analysis, 
      Department of Infectious Disease Epidemiology, Imperial College London, London, 
      United Kingdom.
FAU - Perez-Guzman, Pablo N
AU  - Perez-Guzman PN
AD  - Medical Research Council Centre for Global Infectious Disease Analysis, 
      Department of Infectious Disease Epidemiology, Imperial College London, London, 
      United Kingdom.
FAU - Mutai, Kennedy K
AU  - Mutai KK
AD  - National AIDS Control Council, Nairobi, Kenya.
FAU - Cassidy, Rachel
AU  - Cassidy R
AD  - Department of Global Health and Development, London School of Hygiene and 
      Tropical Medicine, London, United Kingdom.
FAU - Kibachio, Joseph
AU  - Kibachio J
AD  - Division of Noncommunicable Diseases, Ministry of Health, Nairobi, Kenya.
AD  - Faculty of Medicine, University of Geneva, Geneva, Switzerland.
FAU - Kilonzo, Nduku
AU  - Kilonzo N
AD  - National AIDS Control Council, Nairobi, Kenya.
FAU - Hallett, Timothy B
AU  - Hallett TB
AD  - Medical Research Council Centre for Global Infectious Disease Analysis, 
      Department of Infectious Disease Epidemiology, Imperial College London, London, 
      United Kingdom.
LA  - eng
GR  - MR/R015600/1/MRC_/Medical Research Council/United Kingdom
GR  - R21 AG053093/AG/NIA NIH HHS/United States
GR  - PEPFAR/PEPFAR/United States
PT  - Journal Article
PT  - Research Support, N.I.H., Extramural
PT  - Research Support, Non-U.S. Gov't
PT  - Research Support, U.S. Gov't, Non-P.H.S.
PL  - United States
TA  - Clin Infect Dis
JT  - Clinical infectious diseases : an official publication of the Infectious Diseases 
      Society of America
JID - 9203213
SB  - IM
CIN - Clin Infect Dis. 2020 Nov 5;71(8):1874-1876. PMID: 31734704
MH  - Adult
MH  - *Cardiovascular Diseases/epidemiology
MH  - HIV
MH  - *HIV Infections/complications/epidemiology
MH  - Humans
MH  - Kenya/epidemiology
MH  - *Noncommunicable Diseases/epidemiology
PMC - PMC8240998
OTO - NOTNLM
OT  - HIV
OT  - Kenya
OT  - aging
OT  - model
OT  - noncommunicable diseases
EDAT- 2019/11/18 06:00
MHDA- 2021/04/28 06:00
CRDT- 2019/11/18 06:00
PHST- 2019/06/20 00:00 [received]
PHST- 2019/11/11 00:00 [accepted]
PHST- 2019/11/18 06:00 [pubmed]
PHST- 2021/04/28 06:00 [medline]
PHST- 2019/11/18 06:00 [entrez]
AID - 5627699 [pii]
AID - ciz1103 [pii]
AID - 10.1093/cid/ciz1103 [doi]
PST - ppublish
SO  - Clin Infect Dis. 2020 Nov 5;71(8):1864-1873. doi: 10.1093/cid/ciz1103.

PMID- 31584857
OWN - NLM
STAT- MEDLINE
DCOM- 20200320
LR  - 20211211
IS  - 1557-7449 (Electronic)
IS  - 1087-2914 (Print)
IS  - 1087-2914 (Linking)
VI  - 33
IP  - 10
DP  - 2019 Oct
TI  - Potential Impact of Interventions to Enhance Retention in Care During Real-World 
      HIV Pre-Exposure Prophylaxis Implementation.
PG  - 434-439
LID - 10.1089/apc.2019.0064 [doi]
AB  - Pre-exposure prophylaxis (PrEP) has the potential to significantly reduce HIV 
      incidence among men who have sex with men (MSM) in the United States. However, 
      the extent to which suboptimal PrEP adherence and retention in care may limit 
      successful implementation is unknown. An agent-based model was used to represent 
      the entire population of MSM in Rhode Island from 2013 to 2017. The impact of 
      potential interventions to improve PrEP adherence and retention in care on HIV 
      transmission was evaluated. Demographics, behaviors, and PrEP adherence and 
      retention in care rates were based on local clinical data. We assumed that 20% of 
      HIV-negative MSM had ever taken PrEP. The primary outcome was HIV incidence over 
      the 5-year period. The model included 23,815 MSM with an estimated 4.1% HIV 
      prevalence based on local surveillance data. An estimated 173.1 new infections 
      occurred over 5 years [95% simulation interval (SI): 171.5-174.7], including 29.1 
      new infections among individuals who had ever initiated PrEP (95% SI: 28.6-29.7). 
      Interventions that improved retention in PrEP care by an odds of 5.0 compared 
      with the base case maximized reductions in HIV incidence among MSM who had ever 
      initiated PrEP by 37.5%. Interventions focusing on improving PrEP adherence had 
      little to no effect on HIV incidence, regardless of intervention efficacy. 
      Retention in care is a critical component of the PrEP care continuum. 
      Interventions that improve retention in PrEP care may lead to greater reductions 
      in population-level HIV incidence compared with interventions focused exclusively 
      on adherence.
FAU - Chan, Philip A
AU  - Chan PA
AD  - Department of Medicine, Brown University, Providence, Rhode Island.
AD  - Department of Behavioral and Social Sciences, Policy and Practice, Brown 
      University, Providence, Rhode Island.
FAU - Goedel, William C
AU  - Goedel WC
AD  - Department of Epidemiology, and Policy and Practice, Brown University, 
      Providence, Rhode Island.
FAU - Nunn, Amy S
AU  - Nunn AS
AD  - Department of Behavioral and Social Sciences, Policy and Practice, Brown 
      University, Providence, Rhode Island.
FAU - Sowemimo-Coker, Genoviva
AU  - Sowemimo-Coker G
AD  - Department of Medicine, Brown University, Providence, Rhode Island.
FAU - Galárraga, Omar
AU  - Galárraga O
AD  - Department of Health Services, Policy and Practice, Brown University, Providence, 
      Rhode Island.
FAU - Prosperi, Mattia
AU  - Prosperi M
AD  - Department of Epidemiology, University of Florida, Gainesville, Florida.
FAU - Patel, Rupa
AU  - Patel R
AD  - Department of Medicine, Washington University in St. Louis, St. Louis, Missouri.
FAU - Mena, Leandro
AU  - Mena L
AD  - Department of Population Health Science, University of Mississippi, Jackson, 
      Mississippi.
FAU - Montgomery, Madeline C
AU  - Montgomery MC
AD  - Department of Medicine, Brown University, Providence, Rhode Island.
FAU - Marshall, Brandon D L
AU  - Marshall BDL
AD  - Department of Epidemiology, and Policy and Practice, Brown University, 
      Providence, Rhode Island.
LA  - eng
GR  - DP2 DA040236/DA/NIDA NIH HHS/United States
GR  - R21 MH109360/MH/NIMH NIH HHS/United States
GR  - P30 AI042853/AI/NIAID NIH HHS/United States
GR  - R01 MH114657/MH/NIMH NIH HHS/United States
PT  - Journal Article
PT  - Research Support, N.I.H., Extramural
PL  - United States
TA  - AIDS Patient Care STDS
JT  - AIDS patient care and STDs
JID - 9607225
SB  - IM
MH  - Adolescent
MH  - Adult
MH  - Aged
MH  - *Continuity of Patient Care
MH  - HIV Infections/epidemiology/*prevention & control/transmission
MH  - HIV-1
MH  - *Homosexuality, Male
MH  - Humans
MH  - Incidence
MH  - Male
MH  - Middle Aged
MH  - Population Surveillance/*methods
MH  - *Pre-Exposure Prophylaxis
MH  - Prevalence
MH  - Program Evaluation
MH  - Retention in Care/*statistics & numerical data
MH  - Rhode Island/epidemiology
MH  - Sexual Behavior
MH  - Sexual Partners
MH  - United States/epidemiology
MH  - Young Adult
PMC - PMC6806311
OTO - NOTNLM
OT  - HIV
OT  - MSM
OT  - PrEP
OT  - agent-based modeling
OT  - prevention
COIS- No competing financial interests exist.
EDAT- 2019/10/05 06:00
MHDA- 2020/03/21 06:00
CRDT- 2019/10/05 06:00
PHST- 2019/10/05 06:00 [entrez]
PHST- 2019/10/05 06:00 [pubmed]
PHST- 2020/03/21 06:00 [medline]
AID - 10.1089/apc.2019.0064 [pii]
AID - 10.1089/apc.2019.0064 [doi]
PST - ppublish
SO  - AIDS Patient Care STDS. 2019 Oct;33(10):434-439. doi: 10.1089/apc.2019.0064.

PMID- 31322302
OWN - NLM
STAT- MEDLINE
DCOM- 20200720
LR  - 20200720
IS  - 1365-2893 (Electronic)
IS  - 1352-0504 (Linking)
VI  - 26
IP  - 11
DP  - 2019 Nov
TI  - A hepatitis C outbreak preceded the HIV outbreak among persons who inject drugs 
      in Athens, Greece: Insights from a mathematical modelling study.
PG  - 1311-1317
LID - 10.1111/jvh.13178 [doi]
AB  - People who inject drugs (PWID) comprise one of the major transmission risk groups 
      for human immunodeficiency virus (HIV) and hepatitis C virus (HCV). In 2011, 
      Athens experienced a large HIV outbreak among PWID. Significant public health 
      interventions were implemented in response to the HIV outbreak. The aims of this 
      study were to estimate the indirect effects of the HIV interventions on HCV 
      infection and to evaluate the concept of the association between HCV and HIV 
      infections in the case of Athens. A dynamic, stochastic, individual-based model 
      was developed to simulate HCV transmission among PWID. We calibrated the model to 
      reproduce the observed HCV prevalence among PWID in Greece. Two years prior to 
      the HIV outbreak, an undetected HCV outbreak has occurred. In 2009, the incidence 
      of HCV infection increased from 640 (495, 842) cases in 2008 to 1260 (1060, 
      1500). The mean time from initiation of injecting drug use to HCV acquisition 
      decreased from 29 months in 2008 to 13 months in 2009. After HIV interventions, 
      HCV incidence declined by 64.8% in 2012, compared to 2009. The averted HCV 
      incidence cases attributed to the HIV-implemented interventions were 2200 (1950, 
      2480), during 2012-2015. The cumulative number incident HCV cases in Athens 
      during 2002-2015 was about 9900 (7800, 12 100). Our results highlight that before 
      the 2011 HIV outbreak in Athens, an HCV outbreak occurred in 2009. Prevention 
      measures for HIV that took place in the Athens metropolitan area in 2012 reduced 
      significantly the incidence of HCV.
CI  - © 2019 John Wiley & Sons Ltd.
FAU - Gountas, Ilias
AU  - Gountas I
AUID- ORCID: 0000-0002-6584-0313
AD  - Department of Hygiene, Epidemiology and Medical Statistics, Medical School, 
      National and Kapodistrian University of Athens, Athens, Greece.
AD  - Hellenic Scientific Society for the Study of AIDS and Sexually Transmitted 
      Diseases, Athens, Greece.
FAU - Sypsa, Vana
AU  - Sypsa V
AD  - Department of Hygiene, Epidemiology and Medical Statistics, Medical School, 
      National and Kapodistrian University of Athens, Athens, Greece.
FAU - Papatheodoridis, George
AU  - Papatheodoridis G
AUID- ORCID: 0000-0002-3518-4060
AD  - Department of Gastroenterology, Medical School, National and Kapodistrian 
      University of Athens, General Hospital of Athens 'Laiko', Athens, Greece.
FAU - Paraskevis, Dimitrios
AU  - Paraskevis D
AD  - Department of Hygiene, Epidemiology and Medical Statistics, Medical School, 
      National and Kapodistrian University of Athens, Athens, Greece.
FAU - Kalamitsis, George
AU  - Kalamitsis G
AD  - Hellenic Liver Patient Association 'Prometheus', Athens, Greece.
FAU - Anagnostou, Olga
AU  - Anagnostou O
AD  - Organization Against Drugs (OKANA), Athens, Greece.
FAU - Antaraki, Argiro
AU  - Antaraki A
AD  - Greek Reitox focal point at the Athens University Mental Health, Neurosciences, & 
      Precision Medicine Research Institute (MHRI), Athens, Greece.
FAU - Fotiou, Anastasios
AU  - Fotiou A
AD  - Greek Reitox focal point at the Athens University Mental Health, Neurosciences, & 
      Precision Medicine Research Institute (MHRI), Athens, Greece.
FAU - Hatzakis, Angelos
AU  - Hatzakis A
AD  - Department of Hygiene, Epidemiology and Medical Statistics, Medical School, 
      National and Kapodistrian University of Athens, Athens, Greece.
AD  - Hellenic Scientific Society for the Study of AIDS and Sexually Transmitted 
      Diseases, Athens, Greece.
LA  - eng
PT  - Journal Article
PT  - Research Support, Non-U.S. Gov't
DEP - 20190818
PL  - England
TA  - J Viral Hepat
JT  - Journal of viral hepatitis
JID - 9435672
SB  - IM
MH  - Adult
MH  - *Coinfection
MH  - *Disease Outbreaks
MH  - *Drug Users
MH  - Female
MH  - Greece/epidemiology
MH  - HIV Infections/complications/*epidemiology
MH  - Hepatitis C/complications/*epidemiology
MH  - Humans
MH  - Male
MH  - Middle Aged
MH  - Models, Theoretical
MH  - Substance Abuse, Intravenous/complications/epidemiology
OTO - NOTNLM
OT  - Athens Greece
OT  - HCV outbreak
OT  - HIV outbreak
OT  - mathematical model
OT  - people who inject drugs
EDAT- 2019/07/20 06:00
MHDA- 2020/07/21 06:00
CRDT- 2019/07/20 06:00
PHST- 2019/05/03 00:00 [received]
PHST- 2019/06/20 00:00 [accepted]
PHST- 2019/07/20 06:00 [pubmed]
PHST- 2020/07/21 06:00 [medline]
PHST- 2019/07/20 06:00 [entrez]
AID - 10.1111/jvh.13178 [doi]
PST - ppublish
SO  - J Viral Hepat. 2019 Nov;26(11):1311-1317. doi: 10.1111/jvh.13178. Epub 2019 Aug 
      18.

PMID- 31306464
OWN - NLM
STAT- MEDLINE
DCOM- 20200309
LR  - 20221207
IS  - 1932-6203 (Electronic)
IS  - 1932-6203 (Linking)
VI  - 14
IP  - 7
DP  - 2019
TI  - Decreasing HIV transmissions to African American women through interventions for 
      men living with HIV post-incarceration: An agent-based modeling study.
PG  - e0219361
LID - 10.1371/journal.pone.0219361 [doi]
LID - e0219361
AB  - BACKGROUND: Incarceration and HIV disproportionately impact African American 
      communities. The mass incarceration of African American men is hypothesized to 
      increase HIV acquisition risk for African American women. Interventions 
      optimizing HIV care engagement and minimizing sexual risk behaviors for men 
      living with HIV post-incarceration may decrease HIV incidence. METHODS: Using an 
      agent-based model, we simulated a sexual and injection drug using network 
      representing the African American population of Philadelphia. We compared 
      intervention strategies for men living with HIV post-incarceration by the number 
      of averted HIV transmissions to women within the community. Three interventions 
      were evaluated: a 90-90-90 scenario scaling up HIV testing, ART provision, and 
      ART adherence; a behavioral intervention decreasing sexual risk behaviors; and a 
      combination intervention involving both. RESULTS: The status quo scenario 
      projected 2,836 HIV transmissions to women over twenty years. HIV transmissions 
      to women decreased by 29% with the 90-90-90 intervention, 23% with the behavioral 
      intervention, and 37% with both. The number of men living with HIV receiving the 
      intervention needed in order to prevent a single HIV transmission ranged between 
      6 and 10. CONCLUSION: Interventions to improve care engagement and decrease 
      sexual risk behaviors post-incarceration for men living with HIV have the 
      potential to decrease HIV incidence within African American heterosexual 
      networks.
FAU - Adams, Joëlla W
AU  - Adams JW
AD  - Brown University School of Public Health, Providence, Rhode Island, United States 
      of America.
FAU - Lurie, Mark N
AU  - Lurie MN
AD  - Brown University School of Public Health, Providence, Rhode Island, United States 
      of America.
FAU - King, Maximilian R F
AU  - King MRF
AD  - Brown University School of Public Health, Providence, Rhode Island, United States 
      of America.
FAU - Brady, Kathleen A
AU  - Brady KA
AD  - AIDS Activities Coordinating Office, Philadelphia Department of Public Health, 
      Philadelphia, Pennsylvania, United States of America.
FAU - Galea, Sandro
AU  - Galea S
AD  - Boston University School of Public Health, Boston, Massachusetts, United States 
      of America.
FAU - Friedman, Samuel R
AU  - Friedman SR
AD  - National Development and Research Institutes, New York City, New York, United 
      States of America.
FAU - Khan, Maria R
AU  - Khan MR
AD  - Division of Comparative Effectiveness and Decision Science, Department of 
      Population Health, New York University, New York City, New York, United States of 
      America.
FAU - Marshall, Brandon D L
AU  - Marshall BDL
AUID- ORCID: 0000-0002-0134-7052
AD  - Brown University School of Public Health, Providence, Rhode Island, United States 
      of America.
LA  - eng
GR  - P30 DA011041/DA/NIDA NIH HHS/United States
GR  - R01 DA044037/DA/NIDA NIH HHS/United States
GR  - R24 HD077976/HD/NICHD NIH HHS/United States
GR  - F31 MH114736/MH/NIMH NIH HHS/United States
GR  - DP2 DA040236/DA/NIDA NIH HHS/United States
GR  - R25 DA037190/DA/NIDA NIH HHS/United States
GR  - R01 MH106600/MH/NIMH NIH HHS/United States
PT  - Journal Article
PT  - Research Support, N.I.H., Extramural
DEP - 20190715
PL  - United States
TA  - PLoS One
JT  - PloS one
JID - 101285081
SB  - IM
MH  - *Black or African American
MH  - Algorithms
MH  - Antiretroviral Therapy, Highly Active
MH  - Communicable Disease Control/*methods
MH  - Computer Simulation
MH  - Condoms
MH  - Female
MH  - HIV Infections/ethnology/*prevention & control/*transmission
MH  - Humans
MH  - Incidence
MH  - Male
MH  - Models, Theoretical
MH  - Philadelphia/epidemiology
MH  - *Prisoners
MH  - Risk-Taking
MH  - Stochastic Processes
MH  - Substance Abuse, Intravenous/complications
MH  - Systems Analysis
MH  - Unsafe Sex
PMC - PMC6629075
COIS- The authors have declared that no competing interests exist.
EDAT- 2019/07/16 06:00
MHDA- 2020/03/10 06:00
CRDT- 2019/07/16 06:00
PHST- 2018/11/15 00:00 [received]
PHST- 2019/06/21 00:00 [accepted]
PHST- 2019/07/16 06:00 [entrez]
PHST- 2019/07/16 06:00 [pubmed]
PHST- 2020/03/10 06:00 [medline]
AID - PONE-D-18-32883 [pii]
AID - 10.1371/journal.pone.0219361 [doi]
PST - epublish
SO  - PLoS One. 2019 Jul 15;14(7):e0219361. doi: 10.1371/journal.pone.0219361. 
      eCollection 2019.

PMID- 31287620
OWN - NLM
STAT- MEDLINE
DCOM- 20200427
LR  - 20210110
IS  - 1758-2652 (Electronic)
IS  - 1758-2652 (Linking)
VI  - 22
IP  - 7
DP  - 2019 Jul
TI  - Cost-per-diagnosis as a metric for monitoring cost-effectiveness of HIV testing 
      programmes in low-income settings in southern Africa: health economic and 
      modelling analysis.
PG  - e25325
LID - 10.1002/jia2.25325 [doi]
LID - e25325
AB  - INTRODUCTION: As prevalence of undiagnosed HIV declines, it is unclear whether 
      testing programmes will be cost-effective. To guide their HIV testing programmes, 
      countries require appropriate metrics that can be measured. The 
      cost-per-diagnosis is potentially a useful metric. METHODS: We simulated a series 
      of setting-scenarios for adult HIV epidemics and ART programmes typical of 
      settings in southern Africa using an individual-based model and projected forward 
      from 2018 under two policies: (i) a minimum package of "core" testing (i.e. 
      testing in pregnant women, for diagnosis of symptoms, in sex workers, and in men 
      coming forward for circumcision) is conducted, and (ii) core-testing as above 
      plus additional testing beyond this ("additional-testing"), for which we specify 
      different rates of testing and various degrees to which those with HIV are more 
      likely to test than those without HIV. We also considered a plausible range of 
      unit test costs. The aim was to assess the relationship between 
      cost-per-diagnosis and the incremental cost-effectiveness ratio (ICER) of the 
      additional-testing policy. The discount rate used in the base case was 3% per 
      annum (costs in 2018 U.S. dollars). RESULTS: There was a strong graded 
      relationship between the cost-per-diagnosis and the ICER. Overall, the ICER was 
      below $500 per-DALY-averted (the cost-effectiveness threshold used in primary 
      analysis) so long as the cost-per-diagnosis was below $315. This threshold 
      cost-per-diagnosis was similar according to epidemic and programmatic features 
      including the prevalence of undiagnosed HIV, the HIV incidence and a measure of 
      HIV programme quality (the proportion of HIV diagnosed people having a viral load 
      <1000 copies/mL). However, restricting to women, additional-testing did not 
      appear cost-effective even at a cost-per-diagnosis of below $50, while 
      restricting to men additional-testing was cost-effective up to a 
      cost-per-diagnosis of $585. The threshold cost per diagnosis for testing in men 
      to be cost-effective fell to $256 when the cost-effectiveness threshold was $300 
      instead of $500, and to $81 when considering a discount rate of 10% per annum. 
      CONCLUSIONS: For testing programmes in low-income settings in southern African 
      there is an extremely strong relationship between the cost-per-diagnosis and the 
      cost-per-DALY averted, indicating that the cost-per-diagnosis can be used to 
      monitor the cost-effectiveness of testing programmes.
CI  - © 2019 The Authors. Journal of the International AIDS Society published by John 
      Wiley & Sons Ltd on behalf of the International AIDS Society.
FAU - Phillips, Andrew N
AU  - Phillips AN
AUID- ORCID: 0000-0003-2384-4807
AD  - Institute for Global Health, UCL, London, UK.
FAU - Cambiano, Valentina
AU  - Cambiano V
AUID- ORCID: 0000-0003-0700-105X
AD  - Institute for Global Health, UCL, London, UK.
FAU - Nakagawa, Fumiyo
AU  - Nakagawa F
AD  - Institute for Global Health, UCL, London, UK.
FAU - Bansi-Matharu, Loveleen
AU  - Bansi-Matharu L
AUID- ORCID: 0000-0002-0233-7622
AD  - Institute for Global Health, UCL, London, UK.
FAU - Wilson, David
AU  - Wilson D
AUID- ORCID: 0000-0002-7829-3478
AD  - Burnet Institute, Melbourne, Australia.
FAU - Jani, Ilesh
AU  - Jani I
AD  - National Institute of Health, Maputo, Mozambique.
FAU - Apollo, Tsitsi
AU  - Apollo T
AD  - Ministry of Health, Zimbabwe, Harare, Zimbabwe.
FAU - Sculpher, Mark
AU  - Sculpher M
AD  - Centre for Health Economics, University of York, York, UK.
FAU - Hallett, Timothy
AU  - Hallett T
AD  - Department of Infectious Disease Epidemiology, Imperial College London, London, 
      UK.
FAU - Kerr, Cliff
AU  - Kerr C
AD  - Burnet Institute, Melbourne, Australia.
AD  - University of Sydney, Sydney, Australia.
FAU - van Oosterhout, Joep J
AU  - van Oosterhout JJ
AD  - Dignitas International, Zomba, Malawi.
AD  - College of Medicine, Blantyre, Malawi.
FAU - Eaton, Jeffrey W
AU  - Eaton JW
AUID- ORCID: 0000-0001-7728-728X
AD  - Department of Infectious Disease Epidemiology, Imperial College London, London, 
      UK.
FAU - Estill, Janne
AU  - Estill J
AD  - Institute of Global Health, University of Geneva, Geneva, Switzerland.
AD  - Institute of Mathematical Statistics and Actuarial Science, University of Bern, 
      Bern, Switzerland.
FAU - Williams, Brian
AU  - Williams B
AD  - SACEMA, Stellenbosch University, Stellenbosch, South Africa.
FAU - Doi, Naoko
AU  - Doi N
AD  - Clinton Health Access Initiative (CHAI), NY, USA.
FAU - Cowan, Frances
AU  - Cowan F
AUID- ORCID: 0000-0003-3087-4422
AD  - CeSHHAR, Harare, Zimbabwe.
AD  - Liverpool School of Tropical Medicine, Liverpool, UK.
FAU - Keiser, Olivia
AU  - Keiser O
AD  - Institute of Global Health, University of Geneva, Geneva, Switzerland.
FAU - Ford, Deborah
AU  - Ford D
AD  - MRC Clinical Trials Unit at UCL, UCL, London, UK.
FAU - Hatzold, Karin
AU  - Hatzold K
AUID- ORCID: 0000-0002-5117-3732
AD  - PSI, Harare, Zimbabwe.
FAU - Barnabas, Ruanne
AU  - Barnabas R
AD  - University of Washington, Seattle, WA, USA.
FAU - Ayles, Helen
AU  - Ayles H
AD  - ZAMBART, Lusaka, Zambia.
FAU - Meyer-Rath, Gesine
AU  - Meyer-Rath G
AD  - Health Economics and Epidemiology Research Office, Department of Internal 
      Medicine, Faculty of Health Sciences, University of the Witwatersrand, 
      Johannesburg, South Africa.
AD  - Department for Global Health, Boston University, Boston, MA, USA.
FAU - Nelson, Lisa
AU  - Nelson L
AD  - CDC Uganda, Kampala, Uganda.
FAU - Johnson, Cheryl
AU  - Johnson C
AD  - World Health Organisation, Geneva, Switzerland.
FAU - Baggaley, Rachel
AU  - Baggaley R
AD  - World Health Organisation, Geneva, Switzerland.
FAU - Fakoya, Ade
AU  - Fakoya A
AD  - The Global Fund, Geneva, Switzerland.
FAU - Jahn, Andreas
AU  - Jahn A
AD  - Ministry of Health, Lilongwe, Malawi.
FAU - Revill, Paul
AU  - Revill P
AD  - Centre for Health Economics, University of York, York, UK.
LA  - eng
GR  - D43 TW009539/TW/FIC NIH HHS/United States
GR  - MR/R015600/1/MRC_/Medical Research Council/United Kingdom
GR  - MC_UU_12023/23/MRC_/Medical Research Council/United Kingdom
GR  - 001/WHO_/World Health Organization/International
GR  - R01 MH110296/MH/NIMH NIH HHS/United States
GR  - P30 AI027757/AI/NIAID NIH HHS/United States
PT  - Journal Article
PT  - Research Support, Non-U.S. Gov't
PL  - Switzerland
TA  - J Int AIDS Soc
JT  - Journal of the International AIDS Society
JID - 101478566
SB  - IM
MH  - Adult
MH  - Africa, Southern/epidemiology
MH  - Circumcision, Male
MH  - *Cost-Benefit Analysis
MH  - Female
MH  - HIV Infections/*diagnosis/epidemiology
MH  - HIV-1
MH  - Humans
MH  - Male
MH  - Mass Screening/*economics
MH  - *Poverty
MH  - Pregnancy
MH  - Risk Factors
MH  - Sex Workers
MH  - Viral Load
PMC - PMC6615491
OTO - NOTNLM
OT  - HIV
OT  - cost-effectiveness
OT  - health systems
OT  - modelling
OT  - testing
EDAT- 2019/07/10 06:00
MHDA- 2020/04/28 06:00
CRDT- 2019/07/10 06:00
PHST- 2018/11/16 00:00 [received]
PHST- 2019/05/22 00:00 [accepted]
PHST- 2019/07/10 06:00 [entrez]
PHST- 2019/07/10 06:00 [pubmed]
PHST- 2020/04/28 06:00 [medline]
AID - JIA225325 [pii]
AID - 10.1002/jia2.25325 [doi]
PST - ppublish
SO  - J Int AIDS Soc. 2019 Jul;22(7):e25325. doi: 10.1002/jia2.25325.

PMID- 31269034
OWN - NLM
STAT- MEDLINE
DCOM- 20200220
LR  - 20200309
IS  - 1932-6203 (Electronic)
IS  - 1932-6203 (Linking)
VI  - 14
IP  - 7
DP  - 2019
TI  - Drug resistance from preferred antiretroviral regimens for HIV infection in South 
      Africa: A modeling study.
PG  - e0218649
LID - 10.1371/journal.pone.0218649 [doi]
LID - e0218649
AB  - BACKGROUND: Tenofovir-containing regimens comprise the preferred first-line 
      antiretroviral therapy (ART) in many countries including South Africa, where 
      utilization of second-line regimens is limited. Considerable HIV drug resistance 
      has occurred among persons failing tenofovir-containing first-line ART. We 
      evaluated drug resistance at the population level using mathematical modeling. 
      SETTING: Heterosexual HIV epidemic in KwaZulu-Natal, South Africa. METHODS: We 
      constructed a stochastic individual-based model and simulated scenarios of ART 
      implementation, either CD4-based (threshold < 500 cells/mL) or Fast-track (81% 
      coverage by 2020), with consideration of major drug-associated mutations (M184V, 
      K65R and non-nucleoside reverse transcriptase inhibitor (NNRTI)). Using base case 
      and uncertainty analyses, we assessed (majority) drug resistance levels. RESULTS: 
      By 2030, the median total resistance (proportion of HIV-infected persons with 
      drug resistance) is predicted to reach 31.4% (interquartile range (IQR): 
      16.5%-50.2%) with CD4-based ART, decreasing to 14.5% (IQR: 7.7%-25.8%) with 
      Fast-track implementation. In both scenarios, we find comparably high prevalence 
      (~80%) of acquired NNRTI-associated, M184V and K65R mutations. Over 48% of 
      individuals with acquired resistance harbor dual, 44% triple and 7% just single 
      drug mutations. Drug-resistant HIV is predicted to comprise 40% (IQR: 27%-50%) of 
      incident infections, while 70% of prevalent transmitted resistance is 
      NNRTI-associated. At 2018, the projected total resistance is 15% (IQR: 7.5%-25%), 
      with 18% (IQR: 13%-24%) of incident infections from transmitted drug-resistant 
      HIV. CONCLUSIONS: WHO-recommended preferred first-line ART could lead to 
      substantial drug resistance. Effective surveillance of HIV drug resistance and 
      utilization of second-line as well as alternative first-line regimens is crucial.
FAU - Abbas, Ume L
AU  - Abbas UL
AUID- ORCID: 0000-0002-2075-3179
AD  - Department of Medicine, Section of Infectious Diseases and Department of 
      Molecular Virology and Microbiology, Baylor College of Medicine, Houston, Texas, 
      United States of America.
AD  - Departments of Quantitative Health Sciences and Infectious Disease, Cleveland 
      Clinic, Cleveland, Ohio, United States of America.
FAU - Glaubius, Robert L
AU  - Glaubius RL
AD  - Departments of Quantitative Health Sciences and Infectious Disease, Cleveland 
      Clinic, Cleveland, Ohio, United States of America.
FAU - Ding, Yajun
AU  - Ding Y
AD  - Department of Medicine, Section of Infectious Diseases and Department of 
      Molecular Virology and Microbiology, Baylor College of Medicine, Houston, Texas, 
      United States of America.
FAU - Hood, Gregory
AU  - Hood G
AD  - Pittsburgh Supercomputing Center, Carnegie Mellon University, Pittsburgh, 
      Pennsylvania, United States of America.
LA  - eng
PT  - Journal Article
PT  - Research Support, Non-U.S. Gov't
DEP - 20190703
PL  - United States
TA  - PLoS One
JT  - PloS one
JID - 101285081
RN  - 0 (CD4 Antigens)
RN  - 0 (Reverse Transcriptase Inhibitors)
RN  - 99YXE507IL (Tenofovir)
SB  - IM
MH  - Adult
MH  - Antiretroviral Therapy, Highly Active/*adverse effects
MH  - CD4 Antigens/drug effects
MH  - Drug Resistance, Viral/*drug effects
MH  - Female
MH  - HIV Infections/*drug therapy/epidemiology/virology
MH  - HIV-1/drug effects/pathogenicity
MH  - Heterosexuality
MH  - Humans
MH  - Male
MH  - *Models, Theoretical
MH  - Reverse Transcriptase Inhibitors/adverse effects/therapeutic use
MH  - South Africa/epidemiology
MH  - Tenofovir/adverse effects/therapeutic use
MH  - Viral Load/drug effects
PMC - PMC6609148
COIS- The authors have declared that no competing interests exist.
EDAT- 2019/07/04 06:00
MHDA- 2020/02/23 06:00
CRDT- 2019/07/04 06:00
PHST- 2018/08/16 00:00 [received]
PHST- 2019/06/06 00:00 [accepted]
PHST- 2019/07/04 06:00 [entrez]
PHST- 2019/07/04 06:00 [pubmed]
PHST- 2020/02/23 06:00 [medline]
AID - PONE-D-18-24244 [pii]
AID - 10.1371/journal.pone.0218649 [doi]
PST - epublish
SO  - PLoS One. 2019 Jul 3;14(7):e0218649. doi: 10.1371/journal.pone.0218649. 
      eCollection 2019.

PMID- 31260360
OWN - NLM
STAT- MEDLINE
DCOM- 20201008
LR  - 20210323
IS  - 1544-5208 (Electronic)
IS  - 0278-2715 (Print)
IS  - 0278-2715 (Linking)
VI  - 38
IP  - 7
DP  - 2019 Jul
TI  - Epidemiological And Health Systems Implications Of Evolving HIV And Hypertension 
      In South Africa And Kenya.
PG  - 1173-1181
LID - 10.1377/hlthaff.2018.05287 [doi]
AB  - Health systems in sub-Saharan Africa are facing an ongoing HIV epidemic and 
      increasing burden of noncommunicable disease. With the focus shifting to the 
      development of comprehensive primary health care and chronic disease treatment, 
      multidisease modeling is integral to estimating future health care needs. We 
      extended an established agent-based model of HIV transmission to include 
      hypertension in two rural settings: KwaZulu-Natal, South Africa, and western 
      Kenya. We estimated that from 2018 to 2028 hypertension prevalence would increase 
      from 40 percent to 46 percent in KwaZulu-Natal and from 29 percent to 35 percent 
      in western Kenya, while HIV prevalence is stabilizing and predicted to decrease. 
      As the health system burden in sub-Saharan Africa is changing, innovative chronic 
      disease treatment and the broadening of successful programs, such as integrated 
      HIV and noncommunicable disease care, are necessary to reach universal health 
      care coverage.
FAU - Osetinsky, Brianna
AU  - Osetinsky B
AD  - Brianna Osetinsky is a PhD candidate in the Department of Health Services, 
      Policy, and Practice, Brown University School of Public Health, in Providence, 
      Rhode Island.
FAU - Hontelez, Jan A C
AU  - Hontelez JAC
AD  - Jan A. C. Hontelez is an assistant professor in the Department of Public Health 
      at Erasmus MC, Erasmus University Rotterdam, in the Netherlands, and at the 
      Heidelberg Institute of Global Health, Heidelberg University, in Germany.
FAU - Lurie, Mark N
AU  - Lurie MN
AD  - Mark N. Lurie is an associate professor in the Department of Epidemiology, Brown 
      University School of Public Health.
FAU - McGarvey, Stephen T
AU  - McGarvey ST
AD  - Stephen T. McGarvey is director of the International Health Institute and a 
      professor in the Department of Epidemiology, both at the Brown University School 
      of Public Health.
FAU - Bloomfield, Gerald S
AU  - Bloomfield GS
AD  - Gerald S. Bloomfield is an associate professor in the Department of Medicine and 
      Global Health, Duke University School of Medicine, in Durham, North Carolina.
FAU - Pastakia, Sonak D
AU  - Pastakia SD
AD  - Sonak D. Pastakia is a professor of pharmacy practice with the Purdue Kenya 
      Partnership, Purdue University College of Pharmacy, in Eldoret, Kenya.
FAU - Wamai, Richard
AU  - Wamai R
AD  - Richard Wamai is an associate professor in the Department of Cultures, Societies, 
      and Global Studies, Northeastern University, in Boston, Massachusetts.
FAU - Bärnighausen, Till
AU  - Bärnighausen T
AD  - Till Bärnighausen is the Alexander von Humboldt University Professor and director 
      of the Heidelberg Institute of Global Health, Heidelberg University. He is also 
      senior faculty at the Africa Health Research Institute, in Somkhele, South 
      Africa, and an adjunct professor of global health at the Harvard T. H. Chan 
      School of Public Health, in Boston.
FAU - de Vlas, Sake J
AU  - de Vlas SJ
AD  - Sake J. de Vlas is a professor in the Department of Public Health at Erasmus MC, 
      Erasmus University Rotterdam.
FAU - Galárraga, Omar
AU  - Galárraga O
AD  - Omar Galárraga ( omar_galarraga@brown.edu ) is an associate professor in the 
      Department of Health Services, Policy, and Practice, Brown University School of 
      Public Health.
LA  - eng
GR  - P2C HD041020/HD/NICHD NIH HHS/United States
GR  - P30 AI042853/AI/NIAID NIH HHS/United States
PT  - Journal Article
PT  - Research Support, N.I.H., Extramural
PT  - Research Support, Non-U.S. Gov't
PL  - United States
TA  - Health Aff (Millwood)
JT  - Health affairs (Project Hope)
JID - 8303128
SB  - IM
MH  - Adult
MH  - Chronic Disease/*therapy
MH  - *Delivery of Health Care
MH  - Female
MH  - HIV Infections/drug therapy/*epidemiology
MH  - Humans
MH  - Hypertension/drug therapy/*epidemiology
MH  - Kenya/epidemiology
MH  - Male
MH  - Noncommunicable Diseases/*epidemiology
MH  - Prevalence
MH  - Primary Health Care
MH  - Rural Population/statistics & numerical data
MH  - South Africa/epidemiology
PMC - PMC7983613
MID - NIHMS1678693
EDAT- 2019/07/02 06:00
MHDA- 2020/10/09 06:00
CRDT- 2019/07/02 06:00
PHST- 2019/07/02 06:00 [entrez]
PHST- 2019/07/02 06:00 [pubmed]
PHST- 2020/10/09 06:00 [medline]
AID - 10.1377/hlthaff.2018.05287 [doi]
PST - ppublish
SO  - Health Aff (Millwood). 2019 Jul;38(7):1173-1181. doi: 10.1377/hlthaff.2018.05287.

PMID- 31155416
OWN - NLM
STAT- MEDLINE
DCOM- 20200928
LR  - 20200928
IS  - 1873-2518 (Electronic)
IS  - 0264-410X (Linking)
VI  - 37
IP  - 29
DP  - 2019 Jun 27
TI  - Modeling HPV vaccination scale-up among urban young men who have sex with men in 
      the context of HIV.
PG  - 3883-3891
LID - S0264-410X(19)30671-1 [pii]
LID - 10.1016/j.vaccine.2019.05.047 [doi]
AB  - INTRODUCTION: Young men who have sex with men (YMSM) are at high risk to contract 
      human papillomavirus (HPV). While an effective vaccination exists, its use among 
      YMSM is markedly lower compared to non-MSM and women. This study compares scaling 
      up HPV vaccination in conjunction with other prevention strategies. METHODS: An 
      agent-based model of urban YMSM (≤26 years of age) reflective of the demography 
      of Philadelphia, PA, simulated for up to ten years of follow-up to examine anal 
      and oral transmission of the HPV genotypes covered in the nonavalent (9v) 
      vaccine: 6, 11, 16, 18, 31, 33, 45, 52, 58. Starting HPV prevalences ranged from 
      a high of 18% (type 6) to a low of 6% (type 31); overall 65% of individuals 
      carried any HPV genotype. Simulated levels of vaccination were ranged from 0% to 
      13% (present-day level), 25%, 50%, 80% (Healthy People 2020 target), and 100% in 
      conjunction with condom use and HIV seroadaptive practices. The primary outcome 
      was the relative reduction in HPV infection. RESULTS: Compared to present-day 
      vaccination levels (13%), scaling-up vaccination led to expected declines in 
      10-year post-simulation HPV prevalence. Anal HPV (any 9v types) declined by 9%, 
      27%, 46%, and 58% at vaccination levels of 25%, 50%, 80%, and 100%, respectively. 
      Similarly, oral HPV (any 9v types) declined by 11%, 33%, 57%, and 71% across the 
      same levels of vaccine uptake. Comparing the prevention strategies, condoms 
      blocked the greatest number of anal transmissions when vaccination was at or 
      below present-day levels. For oral transmission, vaccination was superior to 
      condom use at all levels of coverage. CONCLUSIONS: Public health HPV preventions 
      strategies should continue to emphasize the complementary roles of condoms and 
      vaccination, especially for preventing oral infection. Improving vaccination 
      coverage will ultimately have the greatest impact on reducing HPV infection among 
      YMSM.
CI  - Copyright © 2019 Elsevier Ltd. All rights reserved.
FAU - Goldstein, Neal D
AU  - Goldstein ND
AD  - Department of Pediatrics, Christiana Care Health System, 4745 Ogletown-Stanton 
      Road, MAP 1, Suite 116, Newark, DE 19713, United States; Department of 
      Epidemiology and Biostatistics, Drexel University Dornsife School of Public 
      Health, 3215 Market St., Philadelphia, PA 19104, United States. Electronic 
      address: ng338@drexel.edu.
FAU - LeVasseur, Michael T
AU  - LeVasseur MT
AD  - Department of Epidemiology and Biostatistics, Drexel University Dornsife School 
      of Public Health, 3215 Market St., Philadelphia, PA 19104, United States.
FAU - Tran, Nguyen K
AU  - Tran NK
AD  - Department of Epidemiology and Biostatistics, Drexel University Dornsife School 
      of Public Health, 3215 Market St., Philadelphia, PA 19104, United States.
FAU - Purtle, Jonathan
AU  - Purtle J
AD  - Department of Health Management and Policy, Drexel University Dornsife School of 
      Public Health, 3215 Market St., Philadelphia, PA 19104, United States.
FAU - Welles, Seth L
AU  - Welles SL
AD  - Department of Epidemiology and Biostatistics, Drexel University Dornsife School 
      of Public Health, 3215 Market St., Philadelphia, PA 19104, United States.
FAU - Eppes, Stephen C
AU  - Eppes SC
AD  - Department of Pediatrics, Christiana Care Health System, 4745 Ogletown-Stanton 
      Road, MAP 1, Suite 116, Newark, DE 19713, United States.
LA  - eng
PT  - Comparative Study
PT  - Journal Article
PT  - Research Support, Non-U.S. Gov't
DEP - 20190530
PL  - Netherlands
TA  - Vaccine
JT  - Vaccine
JID - 8406899
RN  - 0 (Papillomavirus Vaccines)
SB  - IM
MH  - Adolescent
MH  - Adult
MH  - Computer Simulation
MH  - HIV Infections/*epidemiology
MH  - Health Knowledge, Attitudes, Practice
MH  - Homosexuality, Male
MH  - Humans
MH  - Male
MH  - Papillomavirus Infections/*prevention & control/*transmission
MH  - Papillomavirus Vaccines/*administration & dosage
MH  - Patient Acceptance of Health Care
MH  - Philadelphia/epidemiology
MH  - Prevalence
MH  - *Sexual and Gender Minorities
MH  - Surveys and Questionnaires
MH  - Urban Population
MH  - Vaccination/*statistics & numerical data
MH  - Young Adult
OTO - NOTNLM
OT  - Disease modeling
OT  - Epidemiology
OT  - Human papillomavirus
OT  - Sexual and gender minority
OT  - Sexually transmitted diseases
EDAT- 2019/06/04 06:00
MHDA- 2020/09/29 06:00
CRDT- 2019/06/04 06:00
PHST- 2019/02/05 00:00 [received]
PHST- 2019/05/10 00:00 [revised]
PHST- 2019/05/13 00:00 [accepted]
PHST- 2019/06/04 06:00 [pubmed]
PHST- 2020/09/29 06:00 [medline]
PHST- 2019/06/04 06:00 [entrez]
AID - S0264-410X(19)30671-1 [pii]
AID - 10.1016/j.vaccine.2019.05.047 [doi]
PST - ppublish
SO  - Vaccine. 2019 Jun 27;37(29):3883-3891. doi: 10.1016/j.vaccine.2019.05.047. Epub 
      2019 May 30.

PMID- 31143944
OWN - NLM
STAT- MEDLINE
DCOM- 20210106
LR  - 20211203
IS  - 1537-6591 (Electronic)
IS  - 1058-4838 (Print)
IS  - 1058-4838 (Linking)
VI  - 70
IP  - 6
DP  - 2020 Mar 3
TI  - Implementation of Syringe Services Programs to Prevent Rapid Human 
      Immunodeficiency Virus Transmission in Rural Counties in the United States: A 
      Modeling Study.
PG  - 1096-1102
LID - 10.1093/cid/ciz321 [doi]
AB  - BACKGROUND: Syringe services programs (SSPs) are effective venues for delivering 
      harm-reduction services to people who inject drugs (PWID). However, SSPs often 
      face significant barriers to implementation, particularly in the absence of known 
      human immunodeficiency virus (HIV) outbreaks. METHODS: Using an agent-based 
      model, we simulated HIV transmission in Scott County, Indiana, a rural county 
      with a 1.7% prevalence of injection drug use. We compared outcomes arising in the 
      absence of an SSP, in the presence of a pre-existing SSP, and with implementation 
      of an SSP after the detection of an HIV outbreak among PWID over 5 years 
      following the introduction of a single infection into the network. RESULTS: In 
      the absence of an SSP, the model predicted an average of 176 infections among 
      PWID over 5 years or an incidence rate of 12.1/100 person-years. Proactive 
      implementation averted 154 infections and decreased incidence by 90.3%. With 
      reactive implementation beginning operations 10 months after the first infection, 
      an SSP would prevent 107 infections and decrease incidence by 60.8%. Reductions 
      in incidence were also observed among people who did not inject drugs. 
      CONCLUSIONS: Based on model predictions, proactive implementation of an SSP in 
      Scott County had the potential to avert more HIV infections than reactive 
      implementation after the detection of an outbreak. The predicted impact of 
      reactive SSP implementation was highly dependent on timely implementation after 
      detecting the earliest infections. Consequently, there is a need for expanded 
      proactive SSP implementation in the context of enhanced monitoring of outbreak 
      vulnerability in Scott County and similar rural contexts.
CI  - © The Author(s) 2019. Published by Oxford University Press for the Infectious 
      Diseases Society of America. All rights reserved. For permissions, e-mail: 
      journals.permissions@oup.com.
FAU - Goedel, William C
AU  - Goedel WC
AD  - Department of Epidemiology, School of Public Health, Brown University, 
      Providence, Rhode Island.
FAU - King, Maximilian R F
AU  - King MRF
AD  - Department of Epidemiology, School of Public Health, Brown University, 
      Providence, Rhode Island.
FAU - Lurie, Mark N
AU  - Lurie MN
AD  - Department of Epidemiology, School of Public Health, Brown University, 
      Providence, Rhode Island.
FAU - Galea, Sandro
AU  - Galea S
AD  - Department of Epidemiology, School of Public Health, Boston University, 
      Massachusetts.
FAU - Townsend, Jeffrey P
AU  - Townsend JP
AD  - Department of Ecology and Evolutionary Biology, Yale University, New Haven, 
      Connecticut.
AD  - Program in Computational Biology and Bioinformatics, Yale University, New Haven, 
      Connecticut.
AD  - Department of Biostatistics, School of Public Health, Yale University, New Haven, 
      Connecticut.
FAU - Galvani, Alison P
AU  - Galvani AP
AD  - Department of Ecology and Evolutionary Biology, Yale University, New Haven, 
      Connecticut.
AD  - Program in Computational Biology and Bioinformatics, Yale University, New Haven, 
      Connecticut.
AD  - Center for Infectious Disease Modeling and Analysis, School of Public Health, 
      Yale University, New Haven, Connecticut.
FAU - Friedman, Samuel R
AU  - Friedman SR
AD  - National Development and Research Institutes, Inc, New York, New York.
FAU - Marshall, Brandon D L
AU  - Marshall BDL
AD  - Department of Epidemiology, School of Public Health, Brown University, 
      Providence, Rhode Island.
LA  - eng
GR  - DP2 DA040236/DA/NIDA NIH HHS/United States
GR  - P20 GM125507/GM/NIGMS NIH HHS/United States
GR  - R25 MH083620/MH/NIMH NIH HHS/United States
PT  - Journal Article
PT  - Research Support, N.I.H., Extramural
PL  - United States
TA  - Clin Infect Dis
JT  - Clinical infectious diseases : an official publication of the Infectious Diseases 
      Society of America
JID - 9203213
RN  - 0 (Pharmaceutical Preparations)
SB  - IM
MH  - HIV
MH  - *HIV Infections/epidemiology/prevention & control
MH  - Humans
MH  - Indiana
MH  - Kentucky
MH  - Needle-Exchange Programs
MH  - *Pharmaceutical Preparations
MH  - *Substance Abuse, Intravenous/complications/epidemiology
MH  - Syringes
MH  - United States/epidemiology
PMC - PMC7319062
OTO - NOTNLM
OT  - HIV
OT  - agent-based modeling
OT  - injection drug use
OT  - rural health
OT  - syringe services
EDAT- 2019/05/31 06:00
MHDA- 2021/01/07 06:00
CRDT- 2019/05/31 06:00
PHST- 2019/01/07 00:00 [received]
PHST- 2019/04/16 00:00 [accepted]
PHST- 2019/05/31 06:00 [pubmed]
PHST- 2021/01/07 06:00 [medline]
PHST- 2019/05/31 06:00 [entrez]
AID - 5506442 [pii]
AID - ciz321 [pii]
AID - 10.1093/cid/ciz321 [doi]
PST - ppublish
SO  - Clin Infect Dis. 2020 Mar 3;70(6):1096-1102. doi: 10.1093/cid/ciz321.

PMID- 31095100
OWN - NLM
STAT- MEDLINE
DCOM- 20200506
LR  - 20210109
IS  - 1537-4521 (Electronic)
IS  - 0148-5717 (Print)
IS  - 0148-5717 (Linking)
VI  - 46
IP  - 6
DP  - 2019 Jun
TI  - Proportion of Incident Human Immunodeficiency Virus Cases Among Men Who Have Sex 
      With Men Attributable to Gonorrhea and Chlamydia: A Modeling Analysis.
PG  - 357-363
LID - 10.1097/OLQ.0000000000000980 [doi]
AB  - BACKGROUND: Sexually transmitted infections (STIs) are associated with an 
      increased risk of human immunodeficiency virus (HIV) acquisition and 
      transmission. We estimated the proportion of HIV incidence among men who have sex 
      with men attributable to infection with the 2 most common bacterial STIs, 
      Neisseria gonorrhoeae (NG) and Chlamydia trachomatis (CT). METHODS: We used a 
      stochastic, agent-based model of a sexual network of MSM with cocirculating HIV, 
      NG, and CT infections. Relative risk (RR) multipliers, specific to anatomic site 
      of infection, modified the risk of HIV transmission and acquisition based on STI 
      status. We estimated the effect of NG and CT on HIV incidence overall and on HIV 
      acquisition and HIV transmission separately. Each scenario was simulated for 10 
      years. The population attributable fraction (PAF) was determined for each 
      combination of RRs by comparing the incidence in the final year of a scenario to 
      a scenario in which the RRs associated with NG and CT were set to 1.0. RESULTS: 
      Overall, 10.2% (interquartile range [IQR], 7.9-12.4) of HIV infections were 
      attributable to NG/CT infection. Then in sensitivity analyses, the PAF for HIV 
      transmission ranged from 3.1% (IQR, 0.5-5.2) to 20.4% (IQR, 17.8-22.5) and the 
      PAF for HIV acquisition ranged from 2.0% (IQR, -0.7 to 4.3) to 13.8% (IQR, 
      11.7-16.0). CONCLUSIONS: Despite challenges in estimating the causal impact of 
      NG/CT on HIV risk, modeling is an alternative approach to quantifying plausible 
      ranges of effects given uncertainty in the biological cofactors. Our estimates 
      represent idealized public health interventions in which STI could be maximally 
      prevented, setting targets for real-world STI interventions that seek to reduce 
      HIV incidence.
FAU - Jones, Jeb
AU  - Jones J
FAU - Weiss, Kevin
AU  - Weiss K
FAU - Mermin, Jonathan
AU  - Mermin J
AD  - Centers for Disease Control and Prevention, Atlanta, GA.
FAU - Dietz, Patricia
AU  - Dietz P
AD  - Centers for Disease Control and Prevention, Atlanta, GA.
FAU - Rosenberg, Eli S
AU  - Rosenberg ES
AD  - Department of Epidemiology and Biostatistics, University at Albany, Albany, NY.
FAU - Gift, Thomas L
AU  - Gift TL
AD  - Centers for Disease Control and Prevention, Atlanta, GA.
FAU - Chesson, Harrell
AU  - Chesson H
AD  - Centers for Disease Control and Prevention, Atlanta, GA.
FAU - Sullivan, Patrick S
AU  - Sullivan PS
FAU - Lyles, Cynthia
AU  - Lyles C
AD  - Centers for Disease Control and Prevention, Atlanta, GA.
FAU - Bernstein, Kyle T
AU  - Bernstein KT
AD  - Centers for Disease Control and Prevention, Atlanta, GA.
FAU - Jenness, Samuel M
AU  - Jenness SM
LA  - eng
GR  - R01 AI138783/AI/NIAID NIH HHS/United States
GR  - P30 AI050409/AI/NIAID NIH HHS/United States
GR  - CC999999/ImCDC/Intramural CDC HHS/United States
GR  - U38 PS004646/PS/NCHHSTP CDC HHS/United States
GR  - R21 MH112449/MH/NIMH NIH HHS/United States
PT  - Journal Article
PT  - Research Support, N.I.H., Extramural
PT  - Research Support, U.S. Gov't, P.H.S.
PL  - United States
TA  - Sex Transm Dis
JT  - Sexually transmitted diseases
JID - 7705941
SB  - IM
MH  - Chlamydia Infections/*epidemiology/transmission
MH  - Gonorrhea/*epidemiology/transmission
MH  - HIV Infections/*epidemiology/prevention & control/transmission
MH  - Homosexuality, Male
MH  - Humans
MH  - Incidence
MH  - Male
MH  - Models, Statistical
MH  - Risk
MH  - Sexual Behavior
MH  - *Sexual and Gender Minorities
MH  - United States/epidemiology
PMC - PMC6530490
MID - NIHMS1519021
COIS- No conflicts to disclose.
EDAT- 2019/05/17 06:00
MHDA- 2020/05/07 06:00
CRDT- 2019/05/17 06:00
PHST- 2019/05/17 06:00 [entrez]
PHST- 2019/05/17 06:00 [pubmed]
PHST- 2020/05/07 06:00 [medline]
AID - 00007435-201906000-00001 [pii]
AID - 10.1097/OLQ.0000000000000980 [doi]
PST - ppublish
SO  - Sex Transm Dis. 2019 Jun;46(6):357-363. doi: 10.1097/OLQ.0000000000000980.

PMID- 30968824
OWN - NLM
STAT- MEDLINE
DCOM- 20200626
LR  - 20220915
IS  - 1560-7917 (Electronic)
IS  - 1025-496X (Print)
IS  - 1025-496X (Linking)
VI  - 24
IP  - 14
DP  - 2019 Apr
TI  - Challenges in modelling the proportion of undiagnosed HIV infections in Sweden.
LID - 10.2807/1560-7917.ES.2019.24.14.1800203 [doi]
LID - 1800203
AB  - BackgroundSweden has a low HIV prevalence. However, among new HIV diagnoses in 
      2016, the proportion of late presenters and migrants was high (59% and 81%, 
      respectively). This poses challenges in estimating the proportion of undiagnosed 
      persons living with HIV (PLHIV).AimTo estimate the proportion of undiagnosed 
      PLHIV in Sweden comparing two models with different demands on data availability 
      and modelling expertise.MethodsAn individual-based stochastic simulation model of 
      HIV positive populations (SSOPHIE) and the incidence method of the European 
      Centre for Disease Prevention and Control (ECDC) HIV Modelling Tool were applied 
      to clinical, surveillance and migration data from Sweden 1980-2016.ResultsSSOPHIE 
      estimated that the proportion of undiagnosed PLHIV in 2013 was 26% (n = 2,100; 
      90% plausibility range (PR): 900-5,000) for all PLHIV, 17% (n = 600; 90% PR: 
      100-2,000) for men who have sex with men (MSM), 35% in male (n = 300; 90% PR: 
      200-700) and 34% in female (n = 400; 90% PR: 200-800) migrants from sub-Saharan 
      Africa (SSA). The estimates for the ECDC model in 2013 were 21% (n = 2,013; 95% 
      confidence interval (CI): 1,831-2,189) for all PLHIV, 15% (n = 369; 95% CI: 
      299-434) for MSM and 21% (n = 530; 95% CI: 436-632) for migrants from 
      SSA.ConclusionsThe proportion of undiagnosed PLHIV in Sweden is uncertain. 
      SSOPHIE estimates had wide PR. The ECDC model estimates were unreliable because 
      migration was not accounted for. Better migration data and estimation methods are 
      required to obtain reliable estimates of proportions of undiagnosed PLHIV in 
      similar settings.
FAU - Andersson, Emmi
AU  - Andersson E
AD  - Division of Clinical Microbiology, Department of Laboratory Medicine, Karolinska 
      Institute, Stockholm, Sweden.
AD  - Department of Clinical Microbiology, Karolinska University Hospital, Stockholm, 
      Sweden.
FAU - Nakagawa, Fumiyo
AU  - Nakagawa F
AD  - Institute for Global Health, University College London, London, United Kingdom.
FAU - van Sighem, Ard
AU  - van Sighem A
AD  - Stichting HIV Monitoring, Amsterdam, the Netherlands.
FAU - Axelsson, Maria
AU  - Axelsson M
AD  - Department of Public Health Analysis and Data Management, Public Health Agency of 
      Sweden, Solna, Sweden.
FAU - Phillips, Andrew N
AU  - Phillips AN
AD  - Institute for Global Health, University College London, London, United Kingdom.
FAU - Sönnerborg, Anders
AU  - Sönnerborg A
AD  - Division of Clinical Microbiology, Department of Laboratory Medicine, Karolinska 
      Institute, Stockholm, Sweden.
AD  - Department of Clinical Microbiology, Karolinska University Hospital, Stockholm, 
      Sweden.
AD  - Department of Infectious Diseases, Karolinska University Hospital, Stockholm, 
      Sweden.
AD  - Unit of Infectious Diseases, Department of Medicine Huddinge, Karolinska 
      Institute, Stockholm, Sweden.
FAU - Albert, Jan
AU  - Albert J
AD  - Department of Clinical Microbiology, Karolinska University Hospital, Stockholm, 
      Sweden.
AD  - Department of Microbiology, Tumor and Cell Biology, Karolinska Institute, 
      Stockholm, Sweden.
LA  - eng
PT  - Journal Article
PL  - Sweden
TA  - Euro Surveill
JT  - Euro surveillance : bulletin Europeen sur les maladies transmissibles = European 
      communicable disease bulletin
JID - 100887452
SB  - IM
MH  - Adult
MH  - Africa South of the Sahara/ethnology
MH  - Female
MH  - HIV Infections/diagnosis/*epidemiology/*transmission
MH  - Homosexuality, Male/*statistics & numerical data
MH  - Humans
MH  - Incidence
MH  - Male
MH  - Models, Statistical
MH  - Prevalence
MH  - Risk Factors
MH  - Sweden/epidemiology
MH  - Transients and Migrants/*statistics & numerical data
MH  - Young Adult
PMC - PMC6462786
OTO - NOTNLM
OT  - HIV infection
OT  - MSM
OT  - epidemiology
OT  - men who have sex with men
OT  - migration
OT  - sexually transmitted infections
COIS- Conflict of interest: None declared.
EDAT- 2019/04/11 06:00
MHDA- 2020/06/27 06:00
CRDT- 2019/04/11 06:00
PHST- 2019/04/11 06:00 [entrez]
PHST- 2019/04/11 06:00 [pubmed]
PHST- 2020/06/27 06:00 [medline]
AID - 1800203 [pii]
AID - 10.2807/1560-7917.ES.2019.24.14.1800203 [doi]
PST - ppublish
SO  - Euro Surveill. 2019 Apr;24(14):1800203. doi: 
      10.2807/1560-7917.ES.2019.24.14.1800203.

PMID- 30890385
OWN - NLM
STAT- MEDLINE
DCOM- 20200814
LR  - 20220408
IS  - 1873-2518 (Electronic)
IS  - 0264-410X (Print)
IS  - 0264-410X (Linking)
VI  - 37
IP  - 16
DP  - 2019 Apr 10
TI  - Targeting and vaccine durability are key for population-level impact and 
      cost-effectiveness of a pox-protein HIV vaccine regimen in South Africa.
PG  - 2258-2267
LID - S0264-410X(19)30291-9 [pii]
LID - 10.1016/j.vaccine.2019.02.073 [doi]
AB  - BACKGROUND: RV144 is to date the only HIV vaccine trial to demonstrate efficacy, 
      albeit rapidly waning over time. The HVTN 702 trial is currently evaluating in 
      South Africa a similar vaccine formulation to that of RV144 for subtype C HIV 
      with additional boosters (pox-protein regimen). Using a detailed stochastic 
      individual-based network model of disease transmission calibrated to the HIV 
      epidemic, we investigate population-level impact and maximum cost of an HIV 
      vaccine to remain cost-effective. METHODS: Consistent with the original 
      pox-protein regimen, we model a primary series of five vaccinations meeting the 
      goal of 50% cumulative efficacy 24 months after the first dose and include 
      two-yearly boosters that maintain durable efficacy over 10 years. We simulate 
      vaccination programs in South Africa starting in 2027 under various vaccine 
      targeting and HIV treatment and prevention assumptions. RESULTS: Our analysis 
      shows that this partially effective vaccine could prevent, at catch-up 
      vaccination with 60% coverage, up to 941,000 (15.6%) new infections between 2027 
      and 2047 assuming current trends of antiretroviral treatment. An impact of up to 
      697,000 (11.5%) infections prevented could be achieved by targeting age cohorts 
      of highest incidence. Economic evaluation indicates that, if treatment scale-up 
      was achieved, vaccination could be cost-effective at a total cost of less than 
      $385 and $62 per 10-year series (cost-effectiveness thresholds of $5,691 and 
      $750). CONCLUSIONS: While a partially effective, rapidly waning vaccine could 
      help to prevent HIV infections, it will not eliminate HIV as a public health 
      priority in sub-Saharan Africa. Vaccination is expected to be most effective 
      under targeted delivery to age groups of highest HIV incidence. Awaiting results 
      of trial, the introduction of vaccination should go in parallel with continued 
      innovation in HIV prevention, including studies to determine the costs of 
      delivery and feasibility and further research into products with greater efficacy
[truncated: 515,393 more chars]
