# Supplementary material for: Modelling HIV/AIDS epidemiological complexity: A scoping review of Agent-Based Models and their application
Source: PLoS One. 2024 Feb 2;19(2):e0297247. doi: 10.1371/journal.pone.0297247 (PMC10836677; doi:10.1371/journal.pone.0297247)
Supplement: S5 Appendix — The database and analysis performed for the study. (ZIP) [file pone.0297247.s005.zip › S6 Scripts Files/ReadME]

                            ##  README   ##

In this folder we shared 10 files that allow the reproductibility of the study results. For this it is necessary a R software plataform and the complete list of files here.

 * Bibliometric Analysis
  - pubmed.txt
  - savedrecs.bib
  - scopus.bib
  - Verified Papers.csv
 * Figures.R
  - dataFromIgraph.R
  - fieldByYear2.R
  - histPlot2.R
 * Tables.R


### Bibliometric Analysis

The file responsibile for the bibliometric analysis is the "Bibliometric Analysis.R". This file upload the datasets from PubMed, Web of Science and Scopus, alsso appended in this folder. It deduplicate the data and generate a csv file of articles to the manual checking of documents. We upload our own verification results ("Verified Papers.csv") to allow reproductibiblity.

The final result of this script is a database called "BASE" that is used in the others scripts: Figures.R and Tables.R.

An additional

### Figures

The "Figures.R" file can be runned just after the Bibliometric Analysis, or can use the "source" function in the line 4. This script also upload three supplementary functions used that differ a little from the original functions of bibliometrix package.

### Tables

The "Tables.R" file also can be runned just after the Bibliometric Analysis, or can use the "source" function in the line 2.


### Session Info

Here we add the Session Information about the R version and overall configurations used.

R version 4.2.1 (2022-06-23 ucrt)
Platform: x86_64-w64-mingw32/x64 (64-bit)
Running under: Windows 10 x64 (build 22621)

Matrix products: default

locale:
[1] LC_COLLATE=Portuguese_Brazil.utf8  LC_CTYPE=Portuguese_Brazil.utf8    LC_MONETARY=Portuguese_Brazil.utf8
[4] LC_NUMERIC=C                       LC_TIME=Portuguese_Brazil.utf8    

attached base packages:
[1] stats     graphics  grDevices utils     datasets  methods   base     

other attached packages:
 [1] ggrepel_0.9.2      graphsim_1.0.2     igraph_1.3.4       RColorBrewer_1.1-3 stargazer_5.2.3    forcats_0.5.1     
 [7] stringr_1.4.0      dplyr_1.0.9        purrr_0.3.4        readr_2.1.2        tidyr_1.1.4        tibble_3.1.8      
[13] ggplot2_3.4.0      tidyverse_1.3.2    bibliometrix_4.1.2

loaded via a namespace (and not attached):
 [1] bitops_1.0-7           fs_1.5.2               bit64_4.0.5            lubridate_1.8.0        httr_1.4.3            
 [6] SnowballC_0.7.0        tools_4.2.1            backports_1.4.1        utf8_1.2.2             R6_2.5.1              
[11] DT_0.23                KernSmooth_2.23-20     DBI_1.1.3              lazyeval_0.2.2         colorspace_2.0-3      
[16] withr_2.5.0            tidyselect_1.1.2       bit_4.0.4              compiler_4.2.1         cli_3.3.0             
[21] rvest_1.0.2            flashClust_1.01-2      xml2_1.3.3             plotly_4.9.4.1         labeling_0.4.2        
[26] caTools_1.18.2         scales_1.2.0           mvtnorm_1.1-3          digest_0.6.29          pubmedR_0.0.3         
[31] rentrez_1.2.3          stringdist_0.9.7       pkgconfig_2.0.3        htmltools_0.5.3        dbplyr_2.2.1          
[36] fastmap_1.1.0          FactoMineR_2.4         htmlwidgets_1.5.4      rlang_1.0.6            readxl_1.4.1          
[41] rstudioapi_0.13        shiny_1.6.0            farver_2.1.1           generics_0.1.3         rscopus_0.6.6         
[46] jsonlite_1.8.0         gtools_3.9.3           vroom_1.5.7            zip_2.2.0              tokenizers_0.2.1      
[51] googlesheets4_1.0.0    magrittr_2.0.1         leaps_3.1              Matrix_1.4-1           bibliometrixData_0.3.0
[56] Rcpp_1.0.7             munsell_0.5.0          fansi_1.0.3            lifecycle_1.0.3        scatterplot3d_0.3-41  
[61] stringi_1.7.4          MASS_7.3-57            gplots_3.1.3           plyr_1.8.7             matrixcalc_1.0-5      
[66] grid_4.2.1             parallel_4.2.1         promises_1.2.0.1       crayon_1.5.1           lattice_0.20-45       
[71] haven_2.5.0            hms_1.1.1              pillar_1.8.0           reprex_2.0.1           XML_3.99-0.10         
[76] glue_1.6.2             tidytext_0.3.1         data.table_1.14.2      modelr_0.1.8           vctrs_0.5.1           
[81] tzdb_0.3.0             httpuv_1.6.5           cellranger_1.1.0       gtable_0.3.0           assertthat_0.2.1      
[86] openxlsx_4.2.5.2       mime_0.12              xtable_1.8-4           broom_1.0.0            dimensionsR_0.0.3     
[91] janeaustenr_0.1.5      later_1.3.0            googledrive_2.0.0      viridisLite_0.4.0      gargle_1.2.0          
[96] cluster_2.1.3          ellipsis_0.3.2 
