# Supplementary material for: Modelling HIV/AIDS epidemiological complexity: A scoping review of Agent-Based Models and their application
Source: PLoS One. 2024 Feb 2;19(2):e0297247. doi: 10.1371/journal.pone.0297247 (PMC10836677; doi:10.1371/journal.pone.0297247)
Supplement: S5 Appendix — The database and analysis performed for the study. (ZIP) [file pone.0297247.s005.zip › S6 Scripts Files/savedrecs_Jenness2017.bib]

@article{ WOS:000391641500100,
Author = {Jenness, Samuel M. and Sharma, Akshay and Goodreau, Steven M. and
   Rosenberg, Eli S. and Weiss, Kevin M. and Hoover, Karen W. and Smith,
   Dawn K. and Sullivan, Patrick},
Title = {Individual HIV Risk versus Population Impact of Risk Compensation after
   HIV Preexposure Prophylaxis Initiation among Men Who Have Sex with Men},
Journal = {PLOS ONE},
Year = {2017},
Volume = {12},
Number = {1},
Month = {JAN 6},
Abstract = {Objectives
   Risk compensation (RC) could reduce or offset the biological prevention
   benefits of HIV pre-exposure prophylaxis (PrEP) among those at
   substantial risk of infection, including men who have sex with men
   (MSM). We investigated the potential extent and causal mechanisms
   through which RC could impact HIV transmission at the population and
   individual levels.
   Methods
   Using a stochastic network-based mathematical model of HIV transmission
   dynamics among MSM in the United States, we simulated RC as a reduction
   in the probability of condom use after initiating PrEP, with
   heterogeneity by PrEP adherence profiles and partnership type in which
   RC occurred. Outcomes were changes to population-level HIV incidence and
   individual-level acquisition risk.
   Results
   When RC was limited to MSM highly/moderately adherent to PrEP, 100\% RC
   (full replacement of condoms) resulted in a 2\% relative decline in
   incidence compared to no RC, but an 8\% relative increase in infection
   risk for MSM on PrEP. This resulted from confounding by indication: RC
   increased the number of MSM indicated for PrEP as a function of more
   condomless anal intercourse among men otherwise not indicated for PrEP;
   this led to an increased PrEP uptake and subsequent decline in
   incidence.
   Conclusions
   RC is unlikely to decrease the prevention impact of PrEP, and in some
   cases RC may be counterintuitively beneficial at the population level.
   This depended on PrEP uptake scaling with behavioral indications. Due to
   the increased acquisition risk associated with RC, however, clinicians
   should continue to support PrEP as a supplement rather than replacement
   of condoms.},
Publisher = {PUBLIC LIBRARY SCIENCE},
Address = {1160 BATTERY STREET, STE 100, SAN FRANCISCO, CA 94111 USA},
Type = {Article},
Language = {English},
Affiliation = {Jenness, SM (Corresponding Author), Emory Univ, Dept Epidemiol, Atlanta, GA 30322 USA.
   Jenness, Samuel M.; Sharma, Akshay; Rosenberg, Eli S.; Weiss, Kevin M.; Sullivan, Patrick, Emory Univ, Dept Epidemiol, Atlanta, GA 30322 USA.
   Goodreau, Steven M., Univ Washington, Dept Anthropol, Seattle, WA 98195 USA.
   Hoover, Karen W.; Smith, Dawn K., Ctr Dis Control \& Prevent, Div HIV AIDS Prevent, Atlanta, GA USA.
   Sullivan, Patrick, Emory Univ, Dept Global Hlth, Atlanta, GA 30322 USA.},
DOI = {10.1371/journal.pone.0169484},
Article-Number = {e0169484},
ISSN = {1932-6203},
Keywords-Plus = {UNITED-STATES; WHITE MEN; PREVENTION; ATLANTA; DISPARITIES; INFECTIONS;
   CHALLENGES; RESISTANCE; CONTINUUM; COHORT},
Research-Areas = {Science \& Technology - Other Topics},
Web-of-Science-Categories  = {Multidisciplinary Sciences},
Author-Email = {samuel.m.jenness@emory.edu},
Affiliations = {Emory University; University of Washington; University of Washington
   Seattle; Centers for Disease Control \& Prevention - USA; Emory
   University},
ResearcherID-Numbers = {Goodreau, Steven M/P-2366-2017
   Sullivan, Patrick Sean/AAX-4604-2021
   Weiss, Kevin/AAI-8250-2020
   },
ORCID-Numbers = {Sullivan, Patrick Sean/0000-0002-7728-0587
   Weiss, Kevin/0000-0001-9669-8236
   Sharma, Akshay/0000-0001-7864-5464
   Jenness, Samuel/0000-0001-8840-105X},
Funding-Acknowledgement = {Centers for Disease Control {[}U38 PS004646]; National Institutes of
   Health {[}R21 HD075662]; Center for AIDS Research at Emory {[}P30
   AI050409]; University of Washington {[}P30 AI027757]},
Funding-Text = {This work was supported by Centers for Disease Control {[}grant: U38
   PS004646], the National Institutes of Health {[}R21 HD075662], the
   Center for AIDS Research at Emory {[}grant: P30 AI050409] and the
   University of Washington {[}grant: P30 AI027757]. The funders had no
   role in study design, data collection and analysis, decision to publish,
   or preparation of the manuscript.},
Cited-References = {{[}Anonymous], 2002, COCHRANE DB SYST REV, DOI {[}10.1002/14651858.CD003255, DOI 10.1002/14651858.CD003255].
   {[}Anonymous], 2014, PREEXP PROPH PREV HI.
   Baeten JM, 2013, CURR HIV-AIDS REP, V10, P142, DOI 10.1007/s11904-013-0157-9.
   Cambiano V, 2016, CURR OPIN HIV AIDS, V11, P56, DOI 10.1097/COH.0000000000000217.
   Carnegie NB, 2015, JAIDS-J ACQ IMM DEF, V69, P119, DOI 10.1097/QAI.0000000000000555.
   Cassell MM, 2006, BMJ-BRIT MED J, V332, P605, DOI 10.1136/bmj.332.7541.605.
   de Wit JBF, 2015, SEX TRANSM INFECT, V91, pA68, DOI 10.1136/sextrans-2015-052270.183.
   Eaton Lisa A, 2007, Curr HIV/AIDS Rep, V4, P165, DOI 10.1007/s11904-007-0024-7.
   Food and Drug Administration, 2012, BACKGR PACK NDA S30.
   Goodreau SM, 2012, PLOS ONE, V7, DOI 10.1371/journal.pone.0050522.
   Grant RM, 2014, LANCET INFECT DIS, V14, P820, DOI 10.1016/S1473-3099(14)70847-3.
   Grant RM, 2010, NEW ENGL J MED, V363, P2587, DOI 10.1056/NEJMoa1011205.
   Gray RH, 2007, LANCET, V369, P657, DOI 10.1016/S0140-6736(07)60313-4.
   Grey Jeremy A, 2016, JMIR Public Health Surveill, V2, pe14, DOI 10.2196/publichealth.5365.
   Hernandez-Romieu AC, 2015, SEX TRANSM DIS, V42, P505, DOI 10.1097/OLQ.0000000000000332.
   Hoots BE, 2016, CLIN INFECT DIS, V63, P672, DOI 10.1093/cid/ciw367.
   Hughes JP, 2012, J INFECT DIS, V205, P358, DOI 10.1093/infdis/jir747.
   Jenness S, 2015, NAT HIV PREV C.
   Jenness SM, 2016, J INFECT DIS, V214, P1800, DOI 10.1093/infdis/jiw223.
   Kelley CF, 2015, CLIN INFECT DIS, V61, P1590, DOI 10.1093/cid/civ664.
   Liu AY, 2016, JAMA INTERN MED, V176, P75, DOI 10.1001/jamainternmed.2015.4683.
   Marcus JL, 2013, PLOS ONE, V8, DOI 10.1371/journal.pone.0081997.
   Marmor M, 2001, J ACQ IMMUN DEF SYND, V27, P472, DOI 10.1097/00126334-200108150-00009.
   McCormack S, 2016, LANCET, V387, P53, DOI 10.1016/S0140-6736(15)00056-2.
   Paz-Bailey G, 2016, AIDS, V30, P1985, DOI 10.1097/QAD.0000000000001139.
   Paz-Bailey G, 2013, MMWR-MORBID MORTAL W, V62, P958.
   Punyacharoensin N, 2016, LANCET HIV, V3, pE94, DOI 10.1016/S2352-3018(15)00056-9.
   Rosenberg ES, 2014, LANCET HIV, V1, pE112, DOI 10.1016/S2352-3018(14)00011-3.
   Scott HM, 2016, AIDS RES THER, V13, DOI 10.1186/s12981-016-0089-8.
   Smith DK, 2015, MMWR-MORBID MORTAL W, V64, P1291, DOI 10.15585/mmwr.mm6446a4.
   Smith DK, 2015, JAIDS-J ACQ IMM DEF, V68, P337, DOI 10.1097/QAI.0000000000000461.
   Sullivan PS, 2015, ANN EPIDEMIOL, V25, P445, DOI 10.1016/j.annepidem.2015.03.006.
   Sullivan PS, 2012, LANCET, V380, P388, DOI 10.1016/S0140-6736(12)60955-6.
   Volk JE, 2015, CLIN INFECT DIS, V61, P1601, DOI 10.1093/cid/civ778.
   Zimmerman PA, 1997, MOL MED, V3, P23, DOI 10.1007/BF03401665.},
Number-of-Cited-References = {35},
Times-Cited = {32},
Usage-Count-Last-180-days = {0},
Usage-Count-Since-2013 = {9},
Journal-ISO = {PLoS One},
Doc-Delivery-Number = {EH3AX},
Web-of-Science-Index = {Science Citation Index Expanded (SCI-EXPANDED)},
Unique-ID = {WOS:000391641500100},
OA = {gold, Green Published},
DA = {2023-08-07},
}
