# Supplementary material for: Modelling HIV/AIDS epidemiological complexity: A scoping review of Agent-Based Models and their application
Source: PLoS One. 2024 Feb 2;19(2):e0297247. doi: 10.1371/journal.pone.0297247 (PMC10836677; doi:10.1371/journal.pone.0297247)
Supplement: S5 Appendix — The database and analysis performed for the study. (ZIP) [file pone.0297247.s005.zip › S6 Scripts Files/savedrecs_Jenness2020.bib]

@article{ WOS:000619186300014,
Author = {Jenness, Samuel M. and Johnson, Jordan A. and Hoover, Karen W. and
   Smith, Dawn K. and Delaney, Kevin P.},
Title = {Modeling an integrated HIV prevention and care continuum to achieve the
   Ending the HIV Epidemic goals},
Journal = {AIDS},
Year = {2020},
Volume = {34},
Number = {14},
Pages = {2103-2113},
Month = {NOV 15},
Abstract = {Objective: We sought to evaluate, which combinations of HIV prevention
   and care activities would have the greatest impact towards reaching the
   US Ending the HIV Epidemic (EHE) plan goals of HIV incidence reduction.
   Design: A stochastic network-based HIV transmission model for men who
   have sex with men (MSM), calibrated to surveillance estimates in the
   Atlanta area, a focal EHE jurisdiction.
   Methods: Model scenarios varied HIV screening rates under different
   assumptions of how HIV-negative MSM would be linked to PrEP initiation,
   and rates of HIV care linkage and retention for those screening
   positive.
   Results: A ten-fold relative increase in HIV screening rates (to
   approximately biannual screening for black and Hispanic MSM and
   quarterly for white MSM) would lead to 43\% of infections averted if
   integrated with PrEP initiation. Improvements focused only on black MSM
   would achieve nearly the same outcome (37\% of infections averted).
   Improvements to HIV care retention would avert 41\% of infections if
   retention rates were improved ten-fold. If both screening and retention
   were jointly improved ten-fold, up to 74\% of cumulative infections
   would be averted. Under this scenario, it would take 4 years to meet the
   75\% EHE goal and 12 years to meet the 90\% goal for Atlanta MSM.
   Conclusion: Reaching the EHE 75\% incidence reduction goals by their
   target dates will require immediate and substantial improvements in HIV
   screening, PrEP, and ART care retention. Meeting these EHE goals in
   target jurisdictions like Atlanta will be possible only by addressing
   the HIV service needs of black MSM. Copyright (C) 2020 Wolters Kluwer
   Health, Inc. All rights reserved.},
Publisher = {LIPPINCOTT WILLIAMS \& WILKINS},
Address = {TWO COMMERCE SQ, 2001 MARKET ST, PHILADELPHIA, PA 19103 USA},
Type = {Article},
Language = {English},
Affiliation = {Jenness, SM (Corresponding Author), Emory Univ, 1520 Clifton Rd, Atlanta, GA 30323 USA.
   Jenness, Samuel M.; Johnson, Jordan A., Emory Univ, Dept Epidemiol, Atlanta, GA 30323 USA.
   Hoover, Karen W.; Smith, Dawn K.; Delaney, Kevin P., Ctr Dis Control \& Prevent, Div HIV AIDS Prevent, Atlanta, GA USA.},
DOI = {10.1097/QAD.0000000000002681},
ISSN = {0269-9370},
EISSN = {1473-5571},
Keywords = {Ending the HIV Epidemic; HIV; HIV care continuum; mathematical model;
   men who have sex with men; preexposure prophylaxis; sexual networks},
Keywords-Plus = {PREEXPOSURE PROPHYLAXIS; ECONOMIC-IMPACT; UNITED-STATES; VIRAL LOAD;
   MEN; SEX; INTERVENTIONS; ENGAGEMENT; RETENTION; DIAGNOSIS},
Research-Areas = {Immunology; Infectious Diseases; Virology},
Web-of-Science-Categories  = {Immunology; Infectious Diseases; Virology},
Author-Email = {samuel.m.jenness@emory.edu},
Affiliations = {Emory University; Centers for Disease Control \& Prevention - USA},
ResearcherID-Numbers = {Delaney, Kevin/HHS-1060-2022
   },
ORCID-Numbers = {Jenness, Samuel/0000-0001-8840-105X},
Funding-Acknowledgement = {Centers for Disease Control and Prevention {[}U38 PS004646]; National
   Institutes of Health {[}R21 MH112449, R01 AI138783]},
Funding-Text = {Thiswork was supported by Centers for Disease Control and Prevention
   cooperative agreement number U38 PS004646 and National Institutes of
   Health grants R21 MH112449 and R01 AI138783.},
Cited-References = {{[}Anonymous], 2021, CTR DIS CONTR PREV.
   Beer L, 2016, JAIDS-J ACQ IMM DEF, V73, P446, DOI 10.1097/QAI.0000000000001125.
   Birger RB, 2014, CLIN INFECT DIS, V58, P274, DOI 10.1093/cid/cit687.
   Borre ED, 2017, J INFECT DIS, V216, P798, DOI 10.1093/infdis/jix349.
   BUCHBINDER SP, 1994, AIDS, V8, P1123, DOI 10.1097/00002030-199408000-00014.
   Centers for Disease Control Prevention, 2019, ANTIBIOTIC RESISTANC, DOI {[}10.15620/cdc:82532, DOI 10.15620/CDC:82532].
   Chan PA, 2019, AIDS PATIENT CARE ST, V33, P434, DOI 10.1089/apc.2019.0064.
   Chan PA, 2016, J INT AIDS SOC, V19, DOI 10.7448/IAS.19.1.20903.
   Chu HT, 2010, EPIDEMIOLOGY, V21, pS25, DOI 10.1097/EDE.0b013e3181ce9950.
   Dailey AF, 2017, MMWR-MORBID MORTAL W, V66, P1300, DOI 10.15585/mmwr.mm6647e1.
   Fauci AS, 2019, JAMA-J AM MED ASSOC, V321, P844, DOI 10.1001/jama.2019.1343.
   Garnett GP, 2011, LANCET, V378, P515, DOI 10.1016/S0140-6736(10)61505-X.
   Goodreau SM, 2012, PLOS ONE, V7, DOI 10.1371/journal.pone.0050522.
   Gopalappa C, 2017, AIDS, V31, P2533, DOI 10.1097/QAD.0000000000001653.
   Grant RM, 2014, LANCET INFECT DIS, V14, P820, DOI 10.1016/S1473-3099(14)70847-3.
   Gueler A, 2017, AIDS, V31, P427, DOI 10.1097/QAD.0000000000001335.
   HIV/AIDS Epidemiology Section of the Georgia Department of Public Health, 2013, HIV SURVEILLANCE SUM.
   HIV.gov, READY SET PREP PROGR.
   Horn T, 2016, J INT AIDS SOC, V19, DOI 10.7448/IAS.19.1.21263.
   Jain KM, 2016, AIDS CARE, V28, P1199, DOI 10.1080/09540121.2016.1164294.
   Jenness SM, 2019, AM J EPIDEMIOL, V188, P743, DOI 10.1093/aje/kwy230.
   Jenness SM, 2018, J STAT SOFTW, V84, P1, DOI 10.18637/jss.v084.i08.
   Jenness SM, 2016, J INFECT DIS, V214, P1800, DOI 10.1093/infdis/jiw223.
   Kasaie P, 2017, JAIDS-J ACQ IMM DEF, V75, P175, DOI 10.1097/QAI.0000000000001354.
   Kelley CF, 2015, CLIN INFECT DIS, V61, P1590, DOI 10.1093/cid/civ664.
   Khanna A, 2015, ANN EPIDEMIOL, V25, P1, DOI 10.1016/j.annepidem.2014.09.012.
   Krebs E, 2020, AIDS, V34, P447, DOI 10.1097/QAD.0000000000002455.
   Krivitsky PN, 2014, J R STAT SOC B, V76, P29, DOI 10.1111/rssb.12014.
   Lelutiu-Weinberger C, 2016, JAIDS-J ACQ IMM DEF, V73, P547, DOI 10.1097/QAI.0000000000001140.
   Little SJ, 1999, J EXP MED, V190, P841, DOI 10.1084/jem.190.6.841.
   Liu AY, 2016, JAMA INTERN MED, V176, P75, DOI 10.1001/jamainternmed.2015.4683.
   Miller WC, 2013, LANCET INFECT DIS, V13, P459, DOI 10.1016/S1473-3099(12)70314-6.
   Mitchell KM, 2019, J INT AIDS SOC, V22, DOI 10.1002/jia2.25246.
   Mugavero MJ, 2013, CLIN INFECT DIS, V57, P1164, DOI 10.1093/cid/cit420.
   Nachega JB, 2014, CLIN INFECT DIS, V59, pS21, DOI 10.1093/cid/ciu299.
   Nosyk B, 2020, LANCET HIV, V7, pE491, DOI 10.1016/S2352-3018(20)30033-3.
   Nosyk B, 2018, CLIN INFECT DIS, V66, P765, DOI 10.1093/cid/cix832.
   Nunn AS, 2017, AIDS, V31, P731, DOI 10.1097/QAD.0000000000001385.
   Onwubiko U, 2020, ARCH SEX BEHAV, V49, P2193, DOI 10.1007/s10508-020-01711-0.
   Panel on Antiretroviral Guidelines for Adults and Adolescents, GUIDELINES USE ANTIR.
   Paz-Bailey G, 2013, MMWR-MORBID MORTAL W, V62, P958.
   Perry A, 2018, OPEN FORUM INFECT DI, V5, DOI 10.1093/ofid/ofy008.
   Powers KA, 2015, JAIDS-J ACQ IMM DEF, V69, P341, DOI 10.1097/QAI.0000000000000611.
   Shah M, 2016, LANCET HIV, V3, pE140, DOI 10.1016/S2352-3018(16)00007-2.
   Shah M, 2016, CLIN INFECT DIS, V62, P220, DOI 10.1093/cid/civ801.
   Smith DK, 2015, JAIDS-J ACQ IMM DEF, V68, P337, DOI 10.1097/QAI.0000000000000461.
   Supervie V, 2018, JAIDS-J ACQ IMM DEF, V79, P440, DOI 10.1097/QAI.0000000000001845.
   Weiss KM, 2020, EPIDEMICS-NETH, V30, DOI 10.1016/j.epidem.2020.100386.
   Wilson DP, 2008, LANCET, V372, P314, DOI 10.1016/S0140-6736(08)61115-0.
   Wiysonge CS, 2011, COCHRANE DB SYST REV, DOI 10.1002/14651858.CD007496.pub2.},
Number-of-Cited-References = {50},
Times-Cited = {18},
Usage-Count-Last-180-days = {0},
Usage-Count-Since-2013 = {1},
Journal-ISO = {Aids},
Doc-Delivery-Number = {QI7TN},
Web-of-Science-Index = {Science Citation Index Expanded (SCI-EXPANDED)},
Unique-ID = {WOS:000619186300014},
OA = {Green Submitted, Green Accepted},
DA = {2023-08-07},
}
