# Supplementary material for: Modelling HIV/AIDS epidemiological complexity: A scoping review of Agent-Based Models and their application
Source: PLoS One. 2024 Feb 2;19(2):e0297247. doi: 10.1371/journal.pone.0297247 (PMC10836677; doi:10.1371/journal.pone.0297247)
Supplement: S5 Appendix — The database and analysis performed for the study. (ZIP) [file pone.0297247.s005.zip › S6 Scripts Files/savedrecs_Kasaie2017.bib]

@article{ WOS:000401166700011,
Author = {Kasaie, Parastu and Pennington, Jeff and Shah, Maunank S. and Berry,
   Stephen A. and German, Danielle and Flynn, Colin P. and Beyrer, Chris
   and Dowdy, David W.},
Title = {The Impact of Preexposure Prophylaxis Among Men Who Have Sex With Men:
   An Individual-Based Model},
Journal = {JAIDS-JOURNAL OF ACQUIRED IMMUNE DEFICIENCY SYNDROMES},
Year = {2017},
Volume = {75},
Number = {2},
Pages = {175-183},
Month = {JUN 1},
Abstract = {Objectives: Preexposure prophylaxis (PrEP) is recommended for preventing
   HIV infection among individuals at high risk, including men who have sex
   with men (MSM). Although its individual-level efficacy is proven,
   questions remain regarding population-level impact of PrEP
   implementation.
   Design: We developed an agent-based simulation of HIV transmission among
   MSM, accounting for demographics, sexual contact network, HIV disease
   stage, and use of antiretroviral therapy. We use this framework to
   compare PrEP delivery strategies in terms of impact on HIV incidence and
   prevalence.
   Results: The projected reduction in HIV incidence achievable with PrEP
   reflects both population-level coverage and individual-level adherence
   (as a proportion of days protected against HIV transmission). For
   example, provision of PrEP to 40\% of HIV-negative MSM reporting more
   than one sexual partner in the last 12 months, taken with sufficient
   adherence to provide protection on 40\% of days, can reduce HIV
   incidence by 9.5\% (95\% uncertainty range: 8\%-11\%) within 5 years.
   However, if this could be increased to 80\% coverage on 80\% of days
   (eg, through mass campaigns with a long-acting injectable formulation),
   a 43\% (42\%-44\%) reduction in HIV incidence could be achieved.
   Delivering PrEP to MSM at high risk for HIV acquisition can augment
   population-level impact up to 1.8-fold.
   Conclusions: If highly ambitious targets for coverage and adherence can
   be achieved, PrEP can substantially reduce HIV incidence in the
   short-term. Although the reduction in HIV incidence largely reflects the
   proportion of person-years protected, the efficiency of PrEP delivery
   can be enhanced by targeting high-risk populations.},
Publisher = {LIPPINCOTT WILLIAMS \& WILKINS},
Address = {TWO COMMERCE SQ, 2001 MARKET ST, PHILADELPHIA, PA 19103 USA},
Type = {Article},
Language = {English},
Affiliation = {Dowdy, DW (Corresponding Author), 615 North Wolfe St,E6531, Baltimore, MD 21205 USA.
   Kasaie, Parastu; German, Danielle, Johns Hopkins Bloomberg Sch Publ Hlth, Dept Hlth Behav \& Soc, Baltimore, MD USA.
   Pennington, Jeff; Beyrer, Chris; Dowdy, David W., Johns Hopkins Bloomberg Sch Publ Hlth, Dept Epidemiol, Baltimore, MD USA.
   Shah, Maunank S.; Berry, Stephen A., Johns Hopkins Sch Med, Dept Med, Div Infect Dis, Baltimore, MD USA.
   Flynn, Colin P., Ctr HIV Surveillance Epidemiol \& Evaluat, DHMH, Baltimore, MD USA.},
DOI = {10.1097/QAI.0000000000001354},
ISSN = {1525-4135},
EISSN = {1077-9450},
Keywords = {HIV; pre-exposure prophylaxis; prevention; computer simulation;
   homosexuality; male},
Keywords-Plus = {SUCCESSFUL ANTIRETROVIRAL THERAPY; HIV PREVENTION; UNITED-STATES;
   COST-EFFECTIVENESS; INFECTION; CHEMOPROPHYLAXIS; TRANSMISSION;
   INTERRUPTION; BALTIMORE; WOMEN},
Research-Areas = {Immunology; Infectious Diseases},
Web-of-Science-Categories  = {Immunology; Infectious Diseases},
Author-Email = {dowdy1@jhmi.edu},
Affiliations = {Johns Hopkins University; Johns Hopkins Bloomberg School of Public
   Health; Johns Hopkins University; Johns Hopkins Bloomberg School of
   Public Health; Johns Hopkins University; Johns Hopkins Medicine},
ResearcherID-Numbers = {Kasaie, Parastu/AAD-1960-2021},
Funding-Acknowledgement = {B. Frank and Kathleen Polk Assistant Professorship in Epidemiology,
   Johns Hopkins Bloomberg School of Public Health; Johns Hopkins
   University Center for AIDS Research, an NIH {[}P30AI094189]; NIH -
   NIAID; NIH - NCI; NIH - NICHD; NIH - NIDA; NIH - NIMH; NIH - NIA; NIH -
   FIC; NIH - NIGMS; NIH - NIDDK; NIH - OAR; B. Frank and Kathleen Polk
   Assistant Professorship in Epidemiology, Johns Hopkins Bloomberg School
   of Public Health; Johns Hopkins University Center for AIDS Research, an
   NIH {[}P30AI094189]; NIH - NIAID; NIH - NCI; NIH - NICHD; NIH - NIDA;
   NIH - NIMH; NIH - NIA; NIH - FIC; NIH - NIGMS; NIH - NIDDK; NIH - OAR},
Funding-Text = {Supported by B. Frank and Kathleen Polk Assistant Professorship in
   Epidemiology, Johns Hopkins Bloomberg School of Public Health (D.W.D.).r
   This research was funded in part by a 2015 developmental grant from the
   Johns Hopkins University Center for AIDS Research, an NIH funded program
   (P30AI094189), which is supported by the following NIH Co-Funding and
   Participating Institutes and Centers: NIAID, NCI, NICHD, NHLBI, NIDA,
   NIMH, NIA, FIC, NIGMS, NIDDK, and OAR. The content is solely the
   responsibility of the authors and does not necessarily represent the
   official views of the NIH (D.W.D., J.P., P.K.). The remaining authors
   have no conflicts of interest to disclose.},
Cited-References = {Abbas UL, 2007, PLOS ONE, V2, DOI 10.1371/journal.pone.0000875.
   Alam SJ, 2009, LECT NOTES ARTIF INT, V5269, P33, DOI 10.1007/978-3-642-01991-3\_3.
   Alliance BNI, 2012, VIT SIGNS 12.
   Baeten JM, 2012, NEW ENGL J MED, V367, P399, DOI 10.1056/NEJMoa1108524.
   Baggaley RF, 2005, EMERG THEMES EPIDEMI, V2, DOI 10.1186/1742-7622-2-9.
   Beyrer C, 2012, LANCET, V380, P367, DOI 10.1016/S0140-6736(12)60821-6.
   Currie S, 2009, INT J STD AIDS, V20, P265, DOI 10.1258/ijsa.2008.008268.
   Desai K, 2008, AIDS, V22, P1829, DOI 10.1097/QAD.0b013e32830e00f5.
   El-Sadr WM, 2006, NEW ENGL J MED, V355, P2283, DOI 10.1056/NEJMoa062360.
   Goodreau SM, 2014, PLOS ONE, V9, DOI 10.1371/journal.pone.0102960.
   Grant RM, 2010, NEW ENGL J MED, V363, P2587, DOI 10.1056/NEJMoa1011205.
   Hallett TB, 2008, PLOS MED, V5, P403, DOI 10.1371/journal.pmed.0050053.
   Jenness SM, 2016, J INFECT DIS, V214, P1800, DOI 10.1093/infdis/jiw223.
   Karim Salim S. Abdool, 2009, HIV Therapy, V3, P3, DOI 10.2217/17584310.3.1.3.
   Kitahata MM, 2009, NEW ENGL J MED, V360, P1815, DOI 10.1056/NEJMoa0807252.
   Lieb S, 2011, PUBLIC HEALTH REP, V126, P60, DOI 10.1177/003335491112600110.
   Lundgren D, 2015, NEW ENGL J MED, V373, P795, DOI 10.1056/NEJMoa1506816.
   Maggiolo F, 2004, AIDS, V18, P439, DOI 10.1097/00002030-200402200-00010.
   Marshall BDL, 2012, PLOS ONE, V7, DOI 10.1371/journal.pone.0044833.
   Maryland Department of Health and Mental Hygiene, 2015, BESURE STUDY 2004 20.
   Maryland Department of Health and Mental Hygiene MDHMH, 2012, 2012 BALT CIT ANN HI.
   Maulsby C, 2015, AIDS BEHAV, V19, P909, DOI 10.1007/s10461-014-0861-5.
   Maulsby C, 2012, AIDS BEHAV, V16, P543, DOI 10.1007/s10461-011-0046-4.
   Mayer KH, 2015, J INT AIDS SOC, V18, P54, DOI 10.7448/IAS.18.4.19980.
   Ortiz GM, 2001, P NATL ACAD SCI USA, V98, P13288, DOI 10.1073/pnas.221452198.
   Palella FJ, 1998, NEW ENGL J MED, V338, P853, DOI 10.1056/NEJM199803263381301.
   Paltiel AD, 2009, CLIN INFECT DIS, V48, P806, DOI 10.1086/597095.
   Rana AI, 2015, AIDS CARE, V27, P679, DOI 10.1080/09540121.2015.1005002.
   Salomon JA, 2005, PLOS MED, V2, P50, DOI 10.1371/journal.pmed.0020016.
   Sifakis F, 2007, JAIDS-J ACQ IMM DEF, V46, P343, DOI 10.1097/QAI.0b013e31815724cc.
   Thigpen MC, 2012, NEW ENGL J MED, V367, P423, DOI 10.1056/NEJMoa1110711.
   U. S. Food and Drug Administration, 2016, FDA APPR FIRST MED R.
   Underhill K, 2014, PLOS ONE, V9, DOI 10.1371/journal.pone.0112425.
   van der Straten A, 2012, AIDS, V26, pF13, DOI 10.1097/QAD.0b013e3283522272.
   Vissers DCJ, 2008, PLOS ONE, V3, DOI 10.1371/journal.pone.0002077.
   Wit FWNM, 2005, AIDS, V19, P345.},
Number-of-Cited-References = {36},
Times-Cited = {34},
Usage-Count-Last-180-days = {0},
Usage-Count-Since-2013 = {7},
Journal-ISO = {JAIDS},
Doc-Delivery-Number = {EU6TG},
Web-of-Science-Index = {Science Citation Index Expanded (SCI-EXPANDED)},
Unique-ID = {WOS:000401166700011},
OA = {Green Accepted},
DA = {2023-08-07},
}
