# Supplementary material for: Modelling HIV/AIDS epidemiological complexity: A scoping review of Agent-Based Models and their application
Source: PLoS One. 2024 Feb 2;19(2):e0297247. doi: 10.1371/journal.pone.0297247 (PMC10836677; doi:10.1371/journal.pone.0297247)
Supplement: S5 Appendix — The database and analysis performed for the study. (ZIP) [file pone.0297247.s005.zip › S6 Scripts Files/savedrecs01082023.bib]

@article{ WOS:000718618800001,
Author = {Niyukuri, David and Chibawara, Trust and Nyasulu, Peter Suwirakwenda and
   Delva, Wim},
Title = {Inferring HIV Transmission Network Determinants Using Agent-Based Models
   Calibrated to Multi-Data Sources},
Journal = {MATHEMATICS},
Year = {2021},
Volume = {9},
Number = {21},
Month = {NOV},
Abstract = {(1) Background: Calibration of Simpact Cyan can help to improve
   estimates related to the transmission dynamics of the Human
   Immunodeficiency Virus (HIV). Age-mixing patterns in sexual
   partnerships, onward transmissions, and temporal trends of HIV incidence
   are determinants which can inform the design of efficient prevention,
   and linkage-to-care programs. Using an agent-based model (ABM)
   simulation tool, we investigated, through a simulation study, if
   estimates of these determinants can be obtained with high accuracy by
   combining summary features from different data sources. (2) Methods:
   With specific parameters, we generated the benchmark data, and
   calibrated the default model in three scenarios based on summary
   features for comparison. For calibration, we used Latin Hypercube
   Sampling approach to generate parameter values, and Approximation
   Bayesian Computation to choose the best fitting ones. In all calibration
   scenarios the mean square root error was used as a measure to depict the
   estimates accuracy. (3) Results: The accuracy measure showed relatively
   no difference between the three scenarios. Moreover, we found that in
   all scenarios, age and gender strata incidence trends were poorly
   estimated. (4) Conclusions: Using synthetic benchmarks, we showed that
   it is possible to infer HIV transmission dynamics using an ABM of HIV
   transmission. Our results suggest that any type of summary feature
   provides adequate information to estimate HIV transmission network
   determinants. However, it is advisable to check the level of accuracy of
   the estimates of interest using benchmark data.},
Publisher = {MDPI},
Address = {ST ALBAN-ANLAGE 66, CH-4052 BASEL, SWITZERLAND},
Type = {Article},
Language = {English},
Affiliation = {Niyukuri, D (Corresponding Author), Stellenbosch Univ, Div Epidemiol \& Biostat, Fac Med \& Hlth Sci, ZA-7505 Cape Town, South Africa.
   Niyukuri, D (Corresponding Author), Stellenbosch Univ, DST, NRF, South African Ctr Excellence Epidemiol Modelling, ZA-7600 Stellenbosch, South Africa.
   Niyukuri, David; Chibawara, Trust; Delva, Wim, Stellenbosch Univ, Div Epidemiol \& Biostat, Fac Med \& Hlth Sci, ZA-7505 Cape Town, South Africa.
   Niyukuri, David; Nyasulu, Peter Suwirakwenda; Delva, Wim, Stellenbosch Univ, DST, NRF, South African Ctr Excellence Epidemiol Modelling, ZA-7600 Stellenbosch, South Africa.
   Nyasulu, Peter Suwirakwenda, Univ Witwatersrand, Div Epidemiol \& Biostat, Sch Publ Hlth, Fac Hlth, ZA-2000 Johannesburg, South Africa.
   Delva, Wim, Hasselt Univ, Ctr Stat, I BioStat, B-3590 Diepenbeek, Belgium.
   Delva, Wim, Univ Ghent, Int Ctr Reprod Hlth, B-9000 Ghent, Belgium.
   Delva, Wim, Katholieke Univ Leuven, Rega Inst Med Res, B-3000 Leuven, Belgium.},
DOI = {10.3390/math9212645},
Article-Number = {2645},
EISSN = {2227-7390},
Keywords = {agent-based model; individual-based; calibration; summary statistics;
   HIV; phylogenetic tree},
Keywords-Plus = {SUB-SAHARAN AFRICA; MOLECULAR EPIDEMIOLOGY; EVOLUTIONARY DYNAMICS;
   SOUTH-AFRICA; WITHIN-HOST; INFECTION; CHALLENGES; PREVENTION; SPREAD;
   PREVALENCE},
Research-Areas = {Mathematics},
Web-of-Science-Categories  = {Mathematics},
Author-Email = {kuriniyu@gmail.com
   trust@aims.ac.za
   pnyasulu@sun.ac.za
   delvaw@sun.ac.za},
Affiliations = {Stellenbosch University; National Research Foundation - South Africa;
   Stellenbosch University; University of Witwatersrand; Hasselt
   University; Ghent University; 1EUROPE; KU Leuven},
ResearcherID-Numbers = {Delva, Wim/E-9950-2012
   },
ORCID-Numbers = {Nyasulu, Peter/0000-0003-2757-0663
   Niyukuri, David/0000-0002-2112-4999},
Funding-Acknowledgement = {NRF-TWAS},
Funding-Text = {This research was funded by NRF-TWAS grant number 100014 for DN.},
Cited-References = {Akullian A, 2017, AIDS, V31, P1755, DOI {[}10.1097/QAD.0000000000001553, 10.1097/qad.0000000000001553].
   Arnaout RA, 1999, P NATL ACAD SCI USA, V96, P11549, DOI 10.1073/pnas.96.20.11549.
   Bates D., 2014, J STAT SOFTW, DOI {[}10.18637/jss.v067.i01, DOI 10.18637/JSS.V067.I01].
   BAUM D., 2008, NATURE ED, V1, P190.
   Beauclair R., 2018, THESIS GHENT U GHENT.
   Bicego GT, 2013, PLOS ONE, V8, DOI 10.1371/journal.pone.0077101.
   Brown AJL, 2011, J INFECT DIS, V204, P1463, DOI 10.1093/infdis/jir550.
   Cohen MS, 2011, NEW ENGL J MED, V365, P493, DOI {[}10.1056/NEJMoa1105243, 10.1056/NEJMoa1600693].
   Colijn Caroline, 2014, Evolution Medicine and Public Health, P96, DOI 10.1093/emph/eou018.
   Csillery K, 2010, TRENDS ECOL EVOL, V25, P410, DOI 10.1016/j.tree.2010.04.001.
   Darriba D., 2016, PARALLEL COMPUT, V9, P772.
   de Oliveira T, 2017, LANCET HIV, V4, pE41, DOI 10.1016/S2352-3018(16)30186-2.
   Fettig J, 2014, INFECT DIS CLIN N AM, V28, P323, DOI 10.1016/j.idc.2014.05.001.
   Fox AM, 2010, PUBLIC HEALTH REP, V125, P16, DOI 10.1177/00333549101250S405.
   Frost SDW, 2015, EPIDEMICS-NETH, V10, P88, DOI 10.1016/j.epidem.2014.09.001.
   Giardina F, 2017, PLOS COMPUT BIOL, V13, DOI 10.1371/journal.pcbi.1005316.
   Gog JR, 2015, EPIDEMICS-NETH, V10, P45, DOI 10.1016/j.epidem.2014.09.009.
   Grabowski MK, 2017, NEW ENGL J MED, V377, P2154, DOI {[}10.1056/nejmoa1702150, 10.1056/NEJMoa1702150].
   Grabowski MK, 2014, PLOS MED, V11, DOI 10.1371/journal.pmed.1001610.
   Grabowski MK, 2014, CURR OPIN HIV AIDS, V9, P126, DOI 10.1097/COH.0000000000000040.
   Grenfell BT, 2004, SCIENCE, V303, P327, DOI 10.1126/science.1090727.
   Hallinan N., 2011, INTEGR BIOL B, V9.
   Hazelbag CM, 2020, PLOS COMPUT BIOL, V16, DOI 10.1371/journal.pcbi.1007893.
   Helleringer S, 2007, AIDS, V21, P2323, DOI 10.1097/QAD.0b013e328285df98.
   Helleringer S, 2014, INT J EPIDEMIOL, V43, P545, DOI 10.1093/ije/dyt001.
   HUNTER DJ, 1993, EPIDEMIOLOGY, V4, P63, DOI 10.1097/00001648-199301000-00012.
   Hunter E., P 26 AIAI IR C ART I.
   Justman J, 2017, LANCET HIV, V4, pE83, DOI 10.1016/S2352-3018(16)30190-4.
   Kalichman SC, 2007, SEX TRANSM INFECT, V83, P371, DOI 10.1136/sti.2006.023630.
   Kharsany Ayesha B M, 2016, Open AIDS J, V10, P34, DOI 10.2174/1874613601610010034.
   LANL, 2017, HIV 1 SUBT C.
   LANL, 2017, LANDM HIV 1 GEN.
   Lemey P, 2006, AIDS REV, V8, P125.
   Leventhal M.G.E., R PACKAGE EXPOTREE R.
   Lewis F, 2008, PLOS MED, V5, P392, DOI 10.1371/journal.pmed.0050050.
   Liesenborgs J., 2017, SIMPACT CYAN.
   Liesenborgs J, 2019, SCI REP-UK, V9, DOI 10.1038/s41598-019-55689-4.
   Mah TL, 2010, AIDS BEHAV, V14, P11, DOI 10.1007/s10461-008-9433-x.
   Mckay MD, 2000, TECHNOMETRICS, V42, P55, DOI 10.2307/1271432.
   Metcalf CJE, 2015, EPIDEMICS-NETH, V10, P40, DOI 10.1016/j.epidem.2014.12.003.
   Mideo N, 2008, TRENDS ECOL EVOL, V23, P511, DOI 10.1016/j.tree.2008.05.009.
   Nelson KE, 2002, AM J EPIDEMIOL, V156, P641, DOI 10.1093/aje/kwf086.
   Niyukuri D, 2021, PLOS ONE, V16, DOI 10.1371/journal.pone.0249013.
   Paraskevis D, 2016, INFECT GENET EVOL, V46, P159, DOI 10.1016/j.meegid.2016.06.021.
   Plazy M, 2015, BMC INFECT DIS, V15, DOI 10.1186/s12879-015-1207-2.
   Rambaut A, 1997, COMPUT APPL BIOSCI, V13, P235.
   Rasmussen DA, 2014, PLOS COMPUT BIOL, V10, DOI 10.1371/journal.pcbi.1003570.
   Revell LJ, 2012, METHODS ECOL EVOL, V3, P217, DOI 10.1111/j.2041-210X.2011.00169.x.
   Riedner G, 2006, AIDS, V20, P609, DOI 10.1097/01.aids.0000210616.90954.47.
   Robinson K, 2013, PLOS COMPUT BIOL, V9, DOI 10.1371/journal.pcbi.1003105.
   Shang YL, 2013, J BIOL PHYS, V39, P489, DOI 10.1007/s10867-013-9318-8.
   Shang YL, 2013, APPL MATH COMPUT, V219, P5042, DOI 10.1016/j.amc.2012.11.026.
   Smith J, 2014, PLOS ONE, V9, DOI 10.1371/journal.pone.0088378.
   Stadler T, 2013, P NATL ACAD SCI USA, V110, P228, DOI 10.1073/pnas.1207965110.
   STEIN M, 1987, TECHNOMETRICS, V29, P143, DOI 10.2307/1269769.
   Tymejczyk O, 2018, PLOS MED, V15, DOI 10.1371/journal.pmed.1002534.
   Vasylyeva TI, 2016, INFECT GENET EVOL, V46, P248, DOI 10.1016/j.meegid.2016.05.042.
   Volz EM, 2017, MOL BIOL EVOL, V34, P1276, DOI 10.1093/molbev/msx077.
   Volz EM, 2009, GENETICS, V183, P1421, DOI 10.1534/genetics.109.106021.
   Ward H, 2010, CURR OPIN HIV AIDS, V5, P305, DOI 10.1097/COH.0b013e32833a8844.
   West BT., 2014, LINEAR MIXED MODELS, DOI {[}10.1201/b17198/linear-mixed-models-brady-west-kathleen-welch-andrzej-galecki, DOI 10.1201/B17198].
   Willem L., 2015, THESIS U ANTWERP ANT.
   Zuma K, 2016, AJAR-AFR J AIDS RES, V15, P67, DOI 10.2989/16085906.2016.1153491.},
Number-of-Cited-References = {63},
Times-Cited = {2},
Usage-Count-Last-180-days = {0},
Usage-Count-Since-2013 = {2},
Journal-ISO = {Mathematics},
Doc-Delivery-Number = {WX5EJ},
Web-of-Science-Index = {Science Citation Index Expanded (SCI-EXPANDED)},
Unique-ID = {WOS:000718618800001},
OA = {Green Published, gold},
DA = {2023-08-01},
}

@article{ WOS:000338606900001,
Author = {Cuadros, Diego F. and Abu-Raddad, Laith J. and Awad, Susanne F. and
   Garcia-Ramos, Gisela},
Title = {Use of agent-based simulations to design and interpret HIV clinical
   trials},
Journal = {COMPUTERS IN BIOLOGY AND MEDICINE},
Year = {2014},
Volume = {50},
Pages = {1-8},
Month = {JUL 1},
Abstract = {In this study, we illustrate the utility of an agent-based simulation to
   inform a trial design and how this supports outcome interpretation of
   randomized controlled trials (RCTs). We developed agent-based Monte
   Carlo models to simulate existing landmark HIV RCTs, such as the
   Partners in Prevention HSV/HIV Transmission Study. We simulated a
   variation of this study using valacyclovir therapy as the intervention,
   and we used a male circumcision RCT based on the Rakai Male Circumcision
   Trial. Our results indicate that a small fraction (20\%) of the
   simulated Partners in Prevention HSV/HIV Transmission Study realizations
   rejected the null hypothesis, which was no effect from the intervention.
   Our results also suggest that an RCT designed to evaluate the
   effectiveness of a more potent drug regimen for HSV-2 suppression
   (valacyclovir therapy) is more likely to identify the efficacy of the
   intervention. For the male circumcision RCT simulation, the greater
   biological effect of the male circumcision yielded a major fraction
   (81\%) of RCT realizations' that rejects the null hypothesis, which was
   no effect from the intervention. Our study highlights how agent-based
   simulations synthesize individual variation in the epidemiological
   context of the RCT. This methodology will be particularly useful for
   designing RCTs aimed at evaluating combination prevention interventions
   in community-based RCTs, wherein an intervention's effectiveness is
   challenging to predict. (C) 2014 The Authors. Published by Elsevier Ltd.},
Publisher = {PERGAMON-ELSEVIER SCIENCE LTD},
Address = {THE BOULEVARD, LANGFORD LANE, KIDLINGTON, OXFORD OX5 1GB, ENGLAND},
Type = {Article},
Language = {English},
Affiliation = {Cuadros, DF (Corresponding Author), Weill Cornell Med Coll Qatar, Qatar Fdn, POB 24144, Doha, Qatar.
   Cuadros, Diego F.; Abu-Raddad, Laith J.; Awad, Susanne F., Cornell Univ, Qatar Fdn, Weill Cornell Med Coll Qatar, Infect Dis Epidemiol Grp, Doha, Qatar.
   Cuadros, Diego F.; Abu-Raddad, Laith J., Cornell Univ, Weill Cornell Med Coll, Dept Healthcare Policy \& Res, Ithaca, NY 14853 USA.
   Abu-Raddad, Laith J., Fred Hutchinson Canc Res Ctr, Vaccine \& Infect Dis Div, Seattle, WA 98104 USA.
   Garcia-Ramos, Gisela, Univ Kentucky, Dept Biol, Lexington, KY 40506 USA.},
DOI = {10.1016/j.compbiomed.2014.03.008},
ISSN = {0010-4825},
EISSN = {1879-0534},
Keywords = {Clinical trial; HIV; Agent-based simulation; Mathematical modeling; HIV
   treatment and prevention},
Keywords-Plus = {SUB-SAHARAN AFRICA; MALE CIRCUMCISION; PREVENTION RESEARCH; COITAL ACT;
   TRANSMISSION; INFECTION; UGANDA; RAKAI; ACYCLOVIR; REDUCTION},
Research-Areas = {Life Sciences \& Biomedicine - Other Topics; Computer Science;
   Engineering; Mathematical \& Computational Biology},
Web-of-Science-Categories  = {Biology; Computer Science, Interdisciplinary Applications; Engineering,
   Biomedical; Mathematical \& Computational Biology},
Author-Email = {dfc2002@qatar-med.cornell.edu},
Affiliations = {Qatar Foundation (QF); Weill Cornell Medical College Qatar; Cornell
   University; Weill Cornell Medicine; Fred Hutchinson Cancer Center;
   University of Kentucky},
ResearcherID-Numbers = {Abu-Raddad, Laith J/AAY-1441-2020},
ORCID-Numbers = {Abu-Raddad, Laith J/0000-0003-0790-0506},
Funding-Acknowledgement = {NPRP from the Qatar National Research Fund (a member of Qatar
   Foundation) {[}5-752-3-177]; Biostatistics, Epidemiology, and
   Biomathematics Research Core at the Weill Cornell Medical College in
   Qatar},
Funding-Text = {We thank Yousra Mohamoud, Phil Crowley and Maria Torres for critically
   reading this paper. This study was made possible by NPRP grant number
   5-752-3-177 from the Qatar National Research Fund (a member of Qatar
   Foundation). Additional support was provided by the Biostatistics,
   Epidemiology, and Biomathematics Research Core at the Weill Cornell
   Medical College in Qatar. The statements made herein are solely the
   responsibility of the authors.},
Cited-References = {Abbas I, 2008, J BIOMED INFORM, V41, P1053, DOI 10.1016/j.jbi.2008.04.008.
   Auvert B, 2005, PLOS MED, V2, P1112, DOI 10.1371/journal.pmed.0020298.
   Bailey RC, 2007, LANCET, V369, P643, DOI 10.1016/S0140-6736(07)60312-2.
   Boily MC, 2012, PLOS MED, V9, DOI 10.1371/journal.pmed.1001250.
   Burton A, 2006, STAT MED, V25, P4279, DOI 10.1002/sim.2673.
   Celum C, 2010, NEW ENGL J MED, V362, P427, DOI 10.1056/NEJMoa0904849.
   Cohen MS, 2011, SEX TRANSM DIS, V38, P410, DOI 10.1097/OLQ.0b013e318214b6e1.
   Cuadros DF, 2011, BMC INFECT DIS, V11, DOI 10.1186/1471-2334-11-216.
   de Bruin M, 2012, PLOS ONE, V7, DOI 10.1371/journal.pone.0044029.
   Dean AG., 2013, OPENEPI OPEN SOURCE.
   Desai K, 2006, EMERG THEMES EPIDEMI, V3, DOI 10.1186/1742-7622-3-19.
   Gray RH, 2001, LANCET, V357, P1149, DOI 10.1016/S0140-6736(00)04331-2.
   Gray RH, 2007, LANCET, V369, P657, DOI 10.1016/S0140-6736(07)60313-4.
   Hayes R, 1997, GENITOURIN MED, V73, P432.
   Hayes R, 2010, AIDS, V24, pS15, DOI 10.1097/01.aids.0000390704.35642.47.
   Hayes R, 2010, AIDS, V24, pS81, DOI 10.1097/01.aids.0000390710.04255.2b.
   Helleringer S, 2007, AIDS, V21, P2323, DOI 10.1097/QAD.0b013e328285df98.
   Holford N, 2010, CLIN PHARMACOL THER, V88, P166, DOI 10.1038/clpt.2010.114.
   Holford NHG, 2000, ANNU REV PHARMACOL, V40, P209, DOI 10.1146/annurev.pharmtox.40.1.209.
   KARLSSON MO, 1993, J PHARMACOKINET BIOP, V21, P735, DOI 10.1007/BF01113502.
   Kurth Ann E, 2011, Curr HIV/AIDS Rep, V8, P62, DOI 10.1007/s11904-010-0063-3.
   Lagakos SW, 2008, METHODOLOGICAL CHALL.
   Mugwanya K, 2011, J INFECT DIS, V204, P1912, DOI 10.1093/infdis/jir649.
   Padian NS, 2010, AIDS, V24, P621, DOI 10.1097/QAD.0b013e328337798a.
   Quinn TC, 2000, NEW ENGL J MED, V342, P921, DOI 10.1056/NEJM200003303421303.
   Rowlands G, 2005, FAM PRACT, V22, P132, DOI 10.1093/fampra/cmh704.
   Schwartlander B, 2011, LANCET, V377, P2031, DOI 10.1016/S0140-6736(11)60702-2.
   Sewankambo NK, 2000, AIDS, V14, P2391, DOI 10.1097/00002030-200010200-00021.
   Shechter S., 2010, WILEY ENCY OPERATION.
   Sheiner LB, 2000, ANNU REV PHARMACOL, V40, P67, DOI 10.1146/annurev.pharmtox.40.1.67.
   van der Straten A, 2013, CURR HIV-AIDS REP, V10, P89, DOI 10.1007/s11904-012-0141-9.
   Wawer MJ, 2005, J INFECT DIS, V191, P1403, DOI 10.1086/429411.
   Weiss HA, 2000, AIDS, V14, P2361, DOI 10.1097/00002030-200010200-00018.
   Weiss HA, 2008, EMERG THEMES EPIDEMI, V5, DOI 10.1186/1742-7622-5-8.
   WHO/UNAIDS, 2001, ANN REPORT.},
Number-of-Cited-References = {35},
Times-Cited = {10},
Usage-Count-Last-180-days = {0},
Usage-Count-Since-2013 = {7},
Journal-ISO = {Comput. Biol. Med.},
Doc-Delivery-Number = {AK7KJ},
Web-of-Science-Index = {Science Citation Index Expanded (SCI-EXPANDED)},
Unique-ID = {WOS:000338606900001},
OA = {hybrid},
DA = {2023-08-01},
}

@article{ WOS:000325955000013,
Author = {Tully, Stephen and Cojocaru, Monica and Bauch, Chris T.},
Title = {Coevolution of risk perception, sexual behaviour, and HIV transmission
   in an agent-based model},
Journal = {JOURNAL OF THEORETICAL BIOLOGY},
Year = {2013},
Volume = {337},
Pages = {125-132},
Month = {NOV 21},
Abstract = {Risk perception shapes individual behaviour, and is in turn shaped by
   the consequences of that behaviour. Here we explore this dynamics in the
   context of human immunodeficiency virus (HIV) spread. We construct a
   simplified agent-based model based on a partner selection game, where
   individuals are paired with others in the population, and through a
   decision tree, agree on unprotected sex, protected sex, or no sex. An
   individual's choice is conditioned on their HIV status, their perceived
   population-level HIV prevalence, and the preferences expressed by the
   individual with whom they are paired. HIV is transmitted during
   unprotected sex with a certain probability As expected, in model
   simulations, the perceived population-level HIV prevalence climbs along
   with actual HIV prevalence. During this time, HIV individuals
   increasingly switch from unprotected sex to protected sex, HIV+
   individuals continue practicing unprotected sex whenever possible, and
   unprotected sex between HIV+ and HIV individuals eventually becomes
   rare. We also find that the perceived population-level HIV prevalence
   diverges according to HIV status: HIV individuals develop a higher
   perceived HIV prevalence than HIV+ individuals, although this result is
   sensitive to how much information is derived from global versus local
   sources. This research illustrates a potential mechanism by which
   distinct groups, as defined by their sexual behaviour, HIV status, and
   risk perceptions, can emerge through coevolution of HIV transmission and
   risk perception dynamics. (C) 2013 Elsevier Ltd. All rights reserved.},
Publisher = {ACADEMIC PRESS LTD- ELSEVIER SCIENCE LTD},
Address = {24-28 OVAL RD, LONDON NW1 7DX, ENGLAND},
Type = {Article},
Language = {English},
Affiliation = {Tully, S (Corresponding Author), Univ Guelph, Dept Math \& Stat, 50 Stone Rd East, Guelph, ON N1G 2W1, Canada.
   Tully, Stephen; Cojocaru, Monica; Bauch, Chris T., Univ Guelph, Dept Math \& Stat, Guelph, ON N1G 2W1, Canada.},
DOI = {10.1016/j.jtbi.2013.08.014},
ISSN = {0022-5193},
EISSN = {1095-8541},
Keywords = {Game theory; Behaviour-prevalence model; HIV transmission model;
   Agent-based model; Epidemiology},
Keywords-Plus = {PROBABILITY; VACCINES; DYNAMICS; SPREAD; VIRUS; AIDS},
Research-Areas = {Life Sciences \& Biomedicine - Other Topics; Mathematical \&
   Computational Biology},
Web-of-Science-Categories  = {Biology; Mathematical \& Computational Biology},
Author-Email = {stully@uoguelph.ca
   mcojocar@uoguelph.ca
   cbauch@uoguelph.ca},
Affiliations = {University of Guelph},
Funding-Acknowledgement = {CIHR Operating Grant; NSERC Discovery Grant},
Funding-Text = {This work was supported by a CIHR Operating Grant and an NSERC Discovery
   Grant to C.T. Bauch, and an NSERC Discovery Grant to Monica Cojocaru.},
Cited-References = {ADEDIMEJI AA, 2005, KNOWLEDGE BEHAV CHAN.
   {[}Anonymous], 1992, AIDS AFRICA.
   Basar T., 1998, DYNAMIC NONCOOPERATI.
   Bayer R, 2006, NEW ENGL J MED, V355, P647, DOI 10.1056/NEJMp068153.
   Behets F, 2001, TROP MED INT HEALTH, V6, P202, DOI 10.1046/j.1365-3156.2001.00690.x.
   Binson D, 2010, J SEX RES, V47, P580, DOI 10.1080/00224490903216755.
   BLOWER SM, 1994, SCIENCE, V265, P1451, DOI 10.1126/science.8073289.
   Blower SMSS, 1997, AIDS BEHAV, V1, P273.
   Daley Dj., 1999, APPL PROBABILITY STO, V19, P95.
   Dukers NHTM, 2001, AIDS, V15, P369, DOI 10.1097/00002030-200102160-00010.
   Gardner M, 2005, DEV PSYCHOL, V41, P625, DOI 10.1037/0012-1649.41.4.625.
   Gray RH, 2001, LANCET, V357, P1149, DOI 10.1016/S0140-6736(00)04331-2.
   Greenhalgh D., 2001, STOCH MODELS, V17, P491.
   HADELER KP, 1995, MATH BIOSCI, V128, P41, DOI 10.1016/0025-5564(94)00066-9.
   Hallett TB, 2009, EPIDEMICS-NETH, V1, P108, DOI 10.1016/j.epidem.2009.03.001.
   Hsieh YH, 2001, J MATH BIOL, V43, P69, DOI 10.1007/s002850100087.
   Hyman JM, 1997, SIAM J APPL MATH, V57, P1082, DOI 10.1137/S0036139995294123.
   Joint United Nations Programme on HIV/AIDS, 2011, UNAIDS 2011 WORLD AI.
   KOOPMAN J, 1988, J ACQ IMMUN DEF SYND, V1, P486.
   Kremer M, 1996, Q J ECON, V111, P549, DOI 10.2307/2946687.
   MacKellar DA, 2007, AIDS BEHAV, V11, P263, DOI 10.1007/s10461-006-9136-0.
   Marks G, 2006, AIDS, V20, P1447, DOI 10.1097/01.aids.0000233579.79714.8d.
   Plummer F., 2004, ACQUIRED IMMUNE DEFI, V5, P69.
   Remien R. H., 2002, J PSYCHOL HUMAN SEX, V13, P31, DOI {[}10.1300/J056v13n02\_03, DOI 10.1300/J056V13N02\_03].
   RICHWALD GA, 1988, J SEX RES, V25, P169, DOI 10.1080/00224498809551453.
   SATTENSPIEL L, 1990, AM J HUM BIOL, V2, P397, DOI 10.1002/ajhb.1310020408.
   Schroeder KD, 2002, RATION SOC, V14, P353, DOI 10.1177/1043463102014003004.
   Smith RJ, 2004, LANCET INFECT DIS, V4, P636, DOI 10.1016/S1473-3099(04)01148-X.
   Thomas L., 2003, THEORY APPL.
   Vuylsteke B., 2001, HIV AIDS PREVENTION, P187.
   WENGER NS, 1994, ARCH INTERN MED, V154, P1849, DOI 10.1001/archinte.154.16.1849.
   World Health Organisation, HLTH TOP HIV AIDS.},
Number-of-Cited-References = {32},
Times-Cited = {10},
Usage-Count-Last-180-days = {1},
Usage-Count-Since-2013 = {31},
Journal-ISO = {J. Theor. Biol.},
Doc-Delivery-Number = {238NP},
Web-of-Science-Index = {Science Citation Index Expanded (SCI-EXPANDED); Social Science Citation Index (SSCI)},
Unique-ID = {WOS:000325955000013},
OA = {Green Published, Green Submitted},
DA = {2023-08-01},
}

@article{ WOS:000782587900007,
Author = {Dhou, Khaldoon and Cruzen, Christopher},
Title = {A creative chain coding technique for bi-level image compression
   inspired by the NetLogo HIV agent-based modeling simulation},
Journal = {JOURNAL OF COMPUTATIONAL SCIENCE},
Year = {2022},
Volume = {61},
Month = {MAY},
Abstract = {In this paper, we develop a new chain coding application stimulated by
   the existing NetLogo HIV agent-based model and utilize it in bi-level
   image compression. Our paper is an extended version of our previously
   published paper in the International Conference on Computational Science
   2021. Our method considers converting an image into a virtual
   environment, which maps to the original image and consists of HIV+ and
   HIV- female agents depending on the distribution of the pixels. Then,
   the algorithm introduces HIV+ male agents the purpose of which is to
   move around and infect other HIV- female agents. The movements of the
   HIV+ male agents are designed in a way that follows the relative coding
   approach, utilized in different chain coding projects. The relative
   coding increases the likelihood of generating consecutive codes that are
   encoded in a similar manner, and therefore, helps in providing better
   compression ratios. The algorithm tracks certain HIV+ male movements and
   uses them along with other pieces of information to reconstruct the
   original image back. As the literature shows, agent-based modeling can
   be advantageous over mathematical techniques and it can be effectively
   applied in some domains. The outcomes revealed that we could outperform
   standardized benchmarks used by researchers in the image processing
   community. Additionally, the paired samples t-tests reveal that the mean
   differences between our results and the ones generated by the other
   benchmarks (e.g. JBIG2) are statistically significant.},
Publisher = {ELSEVIER},
Address = {RADARWEG 29, 1043 NX AMSTERDAM, NETHERLANDS},
Type = {Article},
Language = {English},
Affiliation = {Dhou, K (Corresponding Author), Texas A\&M Univ Cent Texas, CIS, Killeen, TX 76549 USA.
   Dhou, K (Corresponding Author), Texas A\&M Univ Cent Texas, Killeen, TX 76549 USA.
   Dhou, Khaldoon, Texas A\&M Univ Cent Texas, CIS, Killeen, TX 76549 USA.
   Dhou, Khaldoon, Texas A\&M Univ Cent Texas, Killeen, TX 76549 USA.
   Cruzen, Christopher, Univ Missouri St Louis, Comp Sci, St Louis, MO USA.},
DOI = {10.1016/j.jocs.2022.101613},
EarlyAccessDate = {MAR 2022},
Article-Number = {101613},
ISSN = {1877-7503},
EISSN = {1877-7511},
Keywords = {Chain code; Agent-based model; NetLogo; HIV; Compression; Bi-level image},
Keywords-Plus = {CODE COMPRESSION},
Research-Areas = {Computer Science},
Web-of-Science-Categories  = {Computer Science, Interdisciplinary Applications; Computer Science,
   Theory \& Methods},
Author-Email = {kdhou@tamuct.edu},
Affiliations = {Texas A\&M University System; Texas A\&M University System; University
   of Missouri System; University of Missouri Saint Louis},
Cited-References = {Alalwan N, 2020, STUD EDUC EVAL, V66, DOI 10.1016/j.stueduc.2020.100876.
   {[}Anonymous], 1961, IRE T ELECT COMPUT.
   {[}Anonymous], 2015, PAC RIM S IM VID TEC.
   {[}Anonymous], 2007, PICTURE CODING S.
   {[}Anonymous], 1977, P EUR 77.
   {[}Anonymous], 2017, INT J APPL ENG RES.
   {[}Anonymous], 2017, SYSTEMS SCI POPULATI.
   Arizanovic B, 2018, FACTA UNIV-SER ELECT, V31, P461, DOI 10.2298/FUEE1803461A.
   Asgary A., 2020, HEALTHCARE, V8, P469.
   Asgary A, 2021, BMC PUBLIC HEALTH, V21, DOI 10.1186/s12889-020-10153-1.
   Asgary A, 2021, INT J ENV RES PUB HE, V18, DOI 10.3390/ijerph18010268.
   Bribiesca E, 1999, PATTERN RECOGN, V32, P235, DOI 10.1016/S0031-3203(98)00132-0.
   Caci Barbara, 2020, HCI International 2020 - Late Breaking Papers. Cognition, Learning and Games. 22nd HCI International Conference, HCII 2020. Proceedings. Lecture Notes in Computer Science (LNCS 12425), P619, DOI 10.1007/978-3-030-60128-7\_45.
   Dhou Khaldoon, 2021, Computational Science - ICCS 2021. 21st International Conference. Proceedings. Lecture Notes in Computer Science (LNCS 12742), P17, DOI 10.1007/978-3-030-77961-0\_2.
   Dhou Khaldoon, 2020, 2020 IEEE 6th International Conference on Dependability in Sensor, Cloud and Big Data Systems and Application (DependSys), P87, DOI 10.1109/DependSys51298.2020.00021.
   Dhou Khaldoon, 2020, HCI International 2020 - Late Breaking Papers. Cognition, Learning and Games. 22nd HCI International Conference, HCII 2020. Proceedings. Lecture Notes in Computer Science (LNCS 12425), P658, DOI 10.1007/978-3-030-60128-7\_48.
   Dhou K., 2021, INT J ENTERTAIN TECH, V1, P126, DOI 10.1504/IJENTTM.2021.116767.
   Dhou K, 2021, FUTURE GENER COMP SY, V118, P1, DOI 10.1016/j.future.2020.12.016.
   Dhou K, 2019, IEEE INTERNET THINGS, V6, P9308, DOI 10.1109/JIOT.2019.2912984.
   Dhou K, 2019, LECT NOTES COMPUT SC, V11786, P306, DOI 10.1007/978-3-030-30033-3\_24.
   Dhou K, 2020, FUTURE GENER COMP SY, V102, P650, DOI 10.1016/j.future.2019.08.021.
   Dhou K, 2019, APPL SOFT COMPUT, V79, P94, DOI 10.1016/j.asoc.2019.03.024.
   Dhou K, 2018, LECT NOTES COMPUT SC, V10903, P435, DOI 10.1007/978-3-319-91250-9\_34.
   Dhou K, 2018, LECT NOTES COMPUT SC, V10861, P117, DOI 10.1007/978-3-319-93701-4\_9.
   Garnett GP, 2011, LANCET, V378, P515, DOI 10.1016/S0140-6736(10)61505-X.
   Gerogiannis DP, 2015, IEEE IMAGE PROC, P1563, DOI 10.1109/ICIP.2015.7351063.
   Hadzikadic M, 2018, COMPLEXIS, P72.
   Hwang YT, 2001, SIPS 2001: IEEE WORKSHOP ON SIGNAL PROCESSING SYSTEMS: DESIGN AND IMPLEMENTATION, P225, DOI 10.1109/SIPS.2001.957351.
   Karczmarek P, 2017, PATTERN RECOGN, V65, P26, DOI 10.1016/j.patcog.2016.12.008.
   Ko HH, 2021, INFORMATION, V12, DOI 10.3390/info12040143.
   LIU HC, 1990, PATTERN RECOGN, V23, P51, DOI 10.1016/0031-3203(90)90048-P.
   Liu YK, 2005, PATTERN RECOGN, V38, P553, DOI 10.1016/j.patcog.2004.08.017.
   Mistelbauer G, 2021, COMPUT GRAPH FORUM, V40, P423, DOI 10.1111/cgf.14318.
   Mohamad Muhammad Arif, 2021, 2021 International Conference on Software Engineering \& Computer Systems and 4th International Conference on Computational Science and Information Management (ICSECS-ICOCSIM), P598, DOI 10.1109/ICSECS52883.2021.00115.
   Najafabadi M.M., 2020, MODELING OPEN DATA E.
   Priyadarshini S, 2011, INT J SIGNAL IMAGING, V4, P50, DOI 10.1504/IJSISE.2011.039185.
   Siddiqi Imran, 2009, 2009 10th International Conference on Document Analysis and Recognition (ICDAR), P981, DOI 10.1109/ICDAR.2009.136.
   Wang HC, 2021, CHIN CONTR CONF, P8679.
   Wilensky U., 1997, NETLOGO HIV MODEL CT.
   Wilensky U., 1999, NETLOGO.
   Xiangdong Zhao, 2018, 2018 IEEE 4th International Conference on Computer and Communications (ICCC). Proceedings, P2262, DOI 10.1109/CompComm.2018.8780823.
   Zalik B, 2018, INFORM SCIENCES, V439, P39, DOI 10.1016/j.ins.2018.01.045.
   Zhou Lele, 2007.},
Number-of-Cited-References = {43},
Times-Cited = {6},
Usage-Count-Last-180-days = {2},
Usage-Count-Since-2013 = {9},
Journal-ISO = {J. Comput. Sci.},
Doc-Delivery-Number = {0N1DU},
Web-of-Science-Index = {Science Citation Index Expanded (SCI-EXPANDED)},
Unique-ID = {WOS:000782587900007},
DA = {2023-08-01},
}

@article{ WOS:000305862300006,
Author = {Graw, Frederik and Leitner, Thomas and Ribeiro, Ruy M.},
Title = {Agent-based and phylogenetic analyses reveal how HIV-1 moves between
   risk groups: Injecting drug users sustain the heterosexual epidemic in
   Latvia},
Journal = {EPIDEMICS},
Year = {2012},
Volume = {4},
Number = {2},
Pages = {104-116},
Month = {JUN},
Abstract = {Injecting drug users (IDUs) are a driving force for the spread of HIV-1
   in Latvia and other Baltic States, accounting for a majority of cases.
   However, in recent years, heterosexual cases have increased
   disproportionately. It is unclear how the changes in incidence patterns
   in Latvia can be explained, and how important IDUs are for the
   heterosexual sub-epidemic. We introduce a novel epidemic model and use
   phylogenetic analyses in parallel to examine the spread of HIV-1 in
   Latvia between 1987 and 2010. Using a hybrid framework with a mean-field
   description for the susceptible population and an agent-based model for
   the infecteds. we track infected individuals and follow transmission
   histories dynamically formed during the simulation.
   The agent-based simulations and the phylogenetic analysis show that more
   than half of the heterosexual transmissions in Latvia were caused by
   IDU, which sustain the heterosexual epidemic. Indeed, we find that
   heterosexual clusters are characterized by short transmission chains
   with up to 63\% of the chains dying out after the first introduction. In
   the simulations, the distribution of transmission chain sizes follows a
   power law distribution, which is confirmed by the phylogenetic data. Our
   models indicate that frequent introductions reduced the extinction
   probability of an autonomously spreading heterosexual HIV-1 epidemic,
   which now has the potential to dominate the spread of the overall
   epidemic in the future. Furthermore, our model shows that social
   heterogeneity of the susceptible population can explain the shift in
   HIV-1 incidence in Latvia over the course of the epidemic. Thus, the
   decrease in IDU incidence may be due to local heterogeneities in
   transmission, rather than the implementation of control measures.
   Increases in susceptibles, through social or geographic movement of IDU,
   could lead to a boost in HIV-1 infections in this risk group. Targeting
   individuals that bridge social groups would help prevent further spread
   of the epidemic. (C) 2012 Elsevier B.V. All rights reserved.},
Publisher = {ELSEVIER},
Address = {RADARWEG 29, 1043 NX AMSTERDAM, NETHERLANDS},
Type = {Article},
Language = {English},
Affiliation = {Ribeiro, RM (Corresponding Author), Univ Lisbon, Fac Med, Inst Mol Med, P-1699 Lisbon, Portugal.
   Graw, Frederik; Leitner, Thomas; Ribeiro, Ruy M., Los Alamos Natl Lab, Los Alamos, NM 87545 USA.},
DOI = {10.1016/j.epidem.2012.04.002},
ISSN = {1755-4365},
EISSN = {1878-0067},
Keywords = {Agent-based model; Social structure; Transmission chain; Evolution;
   Phylodynamics},
Keywords-Plus = {HEPATITIS-C VIRUS; POPULATION BIOLOGY; EVOLUTIONARY RATE; SUBTYPE-B;
   TRANSMISSION; INFECTION; DYNAMICS; SEX; MEN; PARTNERSHIPS},
Research-Areas = {Infectious Diseases},
Web-of-Science-Categories  = {Infectious Diseases},
Author-Email = {ruy@lanl.gov},
Affiliations = {United States Department of Energy (DOE); Los Alamos National Laboratory},
ORCID-Numbers = {Ribeiro, Ruy/0000-0002-3988-8241},
Funding-Acknowledgement = {U.S. Department of Energy; NIH {[}5R01AI08752002, AI028433]; National
   Center for Research Resources; Office of Research Infrastructure
   Programs (ORIP) {[}8R01-OD011095-21]; European Union
   {[}PCOFUND-GA-2009-246542]; Foundation for Science and Technology of
   Portugal},
Funding-Text = {We thank Helena Skar and Tim Wallstrom for helpful discussions. Portions
   of this work were done under the auspices of the U.S. Department of
   Energy. Funding support from NIH through grants 5R01AI08752002 and
   AI028433 and the National Center for Research Resources and the Office
   of Research Infrastructure Programs (ORIP) through grant
   8R01-OD011095-21. RMR has received partial funding from the European
   Union 7th Framework Programme under grant no. PCOFUND-GA-2009-246542 and
   from the Foundation for Science and Technology of Portugal. The funding
   agencies had no role in study design, analysis of data and the
   preparation of the manuscript.},
Cited-References = {Aceijas C, 2006, SEX TRANSM INFECT, V82, pIII10, DOI 10.1136/sti.2005.019471.
   Aceijas C, 2004, AIDS, V18, P2295, DOI 10.1097/00002030-200411190-00010.
   Aceijas C, 2007, ADDICTION, V102, P1244, DOI 10.1111/j.1360-0443.2007.01848.x.
   Amaral LAN, 2000, P NATL ACAD SCI USA, V97, P11149, DOI 10.1073/pnas.200327197.
   ANDERSON RM, 1979, NATURE, V280, P361, DOI 10.1038/280361a0.
   {[}Anonymous], 2006, R LANG ENV STAT COMP.
   {[}Anonymous], 2020, UNAIDS REP GLOB AIDS.
   {[}Anonymous], 2010, UNGASS COUNTR PROGR.
   Babiker A, 2000, LANCET, V355, P1131, DOI 10.1016/S0140-6736(00)02061-4.
   Balode D, 2004, AIDS RES HUM RETROV, V20, P245, DOI 10.1089/088922204773004978.
   Balode D., 2011, AIDS RES HUMAN RETRO.
   Barabasi AL, 1999, SCIENCE, V286, P509, DOI 10.1126/science.286.5439.509.
   Berry IM, 2007, J VIROL, V81, P10625, DOI 10.1128/JVI.00985-07.
   Berry IM, 2009, EPIDEMICS-NETH, V1, P230, DOI 10.1016/j.epidem.2009.10.003.
   Bezemer D, 2008, AIDS, V22, P1071, DOI 10.1097/QAD.0b013e3282fd167c.
   Boily MC, 2009, LANCET INFECT DIS, V9, P118, DOI 10.1016/S1473-3099(09)70021-0.
   Britton T, 2010, MATH BIOSCI, V225, P24, DOI 10.1016/j.mbs.2010.01.006.
   Brown AJL, 2011, J INFECT DIS, V204, P1463, DOI 10.1093/infdis/jir550.
   Brown T., 2004, SEXUALLY TRANSMIT S1, V80.
   Caceres C, 2006, SEX TRANSM INFECT, V82, pIII3, DOI 10.1136/sti.2005.019489.
   CDC, 1999, VITAL HLTH STAT, V2.
   CIA-Factbook, 2011, CIA FACTB FACT SHEET.
   Davenport MP, 2004, J VIROL, V78, P11340, DOI 10.1128/JVI.78.20.11340-11351.2004.
   de Joncheere K., 2009, EVALUATION ACCESS HI.
   Elmore-Meegan M, 2004, REPROD HEALTH MATTER, V12, P50, DOI 10.1016/S0968-8080(04)23125-1.
   Epstein H, 2011, J INT AIDS SOC, V14, DOI 10.1186/1758-2652-14-13.
   Grassly N. C., 2003, International Journal of Drug Policy, V14, P25, DOI 10.1016/S0955-3959(02)00224-4.
   Grebely J, 2011, J INFECT DIS, V203, P571, DOI 10.1093/infdis/jiq111.
   Grenfell BT, 2004, SCIENCE, V303, P327, DOI 10.1126/science.1090727.
   Guindon S, 2005, NUCLEIC ACIDS RES, V33, pW557, DOI 10.1093/nar/gki352.
   Hamers FF, 2003, LANCET, V361, P1035, DOI 10.1016/S0140-6736(03)12831-0.
   Holmes EC, 2009, PLOS COMPUT BIOL, V5, DOI 10.1371/journal.pcbi.1000505.
   Huelsenbeck JP, 2001, BIOINFORMATICS, V17, P754, DOI 10.1093/bioinformatics/17.8.754.
   Hughes GJ, 2009, PLOS PATHOG, V5, DOI 10.1371/journal.ppat.1000590.
   Hyman JM, 2001, J THEOR BIOL, V208, P227, DOI 10.1006/jtbi.2000.2214.
   JACQUEZ JA, 1991, MATH BIOSCI, V107, P161, DOI 10.1016/0025-5564(91)90003-2.
   Jin FY, 2010, AIDS, V24, P907, DOI 10.1097/QAD.0b013e3283372d90.
   Keeling M, 2007, MODELING INFECT DIS.
   Kouyos RD, 2010, J INFECT DIS, V201, P1488, DOI 10.1086/651951.
   Kretzschmar M, 2008, AIDS, V22, P1527, DOI 10.1097/QAD.0b013e3282ff6265.
   Laisaar K.T., 2011, AIDS RES HUMAN RETRO.
   Leventhal GE, 2012, PLOS COMPUT BIOL, V8, DOI 10.1371/journal.pcbi.1002413.
   Liljeros F, 2001, NATURE, V411, P907, DOI 10.1038/35082140.
   May RM, 2001, PHILOS T R SOC B, V356, P901, DOI 10.1098/rstb.2001.0866.
   MAY RM, 1979, NATURE, V280, P455, DOI 10.1038/280455a0.
   Mellors JW, 1996, SCIENCE, V272, P1167, DOI 10.1126/science.272.5265.1167.
   Metzger VT, 2011, PLOS COMPUT BIOL, V7, DOI 10.1371/journal.pcbi.1002015.
   MUNOZ A, 1995, J ACQ IMMUN DEF SYND, V8, P496, DOI 10.1097/00042560-199504120-00010.
   MUNOZ A, 1989, AM J EPIDEMIOL, V130, P530, DOI 10.1093/oxfordjournals.aje.a115367.
   O'Dea E., 2011, INTERDISCIP PERSPECT, V2011.
   Pomeroy LW, 2008, J MOL EVOL, V66, P98, DOI 10.1007/s00239-007-9040-x.
   Pybus OG, 2001, SCIENCE, V292, P2323, DOI 10.1126/science.1058321.
   Pybus OG, 2009, NAT REV GENET, V10, P540, DOI 10.1038/nrg2583.
   Quinn TC, 2000, NEW ENGL J MED, V342, P921, DOI 10.1056/NEJM200003303421303.
   Rasmussen DA, 2011, PLOS COMPUT BIOL, V7, DOI 10.1371/journal.pcbi.1002136.
   Ronquist F, 2003, BIOINFORMATICS, V19, P1572, DOI 10.1093/bioinformatics/btg180.
   Rothenberg RB, 2000, AIDS, V14, P2191, DOI 10.1097/00002030-200009290-00016.
   Ruxrungtham K, 2004, LANCET, V364, P69, DOI 10.1016/S0140-6736(04)16593-8.
   Saidel T. J., 2003, International Journal of Drug Policy, V14, P63, DOI 10.1016/S0955-3959(02)00209-8.
   Sawers L, 2010, J INT AIDS SOC, V13, DOI 10.1186/1758-2652-13-34.
   Schmid BV, 2010, EPIDEMICS-NETH, V2, P99, DOI 10.1016/j.epidem.2010.05.003.
   Skar H, 2011, J VIROL, V85, P510, DOI 10.1128/JVI.01413-10.
   Stadler T., 2011, MOL BIOL EVOLUTION.
   Stumpf MPH, 2005, P NATL ACAD SCI USA, V102, P4221, DOI 10.1073/pnas.0501179102.
   Sutton AJ, 2012, EPIDEMICS-NETH, V4, P48, DOI 10.1016/j.epidem.2011.12.001.
   Talbi C, 2010, PLOS PATHOG, V6, DOI 10.1371/journal.ppat.1001166.
   Tuckwell HC, 2007, MATH BIOSCI, V208, P76, DOI 10.1016/j.mbs.2006.09.018.
   UNAIDS, 2011, WORLD AIDS DAY REP W.
   Uuskula A, 2008, J PUBLIC HEALTH-UK, V30, P119, DOI 10.1093/pubmed/fdn014.
   Volz E, 2010, EPIDEMICS-NETH, V2, P155, DOI 10.1016/j.epidem.2010.06.003.
   Volz EM, 2009, GENETICS, V183, P1421, DOI 10.1534/genetics.109.106021.
   Watts DJ, 2005, P NATL ACAD SCI USA, V102, P11157, DOI 10.1073/pnas.0501226102.
   Wawer MJ, 2005, J INFECT DIS, V191, P1403, DOI 10.1086/429411.
   Wellings K, 2006, LANCET, V368, P1706, DOI 10.1016/S0140-6736(06)69479-8.
   White RG, 2007, P NATL ACAD SCI USA, V104, P9794, DOI 10.1073/pnas.0610435104.
   Wiessing L., 2003, International Journal of Drug Policy, V14, P99, DOI 10.1016/S0955-3959(03)00027-6.},
Number-of-Cited-References = {76},
Times-Cited = {29},
Usage-Count-Last-180-days = {0},
Usage-Count-Since-2013 = {12},
Journal-ISO = {Epidemics},
Doc-Delivery-Number = {966UG},
Web-of-Science-Index = {Science Citation Index Expanded (SCI-EXPANDED)},
Unique-ID = {WOS:000305862300006},
OA = {Green Accepted},
DA = {2023-08-01},
}

@article{ WOS:000375804300013,
Author = {Monteiro, J. F. G. and Escudero, D. J. and Weinreb, C. and Flanigan, T.
   and Galea, S. and Friedman, S. R. and Marshall, B. D. L.},
Title = {Understanding the effects of different HIV transmission models in
   individual-based microsimulation of HIV epidemic dynamics in people who
   inject drugs},
Journal = {EPIDEMIOLOGY AND INFECTION},
Year = {2016},
Volume = {144},
Number = {8},
Pages = {1683-1700},
Month = {JUN},
Abstract = {We investigated how different models of HIV transmission, and
   assumptions regarding the distribution of unprotected sex and
   syringe-sharing events ('risk acts'), affect quantitative understanding
   of HIV transmission process in people who inject drugs (PWID). The
   individual-based model simulated HIV transmission in a dynamic sexual
   and injecting network representing New York City. We constructed four
   HIV transmission models: model 1, constant probabilities; model 2,
   random number of sexual and parenteral acts; model 3, viral load
   individual assigned; and model 4, two groups of partnerships (low and
   high risk). Overall, models with less heterogeneity were more sensitive
   to changes in numbers risk acts, producing HIV incidence up to four
   times higher than that empirically observed. Although all models
   overestimated HIV incidence, micro-simulations with greater
   heterogeneity in the HIV transmission modelling process produced more
   robust results and better reproduced empirical epidemic dynamics.},
Publisher = {CAMBRIDGE UNIV PRESS},
Address = {32 AVENUE OF THE AMERICAS, NEW YORK, NY 10013-2473 USA},
Type = {Article},
Language = {English},
Affiliation = {Monteiro, JFG (Corresponding Author), Brown Univ, Sch Publ Hlth, 121 South Main St,Box G-S-121-2, Providence, RI 02912 USA.
   Monteiro, J. F. G.; Escudero, D. J.; Weinreb, C.; Marshall, B. D. L., Brown Univ, Sch Publ Hlth, 121 South Main St,Box G-S-121-2, Providence, RI 02912 USA.
   Monteiro, J. F. G.; Flanigan, T., Miriam Hosp, Div Infect Dis, Providence, RI 02906 USA.
   Galea, S., Boston Univ, Sch Publ Hlth, Boston, MA USA.
   Friedman, S. R., Natl Dev \& Res Inst Inc, Inst Infect Dis Res, New York, NY USA.},
DOI = {10.1017/S0950268815003180},
ISSN = {0950-2688},
EISSN = {1469-4409},
Keywords = {Condom use; HIV; individual-based model; Monte Carlo simulation},
Keywords-Plus = {ACTIVE ANTIRETROVIRAL THERAPY; NEW-YORK-CITY; SUBSTANCE-ABUSE TREATMENT;
   OUT-OF-TREATMENT; RISK BEHAVIORS; UNITED-STATES; VIRAL LOAD; SEX
   PARTNERS; CONDOM USE; NATURAL-HISTORY},
Research-Areas = {Public, Environmental \& Occupational Health; Infectious Diseases},
Web-of-Science-Categories  = {Public, Environmental \& Occupational Health; Infectious Diseases},
Author-Email = {filipemuks@gmail.com},
Affiliations = {Brown University; Lifespan Health Rhode Island; Miriam Hospital; Boston
   University; National Development \& Research Institutes, Inc},
ResearcherID-Numbers = {Marshall, Brandon DL/B-4895-2010
   Galea, Sandro/GLR-6066-2022
   },
ORCID-Numbers = {Marshall, Brandon DL/0000-0002-0134-7052
   Friedman, Sam/0000-0003-2083-1226
   Galea, Sandro/0000-0002-7534-0945},
Funding-Acknowledgement = {National Institute on Drug Abuse {[}T32-DA13911]; National Institutes of
   Health as part of the Community Vulnerability and Responses to Drug-User
   Related HIV/AIDS (CVAR) study {[}R01-DA013336]; Lifespan/Tufts/Brown
   Center for AIDS Research {[}P30-AI042853]; postdoctoral fellowship, T32
   Training Programme in HIV and Other Consequences of Substance Abuse
   {[}T32-DA013911]; Salomon Faculty Research Award from Brown University;
   National Institutes of Health/National Institute on Drug Abuse
   {[}F31-DA037808]},
Funding-Text = {This research was supported, in part, by a T32 training grant from the
   National Institute on Drug Abuse awarded to The Miriam Hospital
   (T32-DA13911). This project is funded in part by the National Institutes
   of Health (R01-DA013336) as part of the Community Vulnerability and
   Responses to Drug-User Related HIV/AIDS (CVAR) study, and was also
   funded in part by a developmental grant from the Lifespan/Tufts/Brown
   Center for AIDS Research (P30-AI042853). Dr Filipe Monteiro is supported
   by a postdoctoral fellowship, T32 Training Programme in HIV and Other
   Consequences of Substance Abuse (grant no. T32-DA013911). Dr Brandon
   Marshall was supported by a Salomon Faculty Research Award from Brown
   University. Daniel Escudero was supported by the National Institutes of
   Health/National Institute on Drug Abuse (F31-DA037808).},
Cited-References = {Absalon J, 2006, AIDS BEHAV, V10, P707, DOI 10.1007/s10461-006-9082-x.
   Abuelezam NN, 2013, PLOS ONE, V8, DOI 10.1371/journal.pone.0075624.
   Ahdieh-Grant L, 2005, JAIDS-J ACQ IMM DEF, V38, P500, DOI 10.1097/01.qai.0000138160.91568.19.
   Anderson JE, 2000, AM J PUBLIC HEALTH, V90, P1089, DOI 10.2105/AJPH.90.7.1089.
   {[}Anonymous], 2007, NEGATIVE BINOMIAL RE.
   {[}Anonymous], 1999, AIDS PREVENT MENT H.
   Arasteh K, 2008, DRUG ALCOHOL DEPEN, V95, P54, DOI 10.1016/j.drugalcdep.2007.12.008.
   Arroyo J, 2010, COMPUT MATH ORGAN TH, V16, P416, DOI 10.1007/s10588-010-9078-y.
   Auchincloss AH, 2008, AM J EPIDEMIOL, V168, P1, DOI 10.1093/aje/kwn118.
   Baggaley RF, 2010, INT J EPIDEMIOL, V39, P1048, DOI 10.1093/ije/dyq057.
   Baggaley RF, 2006, AIDS, V20, P805, DOI 10.1097/01.aids.0000218543.46963.6d.
   Bangsberg DR, 2000, AIDS, V14, P357, DOI 10.1097/00002030-200003100-00008.
   Bangsberg DR, 2001, AIDS, V15, P1181, DOI 10.1097/00002030-200106150-00015.
   Bell AV, 2006, AM J PUBLIC HEALTH, V96, P1066, DOI 10.2105/AJPH.2004.061077.
   Bellan SE, 2015, PLOS MED, V12, DOI 10.1371/journal.pmed.1001801.
   Blaser N, 2014, AIDS, V28, P1021, DOI 10.1097/QAD.0000000000000135.
   BLOWER SM, 1993, J ACQ IMMUN DEF SYND, V6, P1347.
   Booth RE, 1996, DRUG ALCOHOL DEPEN, V42, P11, DOI 10.1016/0376-8716(96)01257-4.
   Bouhnik AD, 2007, AIDS, V21, pS43, DOI 10.1097/01.aids.0000255084.69846.97.
   Brady J., 2008, J URBAN HEALTH, V85, P323, DOI DOI 10.1007/S11524-007-9248-5].
   Brooner R, 1998, Public Health Rep, V113 Suppl 1, P129.
   Brown LS, 1996, J NATL MED ASSOC, V88, P37.
   Catania JA, 2001, AM J PUBLIC HEALTH, V91, P907, DOI 10.2105/AJPH.91.6.907.
   Celentano DD, 2001, AIDS, V15, P1707, DOI 10.1097/00002030-200109070-00015.
   Centers for Disease Control and Prevention (CDC), 2012, MMWR Morb Mortal Wkly Rep, V61, P133.
   Cohen MS, 2011, NEW ENGL J MED, V364, P1943, DOI 10.1056/NEJMra1011874.
   Cole SR, 2003, AM J EPIDEMIOL, V158, P687, DOI 10.1093/aje/kwg206.
   Cooper HLF, 2011, AM J PUBLIC HEALTH, V101, P1118, DOI 10.2105/AJPH.2009.184580.
   Copeland L, 2004, ARCH INTERN MED, V164, P1214, DOI 10.1001/archinte.164.11.1214.
   Depadilla Lara, 2012, Int Public Health J, V4, P435.
   Des Jarlais DC, 2007, AIDS, V21, P231, DOI 10.1097/QAD.0b013e3280114a15.
   Des Jarlais DC, 2010, SEX TRANSM DIS, V37, P637, DOI 10.1097/OLQ.0b013e3181e1a64a.
   Des Jarlais DC, 2010, DRUG ALCOHOL DEPEN, V109, P154, DOI 10.1016/j.drugalcdep.2009.12.028.
   Dosekun O, 2010, CURR OPIN HIV AIDS, V5, P291, DOI 10.1097/COH.0b013e32833a88a3.
   Egger M, 2002, LANCET, V360, P119, DOI 10.1016/S0140-6736(02)09411-4.
   Finlayson Teresa J., 2011, Morbidity and Mortality Weekly Report, V60, P1.
   Fone D, 2003, J PUBLIC HEALTH MED, V25, P325, DOI 10.1093/pubmed/fdg075.
   Fraser C, 2007, P NATL ACAD SCI USA, V104, P17441, DOI 10.1073/pnas.0708559104.
   Friedman SR, 2007, AIDS BEHAV, V11, P641, DOI 10.1007/s10461-006-9166-7.
   Friedman SR, 2000, AM J EPIDEMIOL, V152, P913, DOI 10.1093/aje/152.10.913.
   FRIEDMAN SR, 1994, AIDS, V8, P357, DOI 10.1097/00002030-199403000-00010.
   Galai N, 2003, AM J EPIDEMIOL, V158, P695, DOI 10.1093/aje/kwg209.
   Gallagher KM, 2007, PUBLIC HEALTH REP, V122, P32, DOI 10.1177/00333549071220S106.
   Gardner EM, 2011, CLIN INFECT DIS, V52, P793, DOI 10.1093/cid/ciq243.
   GARNETT GP, 1995, J ACQ IMMUN DEF SYND, V9, P500.
   Gorman DM, 2006, AM J PUBLIC HEALTH, V96, P2055, DOI 10.2105/AJPH.2005.063289.
   Gowing L, 2008, COCHRANE DB SYST REV, DOI 10.1002/14651858.CD004145.pub3.
   Granich RM, 2009, LANCET, V373, P48, DOI 10.1016/S0140-6736(08)61697-9.
   Gray RH, 2001, LANCET, V357, P1149, DOI 10.1016/S0140-6736(00)04331-2.
   Greenhalgh D, 2002, J MATH BIOL, V44, P561, DOI 10.1007/s002850200140.
   Hagan H, 2000, J SUBST ABUSE TREAT, V19, P247, DOI 10.1016/S0740-5472(00)00104-5.
   Hamilton DT, 2008, SEX TRANSM DIS, V35, P30, DOI 10.1097/OLQ.0b013e3181453a84.
   Handcock MS, 2004, THEOR POPUL BIOL, V65, P413, DOI 10.1016/j.tpb.2003.09.006.
   Harris M, 2013, DRUG ALCOHOL DEPEN, V132, P617, DOI 10.1016/j.drugalcdep.2013.04.012.
   Harris N, 2013, MMWR-MORBID MORTAL W, V62, P757.
   Heimer R, 1998, J SUBST ABUSE TREAT, V15, P183, DOI 10.1016/S0740-5472(97)00220-1.
   Heimer R, 2007, AM J PUBLIC HEALTH, V97, P110, DOI 10.2105/AJPH.2005.078105.
   Jarlais DC, 2005, AM J PUBLIC HEALTH, V95, P1439, DOI 10.2105/AJPH.2003.036517.
   Jenness SM, 2010, AIDS PATIENT CARE ST, V24, P175, DOI 10.1089/apc.2009.0227.
   JEWELL NP, 1990, BIOMETRICS, V46, P1133, DOI 10.2307/2532454.
   Kapadia F, 2005, ADDICTION, V100, P990, DOI 10.1111/j.1360-0443.2005.01098.x.
   KAPLAN EH, 1990, J ACQ IMMUN DEF SYND, V3, P55.
   KAPLAN EH, 1992, J ACQ IMMUN DEF SYND, V5, P1116.
   Keele BF, 2008, P NATL ACAD SCI USA, V105, P7552, DOI 10.1073/pnas.0802203105.
   Kerr T, 2005, AIDS CARE, V17, P539, DOI 10.1080/09540120412331319778.
   Khan B, 2013, DISCRETE DYN NAT SOC, V2013, DOI 10.1155/2013/720818.
   Knight KR, 2007, JAIDS-J ACQ IMM DEF, V46, pS80, DOI 10.1097/QAI.0b013e3181576828.
   Knowlton AR, 2010, AIDS PATIENT CARE ST, V24, P421, DOI 10.1089/apc.2009.0240.
   Kohli R, 2005, CLIN INFECT DIS, V41, P864, DOI 10.1086/432883.
   Kottiri BJ, 2002, J ACQ IMMUN DEF SYND, V30, P95, DOI 10.1097/00042560-200205010-00013.
   Kral AH, 1997, J ACQ IMMUN DEF SYND, V16, P211, DOI 10.1097/00042560-199711010-00011.
   Kral AH, 2005, J URBAN HEALTH, V82, pI43, DOI 10.1093/jurban/jti023.
   Kretzschmar M, 1998, AIDS, V12, P801, DOI 10.1097/00002030-199807000-00017.
   Landovitz RJ, 2012, AIDS PATIENT CARE ST, V26, P320, DOI 10.1089/apc.2011.0432.
   Latkin CA, 2003, SOC SCI MED, V56, P465, DOI 10.1016/S0277-9536(02)00047-3.
   Lau JTF, 2011, AIDS BEHAV, V15, P86, DOI 10.1007/s10461-010-9754-4.
   Lee HY, 2009, J THEOR BIOL, V261, P341, DOI 10.1016/j.jtbi.2009.07.038.
   LEIGH BC, 1993, AM J PUBLIC HEALTH, V83, P1400, DOI 10.2105/AJPH.83.10.1400.
   LEMP GF, 1995, AM J PUBLIC HEALTH, V85, P1549, DOI 10.2105/AJPH.85.11.1549.
   Li XH, 2005, JAIDS-J ACQ IMM DEF, V38, P320.
   Lieb S, 2004, J URBAN HEALTH, V81, P401, DOI 10.1093/jurban/jth126.
   Lieb S, 2011, PUBLIC HEALTH REP, V126, P60, DOI 10.1177/003335491112600110.
   Lucas GM, 2001, J ACQ IMMUN DEF SYND, V27, P251, DOI 10.1097/00126334-200107010-00006.
   Maglio PP, 2011, AM J PREV MED, V40, P392, DOI 10.1016/j.amepre.2010.11.010.
   Malta M, 2010, AIDS BEHAV, V14, P731, DOI 10.1007/s10461-008-9489-7.
   Manning SE, 2007, J URBAN HEALTH, V84, P212, DOI 10.1007/s11524-006-9135-5.
   Marks G, 2005, JAIDS-J ACQ IMM DEF, V39, P446, DOI 10.1097/01.qai.0000151079.33935.79.
   Marshall BDL, 2007, JAIDS-J ACQ IMM DEF, V46, P248, DOI 10.1097/QAI.0b013e31814a5533.
   Marshall BDL, 2015, AM J EPIDEMIOL, V181, P92, DOI 10.1093/aje/kwu274.
   Marshall BDL, 2014, HEALTH AFFAIR, V33, P401, DOI 10.1377/hlthaff.2013.0824.
   Marshall BDL, 2012, PLOS ONE, V7, DOI 10.1371/journal.pone.0044833.
   Maslow CB, 2002, AM J PUBLIC HEALTH, V92, P382, DOI 10.2105/AJPH.92.3.382.
   Mathers BM, 2010, LANCET, V375, P1014, DOI 10.1016/S0140-6736(10)60232-2.
   MAY RM, 1988, PHILOS T ROY SOC B, V321, P565, DOI 10.1098/rstb.1988.0108.
   McGowan CC, 2011, PLOS ONE, V6, DOI 10.1371/journal.pone.0018462.
   McGowan I, 2014, AM J REPROD IMMUNOL, V71, P624, DOI 10.1111/aji.12225.
   METZGER DS, 1993, J ACQ IMMUN DEF SYND, V6, P1049.
   Miller M, 2002, AIDS CARE, V14, P801, DOI 10.1080/0954012021000031877.
   Mocroft A, 2003, LANCET, V362, P22, DOI 10.1016/S0140-6736(03)13802-0.
   Mocroft A, 2002, AIDS, V16, P1663, DOI 10.1097/00002030-200208160-00012.
   Monteiro JFG, 2015, INT J PUBLIC HEALTH, V60, P457, DOI 10.1007/s00038-015-0676-9.
   Morris John D, 2007, AIDS Res Ther, V4, P12, DOI 10.1186/1742-6405-4-12.
   MOSS AR, 1989, AIDS, V3, P55, DOI 10.1097/00002030-198902000-00001.
   New York City Department of Health and Mental Hygiene, 2010, SUMM VIT STAT 2009 C.
   Ompad DC, 2011, SUBST USE MISUSE, V46, P274, DOI 10.3109/10826084.2011.523284.
   Ortego C, 2011, AIDS BEHAV, V15, P1381, DOI 10.1007/s10461-011-9942-x.
   Ostrow DE, 2002, AIDS, V16, P775, DOI 10.1097/00002030-200203290-00013.
   Patel P, 2014, AIDS, V28, P1509, DOI 10.1097/QAD.0000000000000298.
   Pathela P, 2006, ANN INTERN MED, V145, P416, DOI 10.7326/0003-4819-145-6-200609190-00005.
   Pearson K, 1900, PHILOS MAG, V50, P157, DOI 10.1080/14786440009463897.
   Philips Z, 2006, PHARMACOECONOMICS, V24, P355, DOI 10.2165/00019053-200624040-00006.
   Porter K, 2003, LANCET, V362, P1267, DOI 10.1016/S0140-6736(03)14570-9.
   Quinn TC, 2000, NEW ENGL J MED, V342, P921, DOI 10.1056/NEJM200003303421303.
   Raboud JM, 2003, J URBAN HEALTH, V80, P302, DOI 10.1093/jurban/jtg033.
   Rangsin R, 2004, JAIDS-J ACQ IMM DEF, V36, P622, DOI 10.1097/00126334-200405010-00011.
   Rawson R, 2000, J PSYCHOACTIVE DRUGS, V32, P233, DOI 10.1080/02791072.2000.10400234.
   Rodriguez RJ, 1997, J ACQ IMMUN DEF SYND, V15, P49, DOI 10.1097/00042560-199705010-00008.
   Rottingen JA, 2002, SEX TRANSM DIS, V29, P818, DOI 10.1097/00007435-200212000-00014.
   Royce RA, 1997, NEW ENGL J MED, V336, P1072, DOI 10.1056/NEJM199704103361507.
   Rutter CM, 2011, MED DECIS MAKING, V31, P10, DOI 10.1177/0272989X10369005.
   Sackoff JE, 2006, ANN INTERN MED, V145, P397, DOI 10.7326/0003-4819-145-6-200609190-00003.
   SAMHSA, 2010, NAT PREV EST TOP 20.
   Samson M, 1996, NATURE, V382, P722, DOI 10.1038/382722a0.
   Scott HM, 2014, JAIDS-J ACQ IMM DEF, V65, P115, DOI 10.1097/QAI.0b013e3182a98bae.
   Senn TE, 2009, SEX TRANSM INFECT, V85, P343, DOI 10.1136/sti.2009.035758.
   Sherman SG, 2001, DRUG ALCOHOL DEPEN, V64, P97, DOI 10.1016/S0376-8716(00)00236-2.
   Simon V, 2006, LANCET, V368, P489, DOI 10.1016/S0140-6736(06)69157-5.
   Smith A., 2010, Morbidity and Mortality Weekly Report, V59, P1201.
   Strathdee SA, 1999, J URBAN HEALTH, V76, P448, DOI 10.1007/BF02351502.
   Strathdee SA, 2003, J URBAN HEALTH, V80, P7.
   Tempalski B, 2009, J URBAN HEALTH, V86, P132, DOI 10.1007/s11524-008-9328-1.
   Torian LV, 2005, 12 C RETR OPP INF BO.
   Tortu S, 2003, AIDS BEHAV, V7, P317, DOI 10.1023/A:1025452021307.
   Uhlmann S, 2010, ADDICTION, V105, P907, DOI 10.1111/j.1360-0443.2010.02905.x.
   van Kesteren NMC, 2007, PATIENT EDUC COUNS, V65, P5, DOI 10.1016/j.pec.2006.09.003.
   van Rossum G., 2001, PYTHON REFERENCE MAN.
   vanHaastrecht HJA, 1996, AM J EPIDEMIOL, V143, P380.
   VANICHSENI S, 1993, AIDS, V7, P887, DOI 10.1097/00002030-199306000-00020.
   Vickerman P., 2002, International Journal of Drug Policy, V13, P149, DOI 10.1016/S0955-3959(02)00071-3.
   Vittinghoff E, 1999, AM J EPIDEMIOL, V150, P306, DOI 10.1093/oxfordjournals.aje.a010003.
   Vlahov D, 2005, AM J EPIDEMIOL, V161, P999, DOI 10.1093/aje/kwi133.
   WARNER LA, 1995, ARCH GEN PSYCHIAT, V52, P219.
   Wawer MJ, 2005, J INFECT DIS, V191, P1403, DOI 10.1086/429411.
   WILEY JA, 1989, STAT MED, V8, P93, DOI 10.1002/sim.4780080110.
   Wilson DP, 2008, LANCET, V372, P314, DOI 10.1016/S0140-6736(08)61115-0.
   Windrum P, 2007, JASSS-J ARTIF SOC S, V10.
   Wood E, 2008, JAMA-J AM MED ASSOC, V300, P550, DOI 10.1001/jama.300.5.550.
   Xu FJ, 2010, SEX TRANSM DIS, V37, P399, DOI 10.1097/OLQ.0b013e3181ce122b.
   Zaccarelli M, 2002, AIDS PATIENT CARE ST, V16, P67, DOI 10.1089/10872910252806117.
   ZACCARELLI M, 1994, AIDS, V8, P345, DOI 10.1097/00002030-199403000-00008.},
Number-of-Cited-References = {150},
Times-Cited = {8},
Usage-Count-Last-180-days = {0},
Usage-Count-Since-2013 = {7},
Journal-ISO = {Epidemiol. Infect.},
Doc-Delivery-Number = {DL7EV},
Web-of-Science-Index = {Science Citation Index Expanded (SCI-EXPANDED); Social Science Citation Index (SSCI)},
Unique-ID = {WOS:000375804300013},
OA = {Bronze, Green Published, Green Accepted},
DA = {2023-08-01},
}

@article{ WOS:000667749900028,
Author = {Buchanan, Ashley L. and Bessey, S. and Goedel, William C. and King,
   Maximilian and Murray, Eleanor J. and Friedman, Samuel R. and Halloran,
   M. Elizabeth and Marshall, Brandon D. L.},
Title = {Disseminated Effects in Agent-Based Models: A Potential Outcomes
   Framework and Application to Inform Preexposure Prophylaxis Coverage
   Levels for HIV Prevention},
Journal = {AMERICAN JOURNAL OF EPIDEMIOLOGY},
Year = {2021},
Volume = {190},
Number = {5},
Pages = {939-948},
Month = {MAY},
Abstract = {Preexposure prophylaxis (PrEP) for prevention of human immunodeficiency
   virus (HIV) infection may benefit not only the person who uses it but
   also their uninfected sexual risk contacts. We developed an agent-based
   model using a novel trial emulation approach to quantify disseminated
   effects of PrEP use among men who have sex with men in Atlanta, Georgia,
   from 2015 to 2017. Model components (subsets of agents connected through
   partnerships in a sexual network but not sharing partnerships with any
   other agents) were first randomized to an intervention coverage level or
   the control group; then, within intervention components, eligible agents
   were randomized to receive or not receive PrEP. We calculated direct and
   disseminated (indirect) effects using randomization-based estimators and
   report corresponding 95\% simulation intervals across scenarios ranging
   from 10\% coverage in the intervention components to 90\% coverage. A
   population of 11,245 agents was simulated, with an average of 1,551
   components identified. When comparing agents randomized to no PrEP in
   70\% coverage components with control agents, there was a 15\%
   disseminated risk reduction in HIV incidence (risk ratio = 0.85, 95\%
   simulation interval: 0.65, 1.05). Persons not on PrEP may receive a
   protective benefit by being in a sexual network with higher PrEP
   coverage. Agent-based models are useful for evaluating possible direct
   and disseminated effects of HIV prevention modalities in sexual
   networks.},
Publisher = {OXFORD UNIV PRESS INC},
Address = {JOURNALS DEPT, 2001 EVANS RD, CARY, NC 27513 USA},
Type = {Article},
Language = {English},
Affiliation = {Buchanan, AL (Corresponding Author), Univ Rhode Isl, Coll Pharm, Dept Pharm Practice, 7 Greenhouse Rd, Kingston, RI 02881 USA.
   Buchanan, Ashley L., Univ Rhode Isl, Coll Pharm, Dept Pharm Practice, 7 Greenhouse Rd, Kingston, RI 02881 USA.
   Bessey, S.; Goedel, William C.; King, Maximilian; Marshall, Brandon D. L., Brown Univ, Sch Publ Hlth, Dept Epidemiol, Providence, RI USA.
   Murray, Eleanor J., Boston Univ, Sch Publ Hlth, Dept Epidemiol, Boston, MA USA.
   Friedman, Samuel R., NYU, Sch Med, Dept Pharmacol, New York, NY USA.
   Halloran, M. Elizabeth, Fred Hutchinson Canc Res Ctr, Vaccine \& Infect Dis Div, Washington, DC USA.},
DOI = {10.1093/aje/kwaa239},
ISSN = {0002-9262},
EISSN = {1476-6256},
Keywords = {agent-based models; HIV; HIV prevention; interference/dissemination; men
   who have sex with men; preexposure prophylaxis},
Keywords-Plus = {ACTIVE ANTIRETROVIRAL THERAPY; CAUSAL INFERENCE; MEN; SEX; TRIAL; YOUNG;
   RISK; ASSUMPTION; DEFINITION; ATLANTA},
Research-Areas = {Public, Environmental \& Occupational Health},
Web-of-Science-Categories  = {Public, Environmental \& Occupational Health},
Author-Email = {Buchanan@uri.edu},
Affiliations = {University of Rhode Island; Brown University; Boston University; New
   York University; Fred Hutchinson Cancer Center},
ResearcherID-Numbers = {Marshall, Brandon DL/B-4895-2010
   },
ORCID-Numbers = {Marshall, Brandon DL/0000-0002-0134-7052
   Friedman, Sam/0000-0003-2083-1226},
Funding-Acknowledgement = {National Institutes of Health (NIH) {[}1DP2DA046856-01]; NIH from the
   Eunice Kennedy Shriver National Institute of Child Health and Human
   Development {[}R21HD098733]; NIH {[}DP1DA034989, P30DA011041,
   R25MH083620, F31MH121112]},
Funding-Text = {A.B., M.K., B.M., S.R.F., and M.E.H. were supported by the National
   Institutes of Health (NIH) (Avenir grant 1DP2DA046856-01). S.R.F. was
   also supported by NIH grants DP1DA034989 and P30DA011041. W.C.G. was
   also supported by NIH grants R25MH083620 and F31MH121112. E.J.M. was
   supported by NIH grant R21HD098733 from the Eunice Kennedy Shriver
   National Institute of Child Health and Human Development.},
Cited-References = {Amirkhanian YA, 2005, AIDS, V19, P1897, DOI 10.1097/01.aids.0000189867.74806.fb.
   Anderson PL, 2012, SCI TRANSL MED, V4, DOI 10.1126/scitranslmed.3004006.
   {[}Anonymous], 2017, R LANG ENV STAT COMP.
   {[}Anonymous], 1995, CENTRUM WISKUNDE INF.
   Bangsberg DR, 2001, AIDS, V15, P1181, DOI 10.1097/00002030-200106150-00015.
   Basse G, 2018, J AM STAT ASSOC, V113, P41, DOI 10.1080/01621459.2017.1323641.
   Buchanan AL, 2018, AM J EPIDEMIOL, V187, P2449, DOI 10.1093/aje/kwy149.
   Chou R, 2019, JAMA-J AM MED ASSOC, V321, P2214, DOI 10.1001/jama.2019.2591.
   Cole SR, 2009, EPIDEMIOLOGY, V20, P3, DOI 10.1097/EDE.0b013e31818ef366.
   Cutrell A, 2017, HIV CLIN TRIALS, V18, P177, DOI 10.1080/15284336.2017.1379676.
   Eaton LA, 2015, AIDS PATIENT CARE ST, V29, P423, DOI 10.1089/apc.2014.0303.
   Egger M, 2002, LANCET, V360, P119, DOI 10.1016/S0140-6736(02)09411-4.
   Elopre L, 2017, JAIDS-J ACQ IMM DEF, V74, P56, DOI 10.1097/QAI.0000000000001165.
   Fauci AS, 2019, JAMA-J AM MED ASSOC, V321, P844, DOI 10.1001/jama.2019.1343.
   Gantenberg JR, 2019, PLOS ONE, V14, DOI 10.1371/journal.pone.0226218.
   Garnett GP, 2014, VACCINE, V32, P1536, DOI 10.1016/j.vaccine.2013.11.007.
   Goedel WC, 2018, JAIDS-J ACQ IMM DEF, V79, P323, DOI 10.1097/QAI.0000000000001817.
   Goedel WC, 2016, J ASSOC NURSE AIDS C, V27, P133, DOI 10.1016/j.jana.2015.11.005.
   Goodreau SM, 2017, LANCET HIV, V4, pE311, DOI 10.1016/S2352-3018(17)30067-X.
   Grant RM, 2014, LANCET INFECT DIS, V14, P820, DOI 10.1016/S1473-3099(14)70847-3.
   Grant RM, 2010, NEW ENGL J MED, V363, P2587, DOI 10.1056/NEJMoa1011205.
   Grov C, 2019, AIDS BEHAV, V23, P1277, DOI 10.1007/s10461-018-2309-9.
   Hagberg A.A., 2008, P 7 PYTHON SCI C, P11.
   Halloran ME, 2017, BMC MED, V15, DOI 10.1186/s12916-017-0985-3.
   Halloran ME, 2018, STAT MED, V37, P294, DOI 10.1002/sim.7392.
   Halloran M Elizabeth, 2016, Curr Epidemiol Rep, V3, P297, DOI 10.1007/s40471-016-0086-4.
   HALLORAN ME, 1991, EPIDEMIOLOGY, V2, P331, DOI 10.1097/00001648-199109000-00004.
   Hernan MA, 2021, CAUSAL INFERENCE WHA.
   Hernan MA, 2016, AM J EPIDEMIOL, V183, P758, DOI 10.1093/aje/kwv254.
   Hernandez-Romieu AC, 2015, SEX TRANSM DIS, V42, P505, DOI 10.1097/OLQ.0000000000000332.
   Hoffman IF, 2013, AIDS BEHAV, V17, P2510, DOI 10.1007/s10461-013-0563-4.
   Hong GL, 2006, J AM STAT ASSOC, V101, P901, DOI 10.1198/016214506000000447.
   Hudgens MG, 2008, J AM STAT ASSOC, V103, P832, DOI 10.1198/016214508000000292.
   Jenness SM, 2016, J INFECT DIS, V214, P1800, DOI 10.1093/infdis/jiw223.
   Marshall BDL, 2018, LANCET HIV, V5, pE498, DOI 10.1016/S2352-3018(18)30097-3.
   Marshall BDL, 2015, AM J EPIDEMIOL, V181, P92, DOI 10.1093/aje/kwu274.
   Murray EJ, 2017, AM J EPIDEMIOL, V186, P131, DOI 10.1093/aje/kwx091.
   Ogburn EL, 2014, STAT SCI, V29, P559, DOI 10.1214/14-STS501.
   Owens DK, 2019, JAMA-J AM MED ASSOC, V321, P2203, DOI 10.1001/jama.2019.6390.
   Patel P, 2014, AIDS, V28, P1509, DOI 10.1097/QAD.0000000000000298.
   Pearl J, 2010, EPIDEMIOLOGY, V21, P872, DOI 10.1097/EDE.0b013e3181f5d3fd.
   Rendina HJ, 2015, DRUG ALCOHOL DEPEN, V154, P199, DOI 10.1016/j.drugalcdep.2015.06.045.
   RUBIN DB, 1978, ANN STAT, V6, P34, DOI 10.1214/aos/1176344064.
   Sobel ME, 2006, J AM STAT ASSOC, V101, P1398, DOI 10.1198/016214506000000636.
   Sullivan PS, 2015, ANN EPIDEMIOL, V25, P445, DOI 10.1016/j.annepidem.2015.03.006.
   Thomson KA, 2016, CURR OPIN HIV AIDS, V11, P18, DOI 10.1097/COH.0000000000000207.
   van der Walt S, 2011, COMPUT SCI ENG, V13, P22, DOI 10.1109/MCSE.2011.37.
   VanderWeele TJ, 2011, EPIDEMIOLOGY, V22, P686, DOI 10.1097/EDE.0b013e31822708d5.
   VanderWeele TJ, 2009, EPIDEMIOLOGY, V20, P880, DOI 10.1097/EDE.0b013e3181bd5638.
   Wall KM, 2013, J HOMOSEXUAL, V60, P1520, DOI 10.1080/00918369.2013.819256.
   Westreich D, 2010, AM J EPIDEMIOL, V171, P674, DOI 10.1093/aje/kwp436.
   Wickham H, 2009, USE R, P1, DOI 10.1007/978-0-387-98141-3.},
Number-of-Cited-References = {52},
Times-Cited = {6},
Usage-Count-Last-180-days = {0},
Usage-Count-Since-2013 = {4},
Journal-ISO = {Am. J. Epidemiol.},
Doc-Delivery-Number = {TB2BU},
Web-of-Science-Index = {Science Citation Index Expanded (SCI-EXPANDED); Social Science Citation Index (SSCI)},
Unique-ID = {WOS:000667749900028},
OA = {Green Submitted, Green Published},
DA = {2023-08-01},
}

@article{ WOS:000417766300011,
Author = {Gopalappa, Chaitra and Sansom, Stephanie L. and Farnham, Paul G. and
   Chen, Yao-Hsuan},
Title = {Combinations of interventions to achieve a national HIV incidence
   reduction goal: insights from an agent-based model},
Journal = {AIDS},
Year = {2017},
Volume = {31},
Number = {18},
Pages = {2533-2539},
Month = {NOV 28},
Abstract = {Objective: Analyzing HIV care service targets for achieving a national
   goal of a 25\% reduction in annual HIV incidence and evaluating the use
   of annual HIV diagnoses to measure progress in incidence reduction.
   Design: Because there are considerable interactions among HIV care
   services, we model the dynamics of `combinations' of increases in HIV
   care continuum targets to identify those that would achieve 25\%
   reductions in annual incidence and diagnoses.
   Methods: We used Progression and Transmission of HIV/AIDS 2.0, an
   agent-based dynamic stochastic simulation of HIV in the United States.
   Results: A 25\% reduction in annual incidence could be achieved by
   multiple alternative combinations of percentages of persons with
   diagnosed infection and persons with viral suppression including 85 and
   68\%, respectively, and 90 and 59\%, respectively. The first combination
   corresponded to an 18\% reduction in annual diagnoses, and infections
   being diagnosed at a median CD4+ cell count of 372 cells/mu l or
   approximately 3.8 years from time of infection. The corresponding values
   on the second combination are 4\%, 462 cells/mu l, and 2.0 years,
   respectively.
   Conclusion: Our analysis provides policy makers with specific targets
   and alternative choices to achieve the goal of a 25\% reduction in HIV
   incidence. Reducing annual diagnoses does not equate to reducing annual
   incidence. Instead, progress toward reducing incidence can be measured
   by monitoring HIV surveillance data trends in CD4+ cell count at
   diagnosis along with the proportion who have achieved viral suppression
   to determine where to focus local programmatic efforts. Copyright (C)
   2017 Wolters Kluwer Health, Inc. All rights reserved.},
Publisher = {LIPPINCOTT WILLIAMS \& WILKINS},
Address = {TWO COMMERCE SQ, 2001 MARKET ST, PHILADELPHIA, PA 19103 USA},
Type = {Article},
Language = {English},
Affiliation = {Gopalappa, C (Corresponding Author), Univ Massachusetts, Dept Mech \& Ind Engn, E Lab 1,160 Governors Dr, Amherst, MA 01003 USA.
   Gopalappa, Chaitra, Univ Massachusetts, Dept Mech \& Ind Engn, Commonwealth Honors Coll, Amherst, MA 01003 USA.
   Sansom, Stephanie L.; Farnham, Paul G.; Chen, Yao-Hsuan, Ctr Dis Control \& Prevent, Div HIV AIDS Prevent, Atlanta, GA USA.},
DOI = {10.1097/QAD.0000000000001653},
ISSN = {0269-9370},
EISSN = {1473-5571},
Keywords = {agent-based simulation model; HIV intervention combinations; HIV
   simulation model; National HIV/AIDS Strategy},
Keywords-Plus = {HIV/AIDS STRATEGY; UNITED-STATES; TRANSMISSION; US},
Research-Areas = {Immunology; Infectious Diseases; Virology},
Web-of-Science-Categories  = {Immunology; Infectious Diseases; Virology},
Author-Email = {chaitrag@umass.edu},
Affiliations = {University of Massachusetts System; University of Massachusetts Amherst;
   Centers for Disease Control \& Prevention - USA},
ResearcherID-Numbers = {Gopalappa, Chaitra/Y-4031-2018},
ORCID-Numbers = {Gopalappa, Chaitra/0000-0001-8384-6041},
Funding-Acknowledgement = {National Institute of Allergy and Infectious Diseases of the National
   Institutes of Health {[}R01AI127236]},
Funding-Text = {Research reported in this publication was partially supported by the
   National Institute of Allergy and Infectious Diseases of the National
   Institutes of Health under Award Number R01AI127236. The content is
   solely the responsibility of the authors and does not necessarily
   represent the official views of the National Institutes of Health. C.G.
   was partially supported on the above grant. All authors were salaried by
   their institutions.},
Cited-References = {{[}Anonymous], 2010, NAT HIV AIDS STRAT U.
   {[}Anonymous], 2015, NAT HIV AIDS STRAT U.
   BLOWER SM, 1994, INT STAT REV, V62, P229, DOI 10.2307/1403510.
   Bonacci RA, 2016, AIDS, V30, P332, DOI 10.1097/QAD.0000000000000939.
   Centers for Disease Control and Prevention, 2017, CDC FACT SHEET HIV I.
   Centers for Disease Control and Prevention, 2013, HIV SURVEILLANCE S, V19.
   Centers for Disease Control and Prevention, 2015, HIV SURV REP, V27.
   Centers for Disease Control and Prevention, 2017, CDC FACT SHEET SEL N.
   Centers for Disease Control and Prevention (CDC), 2016, HIV SURVEILLANCE S, V21.
   Gopalappa C, 2017, MED DECIS MAKING, V37, P224, DOI 10.1177/0272989X16668509.
   Gosavi A., 2015, SIMULATION BASED OPT.
   Holtgrave DR, 2016, AIDS BEHAV, V20, P1, DOI 10.1007/s10461-015-1193-9.
   Lodi S, 2011, CLIN INFECT DIS, V53, P817, DOI 10.1093/cid/cir494.
   Shah M, 2016, LANCET HIV, V3, pE140, DOI 10.1016/S2352-3018(16)00007-2.
   Song RG, 2017, JAIDS-J ACQ IMM DEF, V74, P3, DOI 10.1097/QAI.0000000000001151.},
Number-of-Cited-References = {15},
Times-Cited = {8},
Usage-Count-Last-180-days = {0},
Usage-Count-Since-2013 = {1},
Journal-ISO = {Aids},
Doc-Delivery-Number = {FP6WD},
Web-of-Science-Index = {Science Citation Index Expanded (SCI-EXPANDED)},
Unique-ID = {WOS:000417766300011},
OA = {Green Accepted},
DA = {2023-08-01},
}

@article{ WOS:000892668400001,
Author = {Buchanan, Ashley. L. L. and Park, Carolyn. J. J. and Bessey, Sam and
   Goedel, William. C. C. and Murray, Eleanor. J. J. and Friedman, Samuel.
   R. R. and Halloran, M. Elizabeth and Katenka, Natallia. V. V. and
   Marshall, Brandon D. L.},
Title = {Spillover benefit of pre-exposure prophylaxis for HIV prevention:
   evaluating the importance of effect modification using an agent-based
   model},
Journal = {EPIDEMIOLOGY AND INFECTION},
Year = {2022},
Volume = {150},
Month = {OCT 28},
Abstract = {We developed an agent-based model using a trial emulation approach to
   quantify effect measure modification of spillover effects of
   pre-exposure prophylaxis (PrEP) for HIV among men who have sex with men
   (MSM) in the Atlanta-Sandy Springs-Roswell metropolitan area, Georgia.
   PrEP may impact not only the individual prescribed, but also their
   partners and beyond, known as spillover. We simulated a two-stage
   randomised trial with eligible components (>= 3 agents with >= 1 HIV+
   agent) first randomised to intervention or control (no PrEP). Within
   intervention components, agents were randomised to PrEP with coverage of
   70\%, providing insight into a high PrEP coverage strategy. We evaluated
   effect modification by component-level characteristics and estimated
   spillover effects on HIV incidence using an extension of
   randomisation-based estimators. We observed an attenuation of the
   spillover effect when agents were in components with a higher prevalence
   of either drug use or bridging potential (if an agent acts as a mediator
   between >= 2 connected groups of agents). The estimated spillover
   effects were larger in magnitude among components with either higher HIV
   prevalence or greater density (number of existing partnerships compared
   to all possible partnerships). Consideration of effect modification is
   important when evaluating the spillover of PrEP among MSM.},
Publisher = {CAMBRIDGE UNIV PRESS},
Address = {32 AVENUE OF THE AMERICAS, NEW YORK, NY 10013-2473 USA},
Type = {Article},
Language = {English},
Affiliation = {Buchanan, AL (Corresponding Author), Univ Rhode Island, Coll Pharm, Dept Pharm Practice, Kingston, RI 02881 USA.
   Buchanan, Ashley. L. L., Univ Rhode Island, Coll Pharm, Dept Pharm Practice, Kingston, RI 02881 USA.
   Park, Carolyn. J. J.; Bessey, Sam; Goedel, William. C. C.; Marshall, Brandon D. L., Brown Sch Publ Hlth, Dept Epidemiol, Providence, RI USA.
   Murray, Eleanor. J. J., Boston Univ Sch Publ Hlth, Dept Epidemiol, Boston, MA USA.
   Friedman, Samuel. R. R., NYU, Sch Med, Dept Populat Hlth, New York, NY USA.
   Halloran, M. Elizabeth, Fred Hutchinson Canc Ctr, Vaccine \& Infect Dis Div, Seattle, WA USA.
   Halloran, M. Elizabeth, Univ Washington, Dept Biostat, Seattle, WA USA.
   Katenka, Natallia. V. V., Univ Rhode Island, Coll Arts \& Sci, Dept Comp Sci \& Stat, Kingston, RI USA.},
DOI = {10.1017/S0950268822001650},
Article-Number = {e192},
ISSN = {0950-2688},
EISSN = {1469-4409},
Keywords = {Agent based models; causal inference; effect modification; HIV
   prevention; interference; network; pre-exposure prophylaxis; spillover},
Keywords-Plus = {RACIAL DISPARITIES; CAUSAL INFERENCE; WHITE MEN; SEX; BLACK; ATLANTA;
   YOUNG; RISK; GUIDELINES; IMPACT},
Research-Areas = {Public, Environmental \& Occupational Health; Infectious Diseases},
Web-of-Science-Categories  = {Public, Environmental \& Occupational Health; Infectious Diseases},
Author-Email = {buchanan@uri.edu},
Affiliations = {University of Rhode Island; Brown University; Boston University; New
   York University; Fred Hutchinson Cancer Center; University of
   Washington; University of Washington Seattle; University of Rhode Island},
ResearcherID-Numbers = {Marshall, Brandon DL/B-4895-2010},
ORCID-Numbers = {Marshall, Brandon DL/0000-0002-0134-7052},
Cited-References = {{[}Anonymous], 2010, NETWORKS INTRO.
   Basse G, 2018, J AM STAT ASSOC, V113, P41, DOI 10.1080/01621459.2017.1323641.
   Benjamin-Chung J, 2018, INT J EPIDEMIOL, V47, P332, DOI 10.1093/ije/dyx201.
   Bessey S., 2020, MARSHALL LAB TITAN V.
   Buchanan AL, 2021, AM J EPIDEMIOL, V190, P939, DOI 10.1093/aje/kwaa239.
   Burchard J, 2018, SOC NETWORKS, V55, P11, DOI 10.1016/j.socnet.2018.04.001.
   Centers for Disease Control and Prevention (CDC), PREEXP PROPH PREV HI.
   Chan PA, 2016, J INT AIDS SOC, V19, DOI 10.7448/IAS.19.1.20903.
   Elopre L, 2017, JAIDS-J ACQ IMM DEF, V74, P56, DOI 10.1097/QAI.0000000000001165.
   Forastiere L, 2021, J AM STAT ASSOC, V116, P901, DOI 10.1080/01621459.2020.1768100.
   Georgia Department of Public Health, 2019, HIV SURV SUMM GEORG.
   Gilead Sciences, 2015, TRUV PACK INS.
   Goedel WC, 2020, AIDS, V34, P1509, DOI 10.1097/QAD.0000000000002577.
   Goedel WC, 2018, JAIDS-J ACQ IMM DEF, V79, P323, DOI 10.1097/QAI.0000000000001817.
   Goedel WC, 2016, J ASSOC NURSE AIDS C, V27, P133, DOI 10.1016/j.jana.2015.11.005.
   Grant RM, 2014, LANCET INFECT DIS, V14, P820, DOI 10.1016/S1473-3099(14)70847-3.
   Grey Jeremy A, 2016, JMIR Public Health Surveill, V2, pe14, DOI 10.2196/publichealth.5365.
   Grov C, 2019, AIDS BEHAV, V23, P1277, DOI 10.1007/s10461-018-2309-9.
   Hernandez-Romieu AC, 2015, SEX TRANSM DIS, V42, P505, DOI 10.1097/OLQ.0000000000000332.
   Hudgens MG, 2008, J AM STAT ASSOC, V103, P832, DOI 10.1198/016214508000000292.
   Jenness SM, 2016, J INFECT DIS, V214, P1800, DOI 10.1093/infdis/jiw223.
   Keen P, 2020, LANCET PUBLIC HEALTH, V5, pE467, DOI 10.1016/S2468-2667(20)30183-3.
   Khan B, 2013, DISCRETE DYN NAT SOC, V2013, DOI 10.1155/2013/720818.
   Lancki N, 2018, AIDS, V32, P383, DOI 10.1097/QAD.0000000000001710.
   Marshall BDL, 2018, LANCET HIV, V5, pE498, DOI 10.1016/S2352-3018(18)30097-3.
   Marshall BDL, 2015, AM J EPIDEMIOL, V181, P92, DOI 10.1093/aje/kwu274.
   Mckay MD, 2000, TECHNOMETRICS, V42, P55, DOI 10.2307/1271432.
   Morgan E, 2019, AIDS BEHAV, V23, P15, DOI 10.1007/s10461-018-2202-6.
   Ogburn EL, 2014, STAT SCI, V29, P559, DOI 10.1214/14-STS501.
   Patel P, 2014, AIDS, V28, P1509, DOI 10.1097/QAD.0000000000000298.
   Rendina HJ, 2015, DRUG ALCOHOL DEPEN, V154, P199, DOI 10.1016/j.drugalcdep.2015.06.045.
   Rolle CP, 2019, AIDS BEHAV, V23, P296, DOI 10.1007/s10461-019-02654-x.
   Rosenberg ES, 2018, ANN EPIDEMIOL, V28, P865, DOI 10.1016/j.annepidem.2018.04.008.
   RUBIN DB, 1978, ANN STAT, V6, P34, DOI 10.1214/aos/1176344064.
   Schafer MH, 2021, AIDS BEHAV, V25, P1560, DOI 10.1007/s10461-020-02996-x.
   Siegler AJ, 2020, AM J PUBLIC HEALTH, V110, P267, DOI 10.2105/AJPH.2019.305514.
   Sullivan PS, 2015, ANN EPIDEMIOL, V25, P445, DOI 10.1016/j.annepidem.2015.03.006.
   Tieu HV, 2015, PLOS ONE, V10, DOI 10.1371/journal.pone.0134085.
   VanderWeele TJ, 2009, EPIDEMIOLOGY, V20, P863, DOI 10.1097/EDE.0b013e3181ba333c.
   Wall KM, 2013, J HOMOSEXUAL, V60, P1520, DOI 10.1080/00918369.2013.819256.},
Number-of-Cited-References = {40},
Times-Cited = {0},
Usage-Count-Last-180-days = {0},
Usage-Count-Since-2013 = {0},
Journal-ISO = {Epidemiol. Infect.},
Doc-Delivery-Number = {6S0DR},
Web-of-Science-Index = {Science Citation Index Expanded (SCI-EXPANDED)},
Unique-ID = {WOS:000892668400001},
OA = {Green Published, gold, Green Submitted},
DA = {2023-08-01},
}

@article{ WOS:000669498400009,
Author = {Singh, Sonza and France, Anne Marie and Chen, Yao-Hsuan and Farnham,
   Paul G. and Oster, Alexandra M. and Gopalappa, Chaitra},
Title = {Progression and transmission of HIV (PATH 4.0)-A new agent-based
   evolving network simulation for modeling HIV transmission clusters},
Journal = {MATHEMATICAL BIOSCIENCES AND ENGINEERING},
Year = {2021},
Volume = {18},
Number = {3},
Pages = {2150-2181},
Abstract = {We present the Progression and Transmission of HIV (PATH 4.0), a
   simulation tool for analyses of cluster detection and intervention
   strategies. Molecular clusters are groups of HIV infections that are
   genetically similar, indicating rapid HIV transmission where HIV
   prevention resources are needed to improve health outcomes and prevent
   new infections. PATH 4.0 was constructed using a newly developed
   agent-based evolving network modeling (ABENM) technique and evolving
   contact network algorithm (ECNA) for generating scale-free networks.
   ABENM and ECNA were developed to facilitate simulation of transmission
   networks for low-prevalence diseases, such as HIV, which creates
   computational challenges for current network simulation techniques.
   Simulating transmission networks is essential for studying network
   dynamics, including clusters. We validated PATH 4.0 by comparing
   simulated projections of HIV diagnoses with estimates from the National
   HIV Surveillance System (NHSS) for 2010-2017. We also applied a cluster
   generation algorithm to PATH 4.0 to estimate cluster features, including
   the distribution of persons with diagnosed HIV infection by cluster
   status and size and the size distribution of clusters. Simulated
   features matched well with NHSS estimates, which used molecular methods
   to detect clusters among HIV nucleotide sequences of persons with HIV
   diagnosed during 2015-2017. Cluster detection and response is a
   component of the U.S. Ending the HIV Epidemic strategy. While
   surveillance is critical for detecting clusters, a model in conjunction
   with surveillance can allow us to refine cluster detection methods,
   understand factors associated with cluster growth, and assess
   interventions to inform effective response strategies. As surveillance
   data are only available for cases that are diagnosed and reported, a
   model is a critical tool to understand the true size of clusters and
   assess key questions, such as the relative contributions of clusters to
   onward transmissions. We believe PATH 4.0 is the first modeling tool
   available to assess cluster detection and response at the national-level
   and could help inform the national strategic plan.},
Publisher = {AMER INST MATHEMATICAL SCIENCES-AIMS},
Address = {PO BOX 2604, SPRINGFIELD, MO 65801-2604 USA},
Type = {Article},
Language = {English},
Affiliation = {Gopalappa, C (Corresponding Author), Univ Massachusetts, Amherst, MA 01003 USA.
   Singh, Sonza; Gopalappa, Chaitra, Univ Massachusetts, Amherst, MA 01003 USA.
   France, Anne Marie; Chen, Yao-Hsuan; Farnham, Paul G.; Oster, Alexandra M., Ctr Dis Control \& Prevent, Div HIV AIDS Prevent, Natl Ctr HIV AIDS Viral Hepatitis STD \& TB Preven, Atlanta, GA USA.},
DOI = {10.3934/mbe.2021109},
ISSN = {1547-1063},
EISSN = {1551-0018},
Keywords = {agent-based simulation; network modeling; HIV modeling; network cluster
   analyses; infectious disease modeling},
Keywords-Plus = {UNITED-STATES; PREEXPOSURE PROPHYLAXIS; SURVEILLANCE SYSTEM; INJECT
   DRUGS; PREVENTION; PROGRAMS; BEHAVIOR; RISK; CARE; MEN},
Research-Areas = {Mathematical \& Computational Biology},
Web-of-Science-Categories  = {Mathematical \& Computational Biology},
Author-Email = {chaitrag@umass.edu},
Affiliations = {University of Massachusetts System; University of Massachusetts Amherst;
   Centers for Disease Control \& Prevention - USA},
ResearcherID-Numbers = {Gopalappa, Chaitra/Y-4031-2018},
ORCID-Numbers = {Gopalappa, Chaitra/0000-0001-8384-6041},
Funding-Acknowledgement = {National Institute of Allergy and Infectious Diseases of the National
   Institutes of Health {[}R01AI127236]},
Funding-Text = {SS and CG were funded by a grant from the National Institute of Allergy
   and Infectious Diseases of the National Institutes of Health under Award
   Number R01AI127236. The funding agreement ensured the authors'
   independence in designing the study, interpreting the data, writing, and
   publishing the report.},
Cited-References = {Adams BM, 2005, J COMPUT APPL MATH, V184, P10, DOI 10.1016/j.cam.2005.02.004.
   Adams M, 2019, AIDS BEHAV, V23, P3306, DOI 10.1007/s10461-019-02615-4.
   Aspinall EJ, 2014, INT J EPIDEMIOL, V43, P235, DOI 10.1093/ije/dyt243.
   Baeten JM, 2012, NEW ENGL J MED, V367, P399, DOI 10.1056/NEJMoa1108524.
   Barabasi AL, 1999, SCIENCE, V286, P509, DOI 10.1126/science.286.5439.509.
   Buchacz K, 2012, AIDS RES TREAT, V2012, DOI 10.1155/2012/869841.
   Centers for Disease Control and Prevention, 2015, HIV SURVEILLANCE S, V20.
   Centers for Disease Control and Prevention, 2014, HIV SURVEILLANCE S, V19.
   Centers for Disease Control and Prevention, 2017, HIV SURVEILLANCE SUP, V24.
   Centers for Disease Control and Prevention, 2018, HIV SURV REP, V31.
   Centers for Disease Control and Prevention, 2018, HIV SURVEILLANCE SUP, V25.
   Centers for Disease Control and Prevention, 2020, EFF PREV STRAT RED R.
   Centers for Disease Control and Prevention, 2018, HIV SURVEIL SUPPL RE, V23.
   Centers for Disease Control and Prevention, 2015, HIV SURVEILLANCE SUP, V22.
   Centers for Disease Control and Prevention, 21 HIV.
   Centers for Disease Control and Prevention, 2017, HIV SURV REP, V29.
   Centers for Disease Control and Prevention, NCHHSTP ATLASPLUS.
   Centers for Disease Control and Prevention, 2016, HIV SURVEILLANCE SUP, V23.
   Centers for Disease Control and Prevention, HIV SURVEILLANCE SUP, V25.
   Centers for Disease Control and Prevention, 2013, HIV SURVEILLANCE S, V18.
   Centers for Disease Control and Prevention, HIV SURVEILLANCE SUP, V21.
   Chandra Anjani, 2011, Natl Health Stat Report, P1.
   Chou R, 2019, JAMA-J AM MED ASSOC, V321, P2214, DOI 10.1001/jama.2019.2591.
   Cohen SM, 2014, PUBLIC HEALTH REP, V129, P335, DOI 10.1177/003335491412900408.
   Des Jarlais DC, 2015, MMWR-MORBID MORTAL W, V64, P1337, DOI 10.15585/mmwr.mm6448a3.
   El-Sayed Abdulrahman M, 2012, Epidemiol Perspect Innov, V9, P1, DOI 10.1186/1742-5573-9-1.
   Farnham PG, 2013, JAIDS-J ACQ IMM DEF, V64, pE15, DOI 10.1097/QAI.0b013e3182a5c8d4.
   Fauci AS, 2019, JAMA-J AM MED ASSOC, V321, P844, DOI 10.1001/jama.2019.1343.
   Fernandes RM, 2017, BMC PUBLIC HEALTH, V17, DOI 10.1186/s12889-017-4210-2.
   Finlayson Teresa J., 2011, Morbidity and Mortality Weekly Report, V60, P1.
   Fotouhi B, 2013, EUR PHYS J B, V86, DOI 10.1140/epjb/e2013-40920-6.
   Gibson DR, 2001, AIDS, V15, P1329, DOI 10.1097/00002030-200107270-00002.
   Gopalappa, 2019, IN PRESS.
   Gopalappa C, 2017, MED DECIS MAKING, V37, P224, DOI 10.1177/0272989X16668509.
   Grant RM, 2010, NEW ENGL J MED, V363, P2587, DOI 10.1056/NEJMoa1011205.
   Grey Jeremy A, 2016, JMIR Public Health Surveill, V2, pe14, DOI 10.2196/publichealth.5365.
   Harris NS, 2019, MMWR-MORBID MORTAL W, V68, P1117, DOI 10.15585/mmwr.mm6848e1.
   Hernandez-Vargas EA, 2013, J THEOR BIOL, V320, P33, DOI 10.1016/j.jtbi.2012.11.028.
   Holtgrave DR, 2014, AIDS BEHAV, V18, P638, DOI 10.1007/s10461-013-0579-9.
   Jacobson EU, 2018, J PUBLIC HEALTH MAN, V24, pE1, DOI {[}10.1097/PHH.0000000000000717, 10.1097/phh.0000000000000717].
   JACQUEZ JA, 1988, MATH BIOSCI, V92, P119, DOI 10.1016/0025-5564(88)90031-4.
   Khurana N, 2018, JAIDS-J ACQ IMM DEF, V78, P399, DOI 10.1097/QAI.0000000000001707.
   Lansky A, 2014, PLOS ONE, V9, DOI 10.1371/journal.pone.0097596.
   Lasry A, 2011, HEALTH CARE MANAG SC, V14, P115, DOI 10.1007/s10729-010-9147-2.
   Li Zihao, 2019, MMWR Morb Mortal Wkly Rep, V68, P267, DOI 10.15585/mmwr.mm6811e1.
   Liljeros F, 2001, NATURE, V411, P907, DOI 10.1038/35082140.
   Long EF, 2010, ANN INTERN MED, V153, P778, DOI 10.7326/0003-4819-153-12-201012210-00004.
   Oster, 2018, SMDM 40 ANN M 2018 O.
   Oster AM, 2018, JAIDS-J ACQ IMM DEF, V79, P543, DOI 10.1097/QAI.0000000000001856.
   Oster AM, 2018, JAMA-J AM MED ASSOC, V319, P1657, DOI 10.1001/jama.2018.1513.
   Pond SLK, 2018, MOL BIOL EVOL, V35, P1812, DOI 10.1093/molbev/msy016.
   Purcell David W, 2012, Open AIDS J, V6, P98, DOI 10.2174/1874613601206010098.
   Reece M, 2010, J SEX MED, V7, P243, DOI 10.1111/j.1743-6109.2010.02038.x.
   Sansom SL, 2021, AM J PUBLIC HEALTH, V111, P150, DOI 10.2105/AJPH.2020.305965.
   Siettos CI, 2013, VIRULENCE, V4, P295, DOI 10.4161/viru.24041.
   Smieszek T, 2009, THEOR BIOL MED MODEL, V6, DOI 10.1186/1742-4682-6-11.
   Sorensen SW, 2012, PLOS ONE, V7, DOI 10.1371/journal.pone.0029098.
   Thigpen MC, 2012, NEW ENGL J MED, V367, P423, DOI 10.1056/NEJMoa1110711.
   Van Ark J. W., 2013, SPRINGER SCI BUSINES, V95.
   Wertheim JO, 2017, PLOS PATHOG, V13, DOI 10.1371/journal.ppat.1006000.
   Wertheim JO, 2014, J INFECT DIS, V209, P304, DOI 10.1093/infdis/jit524.
   Wilensky U., 1999, NETLOGO.
   Zhang, 2020, IN PRESS.},
Number-of-Cited-References = {63},
Times-Cited = {3},
Usage-Count-Last-180-days = {2},
Usage-Count-Since-2013 = {5},
Journal-ISO = {Math. Biosci. Eng.},
Doc-Delivery-Number = {TD7JM},
Web-of-Science-Index = {Science Citation Index Expanded (SCI-EXPANDED); Social Science Citation Index (SSCI)},
Unique-ID = {WOS:000669498400009},
OA = {Green Accepted, gold},
DA = {2023-08-01},
}

@article{ WOS:000325423500078,
Author = {Abuelezam, Nadia N. and Rough, Kathryn and Seage, III, George R.},
Title = {Individual-Based Simulation Models of HIV Transmission: Reporting
   Quality and Recommendations},
Journal = {PLOS ONE},
Year = {2013},
Volume = {8},
Number = {9},
Month = {SEP 30},
Abstract = {Background: Individual-based modeling is a growing technique in the HIV
   transmission and prevention literature, but insufficient attention has
   been paid to formally evaluate the quality of reporting in this field.
   We present reporting recommendations for individual-based models for HIV
   treatment and prevention, assess the quality of reporting in the
   existing literature, and comment on the contribution of this model type
   to HIV policy and prediction.
   Methods: We developed reporting recommendations for individual-based HIV
   transmission mathematical models, and through a systematic search, used
   them to evaluate the reporting in the existing literature. We identified
   papers that employed individual-based simulation models and were
   published in English prior to December 31, 2012. Articles were included
   if the models they employed simulated and tracked individuals, simulated
   HIV transmission between individuals in a particular population, and
   considered a particular treatment or prevention intervention. The papers
   were assessed with the reporting recommendations.
   Findings: Of 214 full text articles examined, 32 were included in the
   evaluation, representing 20 independent individual-based HIV treatment
   and prevention mathematical models. Manuscripts universally reported the
   objectives, context, and modeling conclusions in the context of the
   modeling assumptions and the model's predictive capabilities, but the
   reporting of individual-based modeling methods, parameterization and
   calibration was variable. Six papers discussed the time step used and
   one discussed efforts to maintain internal validity in coding.
   Conclusion: Individual-based models represent detailed HIV transmission
   processes with the potential to contribute to inference and policy
   making for many different regions and populations. The rigor in
   reporting of assumptions, methods, and calibration of individual-based
   models focused on HIV transmission and prevention varies greatly. Higher
   standards for reporting of statistically rigorous calibration and model
   assumption testing need to be implemented to increase confidence in
   existing and future modeling results.},
Publisher = {PUBLIC LIBRARY SCIENCE},
Address = {1160 BATTERY STREET, STE 100, SAN FRANCISCO, CA 94111 USA},
Type = {Article},
Language = {English},
Affiliation = {Abuelezam, NN (Corresponding Author), Harvard Univ, Sch Publ Hlth, Dept Epidemiol, Boston, MA 02115 USA.
   Abuelezam, Nadia N.; Rough, Kathryn; Seage, George R., III, Harvard Univ, Sch Publ Hlth, Dept Epidemiol, Boston, MA 02115 USA.},
DOI = {10.1371/journal.pone.0075624},
Article-Number = {e75624},
ISSN = {1932-6203},
Keywords-Plus = {STOCHASTIC SIMULATION; MALE CIRCUMCISION; POTENTIAL IMPACT; CONDOM USE;
   RAKAI; PREVENTION; INFECTION; DYNAMICS; HEALTH; STRATEGIES},
Research-Areas = {Science \& Technology - Other Topics},
Web-of-Science-Categories  = {Multidisciplinary Sciences},
Author-Email = {nabuelezam@mail.harvard.edu},
Affiliations = {Harvard University; Harvard T.H. Chan School of Public Health},
ResearcherID-Numbers = {Abuelezam, Nadia/AAO-1952-2021
   Abuelezam, Nadia N/Y-7010-2018},
ORCID-Numbers = {Abuelezam, Nadia/0000-0002-5459-8592
   Abuelezam, Nadia N/0000-0002-5459-8592},
Funding-Acknowledgement = {NIAID {[}AI 007433, RO1MH087328-03]},
Funding-Text = {The authors acknowledge funding from the following sources: NIAID AI
   007433 (http://www.niaid.nih.gov/researchfunding/pages/default.aspx),
   and RO1MH087328-03 (http://grants.nih.gov/grants/about\_grants.htm). The
   funders had no role in study design, data collection and analysis,
   decision to publish, or preparation of the manuscript.},
Cited-References = {Adams AL, 1998, SIMULATION, V71, P228, DOI 10.1177/003754979807100403.
   Amirfar S, 2006, JAIDS-J ACQ IMM DEF, V43, P219, DOI 10.1097/01.qai.0000230526.79341.83.
   {[}Anonymous], 1991, SIMULATION MODELING.
   {[}Anonymous], 2007, AGENT BASED MODELS.
   Athanasiadis I. N., 2004, Management of Environmental Quality, V15, P238, DOI 10.1108/14777830410531216.
   Atkinson J, 1996, COMPUT BIOMED RES, V29, P338, DOI 10.1006/cbmr.1996.0025.
   Bendavid E, 2010, ARCH INTERN MED, V170, P1347, DOI 10.1001/archinternmed.2010.249.
   Bernstein RS, 1998, INTERFACES, V28, P101, DOI 10.1287/inte.28.3.101.
   Beyrer C, 2012, LANCET, V380, P367, DOI 10.1016/S0140-6736(12)60821-6.
   Bracher M, 2004, STUD FAMILY PLANN, V35, P48, DOI 10.1111/j.1728-4465.2004.00005.x.
   Chu L, 2003, CALIBRATION PROCEDUR, P1574.
   Delva W, 2012, PLOS MED, V9, DOI 10.1371/journal.pmed.1001239.
   Enns EA, 2011, HEALTH CARE MANAG SC, V14, P174, DOI 10.1007/s10729-011-9150-2.
   Epstein JM, 2009, NATURE, V460, P687, DOI 10.1038/460687a.
   Fone D, 2003, J PUBLIC HEALTH MED, V25, P325, DOI 10.1093/pubmed/fdg075.
   Freeman EE, 2009, VACCINE, V27, P940, DOI 10.1016/j.vaccine.2008.11.074.
   Garnett GP, 2011, LANCET, V378, P515, DOI 10.1016/S0140-6736(10)61505-X.
   Gray RH, 2003, AIDS, V17, P1941, DOI 10.1097/00002030-200309050-00013.
   Gray RT, 2011, VACCINE, V29, P6125, DOI 10.1016/j.vaccine.2011.06.061.
   Gray RH, 2007, AIDS, V21, P845, DOI 10.1097/QAD.0b013e3280187544.
   Grimm V., 2005, INDIVIDUAL BASED MOD.
   Grimm V, 2006, ECOL MODEL, V198, P115, DOI 10.1016/j.ecolmodel.2006.04.023.
   Hallett TB, 2011, PLOS MED, V8, DOI 10.1371/journal.pmed.1001123.
   Hallett TB, 2011, SEX TRANSM INFECT, V87, P17, DOI 10.1136/sti.2010.042622.
   Halpin B, 1999, AM BEHAV SCI, V42, P1488, DOI 10.1177/0002764299042010003.
   Hoare A, 2012, SEX HEALTH, V9, P144, DOI 10.1071/SH10145.
   Hontelez Jan A C, 2012, AIDS, V26 Suppl 1, pS19.
   Hontelez JAC, 2011, VACCINE, V29, P6100, DOI 10.1016/j.vaccine.2011.06.059.
   Karplus W. J., 1977, Mathematics and Computers in Simulation, V19, P3, DOI 10.1016/0378-4754(77)90034-9.
   Korenromp EL, 2000, AIDS, V14, P573, DOI 10.1097/00002030-200003310-00013.
   Korenromp EL, 2005, J INFECT DIS, V191, pS168, DOI 10.1086/425274.
   Korenromp EL, 2002, AIDS, V16, P2209, DOI 10.1097/00002030-200211080-00014.
   Korenromp EL, 2002, SEX TRANSM INFECT, V78, pI55, DOI 10.1136/sti.78.suppl\_1.i55.
   Marshall B, 2012, J INT AIDS SOC, V15, P108.
   Marshall BDL, 2012, PLOS ONE, V7, DOI 10.1371/journal.pone.0044833.
   McCabe CJ, 2010, PLOS ONE, V5, DOI 10.1371/journal.pone.0010154.
   McCreesh N, 2011, SEX TRANSM INFECT, V87, pA37, DOI 10.1136/sextrans-2011-050109.35.
   Philips Z, 2006, PHARMACOECONOMICS, V24, P355, DOI 10.2165/00019053-200624040-00006.
   Rauner MS, 2005, J OPER RES SOC, V56, P222, DOI 10.1057/palgrave.jors.2601884.
   Richiardi M, 2006, JASSS-J ARTIF SOC S, V9.
   ROBINSON NJ, 1995, AIDS, V9, P1263, DOI 10.1097/00002030-199511000-00008.
   Rutter CM, 2011, MED DECIS MAKING, V31, P10, DOI 10.1177/0272989X10369005.
   Schulz KF, 2010, J CLIN EPIDEMIOL, V63, P834, DOI {[}10.1016/j.jclinepi.2010.03.004, 10.1016/j.ijsu.2011.09.004, 10.4103/0976-500X.72352, 10.1136/bmj.c869, 10.1016/j.jclinepi.2010.02.005, 10.1186/1741-7015-8-18].
   Stover J, 2000, SEX TRANSM DIS, V27, P572, DOI 10.1097/00007435-200011000-00005.
   Van der Ploeg CPB, 1998, INTERFACES, V28, P84, DOI 10.1287/inte.28.3.84.
   Van Imhoff E, 1998, Popul, V10, P97.
   van Vliet C, 2001, B WORLD HEALTH ORGAN, V79, P442.
   Vieira IT, 2010, ANN OPER RES, V178, P173, DOI 10.1007/s10479-009-0571-y.
   Vissers DCJ, 2011, EPIDEMIOL INFECT, V139, P1845, DOI 10.1017/S0950268811000069.
   White RG, 2004, JAIDS-J ACQ IMM DEF, V37, P1500, DOI 10.1097/01.qai.0000127062.94627.31.
   White RG, 2008, AIDS, V22, P1841, DOI 10.1097/QAD.0b013e32830e0137.
   Wilson DP, 2011, SEX TRANSM INFECT, V87, P588, DOI 10.1136/sextrans-2011-050002.},
Number-of-Cited-References = {52},
Times-Cited = {22},
Usage-Count-Last-180-days = {1},
Usage-Count-Since-2013 = {13},
Journal-ISO = {PLoS One},
Doc-Delivery-Number = {231NL},
Web-of-Science-Index = {Science Citation Index Expanded (SCI-EXPANDED); Social Science Citation Index (SSCI)},
Unique-ID = {WOS:000325423500078},
OA = {Green Published, Green Submitted, gold},
DA = {2023-08-01},
}

@article{ WOS:000584510500007,
Author = {Vermeer, Wouter and Hjorth, Arthur and Jenness, Samuel M. and Brown,
   Hendrick and Wilensky, Uri},
Title = {Leveraging Modularity During Replication of High-Fidelity Models:
   Lessons from Replicating an Agent-Based Model for HIV Prevention},
Journal = {JASSS-THE JOURNAL OF ARTIFICIAL SOCIETIES AND SOCIAL SIMULATION},
Year = {2020},
Volume = {23},
Number = {4},
Month = {OCT 31},
Abstract = {High-fidelity models are increasingly used to predict, and guide
   decision making. Prior work has emphasized the importance of replication
   in ensuring reliable modeling, and has yielded important replication
   strategies. However, this work is based on relatively simple theory
   generating models, and its lessons might not translate to high-fidelity
   models used for decision support. Using NetLogo we replicate a recently
   published high-fidelity model examining the effects of a HIV biomedical
   intervention. We use a modular approach to build our model from the
   ground up, and provide examples of the replication process investigating
   the replication of two sub-modules as well as the overall simulation
   experiment. For the first module, we achieved numerical identity during
   replication, whereas we obtained distributional equivalence in
   replicating the second module. We achieved relational equivalence among
   the overall model behaviors, with a 0.98 correlation across the two
   implementations for our outcome measure even without strictly following
   the original model in the formation of the sexual network. Our results
   show that replication of high-fidelity models is feasible when following
   a set of systematic strategies that leverage the modularity, and
   highlight the role of replication standards, modular testing, and
   functional code in facilitating such strategies.},
Publisher = {J A S S S},
Address = {UNIV SURREY, DEPT SOCIOLOGY, GUILDFORD GU2 7XH, SURREY, ENGLAND},
Type = {Article},
Language = {English},
Affiliation = {Vermeer, W (Corresponding Author), Northwestern Univ, Dept Psychiat \& Behav Sci, Feinberg Sch Med, 750 N Lakeshore Dr, Chicago, IL 60611 USA.
   Vermeer, Wouter; Brown, Hendrick, Northwestern Univ, Dept Psychiat \& Behav Sci, Feinberg Sch Med, 750 N Lakeshore Dr, Chicago, IL 60611 USA.
   Hjorth, Arthur, Aarhus Univ, Ctr Hybrid Intelligence, Dept Management, Fuglesangs Alle 4, DK-8210 Aarhus V, Denmark.
   Jenness, Samuel M., Emory Univ, Dept Epidemiol, Rollins Sch Publ Hlth, 1520 Clifton Rd, Atlanta, GA 30322 USA.
   Wilensky, Uri, Northwestern Univ, Sch Social Policy \& Educ, 2120 Campus Dr, Evanston, IL 60208 USA.},
DOI = {10.18564/jasss.4352},
Article-Number = {7},
ISSN = {1460-7425},
Keywords = {Replication; Agent-Based Models; Modular; High-Fidelity; HIV},
Keywords-Plus = {PREEXPOSURE PROPHYLAXIS; WHITE MEN; SEX; RESISTANCE; INFECTION;
   PROTOCOL; ATLANTA},
Research-Areas = {Social Sciences - Other Topics},
Web-of-Science-Categories  = {Social Sciences, Interdisciplinary},
Author-Email = {wouter.vermeer@northwestern.edu},
Affiliations = {Northwestern University; Feinberg School of Medicine; Aarhus University;
   Emory University; Rollins School Public Health; Northwestern University},
ResearcherID-Numbers = {Wilensky, Uriel/B-7279-2009
   },
ORCID-Numbers = {Vermeer, Wouter/0000-0002-9684-6347},
Funding-Acknowledgement = {National Institutes of Health (NIH); National Institute on Drug Abuse
   (NIDA/NIH) {[}P30DA0287828]; National Institute of Allergy and
   Infectious Diseases (NIAID/NIH) {[}R01AI138783, P30AI17945]; National
   Science Foundation (NSF) {[}1640201, 1441552]; Direct For Computer \&
   Info Scie \& Enginr; Div Of Information \& Intelligent Systems
   {[}1441552] Funding Source: National Science Foundation; Division Of
   Research On Learning; Direct For Education and Human Resources
   {[}1640201] Funding Source: National Science Foundation},
Funding-Text = {We are grateful for two National Institutes of Health (NIH) for support;
   including the National Institute on Drug Abuse (NIDA/NIH) under
   grantP30DA0287828 theNational Institute of Allergy and Infectious
   Diseases (NIAID/NIH) under grants R01AI138783 and P30AI17945, and the
   National Science Foundation (NSF) for their funding under grants 1640201
   and 1441552. The content of this paper is solely the responsibility of
   the authors and does not necessarily represent the o\~{}icial views of
   the funding agencies.},
Cited-References = {{[}Anonymous], 2021, PREEXP PROPH PREV HI.
   {[}Anonymous], 2003, JARTIF SOCIET SOC SI.
   {[}Anonymous], 2008, JASSS J ARTIF SOC S.
   Arifin N., 2010, P 2010 SUMM COMP SIM, P236.
   AXTELL R., 1996, COMPUT MATH ORGAN TH, V1, P123, DOI DOI 10.1007/BF01299065.
   Axtell RL, 2002, P NATL ACAD SCI USA, V99, P7275, DOI 10.1073/pnas.092080799.
   Bhavnani R, 2003, JASSS-J ARTIF SOC S, V6.
   Bonabeau E, 2002, P NATL ACAD SCI USA, V99, P7280, DOI 10.1073/pnas.082080899.
   Chambers John M., 2018, GRAPHICAL METHODS DA, DOI 10.1201/9781351072304.
   Cohen MS, 2011, NEW ENGL J MED, V365, P493, DOI {[}10.1056/NEJMoa1105243, 10.1056/NEJMoa1600693].
   Collins A, 2015, JASSS-J ARTIF SOC S, V18, DOI 10.18564/jasss.2838.
   Donkin E, 2017, ENVIRON MODELL SOFTW, V92, P142, DOI 10.1016/j.envsoft.2017.01.020.
   Epstein J. M., 1998, Complexity, V4, P36, DOI 10.1002/(SICI)1099-0526(199811/12)4:2<36::AID-CPLX9>3.0.CO;2-Z.
   Epstein JM, 2009, NATURE, V460, P687, DOI 10.1038/460687a.
   Fachada N., 2017, P 5 INT WORKSH OPENC.
   Goodreau SM, 2014, PLOS ONE, V9, DOI 10.1371/journal.pone.0102960.
   Goodreau SM, 2012, PLOS ONE, V7, DOI 10.1371/journal.pone.0050522.
   Grimm V, 2005, SCIENCE, V310, P987, DOI 10.1126/science.1116681.
   Grimm V., 2017, SIMULATING SOCIAL CO, P349, DOI 10.1007/978-3-319-66948-9\_15.
   Grimm V, 2006, ECOL MODEL, V198, P115, DOI 10.1016/j.ecolmodel.2006.04.023.
   Grimm V, 2014, ECOL MODEL, V280, P129, DOI 10.1016/j.ecolmodel.2014.01.018.
   Grimm V, 2010, ECOL MODEL, V221, P2760, DOI 10.1016/j.ecolmodel.2010.08.019.
   Gunaratne C., 2017, GECCO 17 P GEN EV CO.
   HAYES IJ, 1986, IEEE T SOFTWARE ENG, V12, P124, DOI 10.1109/TSE.1986.6312926.
   Hernandez-Romieu AC, 2015, SEX TRANSM DIS, V42, P505, DOI 10.1097/OLQ.0000000000000332.
   Hjorth A., 2020, NETLOGO HIV SPREAD M.
   Hughes JP, 2012, J INFECT DIS, V205, P358, DOI 10.1093/infdis/jir747.
   Janssen MA, 2009, JASSS-J ARTIF SOC S, V12, pA244.
   Jenness SM, 2018, J STAT SOFTW, V84, P1, DOI 10.18637/jss.v084.i08.
   Jenness SM, 2016, J INFECT DIS, V214, P1800, DOI 10.1093/infdis/jiw223.
   Kollman K, 1997, AM ECON REV, V87, P977.
   Krivitsky PN, 2014, J R STAT SOC B, V76, P29, DOI 10.1111/rssb.12014.
   Little SJ, 1999, J EXP MED, V190, P841, DOI 10.1084/jem.190.6.841.
   Liu AY, 2016, JAMA INTERN MED, V176, P75, DOI 10.1001/jamainternmed.2015.4683.
   Lorenz E., 1972, RESONANCE, V20, P261.
   Macy MW, 2002, P NATL ACAD SCI USA, V99, P7214, DOI 10.1073/pnas.082097399.
   Maglio Paul P, 2014, Am J Public Health, V104, P1181, DOI 10.2105/AJPH.2014.301873.
   Marmor M, 2001, J ACQ IMMUN DEF SYND, V27, P472, DOI 10.1097/00126334-200108150-00009.
   Merlone U, 2008, JASSS-J ARTIF SOC S, V11.
   Miodownik D, 2010, JASSS-J ARTIF SOC S, V13.
   Mugavero MJ, 2013, CLIN INFECT DIS, V57, P1164, DOI 10.1093/cid/cit420.
   Potting RPJ, 2005, ECOL MODEL, V182, P199, DOI 10.1016/j.ecolmodel.2004.07.017.
   Radax W, 2010, JASSS-J ARTIF SOC S, V13, DOI 10.1007/BF01299065.
   Rand W, 2011, INT J RES MARK, V28, P181, DOI 10.1016/j.ijresmar.2011.04.002.
   Seagren CW, 2015, SOC SCI COMPUT REV, V33, P198, DOI 10.1177/0894439314534810.
   Stonedahl F., 2010, FINDING FORMS FLOCKI.
   Sullivan PS, 2015, ANN EPIDEMIOL, V25, P445, DOI 10.1016/j.annepidem.2015.03.006.
   Thiele JC, 2015, OIKOS, V124, P691, DOI 10.1111/oik.02170.
   Vermeer W, 2018, PLOS ONE, V13, DOI 10.1371/journal.pone.0207865.
   Weller S, 2002, Cochrane Database Syst Rev, pCD003255.
   Wilensky U., 2015, INTRO AGENT BASED MO.
   Wilensky U., 1999, NETLOGO.
   Wilensky U, 2007, JASSS-J ARTIF SOC S, V10.
   Wiysonge CS, 2011, COCHRANE DB SYST REV, DOI 10.1002/14651858.CD007496.pub2.
   Zimmerman PA, 1997, MOL MED, V3, P23, DOI 10.1007/BF03401665.},
Number-of-Cited-References = {55},
Times-Cited = {4},
Usage-Count-Last-180-days = {1},
Usage-Count-Since-2013 = {5},
Journal-ISO = {JASSS},
Doc-Delivery-Number = {OK2VO},
Web-of-Science-Index = {Social Science Citation Index (SSCI)},
Unique-ID = {WOS:000584510500007},
OA = {Green Submitted, gold, Green Accepted},
DA = {2023-08-01},
}

@article{ WOS:000424574600028,
Author = {Andrianakis, Loannis and McCreesh, Nicky and Vernon, Ian and McKinley,
   Trevelyan J. and Oakley, Jeremy E. and Nsubuga, Rebecca N. and
   Goldstein, Michael and White, Richard G.},
Title = {Efficient History Matching of a High Dimensional Individual-Based HIV
   Transmission Model},
Journal = {SIAM-ASA JOURNAL ON UNCERTAINTY QUANTIFICATION},
Year = {2017},
Volume = {5},
Number = {1},
Pages = {694-719},
Abstract = {History matching is a model (pre-)calibration method that has been
   applied to computer models from a wide range of scientific disciplines.
   In this work we apply history matching to an individual-based
   epidemiological model of HIV that has 96 input and 50 output parameters,
   a model of much larger scale than others that have been calibrated
   before using this or similar methods. Apart from demonstrating that
   history matching can analyze models of this complexity, a central
   contribution of this work is that the history match is carried out using
   linear regression, a statistical tool that is elementary and easier to
   implement than the Gaussian process-based emulators that have previously
   been used. Furthermore, we address a practical difficulty with history
   matching, namely, the sampling of tiny, nonimplausible spaces, by
   introducing a sampling algorithm adjusted to the specific needs of this
   method. The effectiveness and simplicity of the history matching method
   presented here shows that it is a useful tool for the calibration of
   computationally expensive, high dimensional, individual-based models.},
Publisher = {SIAM PUBLICATIONS},
Address = {3600 UNIV CITY SCIENCE CENTER, PHILADELPHIA, PA 19104-2688 USA},
Type = {Article},
Language = {English},
Affiliation = {Andrianakis, L (Corresponding Author), London Sch Hyg \& Trop Med, Dept Infect Dis Epidemiol, London WC1E 7HT, England.
   Andrianakis, Loannis; McCreesh, Nicky; White, Richard G., London Sch Hyg \& Trop Med, Dept Infect Dis Epidemiol, London WC1E 7HT, England.
   Vernon, Ian; Goldstein, Michael, Univ Durham, Dept Math Sci, Durham DH1 3LE, England.
   McKinley, Trevelyan J., Univ Exeter, Coll Engn Math \& Phys Sci, Exeter EX4 4QF, Devon, England.
   Oakley, Jeremy E., Univ Sheffield, Sch Math \& Stat, Sheffield S3 7RH, S Yorkshire, England.
   Nsubuga, Rebecca N., Uganda Res Unit AIDS, Uganda Virus Res Inst, Med Res Council, Entebbe, Uganda.},
DOI = {10.1137/16M1093008},
ISSN = {2166-2525},
Keywords = {emulation; calibration; Gaussian processes; linear regression},
Keywords-Plus = {BAYESIAN UNCERTAINTY ANALYSIS; GAUSSIAN PROCESS EMULATORS; GALAXY
   FORMATION; COMPUTER-MODELS; INFERENCE; SYSTEMS},
Research-Areas = {Mathematics; Physics},
Web-of-Science-Categories  = {Mathematics, Interdisciplinary Applications; Physics, Mathematical},
Author-Email = {andrianakis@yahoo.com
   nicky.mccreesh@lshtm.ac.uk
   ian.vernon314@gmail.com
   t.mckinley@exeter.ac.uk
   j.oakley@sheffield.ac.uk
   rebecca.nsubuga@rnrcuganda.org
   Michael.Goldstein@durharn.ac.uk
   richard.white@Isham.ac.uk},
Affiliations = {University of London; London School of Hygiene \& Tropical Medicine; N8
   Research Partnership; Durham University; University of Exeter; N8
   Research Partnership; White Rose University Consortium; University of
   Sheffield; Uganda Virus Research Institute},
ResearcherID-Numbers = {White, Richard G/D-5407-2009
   McCreesh, Nicky/C-1709-2013
   },
ORCID-Numbers = {White, Richard G/0000-0003-4410-6635
   McCreesh, Nicky/0000-0003-1409-8531},
Funding-Acknowledgement = {UK Medical Research Council (MRC); UK Department for International
   Development (DFID) under the MRC/DFID Concordat - European Union
   {[}MR/J005088/1]; Bill and Melinda Gates Foundation (TB Modelling and
   Analysis Consortium) {[}OPP1084276]; UNITAID {[}4214-LSHTM-Sept15,
   8477-0-600]},
Funding-Text = {This work was funded by the UK Medical Research Council (MRC) and by the
   UK Department for International Development (DFID) under the MRC/DFID
   Concordat agreement that is also part of the EDCTP2 program supported by
   the European Union (MR/J005088/1). The work of the eighth author was
   additionally supported by the Bill and Melinda Gates Foundation (TB
   Modelling and Analysis Consortium: OPP1084276) and by UNITAID
   (4214-LSHTM-Sept15; PO \#8477-0-600).},
Cited-References = {Andrianakis I, 2015, PLOS COMPUT BIOL, V11, DOI 10.1371/journal.pcbi.1003968.
   Andrianakis I, 2012, COMPUT STAT DATA AN, V56, P4215, DOI 10.1016/j.csda.2012.04.020.
   Andrieu C, 2010, J R STAT SOC B, V72, P269, DOI 10.1111/j.1467-9868.2009.00736.x.
   {[}Anonymous], 2003, INFORM THEORY INFERE.
   {[}Anonymous], 2010, P 13 INT C ARTIFICIA.
   Bastos LS, 2009, TECHNOMETRICS, V51, P425, DOI 10.1198/TECH.2009.08019.
   Brynjarsdottir J, 2014, INVERSE PROBL, V30, DOI 10.1088/0266-5611/30/11/114007.
   Gibson GJ, 1998, IMA J MATH APPL MED, V15, P19.
   Goldstein M., 2013, ENV MODELLING FINDIN.
   Goldstein M, 2009, J STAT PLAN INFER, V139, P1221, DOI 10.1016/j.jspi.2008.07.019.
   Jones DR, 1998, J GLOBAL OPTIM, V13, P455, DOI 10.1023/A:1008306431147.
   Kennedy MC, 2001, J R STAT SOC B, V63, P425, DOI 10.1111/1467-9868.00294.
   Knowles J, 2006, IEEE T EVOLUT COMPUT, V10, P50, DOI 10.1109/TEVC.2005.851274.
   McCreesh N, 2017, BMC INFECT DIS, V17, DOI 10.1186/s12879-017-2420-y.
   McCreesh N, 2012, SEX TRANSM DIS, V39, P407, DOI 10.1097/OLQ.0b013e318254c84a.
   MCKAY MD, 1979, TECHNOMETRICS, V21, P239, DOI 10.2307/1268522.
   McKlNLEY T. J., 2009, INT J BIOSTAT, V5.
   O'Neill PD, 1999, J ROY STAT SOC A STA, V162, P121, DOI 10.1111/1467-985X.00125.
   Plummer M., 2005, R NEWS, V6, P7.
   PUKELSHEIM F, 1994, AM STAT, V48, P88, DOI 10.2307/2684253.
   SCHWARZ G, 1978, ANN STAT, V6, P461, DOI 10.1214/aos/1176344136.
   Smith James A., 1997, CASE STUDIES BAYESIA, P37.
   Toni T, 2009, J R SOC INTERFACE, V6, P187, DOI 10.1098/rsif.2008.0172.
   UNAIDS, 2014, GAP REPORT.
   Vernon I. R., 2010, BAYES LINEAR APPROAC.
   Vernon I, 2014, STAT SCI, V29, P81, DOI 10.1214/12-STS412.
   Vernon I, 2010, BAYESIAN ANAL, V5, P697, DOI 10.1214/10-BA524REJ.
   Vernon I, 2010, BAYESIAN ANAL, V5, P619, DOI 10.1214/10-BA524.
   VERNON T., 2016, BMC SYST BIOL UNPUB.
   Wawer MJ, 2005, J INFECT DIS, V191, P1403, DOI 10.1086/429411.
   Wilensky U, 2009, NETLOGO.
   Williamson D., 2013, PREPRINT.
   Williamson D, 2013, CLIM DYNAM, V41, P1703, DOI 10.1007/s00382-013-1896-4.
   Wipf D. P., 2008, P ADV NEUR INF PROC, P1625.},
Number-of-Cited-References = {34},
Times-Cited = {18},
Usage-Count-Last-180-days = {0},
Usage-Count-Since-2013 = {5},
Journal-ISO = {SIAM-ASA J. Uncertain. Quantif.},
Doc-Delivery-Number = {FV4VM},
Web-of-Science-Index = {Science Citation Index Expanded (SCI-EXPANDED)},
Unique-ID = {WOS:000424574600028},
OA = {Green Accepted},
DA = {2023-08-01},
}

@article{ WOS:000500691600077,
Author = {Moradi, Milad and Shahnazi, Reza and Chaibakhsh, Ali},
Title = {Individual-based multi-objective optimal structured treatment
   interruption for HIV infection},
Journal = {APPLIED SOFT COMPUTING},
Year = {2019},
Volume = {85},
Month = {DEC},
Abstract = {In this paper, based on the measurable quantities from an individual
   patient that has infection to human immunodeficiency virus (HIV) and
   his/her condition is near to acquired immune deficiency syndrome (AIDS),
   individual-based multi-objective optimal treatments have been proposed.
   Firstly, the most effective parameters of the patient in computing
   Long-term non-progressor (LTNP) equilibrium are derived using global
   sensitivity analysis (GSA). To accomplish GSA effectively, Latin
   hypercube sampling (LHS) and partial rank correlation coefficients
   (PRCC) are utilized to rank each of the parameters based on each state
   of the 5-dimensional model. Then, these results are used by
   Dempster-Shafer (D-S) evidence theory (DSET) to rank the most effective
   parameters comprehensively. Now, these effective identified parameters
   are estimated using extended Kalman filter (EKF), which its covariance
   matrices are optimized based on particle swarm optimization (PSO)
   algorithm. Thus, the proposed methodology gives a calibrated model
   corresponding to the individual patient. Based on this calibrated model,
   the LTNP equilibrium related to the individual patient is derived. Using
   the derived individual-based LTNP equilibrium optimal structured
   treatment interruption (STI) strategies are extracted by defining
   suitable multi-objective optimization problem and solving it through
   using non-dominated sorting genetic algorithm-II (NSGA-II). The results
   demonstrate that the proposed optimal treatments are able to effectively
   reach LTNP equilibrium with using the minimum and maximum drug usage of
   3.6\% and 35.1\% of full drug usage treatment. Meanwhile, the different
   optimal treatments give the decision-makers enough flexibility to choose
   the suitable treatment based on existing facilities and necessities. (C)
   2019 Elsevier B.V. All rights reserved.},
Publisher = {ELSEVIER},
Address = {RADARWEG 29, 1043 NX AMSTERDAM, NETHERLANDS},
Type = {Article},
Language = {English},
Affiliation = {Shahnazi, R (Corresponding Author), Univ Guilan, Fac Engn, Dept Elect Engn, Rasht, Iran.
   Moradi, Milad; Chaibakhsh, Ali, Univ Guilan, Fac Mech Engn, Rasht, Iran.
   Shahnazi, Reza, Univ Guilan, Fac Engn, Dept Elect Engn, Rasht, Iran.},
DOI = {10.1016/j.asoc.2019.105780},
Article-Number = {105780},
ISSN = {1568-4946},
EISSN = {1872-9681},
Keywords = {HIV/AIDS; Long-term non-progressor (LTNP); Latin hypercube sampling
   (LHS); Partial rank correlation coefficients (PRCC); Dempster-Shafer
   (D-S) evidence theory; Extended Kalman filter (EKF); Particle swarm
   optimization (PSO); Multi-objective optimization; Optimal structured
   treatment interruption (STI)},
Keywords-Plus = {SENSITIVITY-ANALYSIS; THERAPY; DYNAMICS; MODEL; UNCERTAINTY; STRATEGIES},
Research-Areas = {Computer Science},
Web-of-Science-Categories  = {Computer Science, Artificial Intelligence; Computer Science,
   Interdisciplinary Applications},
Author-Email = {shahnazi@guilan.ac.ir},
Affiliations = {University of Guilan; University of Guilan},
ResearcherID-Numbers = {Heydarloo, Milad Moradi/AAS-3892-2020
   Chaibakhsh, Ali/N-3489-2014
   Moradi Heydarloo, Milad/IXD-5841-2023
   },
ORCID-Numbers = {Chaibakhsh, Ali/0000-0001-9529-1784
   Moradi Heydarloo, Milad/0000-0002-9612-6075
   Shahnazi, Reza/0000-0003-1887-004X},
Cited-References = {Adams BM, 2005, J COMPUT APPL MATH, V184, P10, DOI 10.1016/j.cam.2005.02.004.
   Adams BM, 2004, MATH BIOSCI ENG, V1, P223.
   Agusto FB, 2013, BIOSYSTEMS, V113, P155, DOI 10.1016/j.biosystems.2013.06.004.
   Akudibillah G, 2019, MATH BIOSCI ENG, V16, P373, DOI 10.3934/mbe.2019018.
   Ali N, 2017, COGENT MATH, V4, DOI 10.1080/23311835.2017.1293468.
   {[}Anonymous], {[}No title captured].
   {[}Anonymous], 2007, EVOLUTIONARY ALGORIT.
   Arumugam M. S., 2006, DISCRETE DYN NAT SOC, V2006, P1.
   Attarian A, 2017, APPL MATH, V8, P934.
   Basir O, 2007, INFORM FUSION, V8, P379, DOI 10.1016/j.inffus.2005.07.003.
   Bonyah E, 2016, ASIAN PAC J TROP BIO, V6, P283, DOI 10.1016/j.apjtb.2016.01.012.
   Carvalho A.R.M., 2018, EPIDEMIOLOGICAL MODE.
   Chang H., 2017, P C DEC CONTR, P4112.
   Chang H, 2008, IEEE CONTR SYST MAG, V28, P28, DOI 10.1109/MCS.2007.914692.
   Croicu AM, 2015, B MATH BIOL, V77, P2035, DOI 10.1007/s11538-015-0114-4.
   Deb K, 2002, IEEE T EVOLUT COMPUT, V6, P182, DOI 10.1109/4235.996017.
   Denysiuk R., 2018, COMPUT APPL MATH, P1.
   Eberhart R., 1995, MHS 95 P 6 INT S MIC, P39, DOI {[}10.1109/MHS.1995.494215, DOI 10.1109/MHS.1995.494215].
   Gao DP, 2018, APPL MATH MODEL, V58, P47, DOI 10.1016/j.apm.2017.12.027.
   Gumel AB, 2009, INT J COMPUT MATH, V86, P85, DOI 10.1080/00207160701769625.
   Harroudi S., COMMUN FACULT SCI U, V68, P1073.
   Helton JC, 1997, J STAT COMPUT SIM, V57, P3, DOI 10.1080/00949659708811803.
   Heris SMK, 2011, IEEE T BIO-MED ENG, V58, P1678, DOI 10.1109/TBME.2011.2110651.
   Hillmann A, 2017, PHYSICA A, V483, P44, DOI 10.1016/j.physa.2017.05.005.
   Hoare A, 2008, THEOR BIOL MED MODEL, V5, DOI 10.1186/1742-4682-5-4.
   IOOSS B., 2015, UNCERTAINTY MANAGEME, P101, DOI {[}10.1007/978-1-4899-7547-8\_5, DOI 10.1007/978-1-4899-7547-8\_5, 10.1007/978-1-4899-7547-8, DOI 10.1007/978-1-4899-7547-8].
   Isermann R, 2011, IDENTIFICATION OF DYNAMIC SYSTEMS: AN INTRODUCTION WITH APPLICATIONS, P1, DOI 10.1007/978-3-540-78879-9.
   JUNG D, 2017, WATER-SUI, V9, DOI DOI 10.3390/W9030187.
   Khazaee M., 2012, J VIBROENGINEERING, V14.
   Klir G.J., 2013, PHYSICA.
   Ko JH, 2006, IEEE T BIO-MED ENG, V53, P380, DOI 10.1109/TBME.2005.869651.
   Kwon HD, 2014, DISCRETE CONT DYN-B, V19, P153, DOI 10.3934/dcdsb.2014.19.153.
   Landi A, 2008, COMPUT METH PROG BIO, V89, P162, DOI 10.1016/j.cmpb.2007.08.003.
   Lisziewicz J, 1999, NEW ENGL J MED, V340, P1683, DOI 10.1056/NEJM199905273402114.
   Marino S, 2008, J THEOR BIOL, V254, P178, DOI 10.1016/j.jtbi.2008.04.011.
   Marsudi M., 2017, RES J LIFE SCI, V4, P1.
   Moradi M, 2018, APPL MATH MODEL, V60, P34, DOI 10.1016/j.apm.2018.03.002.
   Nagy AM, 2016, J FRACT CALC APPL, V7, P121.
   Najim M., 2010, MODELING ESTIMATION.
   Ngina P, 2018, COMPUT MATH METHOD M, V2018, DOI 10.1155/2018/9385080.
   Nowak M.A., 2000, VIRUS DYNAMICS.
   Okosun KO, 2013, APPL MATH MODEL, V37, P3802, DOI 10.1016/j.apm.2012.08.004.
   Ouifki R, 2009, BIOSYSTEMS, V95, P1, DOI 10.1016/j.biosystems.2008.05.027.
   Perelson AS, 1999, SIAM REV, V41, P3, DOI 10.1137/S0036144598335107.
   Porto V., 1998, C P EP EP98 SAN DIEG, P939.
   Rahmoun A, 2016, MATH METHOD APPL SCI, V39, P2118, DOI 10.1002/mma.3628.
   Ren L.H., 2013, APPL MECH MAT, V347-350, P2442, DOI {[}10.4028/www.scientific.net/amm.347-350.2442, DOI 10.4028/WWW.SCIENTIFIC.NET/AMM.347-350.2442].
   Rhudy M.B., 2013, INT J STOCH ANAL, V2013.
   Rini D.P., 2011, INT J COMPUT APPL, V14, P19, DOI DOI 10.5120/1810-2331.
   Rocha D, 2018, MATH METHOD APPL SCI, V41, P2251, DOI 10.1002/mma.4207.
   Shi YH, 1998, IEEE C EVOL COMPUTAT, P69, DOI 10.1109/ICEC.1998.699146.
   Shim H, 2009, AUTOMATICA, V45, P611, DOI 10.1016/j.automatica.2008.09.021.
   Tangirala A. K., 2014, PRINCIPLES SYSTEM ID.
   Wodarz D, 1999, P NATL ACAD SCI USA, V96, P14464, DOI 10.1073/pnas.96.25.14464.
   Wodarz D, 2002, BIOESSAYS, V24, P1178, DOI 10.1002/bies.10196.
   Wodarz D, 2001, J THEOR BIOL, V213, P447, DOI 10.1006/jtbi.2001.2426.
   Ye CJ, 2015, IEEE T POWER SYST, V30, P857, DOI 10.1109/TPWRS.2014.2339352.
   Zarei H., 2016, BIQUARTERLY CONTROL, V1, P1.
   Zongrong Qin, 2011, Proceedings of the 2011 International Conference on Information Technology, Computer Engineering and Management Sciences (ICM 2011), P118, DOI 10.1109/ICM.2011.360.
   Zurakowski R, 2006, J THEOR BIOL, V238, P368, DOI 10.1016/j.jtbi.2005.05.004.},
Number-of-Cited-References = {60},
Times-Cited = {3},
Usage-Count-Last-180-days = {2},
Usage-Count-Since-2013 = {10},
Journal-ISO = {Appl. Soft. Comput.},
Doc-Delivery-Number = {JT0MN},
Web-of-Science-Index = {Science Citation Index Expanded (SCI-EXPANDED)},
Unique-ID = {WOS:000500691600077},
DA = {2023-08-01},
}

@article{ WOS:000352369800001,
Author = {Huang, Chung-Yuan},
Title = {An Agent-Based Epidemic Simulation of Social Behaviors Affecting HIV
   Transmission among Taiwanese Homosexuals},
Journal = {COMPUTATIONAL AND MATHEMATICAL METHODS IN MEDICINE},
Year = {2015},
Volume = {2015},
Abstract = {Computational simulations are currently used to identify epidemic
   dynamics, to test potential prevention and intervention strategies, and
   to study the effects of social behaviors on HIV transmission. The author
   describes an agent-based epidemic simulation model of a network of
   individuals who participate in high-risk sexual practices, using number
   of partners, condom usage, and relationship length to distinguish
   between high-and low-risk populations. Two new concepts-free links and
   fixed links-are used to indicate tendencies among individuals who either
   have large numbers of short-termpartners or stay in long-term monogamous
   relationships. An attempt was made to reproduce epidemic curves of
   reported HIV cases among male homosexuals in Taiwan prior to using the
   agent-based model to determine the effects of various policies on
   epidemic dynamics. Results suggest that when suitable adjustments are
   made based on available social survey statistics, the model accurately
   simulates real-world behaviors on a large scale.},
Publisher = {HINDAWI LTD},
Address = {ADAM HOUSE, 3RD FLR, 1 FITZROY SQ, LONDON, W1T 5HF, ENGLAND},
Type = {Article},
Language = {English},
Affiliation = {Huang, CY (Corresponding Author), Chang Gung Univ, Coll Engn, Dept Comp Sci \& Informat Engn, Sch Elect \& Comp Engn, 259 Wen Hwa 1st Rd, Taoyuan 333, Taiwan.
   Chang Gung Univ, Coll Engn, Dept Comp Sci \& Informat Engn, Sch Elect \& Comp Engn, 259 Wen Hwa 1st Rd, Taoyuan 333, Taiwan.},
DOI = {10.1155/2015/867264},
Article-Number = {867264},
ISSN = {1748-670X},
EISSN = {1748-6718},
Keywords-Plus = {MONTE-CARLO-SIMULATION; SEXUAL NETWORKS; DISEASE; INFECTION; PREVENTION;
   PATTERNS; CONTACTS},
Research-Areas = {Mathematical \& Computational Biology},
Web-of-Science-Categories  = {Mathematical \& Computational Biology},
Author-Email = {gscott@mail.cgu.edu.tw},
Affiliations = {Chang Gung University},
ResearcherID-Numbers = {Huang, Chung-Yuan/AAH-2330-2019},
ORCID-Numbers = {Huang, Chung-Yuan/0000-0002-8680-6755},
Funding-Acknowledgement = {Republic of China National Science Council {[}MOST-103-2221-E-182-052];
   High Speed Intelligent Communication (HSIC) Research Center, Chang Gung
   University, Taiwan},
Funding-Text = {The work was supported in part by a Grant from the Republic of China
   National Science Council (MOST-103-2221-E-182-052). The work was
   supported in part by the High Speed Intelligent Communication (HSIC)
   Research Center, Chang Gung University, Taiwan.},
Cited-References = {Albert R, 2002, REV MOD PHYS, V74, P47, DOI 10.1103/RevModPhys.74.47.
   Amaral LAN, 2000, P NATL ACAD SCI USA, V97, P11149, DOI 10.1073/pnas.200327197.
   Barabasi AL, 1999, SCIENCE, V286, P509, DOI 10.1126/science.286.5439.509.
   Bearman PS, 2004, AM J SOCIOL, V110, P44, DOI 10.1086/386272.
   Benkimoun P., 2004, MONDE, pA1.
   BRAILSFORD SC, 1992, INT J BIOMED COMPUT, V31, P73, DOI 10.1016/0020-7101(92)90064-Y.
   CATANIA JA, 1992, AM J PUBLIC HEALTH, V82, P284, DOI 10.2105/AJPH.82.2.284.
   Chen M. A., 2005, P 7 INT C AIDS AS PA.
   HARALDSDOTTIR S, 1992, J ACQ IMMUN DEF SYND, V5, P374.
   Huang C. Y., 2004, JOURNAL OF ARTIFICIA, V7.
   Huang CY, 2005, JASSS-J ARTIF SOC S, V8.
   Jia YJ, 2014, BIOMED RES INT, V2014, DOI 10.1155/2014/497543.
   Jones JH, 2003, P ROY SOC B-BIOL SCI, V270, P1123, DOI 10.1098/rspb.2003.2369.
   Jones JH, 2003, NATURE, V423, P605, DOI 10.1038/423605a.
   Kermack WO, 1927, P R SOC LOND A-CONTA, V115, P700, DOI 10.1098/rspa.1927.0118.
   KLOVDAHL AS, 1994, SOC SCI MED, V38, P79, DOI 10.1016/0277-9536(94)90302-6.
   Kretzschmar M, 2000, SEX TRANSM DIS, V27, P627, DOI 10.1097/00007435-200011000-00011.
   Lai S. F., 2004, P 15 INT AIDS C BANG.
   Lai S. P., 2003, THESIS.
   Li XF, 2014, BIOMED RES INT, V2014, DOI 10.1155/2014/563517.
   Liljeros F, 2003, MICROBES INFECT, V5, P189, DOI 10.1016/S1286-4579(02)00058-8.
   Liljeros F, 2001, NATURE, V411, P907, DOI 10.1038/35082140.
   Liljeros F., 2003, WORKING PAPER.
   MARSDEN PV, 1990, ANNU REV SOCIOL, V16, P435, DOI 10.1146/annurev.so.16.080190.002251.
   Morris M, 1997, AIDS, V11, pS209.
   MORRIS M, 1995, EPIDEMIC MODELS THEI, P302.
   Newman MEJ, 2000, J STAT PHYS, V101, P819, DOI 10.1023/A:1026485807148.
   Newman MEJ, 1999, PHYS REV E, V60, P7332, DOI 10.1103/PhysRevE.60.7332.
   Paltiel AD, 1998, MED DECIS MAKING, V18, pS93, DOI 10.1177/0272989X9801800211.
   PETERSON D, 1990, J ACQ IMMUN DEF SYND, V3, P1086.
   Potterat JJ, 2002, SEX TRANSM INFECT, V78, pI159, DOI 10.1136/sti.78.suppl\_1.i159.
   Schneeberger A, 2004, SEX TRANSM DIS, V31, P380, DOI 10.1097/00007435-200406000-00012.
   Shiboski S, 1996, J INFECT DIS, V174, pS188, DOI 10.1093/infdis/174.Supplement\_2.S188.
   Taiwan Centers for Disease Control (TCDC), 2008, STAT COMM DIS SURV R.
   Teweldemedhin E., 2004, Fourth International Conference on Hybrid Intelligent Systems, P154, DOI 10.1109/ICHIS.2004.16.
   Watts DJ, 1998, NATURE, V393, P440, DOI 10.1038/30918.
   WATTS DJ, 2003, 6 DEGREES SCI CONNEC.
   World Health Organization, 2009, AIDS EPIDEMIC UPDATE.
   Wylie JL, 2001, SEX TRANSM DIS, V28, P14, DOI 10.1097/00007435-200101000-00005.
   Xiaoguang G., 2003, SYSTEM ENG THEORY PR, V12, P60.
   Yamamoto T., 2006, FIGHTING RISING TIDE.
   Zhou H., 2005, J WUHAN U SCI ENG, V1, P113.
   Zvirinsky P., 2003, P INT AD SYST MED PR, P163.},
Number-of-Cited-References = {43},
Times-Cited = {4},
Usage-Count-Last-180-days = {0},
Usage-Count-Since-2013 = {4},
Journal-ISO = {Comput. Math. Method Med.},
Doc-Delivery-Number = {CF2IA},
Web-of-Science-Index = {Science Citation Index Expanded (SCI-EXPANDED); Social Science Citation Index (SSCI)},
Unique-ID = {WOS:000352369800001},
OA = {gold, Green Published, Green Submitted},
DA = {2023-08-01},
}

@article{ WOS:000345558500073,
Author = {Brookmeyer, Ron and Boren, David and Baral, Stefan D. and Bekker,
   Linda-Gail and Phaswana-Mafuya, Nancy and Beyrer, Chris and Sullivan,
   Patrick S.},
Title = {Combination HIV Prevention among MSM in South Africa: Results from
   Agent-based Modeling},
Journal = {PLOS ONE},
Year = {2014},
Volume = {9},
Number = {11},
Month = {NOV 14},
Abstract = {HIV prevention trials have demonstrated the effectiveness of a number of
   behavioral and biomedical interventions. HIV prevention packages are
   combinations of interventions and offer potential to significantly
   increase the effectiveness of any single intervention. Estimates of the
   effectiveness of prevention packages are important for guiding the
   development of prevention strategies and for characterizing effect sizes
   before embarking on large scale trials. Unfortunately, most research to
   date has focused on testing single interventions rather than HIV
   prevention packages. Here we report the results from agent-based
   modeling of the effectiveness of HIV prevention packages for men who
   have sex with men (MSM) in South Africa. We consider packages consisting
   of four components: antiretroviral therapy for HIV infected persons with
   CD4 count <350; PrEP for high risk uninfected persons; behavioral
   interventions to reduce rates of unprotected anal intercourse (UAI); and
   campaigns to increase HIV testing. We considered 163 HIV prevention
   packages corresponding to different intensity levels of the four
   components. We performed 2252 simulation runs of our agent-based model
   to evaluate those packages. We found that a four component package
   consisting of a 15\% reduction in the rate of UAI, 50\% PrEP coverage of
   high risk uninfected persons, 50\% reduction in persons who never test
   for HIV, and 50\% ART coverage over and above persons already receiving
   ART at baseline, could prevent 33.9\% of infections over 5 years (95\%
   confidence interval, 31.5, 36.3). The package components with the
   largest incremental prevention effects were UAI reduction and PrEP
   coverage. The impact of increased HIV testing was magnified in the
   presence of PrEP. We find that HIV prevention packages that include both
   behavioral and biomedical components can in combination prevent
   significant numbers of infections with levels of coverage, acceptance
   and adherence that are potentially achievable among MSM in South Africa.},
Publisher = {PUBLIC LIBRARY SCIENCE},
Address = {1160 BATTERY STREET, STE 100, SAN FRANCISCO, CA 94111 USA},
Type = {Article},
Language = {English},
Affiliation = {Brookmeyer, R (Corresponding Author), Univ Calif Los Angeles, Dept Biostat, Fielding Sch Publ Hlth, Los Angeles, CA 90095 USA.
   Brookmeyer, Ron; Boren, David, Univ Calif Los Angeles, Dept Biostat, Fielding Sch Publ Hlth, Los Angeles, CA 90095 USA.
   Baral, Stefan D.; Beyrer, Chris, Johns Hopkins Bloomberg Sch Publ Hlth, Ctr Publ Hlth \& Human Rights, Baltimore, MD USA.
   Bekker, Linda-Gail, Univ Cape Town, Desmond Tutu HIV Ctr, ZA-7925 Cape Town, South Africa.
   Phaswana-Mafuya, Nancy, Nelson Mandela Metropolitan Univ, Human Sci Res Council, HIV AIDS STI TB Res Programme, Off Deputy Vice Chancellor Res \& Engagement, Port Elizabeth, South Africa.
   Sullivan, Patrick S., Emory Univ, Dept Epidemiol, Rollins Sch Publ Hlth, Atlanta, GA 30322 USA.},
DOI = {10.1371/journal.pone.0112668},
Article-Number = {e112668},
ISSN = {1932-6203},
Keywords-Plus = {ANTIRETROVIRAL THERAPY; MEN; TRANSMISSION; INFECTION; SEX; CHALLENGES;
   RISK; EPIDEMIOLOGY; METAANALYSIS},
Research-Areas = {Science \& Technology - Other Topics},
Web-of-Science-Categories  = {Multidisciplinary Sciences},
Author-Email = {rbrookmeyer@ucla.edu},
Affiliations = {University of California System; University of California Los Angeles;
   Johns Hopkins University; Johns Hopkins Bloomberg School of Public
   Health; University of Cape Town; Human Sciences Research Council-South
   Africa; Nelson Mandela University; Emory University; Rollins School
   Public Health},
ResearcherID-Numbers = {Phaswana-Mafuya, Nancy N/B-2348-2017
   Bekker, Linda-Gail/AAZ-8929-2020
   Phaswana-Mafuya, Nancy Refilwe Nancy/B-8902-2018
   Baral, Stefan/AAG-4818-2020
   Sullivan, Patrick Sean/AAX-4604-2021
   },
ORCID-Numbers = {Phaswana-Mafuya, Nancy N/0000-0001-9387-0432
   Phaswana-Mafuya, Nancy Refilwe Nancy/0000-0001-9387-0432
   Baral, Stefan/0000-0002-5482-2419
   Sullivan, Patrick Sean/0000-0002-7728-0587
   BEKKER, LINDA-GAIL/0000-0002-0755-4386},
Funding-Acknowledgement = {National Institutes of Health {[}R01AI094575]; Human Sciences Research
   Council; NIH funded program {[}1P30AI094189]; NIAID; NCI; NICHD; NHLBI;
   NIDA; NIMH; NIA; FIC; OAR},
Funding-Text = {This work was supported by a grant from the National Institutes of
   Health (R01AI094575), the Human Sciences Research Council, and was
   facilitated by the Emory Center for AIDS Research (P30 AI050409), the
   UCLA Center for AIDS Research (AI028697) and the Johns Hopkins
   University Center for AIDS Research, an NIH funded program
   (1P30AI094189), which is supported by the following NIH Co-Funding and
   Participating Institutes and Centers: NIAID, NCI, NICHD, NHLBI, NIDA,
   NIMH, NIA, FIC, and OAR. The content is solely the responsibility of the
   authors and does not necessarily represent the official views of the
   NIH. The funders had no role in study design, data collection and
   analysis, decision to publish, or preparation of the manuscript.},
Cited-References = {Abbas UL, 2013, J INFECT DIS, V208, P224, DOI 10.1093/infdis/jit150.
   Anderson PL, 2012, SCI TRANSL MED, V4, DOI 10.1126/scitranslmed.3004006.
   {[}Anonymous], 2006, GENERATIVE SOCIAL SC.
   {[}Anonymous], 1989, MONOGRAPHS STAT APPL.
   Baggaley RF, 2010, INT J EPIDEMIOL, V39, P1048, DOI 10.1093/ije/dyq057.
   Baral S, 2011, BMC PUBLIC HEALTH, V11, DOI 10.1186/1471-2458-11-766.
   Baral SD, 2014, CURR OPIN HIV AIDS, V9, P156, DOI 10.1097/COH.0000000000000037.
   Bekker LG, 2012, CSH PERSPECT MED, V2, DOI 10.1101/cshperspect.a007435.
   Beyrer C, 2012, LANCET, V380, P367, DOI 10.1016/S0140-6736(12)60821-6.
   Boily MC, 2009, LANCET INFECT DIS, V9, P118, DOI 10.1016/S1473-3099(09)70021-0.
   Bonabeau E, 2002, P NATL ACAD SCI USA, V99, P7280, DOI 10.1073/pnas.082080899.
   Boren D, 2014, STAT MED, DOI 10002/sim6193.
   Coates TJ, 2008, LANCET, V372, P669, DOI 10.1016/S0140-6736(08)60886-7.
   Cohen J, 2005, SCIENCE, V309, P1002, DOI 10.1126/science.309.5737.1002.
   Cohen MS, 2011, NEW ENGL J MED, V365, P493, DOI {[}10.1056/NEJMoa1105243, 10.1056/NEJMoa1600693].
   DEGRUTTOLA V, 1991, J AM STAT ASSOC, V86, P569, DOI 10.2307/2290384.
   Eaton JW, 2012, PLOS MED, V9, DOI 10.1371/journal.pmed.1001245.
   El-Sadr WM, 2013, JAIDS-J ACQ IMM DEF, V63, pS115, DOI 10.1097/QAI.0b013e318299c3d9.
   Goodreau SM, 2005, J INFECT DIS, V191, pS147, DOI 10.1086/425268.
   Goodreau SM, 2014, PLOS ONE, V9, DOI 10.1371/journal.pone.0102960.
   Goodreau SM, 2012, PLOS ONE, V7, DOI 10.1371/journal.pone.0050522.
   Grant RM, 2010, NEW ENGL J MED, V363, P2587, DOI 10.1056/NEJMoa1011205.
   Gray RT, 2013, PLOS ONE, V8, DOI 10.1371/journal.pone.0055449.
   Gray RH, 2007, LANCET, V369, P657, DOI 10.1016/S0140-6736(07)60313-4.
   Institute of Medicine, 2008, METH CHALL BIOM HIV.
   Karim QA, 2010, SCIENCE, V329, P1168, DOI 10.1126/science.1193748.
   Koblin B, 2004, LANCET, V364, P41, DOI 10.1016/S0140-6736(04)16588-4.
   Lagakos SW, 2008, NEW ENGL J MED, V358, P1543, DOI 10.1056/NEJMp0802028.
   Lou J, 2014, PLOS ONE, V9, DOI 10.1371/journal.pone.0090985.
   Marx BD, 1996, TECHNOMETRICS, V38, P374, DOI 10.2307/1271308.
   R Development Cole Team, R PROJ STAT COMP.
   Sullivan PS, 2012, LANCET, V380, P388, DOI 10.1016/S0140-6736(12)60955-6.
   Tierney L, 2009, INT J PARALLEL PROG, V37, P78, DOI 10.1007/s10766-008-0077-2.
   Vittinghoff E, 1999, AM J EPIDEMIOL, V150, P306, DOI 10.1093/oxfordjournals.aje.a010003.},
Number-of-Cited-References = {34},
Times-Cited = {35},
Usage-Count-Last-180-days = {0},
Usage-Count-Since-2013 = {18},
Journal-ISO = {PLoS One},
Doc-Delivery-Number = {AU4DF},
Web-of-Science-Index = {Science Citation Index Expanded (SCI-EXPANDED)},
Unique-ID = {WOS:000345558500073},
OA = {Green Published, gold},
DA = {2023-08-01},
}

@article{ WOS:000450657000008,
Author = {Kasaie, Parastu and Berry, Stephen A. and Shah, Maunank S. and
   Rosenberg, Eli S. and Hoover, Karen W. and Gift, Thomas L. and Chesson,
   Harrell and Pennington, Jeff and German, Danielle and Flynn, Colin P.
   and Beyrer, Chris and Dowdy, David W.},
Title = {Impact of Providing Preexposure Prophylaxis for Human Immunodeficiency
   Virus at Clinics for Sexually Transmitted Infections in Baltimore City:
   An Agent-based Model},
Journal = {SEXUALLY TRANSMITTED DISEASES},
Year = {2018},
Volume = {45},
Number = {12},
Pages = {791-797},
Month = {DEC},
Abstract = {Background Preexposure prophylaxis (PrEP) greatly reduces the risk of
   human immunodeficiency virus (HIV) acquisition, but its optimal delivery
   strategy remains uncertain. Clinics for sexually transmitted infections
   (STIs) can provide an efficient venue for PrEP delivery.
   Methods To quantify the added value of STI clinic-based PrEP delivery,
   we used an agent-based simulation of HIV transmission among men who have
   sex with men (MSM). We simulated the impact of PrEP delivery through STI
   clinics compared with PrEP delivery in other community-based settings.
   Our primary outcome was the projected 20-year reduction in HIV incidence
   among MSM.
   Results Assuming PrEP uptake and adherence of 60\% each, evaluating STI
   clinic attendees and delivering PrEP to eligible MSM reduced HIV
   incidence by 16\% {[}95\% uncertainty range, 14\%-18\%] over 20 years,
   an impact that was 1.8 (1.7-2.0) times as great as that achieved by
   evaluating an equal number of MSM recruited from the community.
   Comparing strategies where an equal number of MSM received PrEP in each
   strategy (ie, evaluating more individuals for PrEP in the
   community-based strategy, because MSM attending STI clinics are more
   likely to be PrEP eligible), the reduction in HIV incidence under the
   STI clinic-based strategy was 1.3 (1.3-1.4) times as great as that of
   community-based delivery.
   Conclusions Delivering PrEP to MSM who attend STI clinics can improve
   efficiency and effectiveness. If high levels of adherence can be
   achieved in this population, STI clinics may be an important venue for
   PrEP implementation.},
Publisher = {LIPPINCOTT WILLIAMS \& WILKINS},
Address = {TWO COMMERCE SQ, 2001 MARKET ST, PHILADELPHIA, PA 19103 USA},
Type = {Article},
Language = {English},
Affiliation = {Dowdy, DW (Corresponding Author), Room E6531,615N Wolfe St, Baltimore, MD 21205 USA.
   Kasaie, Parastu; Pennington, Jeff; German, Danielle; Beyrer, Chris; Dowdy, David W., Johns Hopkins Univ, Bloomberg Sch Publ Hlth, Baltimore, MD USA.
   Berry, Stephen A.; Shah, Maunank S., Johns Hopkins Univ, Sch Med, Baltimore, MD USA.
   Rosenberg, Eli S., Univ Albany, Sch Publ Hlth, Dept Epidemiol \& Biostat, Rensselaer, NY USA.
   Rosenberg, Eli S., Emory Univ, Rollins Sch Publ Hlth, Atlanta, GA 30322 USA.
   Hoover, Karen W., CDC, Div HIV AIDS Prevent, Natl Ctr HIV AIDS Viral Hepatitis STD \& TB Preven, Atlanta, GA 30333 USA.
   Gift, Thomas L.; Chesson, Harrell, CDC, Div STD Prevent, Natl Ctr HIV AIDS Viral Hepatitis STD \& TB Preven, Atlanta, GA 30333 USA.
   Flynn, Colin P., Maryland Dept Hlth \& Mental Hyg, Baltimore, MD USA.},
DOI = {10.1097/OLQ.0000000000000882},
ISSN = {0148-5717},
EISSN = {1537-4521},
Keywords-Plus = {HIV-INFECTION; SEX PARTNERS; PRIMARY-CARE; MEN; RISK; CONCURRENCY;
   DISEASES; ADULTS},
Research-Areas = {Infectious Diseases},
Web-of-Science-Categories  = {Infectious Diseases},
Author-Email = {ddowdy@jhsph.edu},
Affiliations = {Johns Hopkins University; Johns Hopkins Bloomberg School of Public
   Health; Johns Hopkins University; State University of New York (SUNY)
   System; State University of New York (SUNY) Albany; Emory University;
   Rollins School Public Health; Centers for Disease Control \& Prevention
   - USA; Centers for Disease Control \& Prevention - USA; Maryland
   Department of Health \& Mental Hygiene},
ResearcherID-Numbers = {Kasaie, Parastu/AAD-1960-2021},
Funding-Acknowledgement = {US Centers for Disease Control and Prevention {[}U38PS004646]; Johns
   Hopkins University Center for AIDS Research {[}P30AI094189]},
Funding-Text = {This work was supported by US Centers for Disease Control and Prevention
   (Enhancing Models of HIV, Viral Hepatitis, STIs, and Tuberculosis to
   Inform and Improve Public Health Impact, U38PS004646) for P.K., M.S.S.,
   E.S.R., J.P., D.W.D. P.K. was supported by Johns Hopkins University
   Center for AIDS Research (P30AI094189).},
Cited-References = {Aghaizu A, 2013, SEX TRANSM INFECT, V89, P207, DOI 10.1136/sextrans-2012-050648.
   Arnold EA, 2012, PLOS ONE, V7, DOI 10.1371/journal.pone.0040603.
   Barash EA, 2010, AIDS PATIENT CARE ST, V24, P689, DOI 10.1089/apc.2010.0173.
   Beyrer C, 2012, LANCET, V380, P367, DOI 10.1016/S0140-6736(12)60821-6.
   CDC, 2014, CLIN PRACTICE GUIDEL.
   Centers for Disease Control and Prevention, 2015, HIV GAY BIS MEN.
   Centers for Disease Control and Prevention (CDC), 2015, DIAGN HIV INF US DEP, P27.
   Cohen SE, 2015, JAIDS-J ACQ IMM DEF, V68, P439, DOI 10.1097/QAI.0000000000000479.
   Cohen SE, 2013, AM J PREV MED, V44, pS80, DOI 10.1016/j.amepre.2012.09.036.
   Drumright LN, 2004, SEX TRANSM DIS, V31, P437, DOI 10.1097/01.olq.0000129949.30114.37.
   Fuchs JD, 2013, JAIDS-J ACQ IMM DEF, V63, P259, DOI 10.1097/QAI.0b013e318296df94.
   German D, BESURE STUDY NATL HI.
   Gorbach PM, 2005, SEX TRANSM DIS, V32, P7, DOI 10.1097/01.olq.0000148302.81575.fc.
   Grant RM, 2014, LANCET INFECT DIS, V14, P820, DOI 10.1016/S1473-3099(14)70847-3.
   Grant RM, 2010, NEW ENGL J MED, V363, P2587, DOI 10.1056/NEJMoa1011205.
   Hosek SG, 2013, AM J PREV MED, V44, pS129, DOI 10.1016/j.amepre.2012.09.032.
   Kasaie P, 2015, IMPACT PREEXPOSURE P.
   Krakower DS, 2012, PLOS ONE, V7, DOI 10.1371/journal.pone.0033119.
   Liu A, 2014, PLOS MED, V11, DOI 10.1371/journal.pmed.1001613.
   Liu AY, 2016, JAMA INTERN MED, V176, P75, DOI 10.1001/jamainternmed.2015.4683.
   Lorente N, 2012, AIDS CARE, V24, P468, DOI 10.1080/09540121.2011.626394.
   Mansergh G, 2012, PLOS MED, V9, DOI 10.1371/journal.pmed.1001286.
   Marcus JL, 2016, CURR HIV AIDS REP.
   Marx GE, 2016, SEX TRANSM DIS, V43, P266, DOI 10.1097/OLQ.0000000000000439.
   Maryland Department of Health and Mental Hygiene MDHMH, 2012, 2012 BALT CIT ANN HI.
   Norton WE, 2013, AM J PREV MED, V44, pS77, DOI 10.1016/j.amepre.2012.09.037.
   Remien RH, 2015, JAIDS-J ACQ IMM DEF, V69, pS16, DOI 10.1097/QAI.0000000000000577.
   Robb ML, 2016, NEW ENGL J MED, V374, P2120, DOI 10.1056/NEJMoa1508952.
   Rosenberg MD, 1999, SEX TRANSM DIS, V26, P208, DOI 10.1097/00007435-199904000-00004.
   Saberi P, 2012, PLOS ONE, V7, DOI 10.1371/journal.pone.0050061.},
Number-of-Cited-References = {30},
Times-Cited = {6},
Usage-Count-Last-180-days = {0},
Usage-Count-Since-2013 = {4},
Journal-ISO = {Sex. Transm. Dis.},
Doc-Delivery-Number = {HA9VV},
Web-of-Science-Index = {Science Citation Index Expanded (SCI-EXPANDED)},
Unique-ID = {WOS:000450657000008},
OA = {Green Accepted, Bronze},
DA = {2023-08-01},
}

@article{ WOS:000251505700012,
Author = {Castiglione, F. and Pappalardo, F. and Bernaschi, M. and Motta, S.},
Title = {Optimization of HAART with genetic algorithms and agent-based models of
   HIV infection},
Journal = {BIOINFORMATICS},
Year = {2007},
Volume = {23},
Number = {24},
Pages = {3350-3355},
Month = {DEC 15},
Abstract = {Motivation: Highly Active AntiRetroviral Therapies (HAART) can prolong
   life significantly to people infected by HIV since, although unable to
   eradicate the virus, they are quite effective in maintaining control of
   the infection. However, since HAART have several undesirable side
   effects, it is considered useful to suspend the therapy according to a
   suitable schedule of Structured Therapeutic Interruptions (STI).
   In the present article we describe an application of genetic algorithms
   (GA) aimed at finding the optimal schedule for a HAART simulated with an
   agent-based model (ABM) of the immune system that reproduces the most
   significant features of the response of an organism to the HIV-1
   infection.
   Results: The genetic algorithm helps in finding an optimal therapeutic
   schedule that maximizes immune restoration, minimizes the viral count
   and, through appropriate interruptions of the therapy, minimizes the
   dose of drug administered to the simulated patient.
   To validate the efficacy of the therapy that the genetic algorithm
   indicates as optimal, we ran simulations of opportunistic diseases and
   found that the selected therapy shows the best survival curve among the
   different simulated control groups.},
Publisher = {OXFORD UNIV PRESS},
Address = {GREAT CLARENDON ST, OXFORD OX2 6DP, ENGLAND},
Type = {Article},
Language = {English},
Affiliation = {Castiglione, F (Corresponding Author), CNR, Inst Comp Applicat M Picone, Vle Policlin 137, I-00161 Rome, Italy.
   CNR, Inst Comp Applicat M Picone, I-00161 Rome, Italy.
   Univ Catania, Dept Math \& Comp Sci, I-95125 Catania, Italy.},
DOI = {10.1093/bioinformatics/btm408},
ISSN = {1367-4803},
EISSN = {1367-4811},
Keywords-Plus = {CELLULAR-AUTOMATA; IMMUNE-SYSTEM; DYNAMICS; TURNOVER},
Research-Areas = {Biochemistry \& Molecular Biology; Biotechnology \& Applied
   Microbiology; Computer Science; Mathematical \& Computational Biology;
   Mathematics},
Web-of-Science-Categories  = {Biochemical Research Methods; Biotechnology \& Applied Microbiology;
   Computer Science, Interdisciplinary Applications; Mathematical \&
   Computational Biology; Statistics \& Probability},
Affiliations = {Consiglio Nazionale delle Ricerche (CNR); University of Catania},
ResearcherID-Numbers = {Motta, Santo/I-5177-2012
   Pappalardo, Francesco/C-5832-2011
   Castiglione, Filippo/B-1366-2010
   },
ORCID-Numbers = {Pappalardo, Francesco/0000-0003-1668-3320
   Castiglione, Filippo/0000-0002-1442-3552
   Motta, Santo/0000-0003-3533-2972
   Joyce, Melinda/0000-0002-2791-5425},
Cited-References = {{[}Anonymous], 2000, VIRUS DYNAMICS MATH, DOI {[}DOI 10.1038/nrc2050, DOI 10.1038/87836].
   Autran B, 1999, IMMUNOL LETT, V66, P207, DOI 10.1016/S0165-2478(98)00159-X.
   Autran B, 1997, SCIENCE, V277, P112, DOI 10.1126/science.277.5322.112.
   Bernaschi M, 2001, COMPUT BIOL MED, V31, P303, DOI 10.1016/S0010-4825(01)00011-7.
   Castiglione F, 2004, AIDS RES HUM RETROV, V20, P1314, DOI 10.1089/aid.2004.20.1314.
   CASTIGLIONE F, 2005, INT J MOD PHY C, V16, P1689.
   CORNE D, 1999, ADV TOPICS COMPUTER.
   dos Santos RMZ, 2001, PHYS REV LETT, V87, DOI 10.1103/PhysRevLett.87.168102.
   DOSSANTOS RMZ, 1998, ANN REV COMPUTATIONA, V4, P159.
   {*}FDA, 1999, CONS MAG         JUL, V33.
   Goldberg D.E., 1991, FDN GENETIC ALGORITH, V42, P69, DOI {[}10.1016/b978-0-08-050684-5.50008-2, DOI 10.1016/B978-0-08-050684-5.50008-2].
   Hershberg U, 2001, PHYSICA A, V289, P178, DOI 10.1016/S0378-4371(00)00466-0.
   HO DD, 1995, NATURE, V373, P123, DOI 10.1038/373123a0.
   Kwon HD, 2007, APPL MATH COMPUT, V188, P1193, DOI 10.1016/j.amc.2006.10.071.
   Li TS, 1998, LANCET, V351, P1682, DOI 10.1016/S0140-6736(97)10291-4.
   Lollini PL, 2006, BMC BIOINFORMATICS, V7, DOI 10.1186/1471-2105-7-352.
   Mezzaroma I, 1999, AIDS, V13, P1187, DOI 10.1097/00002030-199907090-00006.
   Mitchell M., 1998, INTRO GENETIC ALGORI.
   Munoz A, 1996, STAT MED, V15, P2459, DOI 10.1002/(SICI)1097-0258(19961130)15:22<2459::AID-SIM464>3.0.CO;2-Q.
   PANDEY RB, 1991, PHYSICA A, V179, P442, DOI 10.1016/0378-4371(91)90088-T.
   PANDEY RB, 1990, J STAT PHYS, V61, P235, DOI 10.1007/BF01013962.
   Pappalardo F, 2006, LECT NOTES ARTIF INT, V3849, P223.
   Perelson AS, 1999, SIAM REV, V41, P3, DOI 10.1137/S0036144598335107.
   Rosenberg YJ, 1998, IMMUNOL TODAY, V19, P10, DOI 10.1016/S0167-5699(97)01183-3.
   Ruskin HJ, 2002, PHYSICA A, V311, P213, DOI 10.1016/S0378-4371(02)00832-4.
   Scott-Algara D, 2001, CLIN EXP IMMUNOL, V126, P295, DOI 10.1046/j.1365-2249.2001.01680.x.
   Simon V, 2003, NAT REV MICROBIOL, V1, P181, DOI 10.1038/nrmicro772.
   SWAN GW, 1990, MATH BIOSCI, V101, P237, DOI 10.1016/0025-5564(90)90021-P.
   WEI XP, 1995, NATURE, V373, P117, DOI 10.1038/373117a0.
   Wolthers KC, 1998, IMMUNOL TODAY, V19, P44, DOI 10.1016/S0167-5699(97)01188-2.},
Number-of-Cited-References = {30},
Times-Cited = {47},
Usage-Count-Last-180-days = {1},
Usage-Count-Since-2013 = {6},
Journal-ISO = {Bioinformatics},
Doc-Delivery-Number = {239GB},
Web-of-Science-Index = {Science Citation Index Expanded (SCI-EXPANDED)},
Unique-ID = {WOS:000251505700012},
OA = {Bronze},
DA = {2023-08-01},
}

@article{ WOS:000788313600004,
Author = {Demeulemeester, Romain and Savy, Nicolas and Mounie, Michael and
   Molinier, Laurent and Delpierre, Cyrille and Dellamonica, Pierre and
   Allavena, Clotilde and Pugliesse, Pascal and Cuzin, Lise and
   Saint-Pierre, Philippe and Costa, Nadege},
Title = {Economic impact of generic antiretrovirals in France for HIV patients'
   care: a simulation between 2019 and 2023},
Journal = {BMC HEALTH SERVICES RESEARCH},
Year = {2022},
Volume = {22},
Number = {1},
Month = {APR 27},
Abstract = {Background In a context where the economic burden of HIV is increasing
   as HIV patients now have a close to normal lifespan, the availability of
   generic antiretrovirals commonly prescribed in 2017 and the imminence of
   patent expiration are expected to provide substantial savings in the
   coming years. This article aims to assess the economic impact of these
   generic antiretrovirals in France and specifically over a five-year
   period. Methods An agent-based model was developed to simulate patient
   trajectories and treatment use over a five-year period. By comparing the
   results of costs for trajectories simulated under different predefined
   scenarios, a budget impact model can be created and sensitivity analyses
   performed on several parameters of importance. Results The potential
   economic savings from 2019 to 2023 generated by generic antiretrovirals
   range from euro309 million when the penetration rate of generics is set
   at 10\% to euro1.5 billion at 70\%. These savings range from euro984
   million to euro993 million as the delay between patent and generic
   marketing authorisation varies from 10 to 15 years, and from euro965
   million to euro993 million as the Negotiated Price per Unit (NPU) of
   generics at market-entry varies from 40 to 50\% of the NPU for patents.
   Discussion This economic savings simulation could help decision makers
   to anticipate resource allocations for further innovation in
   antiretrovirals therapies as well as prevention, especially by funding
   the Pre-Exposure Prophylaxis (PrEP) or HIV screening.},
Publisher = {BMC},
Address = {CAMPUS, 4 CRINAN ST, LONDON N1 9XW, ENGLAND},
Type = {Article},
Language = {English},
Affiliation = {Demeulemeester, R (Corresponding Author), Univ Paul Sabatier, Fac Med, INSERM, UMR 1295, F-31000 Toulouse, France.
   Demeulemeester, Romain; Savy, Nicolas; Molinier, Laurent; Delpierre, Cyrille; Saint-Pierre, Philippe, Univ Toulouse III, F-31330 Toulouse, France.
   Demeulemeester, Romain; Mounie, Michael; Molinier, Laurent; Costa, Nadege, Univ Hosp Toulouse, Dept Med Informat, Hlth Econ Unit, Toulouse, France.
   Demeulemeester, Romain; Mounie, Michael; Molinier, Laurent; Delpierre, Cyrille; Cuzin, Lise; Costa, Nadege, Natl Inst Hlth \& Med Res, UMR 1295, Toulouse, France.
   Demeulemeester, Romain, Univ Paul Sabatier, Fac Med, INSERM, UMR 1295, F-31000 Toulouse, France.
   Savy, Nicolas; Saint-Pierre, Philippe, Toulouse Math Inst, CNRS, UMR 5219, Toulouse, France.
   Dellamonica, Pierre, Univ Cote Azur, Univ Hosp Nice, Infect Dis Dept, Nice, France.
   Allavena, Clotilde, Univ Hosp Nantes, Dept Infect Dis, Nantes, France.
   Cuzin, Lise, Univ Hosp Martin, Infect \& Trop Dis Dept, Fort De France, Martinique, France.},
DOI = {10.1186/s12913-022-07859-w},
Article-Number = {567},
EISSN = {1472-6963},
Keywords = {HIV; Generic antiretrovirals; Economic evaluation; Simulations;
   Agent-based model},
Keywords-Plus = {AGENT-BASED SIMULATIONS; MODELS},
Research-Areas = {Health Care Sciences \& Services},
Web-of-Science-Categories  = {Health Care Sciences \& Services},
Author-Email = {romain.demeulemeester@inserm.fr},
Affiliations = {Universite de Toulouse; Universite Toulouse III - Paul Sabatier; CHU de
   Toulouse; Institut National de la Sante et de la Recherche Medicale
   (Inserm); Universite de Toulouse; Universite Toulouse III - Paul
   Sabatier; Institut National de la Sante et de la Recherche Medicale
   (Inserm); Universite de Toulouse; Universite Toulouse III - Paul
   Sabatier; Centre National de la Recherche Scientifique (CNRS); CNRS -
   National Institute for Mathematical Sciences (INSMI); Universite de
   Toulouse; Universite Toulouse 1 Capitole; Universite Toulouse III - Paul
   Sabatier; Universite de Toulouse - Jean Jaures; Institut National des
   Sciences Appliquees de Toulouse; Universite Federale Toulouse
   Midi-Pyrenees (ComUE); CHU Nice; UDICE-French Research Universities;
   Universite Cote d'Azur; Nantes Universite; CHU de Nantes; CHU Martinique},
ResearcherID-Numbers = {Cuzin, Lise/AAF-8812-2020
   },
ORCID-Numbers = {Cuzin, Lise/0000-0002-6345-497X
   delpierre, cyrille/0000-0002-0831-080X},
Funding-Acknowledgement = {Inter-Regional Grouping of the South-Ouest of France in 2017 (APITHEM
   2017)},
Funding-Text = {This study was supported by a grant from the Inter-Regional Grouping of
   the South-Ouest of France in 2017 (APITHEM 2017). No sponsor placed any
   restriction on this study or had any role in the design of the study,
   data collection, data analyses or interpretation, or in the preparation,
   review, or approval of the manuscript.},
Cited-References = {Agence Nationale de Securite du Medicament et des produits de sante (ANSM), 2012, MED GEN MED PART ENT.
   Altice F, 2019, PATIENT PREFER ADHER, V13, P475, DOI 10.2147/PPA.S192735.
   An G, 2009, WIRES SYST BIOL MED, V1, P159, DOI 10.1002/wsbm.45.
   {[}Anonymous], 2006, HDB COMPUTATIONAL EC.
   {[}Anonymous], 2016, ENJ AUT MED GEN.
   {[}Anonymous], 2020, ASSURANCE MALADIE.
   Association for Accessible Medicines (AAM), 2018, GEN DRUG ACC SAV US.
   Base des Medicaments et Informations Tarifaires, 2022, ASS MAL.
   Bilge U, 2006, STUD HEALTH TECHNOL, V124, P699.
   Bilinski A, 2017, PLOS MED, V14, DOI 10.1371/journal.pmed.1002397.
   Bursaux E, 1996, MED SCI, V12.
   Cuadros DF, 2014, COMPUT BIOL MED, V50, P1, DOI 10.1016/j.compbiomed.2014.03.008.
   Deeks SG, 2013, LANCET, V382, P1525, DOI 10.1016/S0140-6736(13)61809-7.
   Depenses de sante, 2020, TABL EC FRANC ED 202.
   European Medicines Agency, 2012, EMA3939052006REV2.
   Gomez GB, 2013, PLOS MED, V10, DOI 10.1371/journal.pmed.1001401.
   Grimm V, 2006, ECOL MODEL, V198, P115, DOI 10.1016/j.ecolmodel.2006.04.023.
   Hill A, 2014, J INT AIDS SOC, V17, P8, DOI 10.7448/IAS.17.4.19497.
   Holford N, 2010, CLIN PHARMACOL THER, V88, P166, DOI 10.1038/clpt.2010.114.
   IMS Institute for Healthcare Informatics, 2015, ROL GEN MED SUST HEA.
   Kenyon CR, 2015, INT J STD AIDS, V26, P988, DOI 10.1177/0956462415584490.
   Kieran JA, 2017, INT J STD AIDS, V28, P1239, DOI 10.1177/0956462417696215.
   L'Assurance Maladie, 2019, CART MED DEP SANT PO.
   Maglio PP, 2011, AM J PREV MED, V40, P392, DOI 10.1016/j.amepre.2010.11.010.
   Mauskopf J, 2016, PHARMACOECONOMICS, V34, P1111, DOI 10.1007/s40273-016-0426-8.
   Nakagawa F, 2013, CURR OPIN INFECT DIS, V26, P17, DOI 10.1097/QCO.0b013e32835ba6b1.
   Pombo-Romero J, 2013, EUR J HEALTH ECON, V14, P443, DOI 10.1007/s10198-012-0388-5.
   Pugliese P, 2009, HIV MED, V10, P504, DOI 10.1111/j.1468-1293.2009.00719.x.
   Railsback S.F., 2019, AGENT BASED INDIVIDU.
   Repertoire des Specialites Pharmaceutiques, 2020, AG NAT SEC MED PROD.
   Restelli U, 2015, BMC INFECT DIS, V15, DOI 10.1186/s12879-015-1077-7.
   Savy N., 2018, SIMULATED CLIN TRIAL.
   Sullivan SD, 2014, VALUE HEALTH, V17, P5, DOI 10.1016/j.jval.2013.08.2291.
   Sweet DE, 2016, PLOS ONE, V11, DOI 10.1371/journal.pone.0147821.
   VIH.org / Pistes, 2018, VIH SID FRANC 2018.
   Walensky RP, 2013, ANN INTERN MED, V158, P84, DOI 10.7326/0003-4819-158-2-201301150-00002.
   World Health Organization, 2020, GHO CAT NUMB PEOPL A.},
Number-of-Cited-References = {37},
Times-Cited = {2},
Usage-Count-Last-180-days = {0},
Usage-Count-Since-2013 = {0},
Journal-ISO = {BMC Health Serv. Res.},
Doc-Delivery-Number = {0V4KM},
Web-of-Science-Index = {Science Citation Index Expanded (SCI-EXPANDED)},
Unique-ID = {WOS:000788313600004},
OA = {Green Published, gold},
DA = {2023-08-01},
}

@article{ WOS:000503212700002,
Author = {Liesenborgs, Jori and Hendrickx, Diana M. and Kuylen, Elise and
   Niyukuri, David and Hens, Niel and Delva, Wim},
Title = {SimpactCyan 1.0: An Open-source Simulator for Individual-Based Models in
   HIV Epidemiology with R and Python Interfaces},
Journal = {SCIENTIFIC REPORTS},
Year = {2019},
Volume = {9},
Month = {DEC 17},
Abstract = {SimpactCyan is an open-source simulator for individual-based models in
   HIV epidemiology. Its core algorithm is written in C++ for computational
   efficiency, while the R and Python interfaces aim to make the tool
   accessible to the fast-growing community of R and Python users.
   Transmission, treatment and prevention of HIV infections in dynamic
   sexual networks are simulated by discrete events. A generic
   ``intervention{''} event allows model parameters to be changed over
   time, and can be used to model medical and behavioural HIV prevention
   programmes. First, we describe a more efficient variant of the modified
   Next Reaction Method that drives our continuous-time simulator. Next, we
   outline key built-in features and assumptions of individual-based models
   formulated in SimpactCyan, and provide code snippets for how to
   formulate, execute and analyse models in SimpactCyan through its R and
   Python interfaces. Lastly, we give two examples of applications in HIV
   epidemiology: the first demonstrates how the software can be used to
   estimate the impact of progressive changes to the eligibility criteria
   for HIV treatment on HIV incidence. The second example illustrates the
   use of SimpactCyan as a data-generating tool for assessing the
   performance of a phylodynamic inference framework.},
Publisher = {NATURE PUBLISHING GROUP},
Address = {MACMILLAN BUILDING, 4 CRINAN ST, LONDON N1 9XW, ENGLAND},
Type = {Article},
Language = {English},
Affiliation = {Delva, W (Corresponding Author), Hasselt Univ, Ctr Stat, BioStat 1, Diepenbeek, Belgium.
   Delva, W (Corresponding Author), Stellenbosch Univ, South African Dept Sci \& Technol, Natl Res Fdn DST NRF, Ctr Excellence Epidemiol Modelling \& Anal SACEMA, Stellenbosch, South Africa.
   Delva, W (Corresponding Author), Stellenbosch Univ, Fac Med \& Hlth, Dept Global Hlth, Stellenbosch, South Africa.
   Delva, W (Corresponding Author), Univ Ghent, Int Ctr Reprod Hlth, Ghent, Belgium.
   Delva, W (Corresponding Author), Katholieke Univ Leuven, Rega Inst Med Res, Leuven, Belgium.
   Delva, W (Corresponding Author), Stellenbosch Univ, Sch Data Sci \& Computat Thinking, Stellenbosch, South Africa.
   Liesenborgs, Jori, Hasselt Univ tUL, Expertise Ctr Digital Media, Diepenbeek, Belgium.
   Hendrickx, Diana M.; Hens, Niel; Delva, Wim, Hasselt Univ, Ctr Stat, BioStat 1, Diepenbeek, Belgium.
   Kuylen, Elise, Univ Antwerp, IDLab, Antwerp, Belgium.
   Kuylen, Elise; Hens, Niel, Univ Antwerp, Ctr Hlth Econ Res \& Modelling Infect Dis, Antwerp, Belgium.
   Kuylen, Elise; Hens, Niel, Univ Antwerp, Ctr Evaluat Vaccinat, Vaccine \& Infect Dis Inst, Antwerp, Belgium.
   Niyukuri, David; Delva, Wim, Stellenbosch Univ, South African Dept Sci \& Technol, Natl Res Fdn DST NRF, Ctr Excellence Epidemiol Modelling \& Anal SACEMA, Stellenbosch, South Africa.
   Niyukuri, David; Delva, Wim, Stellenbosch Univ, Fac Med \& Hlth, Dept Global Hlth, Stellenbosch, South Africa.
   Delva, Wim, Univ Ghent, Int Ctr Reprod Hlth, Ghent, Belgium.
   Delva, Wim, Katholieke Univ Leuven, Rega Inst Med Res, Leuven, Belgium.
   Delva, Wim, Stellenbosch Univ, Sch Data Sci \& Computat Thinking, Stellenbosch, South Africa.},
DOI = {10.1038/s41598-019-55689-4},
Article-Number = {19289},
ISSN = {2045-2322},
Keywords-Plus = {VIRAL LOAD; TRANSMISSION; EVOLUTION; TIME},
Research-Areas = {Science \& Technology - Other Topics},
Web-of-Science-Categories  = {Multidisciplinary Sciences},
Author-Email = {wimdelva@gmail.com},
Affiliations = {Hasselt University; Hasselt University; University of Antwerp;
   University of Antwerp; University of Antwerp; Stellenbosch University;
   Stellenbosch University; Ghent University; 1EUROPE; KU Leuven;
   Stellenbosch University},
ResearcherID-Numbers = {Hendrickx, Diana/ABF-2429-2020
   Delva, Wim/E-9950-2012
   Kuylen, Elise/AAE-7154-2019
   Hens, Niel/M-4445-2017
   },
ORCID-Numbers = {Hens, Niel/0000-0003-1881-0637
   Liesenborgs, Jori/0000-0002-3648-8031
   Delva, Wim/0000-0001-8054-1904
   Hendrickx, Diana/0000-0001-7225-4307},
Funding-Acknowledgement = {Research Foundation -Flanders (FWO) {[}G091210N, G0B4314N, W002514N];
   Flemish Interuniversity Council (VLIR) {[}ZEIN2010PR375]; NRF-TWAS
   {[}100014]; Dutch Postcode Lottery},
Funding-Text = {The authors thank Jonathan Dushoff and Roxanne Beauclair for valuable
   comments on earlier drafts of this manuscript. The computational
   resources and services used for the calibration of the EAAA model were
   provided by the VSC (Flemish Supercomputer Center). This work was
   supported by grants G091210N, G0B4314N and W002514N from the Research
   Foundation -Flanders (FWO), grant ZEIN2010PR375 from the Flemish
   Interuniversity Council (VLIR), grant 100014 from NRF-TWAS, and a grant
   from the Dutch Postcode Lottery.},
Cited-References = {Alizon S, 2013, RETROVIROLOGY, V10, DOI 10.1186/1742-4690-10-49.
   Anderson DF, 2007, J CHEM PHYS, V127, DOI 10.1063/1.2799998.
   Patino-Galindo JA, 2017, VIRUS EVOL, V3, DOI 10.1093/ve/vex029.
   {[}Anonymous], 1953, J R STATIST SOC C, DOI {[}10.2307/2985327, DOI 10.2307/2985327].
   {[}Anonymous], 2011, AGENT BASED INDIVIDU.
   Arnaout RA, 1999, P NATL ACAD SCI USA, V96, P11549, DOI 10.1073/pnas.96.20.11549.
   Bakker R., 2000, SEX TRANSM DIS, V27, P652, DOI {[}10.1097/00007435-200011000-00029, DOI 10.1097/00007435-200011000-00029].
   Bershteyn A, 2018, PATHOG DIS, V76, DOI 10.1093/femspd/fty059.
   Darriba D, 2012, NAT METHODS, V9, P772, DOI 10.1038/nmeth.2109.
   de Oliveira T, 2017, LANCET HIV, V4, pE41, DOI 10.1016/S2352-3018(16)30186-2.
   Delva W., 2013, EPIDEMICS4 4 INT C I.
   Delva W., 2013, J INT AIDS SOC, V16.
   Delva W., 2018, 22 INT AIDS C AMST N.
   Delva W, 2016, AIDS, V30, P2009, DOI 10.1097/QAD.0000000000001184.
   Doob JL, 1942, T AM MATH SOC, V52, P37, DOI 10.2307/1990152.
   Fraser C, 2007, P NATL ACAD SCI USA, V104, P17441, DOI 10.1073/pnas.0708559104.
   Fraser C, 2014, SCIENCE, V343, P1328, DOI 10.1126/science.1243727.
   Gibson MA, 2000, J PHYS CHEM A, V104, P1876, DOI 10.1021/jp993732q.
   GILLESPIE DT, 1976, J COMPUT PHYS, V22, P403, DOI 10.1016/0021-9991(76)90041-3.
   Gopalappa C, 2017, MED DECIS MAKING, V37, P224, DOI 10.1177/0272989X16668509.
   Grimes R. M., 2016, J AIDS CLIN RES, V7, P1, DOI {[}10.4172/2155-6113.1000543, DOI 10.4172/2155-6113.1000543].
   Hargrove J, 2012, PLOS ONE, V7, DOI 10.1371/journal.pone.0049661.
   Hendrickx D. M., 2019, BIORXIV, DOI {[}10.1101/637389, DOI 10.1101/637389].
   Hollingsworth TD, 2008, J INFECT DIS, V198, P687, DOI 10.1086/590501.
   Huerga H, 2017, SCI REP-UK, V7, DOI 10.1038/s41598-017-16382-6.
   Jenness SM, 2018, J STAT SOFTW, V84, P1, DOI 10.18637/jss.v084.i08.
   Johnson L. F., 2018, MICROCOSM MODEL SOCI, DOI {[}10.1101/310763v1, DOI 10.1101/310763V1].
   Justman J, 2017, LANCET HIV, V4, pE83, DOI 10.1016/S2352-3018(16)30190-4.
   Kravari K, 2015, JASSS-J ARTIF SOC S, V18, DOI 10.18564/jasss.2661.
   Lenormand M, 2013, COMPUTATION STAT, V28, P2777, DOI 10.1007/s00180-013-0428-3.
   Leventhal GE, 2014, MOL BIOL EVOL, V31, P6, DOI 10.1093/molbev/mst172.
   Lewis F, 2008, PLOS MED, V5, P392, DOI 10.1371/journal.pmed.0050050.
   Liesenborgs J., 2017, EPIDEMICS6 6 INT C I.
   McCormick AW, 2014, PLOS ONE, V9, DOI 10.1371/journal.pone.0098272.
   Meng F., 2013, 6 S AFR AIDS C DURB.
   Meng F., 2014, VSC USERS DAY 2014.
   Moshiri N, 2019, BIOINFORMATICS, V35, P1852, DOI 10.1093/bioinformatics/bty921.
   Novitsky V, 2014, AIDS RES HUM RETROV, V30, P1226, DOI 10.1089/aid.2014.0173.
   Rambaut A, 1997, COMPUT APPL BIOSCI, V13, P235.
   Rasmussen D, 2014, TELOS-US, P107.
   Ratmann O, 2017, MOL BIOL EVOL, V34, P185, DOI 10.1093/molbev/msw217.
   Reniers G, 2015, DEMOGR RES, V33, P425, DOI 10.4054/DemRes.2015.33.15.
   Sahneh FD, 2017, J COMPUT SCI-NETH, V22, P36, DOI 10.1016/j.jocs.2017.08.014.
   Sawers L, 2011, J INT AIDS SOC, V14, DOI 10.1186/1758-2652-14-44.
   Schliep KP, 2011, BIOINFORMATICS, V27, P592, DOI 10.1093/bioinformatics/btq706.
   Tavare S, 1986, LECT MATH LIFE SCI, V17, P57.
   Thiele JC, 2014, J STAT SOFTW, V58, P1.
   Tolentino S. L., 2013, P 6 INT ICST C SIM T, P31.
   Tolentino S. L., 2014, THESIS.
   Villandre L, 2016, PLOS ONE, V11, DOI 10.1371/journal.pone.0148459.
   Volz EM, 2017, VIRUS EVOL, V3, DOI 10.1093/ve/vex025.
   Walsh FJ, 2017, TRIALS, V18, DOI 10.1186/s13063-017-2128-8.
   Willem L, 2017, BMC INFECT DIS, V17, DOI 10.1186/s12879-017-2699-8.
   Woelfle M, 2011, NAT CHEM, V3, P745, DOI 10.1038/nchem.1149.
   Yi TJ, 2013, AM J REPROD IMMUNOL, V69, P74, DOI 10.1111/aji.12035.},
Number-of-Cited-References = {55},
Times-Cited = {4},
Usage-Count-Last-180-days = {1},
Usage-Count-Since-2013 = {8},
Journal-ISO = {Sci Rep},
Doc-Delivery-Number = {JW7FD},
Web-of-Science-Index = {Science Citation Index Expanded (SCI-EXPANDED)},
Unique-ID = {WOS:000503212700002},
OA = {Green Published, gold, Green Submitted},
DA = {2023-08-01},
}

@article{ WOS:000893628400006,
Author = {Vermeer, Wouter and Gurkan, Can and Hjorth, Arthur and Benbow, Nanette
   and Mustanski, Brian M. and Kern, David and Brown, C. Hendricks and
   Wilensky, Uri},
Title = {Agent-based model projections for reducing HIV infection among MSM:
   Prevention and care pathways to end the HIV epidemic in Chicago,
   Illinois},
Journal = {PLOS ONE},
Year = {2022},
Volume = {17},
Number = {10},
Month = {OCT 17},
Abstract = {Our objective is to improve local decision-making for strategies to end
   the HIV epidemic using the newly developed Levers of HIV agent-based
   model (ABM). Agent-based models use computer simulations that
   incorporate heterogeneity in individual behaviors and interactions,
   allow emergence of systemic behaviors, and extrapolate into the future.
   The Levers of HIV model (LHM) uses Chicago neighborhood demographics,
   data on sex-risk behaviors and sexual networks, and data on the
   prevention and care cascades, to model local dynamics. It models the
   impact of changes in local preexposure prophylaxis (PrEP) and
   antiretroviral treatment (ART) (ie, levers) for meeting Illinois' goal
   of ``Getting to Zero{''} (GTZ) -reducing by 90\% new HIV infections
   among men who have sex with men (MSM) by 2030. We simulate a 15-year
   period (2016-2030) for 2304 distinct scenarios based on 6 levers related
   to HIV treatment and prevention: (1) linkage to PrEP for those testing
   negative, (2) linkage to ART for those living with HIV, (3) adherence to
   PrEP, (4) viral suppression by means of ART, (5) PrEP retention, and (6)
   ART retention. Using tree-based methods, we identify the best scenarios
   at achieving a 90\% HIV infection reduction by 2030. The optimal
   scenario consisted of the highest levels of ART retention and PrEP
   adherence, next to highest levels of PrEP retention, and moderate levels
   of PrEP linkage, achieved 90\% reduction by 2030 in 58\% of simulations.
   We used Bayesian posterior predictive distributions based on our
   simulated results to determine the likelihood of attaining 90\% HIV
   infection reduction using the most recent Chicago Department of Public
   Health surveillance data and found that projections of the current rate
   of decline (2016-2019) would not achieve the 90\% (p = 0.0006) reduction
   target for 2030. Our results suggest that increases are needed at all
   steps of the PrEP cascade, combined with increases in retention in HIV
   care, to approach 90\% reduction in new HIV diagnoses by 2030. These
   findings show how simulation modeling with local data can guide policy
   makers to identify and invest in efficient care models to achieve
   long-term local goals of ending the HIV epidemic.},
Publisher = {PUBLIC LIBRARY SCIENCE},
Address = {1160 BATTERY STREET, STE 100, SAN FRANCISCO, CA 94111 USA},
Type = {Article},
Language = {English},
Affiliation = {Vermeer, W (Corresponding Author), Northwestern Univ, Feinberg Sch Med, Ctr Prevent Implementat Methodol Drug Abuse \& HIV, Chicago, IL USA.
   Vermeer, W (Corresponding Author), Northwestern Univ, Northwestern Inst Complex Syst NICO, Evanston, IL USA.
   Vermeer, W (Corresponding Author), Northwestern Univ, Ctr Connected Learning \& Comp Based Modeling CCL, Evanston, IL USA.
   Vermeer, Wouter; Gurkan, Can; Benbow, Nanette; Mustanski, Brian M.; Brown, C. Hendricks, Northwestern Univ, Feinberg Sch Med, Ctr Prevent Implementat Methodol Drug Abuse \& HIV, Chicago, IL USA.
   Vermeer, Wouter; Wilensky, Uri, Northwestern Univ, Northwestern Inst Complex Syst NICO, Evanston, IL USA.
   Vermeer, Wouter; Gurkan, Can; Wilensky, Uri, Northwestern Univ, Ctr Connected Learning \& Comp Based Modeling CCL, Evanston, IL USA.
   Gurkan, Can; Wilensky, Uri, Northwestern Univ, McCormick Sch Engn, Dept Comp Sci, Evanston, IL USA.
   Hjorth, Arthur, Aarhus Univ, Dept Management, Aarhus, Denmark.
   Mustanski, Brian M., Northwestern Univ, Inst Sexual \& Gender Minor Hlth \& Wellbeing, Chicago, IL USA.
   Mustanski, Brian M., Northwestern Univ, Feinberg Sch Med, Dept Med Social Sci, Chicago, IL USA.
   Kern, David, Chicago Dept Publ Hlth CDPH, Chicago, IL USA.
   Wilensky, Uri, Northwestern Univ, Sch Educ \& Social Policy, Learning Sci Program, Evanston, IL USA.},
DOI = {10.1371/journal.pone.0274288},
Article-Number = {e0274288},
ISSN = {1932-6203},
Keywords-Plus = {SYSTEMS SCIENCE; SEX; MEN; GUIDELINES; CONTINUUM; IMPACT},
Research-Areas = {Science \& Technology - Other Topics},
Web-of-Science-Categories  = {Multidisciplinary Sciences},
Author-Email = {Wouter.vermeer@Northwestern.edu},
Affiliations = {Northwestern University; Feinberg School of Medicine; Northwestern
   University; Northwestern University; Northwestern University; Aarhus
   University; Northwestern University; Northwestern University; Feinberg
   School of Medicine; Northwestern University},
ResearcherID-Numbers = {Wilensky, Uriel/B-7279-2009
   },
ORCID-Numbers = {Benbow, Nanette/0000-0001-6715-1530
   Vermeer, Wouter/0000-0002-9684-6347},
Funding-Acknowledgement = {National Institute on Drug Abuse {[}P30DA027828, U01 DA036939]; Health
   Resources and Services Administration Ryan White HIV/AIDS Program Part A
   Emergency Relief for Areas with Substantial Need for Services (CFDA)
   {[}93.914]; Centers for Disease Control and Prevention Integrated HIV
   Surveillance and Prevention Programs for Health Departments (CFDA)
   {[}93.940]; Department of Housing and Urban Development Housing
   Opportunities for Persons with AIDS (CFDA) {[}14.241]; National Science
   Foundation {[}NSF-STEM +C-1842374]},
Funding-Text = {This work has in part been sponsored by the following grants: HB
   -National Institute on Drug Abuse funded Center for Prevention
   Implementation Methodology (P30DA027828) BM -National Institute on Drug
   Abuse funded grant on Multilevel Influences on HIV and Substance use in
   a YMSM Cohort (U01 DA036939) DK -Health Resources and Services
   Administration Ryan White HIV/AIDS Program Part A Emergency Relief for
   Areas with Substantial Need for Services (CFDA \#: 93.914) DK -Centers
   for Disease Control and Prevention Integrated HIV Surveillance and
   Prevention Programs for Health Departments (CFDA \#: 93.940) DK
   -Department of Housing and Urban Development Housing Opportunities for
   Persons with AIDS (CFDA \#: 14.241) UW -National Science Foundation
   funded grant on Adding Computational Thinking Components to the
   HighSchool Science Curriculum to Broaden Participation in Computational
   Science (NSF-STEM +C-1842374) The funders had no role in study design,
   data collection and analysis, decision to publish, or preparation of the
   manuscript.},
Cited-References = {Adams JW, 2019, PLOS ONE, V14, DOI 10.1371/journal.pone.0219361.
   {[}Anonymous], 2010, WHIT HOUS NAT HIV AI.
   Armstrong WS., 2020, CLIN INFECT DIS OFFI.
   Atkinson Beth, 2019, CRAN.
   Auchincloss AH, 2008, AM J EPIDEMIOL, V168, P1, DOI 10.1093/aje/kwn118.
   Bandeen-Roche K, 1997, J AM STAT ASSOC, V92, P1375, DOI 10.2307/2965407.
   Benbow ND, 2020, PLOS ONE, V15, DOI 10.1371/journal.pone.0237269.
   Breiman L ., 2017, CLASSIFICATION REGRE.
   Brown CH, 2017, ANNU REV PUBL HEALTH, V38, P1, DOI 10.1146/annurev-publhealth-031816-044215.
   Brown CH, 2013, JAIDS-J ACQ IMM DEF, V63, pS72, DOI 10.1097/QAI.0b013e31829372bd.
   Carey G, 2015, BMJ OPEN, V5, DOI 10.1136/bmjopen-2015-009002.
   Centers for Disease Control and Prevention, 2018, US PUBL HLTH SERV PR, P47.
   Centers for Disease Control and Prevention, 2016, CITIES.
   Crawford Timothy N, 2017, J Int Assoc Provid AIDS Care, V16, P42, DOI 10.1177/2325957416678929.
   Crepaz N, 2020, JAIDS-J ACQ IMM DEF, V85, P46, DOI 10.1097/QAI.0000000000002398.
   Dept of Health and Human Services, 2021, HIV NAT STRAT PLAN 2.
   Faris REL., 1939, MENTAL DISORDERS URB, V38, P270.
   Fauci AS, 2019, JAMA-J AM MED ASSOC, V321, P844, DOI 10.1001/jama.2019.1343.
   Galea S, 2010, INT J EPIDEMIOL, V39, P97, DOI 10.1093/ije/dyp296.
   Gantenberg JR, 2018, PLOS ONE, V13, DOI 10.1371/journal.pone.0199915.
   Gelman A, 2013, BAYESIAN DATA ANAL.
   Goodreau SM, 2014, PLOS ONE, V9, DOI 10.1371/journal.pone.0102960.
   Goodreau SM, 2012, PLOS ONE, V7, DOI 10.1371/journal.pone.0050522.
   Gopalappa C, 2017, MED DECIS MAKING, V37, P224, DOI 10.1177/0272989X16668509.
   Grey Jeremy A, 2016, JMIR Public Health Surveill, V2, pe14, DOI 10.2196/publichealth.5365.
   gtzillinois, GETT ZER ILL.
   Gurkan C, 2022, LEVERS HIV MODEL V1.
   Hammond RA, 2015, ASSESSING THE USE OF AGENT-BASED MODELS FOR TOBACCO REGULATION, P161.
   Handcock Mark S, 2008, J Stat Softw, V24, P1548.
   Harawa NT, 2018, AM J PUBLIC HEALTH, V108, pE1, DOI {[}10.2105/AJPH.2018.304698, 10.2105/ajph.2018.304698].
   Jenness SM, 2020, AIDS, V34, P2103, DOI 10.1097/QAD.0000000000002681.
   Jenness SM, 2018, J STAT SOFTW, V84, P1, DOI 10.18637/jss.v084.i08.
   Jenness SM, 2016, J INFECT DIS, V214, P1800, DOI 10.1093/infdis/jiw223.
   Johnson AS., 2019, MONITORING SELECTED, V24.
   Khanna AS, 2019, AIDS, V33, P1911, DOI 10.1097/QAD.0000000000002290.
   Landsverk j., 2018, DISSEMINATION IMPLEM, VSecond Edition, P201.
   Lich KH, 2013, PREV SCI, V14, P279, DOI 10.1007/s11121-012-0285-2.
   Luo W, 2018, JMIR PUBLIC HLTH SUR, V4, P249, DOI 10.2196/publichealth.9357.
   Mabry PL, 2013, HEALTH EDUC BEHAV, V40, p9S, DOI 10.1177/1090198113503469.
   Maglio PP, 2011, AM J PREV MED, V40, P392, DOI 10.1016/j.amepre.2010.11.010.
   Marmor M, 2001, J ACQ IMMUN DEF SYND, V27, P472, DOI 10.1097/00126334-200108150-00009.
   Marshall BDL, 2014, HEALTH AFFAIR, V33, P401, DOI 10.1377/hlthaff.2013.0824.
   Marshall BDL, 2012, PLOS ONE, V7, DOI 10.1371/journal.pone.0044833.
   McNulty M, 2019, ETHNIC DIS, V29, P83, DOI 10.18865/ed.29.S1.83.
   Mustanski B, 2020, AIDS BEHAV, V24, P1966, DOI 10.1007/s10461-019-02766-4.
   Mustanski B, 2019, JAIDS-J ACQ IMM DEF, V80, P24, DOI 10.1097/QAI.0000000000001886.
   Mustanski B, 2015, AIDS BEHAV, V19, P1037, DOI 10.1007/s10461-014-0955-0.
   NASTAD, END HIV EP JUR PLANS.
   Nosyk B, 2020, LANCET HIV, V7, pE491, DOI 10.1016/S2352-3018(20)30033-3.
   Petersen J, 2012, PSYCHOMETRIKA, V77, P244, DOI 10.1007/S11336-012-9248-6.
   Public Health CD, 2020, HIV STI SURV REP 202, P60.
   Sampson RJ, 1997, SCIENCE, V277, P918, DOI 10.1126/science.277.5328.918.
   Scarsi KK, 2021, J INT ASSOC PRO AIDS, V20, DOI 10.1177/23259582211009011.
   Shah M, 2016, LANCET HIV, V3, pE140, DOI 10.1016/S2352-3018(16)00007-2.
   Vermeer W, 2015, EPS2015373LIS.
   Vermeer W, 2020, JASSS-J ARTIF SOC S, V23, DOI 10.18564/jasss.4352.
   Vermeer W, 2018, PLOS ONE, V13, DOI 10.1371/journal.pone.0207865.
   Vermeer WH, 2022, PREV SCI, V23, P832, DOI 10.1007/s11121-021-01319-3.
   Wang CP, 2005, J AM STAT ASSOC, V100, P1054, DOI 10.1198/016214505000000501.
   White House office of National AIDS Policy, 2020, NAT HIV AIDS STRAT U.
   White House Office of National AIDS Policy, 2021, NAT HIV AIDS STRAT 2.
   Wilensky U., 2015, INTRO AGENT BASED MO.
   Wilensky U., 1999, NETLOGO.},
Number-of-Cited-References = {63},
Times-Cited = {0},
Usage-Count-Last-180-days = {1},
Usage-Count-Since-2013 = {1},
Journal-ISO = {PLoS One},
Doc-Delivery-Number = {6T4DR},
Web-of-Science-Index = {Science Citation Index Expanded (SCI-EXPANDED)},
Unique-ID = {WOS:000893628400006},
OA = {Green Published, gold},
DA = {2023-08-01},
}

@article{ WOS:000453709600004,
Author = {Adams, Joella W. and Lurie, Mark N. and King, Maximilian R. F. and
   Brady, Kathleen A. and Galea, Sandro and Friedman, Samuel R. and Khan,
   Maria R. and Marshall, Brandon D. L.},
Title = {Potential drivers of HIV acquisition in African-American women related
   to mass incarceration: an agent-based modelling study},
Journal = {BMC PUBLIC HEALTH},
Year = {2018},
Volume = {18},
Month = {DEC 18},
Abstract = {BackgroundThe United States has the highest incarceration rate in the
   world. Incarceration can increase HIV risk behaviors for individuals
   involved with the criminal justice system and may be a driver of HIV
   acquisition within the community.MethodsWe used an agent-based model to
   simulate HIV transmission in a sexual-contact network representing
   heterosexual African American men and women in Philadelphia to identify
   factors influencing the impact of male mass incarceration on HIV
   acquisition in women. The model was calibrated using surveillance data
   and assumed incarceration increased the number of sexual contacts and
   decreased HIV care engagement for men post-release. Incarceration of a
   partner increased the number of sexual contacts for women. We compared a
   counterfactual scenario with no incarceration to scenarios varying key
   parameters to determine what factors drove HIV acquisition in
   women.ResultsSetting the duration of male high-risk sexual behavior to
   two years post-release increased the number of HIV transmissions to
   women by more than 20\%. Decreasing post-release HIV care engagement and
   increasing HIV acquisition risk attributable to sexually transmitted
   infections (STIs) also increased the number of HIV transmissions to
   women. Changing the duration of risk behavior for women, the proportion
   of women engaging in higher risk behavior, and the relative risk of
   incarceration for HIV-infected men had minimal impact.ConclusionThe mass
   incarceration of African American men can increase HIV acquisition in
   African American women on a population-level through factors including
   post-release high-risk behaviors, disruption of HIV care engagement
   among formerly incarcerated men, and increased STI prevalence. These
   findings suggest that the most influential points of intervention may be
   programs seeking to reduce male risk behaviors and promote HIV care
   engagement post-release, as well as STI testing and treatment programs
   for recently incarcerated men, as well as women with incarcerated
   partners.},
Publisher = {BMC},
Address = {CAMPUS, 4 CRINAN ST, LONDON N1 9XW, ENGLAND},
Type = {Article},
Language = {English},
Affiliation = {Marshall, BDL (Corresponding Author), Brown Univ, Sch Publ Hlth, 121 South Main St, Providence, RI 02912 USA.
   Adams, Joella W.; Lurie, Mark N.; King, Maximilian R. F.; Marshall, Brandon D. L., Brown Univ, Sch Publ Hlth, 121 South Main St, Providence, RI 02912 USA.
   Brady, Kathleen A., AIDS Act Coordinating Off, Philadelphia Dept Publ Hlth, Philadelphia, PA USA.
   Galea, Sandro, Boston Univ, Sch Publ Hlth, Boston, MA 02215 USA.
   Friedman, Samuel R., Natl Dev \& Res Inst, New York, NY USA.
   Khan, Maria R., NYU, Dept Populat Hlth, Div Comparat Effectiveness \& Decis Sci, New York, NY USA.},
DOI = {10.1186/s12889-018-6304-x},
Article-Number = {1387},
ISSN = {1471-2458},
Keywords = {Systems analysis; HIV; Prisons; Inmate; Sexual behavior; African
   Americans},
Keywords-Plus = {CRIMINAL-JUSTICE INVOLVEMENT; RISK SEXUAL PARTNERSHIPS; PUBLIC-HEALTH;
   ANTIRETROVIRAL THERAPY; INFECTED PRISONERS; HEPATITIS RISK;
   SUBSTANCE-USE; PEOPLE; MEN; RELEASE},
Research-Areas = {Public, Environmental \& Occupational Health},
Web-of-Science-Categories  = {Public, Environmental \& Occupational Health},
Author-Email = {brandon\_marshall@brown.edu},
Affiliations = {Brown University; Boston University; National Development \& Research
   Institutes, Inc; New York University},
ResearcherID-Numbers = {Thomas, Belinda/AAC-6243-2020
   Galea, Sandro/GLR-6066-2022
   Marshall, Brandon DL/B-4895-2010
   },
ORCID-Numbers = {Marshall, Brandon DL/0000-0002-0134-7052
   Friedman, Sam/0000-0003-2083-1226
   Adams, Joella/0000-0002-7703-5944},
Funding-Acknowledgement = {{[}F31-MH114736-01A1];  {[}DP2-DA040236];  {[}R01-DA044037]; 
   {[}P30-DA01141];  {[}R01-MH106600-01];  {[}R24-HD077976]},
Funding-Text = {JA supported by grant F31-MH114736-01A1. BM supported in part by
   DP2-DA040236. MK is supported in part by grants R01-DA044037 and
   P30-DA01141. ML is supported in part by grants R01-MH106600-01 and
   R24-HD077976. These funding bodies had no role in the design of the
   study and collection, analysis, and interpretation of data and in
   writing the manuscript.},
Cited-References = {Aaron E, 2018, AIDS PATIENT CARE ST, V32, P16, DOI 10.1089/apc.2017.0201.
   Adimora AA, 2005, J INFECT DIS, V191, pS115, DOI 10.1086/425280.
   Adimora AA, 2004, ANN EPIDEMIOL, V14, P155, DOI 10.1016/S1047-2797(03)00129-7.
   Adimora AA, 2006, SEX TRANSM DIS, V33, pS39, DOI 10.1097/01.olq.0000228298.07826.68.
   Alexander M., 2012, NEW JIM CROW MASS IN.
   Althoff AL, 2013, AIDS BEHAV, V17, P156, DOI 10.1007/s10461-012-0372-1.
   Altice FL, 2010, LANCET, V376, P367, DOI 10.1016/S0140-6736(10)60829-X.
   {[}Anonymous], 2013, SENTENCING PROJECT R.
   Baillargeon J, 2009, JAMA-J AM MED ASSOC, V301, P848, DOI 10.1001/jama.2009.202.
   Beckwith CG, 2012, AM J PUBLIC HEALTH, V102, pS184, DOI 10.2105/AJPH.2011.300514.
   Bonabeau E, 2002, P NATL ACAD SCI USA, V99, P7280, DOI 10.1073/pnas.082080899.
   Comulada WS, 2010, PSYCHOL ADDICT BEHAV, V24, P109, DOI 10.1037/a0018190.
   Cooper HLF, 2015, J URBAN HEALTH, V92, P527, DOI 10.1007/s11524-015-9941-8.
   Dumont DM, 2012, ANNU REV PUBL HEALTH, V33, P325, DOI 10.1146/annurev-publhealth-031811-124614.
   Dyer TP, 2015, ARCH SEX BEHAV, V44, P429, DOI 10.1007/s10508-014-0346-7.
   Epperson M, 2008, AIDS BEHAV, V12, P51, DOI 10.1007/s10461-007-9298-4.
   Epperson MW, 2010, J URBAN HEALTH, V87, P324, DOI 10.1007/s11524-009-9429-5.
   Escudero DJ, 2017, BMC PUBLIC HEALTH, V17, DOI 10.1186/s12889-017-4528-9.
   Escudero DJ, 2016, AIDS, V30, P2537, DOI 10.1097/QAD.0000000000001218.
   Frank Joseph W, 2014, Health Justice, V2, P6.
   Friedman SR, 2009, AM J PUBLIC HEALTH, V99, P1002, DOI 10.2105/AJPH.2008.140327.
   Friedman SR, 2001, J URBAN HEALTH, V78, P411, DOI 10.1093/jurban/78.3.411.
   Gantenberg JR, 2018, PLOS ONE, V13, DOI 10.1371/journal.pone.0199915.
   Garnett GP, 2011, LANCET, V378, P515, DOI 10.1016/S0140-6736(10)61505-X.
   Goedel WC, 2018, JAIDS-J ACQ IMM DEF, V79, P323, DOI 10.1097/QAI.0000000000001817.
   Grinstead OA, 2005, WOMEN HEALTH, V41, P63, DOI 10.1300/J013v41N02\_05.
   Haley DF, 2014, BMC PUBLIC HEALTH, V14, DOI 10.1186/1471-2458-14-1253.
   Iroh PA, 2015, AM J PUBLIC HEALTH, V105, pE5, DOI 10.2105/AJPH.2015.302635.
   Johnson RC, 2009, J LAW ECON, V52, P251, DOI 10.1086/597102.
   Ke W, 2006, CONFINEMENT JUSTICE.
   Kearney MelissaS., 2014, 10 EC FACTS CRIME IN.
   Khan MR, 2015, AIDS BEHAV, V19, P1478, DOI 10.1007/s10461-015-1062-6.
   Khan MR, 2008, ANN EPIDEMIOL, V18, P403, DOI 10.1016/j.annepidem.2007.12.003.
   Khan MR, 2008, J URBAN HEALTH, V85, P100, DOI 10.1007/s11524-007-9237-8.
   Khan MR, 2011, AM J PUBLIC HEALTH, V101, P1110, DOI 10.2105/AJPH.2009.184721.
   Khan MR, 2011, SEX TRANSM DIS, V38, P43, DOI 10.1097/OLQ.0b013e3181e969d0.
   Khan MR, 2009, J URBAN HEALTH, V86, P584, DOI 10.1007/s11524-009-9348-5.
   Lim S, 2015, PLOS ONE, V10, DOI 10.1371/journal.pone.0141912.
   Macalino GE, 2004, AM J PUBLIC HEALTH, V94, P1218, DOI 10.2105/AJPH.94.7.1218.
   Marshall BDL, 2015, AM J EPIDEMIOL, V181, P92, DOI 10.1093/aje/kwu274.
   Marshall BDL, 2014, HEALTH AFFAIR, V33, P401, DOI 10.1377/hlthaff.2013.0824.
   Marshall BDL, 2012, PLOS ONE, V7, DOI 10.1371/journal.pone.0044833.
   Meyer JP, 2014, LANCET HIV, V1, pE77, DOI 10.1016/S2352-3018(14)70022-0.
   Meyer JP, 2014, JAMA INTERN MED, V174, P721, DOI 10.1001/jamainternmed.2014.601.
   Milloy MJ, 2014, CURR HIV-AIDS REP, V11, P308, DOI 10.1007/s11904-014-0214-z.
   Monteiro JFG, 2016, EPIDEMIOL INFECT, V144, P1683, DOI 10.1017/S0950268815003180.
   Monteiro JFG, 2015, INT J PUBLIC HEALTH, V60, P457, DOI 10.1007/s00038-015-0676-9.
   Morrow KM, 2009, AIDS CARE, V21, P235, DOI 10.1080/09540120802017586.
   Rich JD, 2016, LANCET, V388, P1103, DOI 10.1016/S0140-6736(16)30379-8.
   Rogers SM, 2012, SEX TRANSM INFECT, V88, P63, DOI 10.1136/sextrans-2011-050280.
   Rosen DL, 2016, JAIDS-J ACQ IMM DEF, V71, pE85, DOI 10.1097/QAI.0000000000000889.
   Sales JM, 2019, AIDS BEHAV, V23, P1871, DOI 10.1007/s10461-018-2333-9.
   Schneider JA, 2017, AIDS, V31, P159, DOI 10.1097/QAD.0000000000001269.
   Seal DW, 2007, SOC SCI MED, V65, P2394, DOI 10.1016/j.socscimed.2007.06.014.
   Spaulding A, 2001, AM J PUBLIC HEALTH, V91, P1176, DOI 10.2105/AJPH.91.8.1176.
   Springer SA, 2004, CLIN INFECT DIS, V38, P1754, DOI 10.1086/421392.
   Springer SA, 2011, CLIN INFECT DIS, V53, P469, DOI 10.1093/cid/cir446.
   Stephenson BL, 2005, PUBLIC HEALTH REP, V120, P84, DOI 10.1177/003335490512000114.
   The State of Black Philadelphia, 2007, URB LEAG PHIL.
   van de Wijgert JHHM, 2009, SEX TRANSM DIS, V36, P357, DOI 10.1097/OLQ.0b013e3181a4f695.
   Vlahov D, 2006, J URBAN HEALTH, V83, P339, DOI 10.1007/s11524-006-9041-x.
   Walmsley R., 2015, WORLD PRISON BRIEF W.
   Widman L, 2014, INT J STD AIDS, V25, P348, DOI 10.1177/0956462413505999.
   Wildeman C, 2017, LANCET, V389, P1464, DOI 10.1016/S0140-6736(17)30259-3.},
Number-of-Cited-References = {64},
Times-Cited = {17},
Usage-Count-Last-180-days = {0},
Usage-Count-Since-2013 = {2},
Journal-ISO = {BMC Public Health},
Doc-Delivery-Number = {HE8PP},
Web-of-Science-Index = {Science Citation Index Expanded (SCI-EXPANDED); Social Science Citation Index (SSCI)},
Unique-ID = {WOS:000453709600004},
OA = {Green Published, gold},
DA = {2023-08-01},
}

@article{ WOS:000518549900016,
Author = {Goedel, William C. and King, Maximilian R. F. and Lurie, Mark N. and
   Galea, Sandro and Townsend, Jeffrey P. and Galvani, Alison P. and
   Friedman, Samuel R. and Marshall, Brandon D. L.},
Title = {Implementation of Syringe Services Programs to Prevent Rapid Human
   Immunodeficiency Virus Transmission in Rural Counties in the United
   States: A Modeling Study},
Journal = {CLINICAL INFECTIOUS DISEASES},
Year = {2020},
Volume = {70},
Number = {6},
Pages = {1096-1102},
Month = {MAR 15},
Abstract = {Background Syringe services programs (SSPs) are effective venues for
   delivering harm-reduction services to people who inject drugs (PWID).
   However, SSPs often face significant barriers to implementation,
   particularly in the absence of known human immunodeficiency virus (HIV)
   outbreaks.
   Methods Using an agent-based model, we simulated HIV transmission in
   Scott County, Indiana, a rural county with a 1.7\% prevalence of
   injection drug use. We compared outcomes arising in the absence of an
   SSP, in the presence of a pre-existing SSP, and with implementation of
   an SSP after the detection of an HIV outbreak among PWID over 5 years
   following the introduction of a single infection into the network.
   Results In the absence of an SSP, the model predicted an average of 176
   infections among PWID over 5 years or an incidence rate of 12.1/100
   person-years. Proactive implementation averted 154 infections and
   decreased incidence by 90.3\%. With reactive implementation beginning
   operations 10 months after the first infection, an SSP would prevent 107
   infections and decrease incidence by 60.8\%. Reductions in incidence
   were also observed among people who did not inject drugs.
   Conclusions Based on model predictions, proactive implementation of an
   SSP in Scott County had the potential to avert more HIV infections than
   reactive implementation after the detection of an outbreak. The
   predicted impact of reactive SSP implementation was highly dependent on
   timely implementation after detecting the earliest infections.
   Consequently, there is a need for expanded proactive SSP implementation
   in the context of enhanced monitoring of outbreak vulnerability in Scott
   County and similar rural contexts.},
Publisher = {OXFORD UNIV PRESS INC},
Address = {JOURNALS DEPT, 2001 EVANS RD, CARY, NC 27513 USA},
Type = {Article},
Language = {English},
Affiliation = {Marshall, BDL (Corresponding Author), Brown Univ, Sch Publ Hlth, Dept Epidemiol, 121 South Main St,Box G-S121-2, Providence, RI 02912 USA.
   Goedel, William C.; King, Maximilian R. F.; Lurie, Mark N.; Marshall, Brandon D. L., Brown Univ, Sch Publ Hlth, Dept Epidemiol, 121 South Main St,Box G-S121-2, Providence, RI 02912 USA.
   Galea, Sandro, Boston Univ, Dept Epidemiol, Sch Publ Hlth, Boston, MA 02215 USA.
   Townsend, Jeffrey P.; Galvani, Alison P., Yale Univ, Dept Ecol \& Evolutionary Biol, New Haven, CT USA.
   Townsend, Jeffrey P.; Galvani, Alison P., Yale Univ, Program Computat Biol \& Bioinformat, New Haven, CT USA.
   Townsend, Jeffrey P., Yale Univ, Sch Publ Hlth, Dept Biostat, New Haven, CT USA.
   Galvani, Alison P., Yale Univ, Ctr Infect Dis Modeling \& Anal, Sch Publ Hlth, New Haven, CT USA.
   Friedman, Samuel R., Natl Dev \& Res Inst Inc, New York, NY USA.},
DOI = {10.1093/cid/ciz321},
ISSN = {1058-4838},
EISSN = {1537-6591},
Keywords = {HIV; agent-based modeling; injection drug use; syringe services; rural
   health},
Keywords-Plus = {INJECTION-DRUG USERS; HIV-INFECTION; ANTIRETROVIRAL THERAPY; EXCHANGE
   PROGRAM; OUTBREAK; POLICY; RISK; PREVALENCE; BALTIMORE; BEHAVIORS},
Research-Areas = {Immunology; Infectious Diseases; Microbiology},
Web-of-Science-Categories  = {Immunology; Infectious Diseases; Microbiology},
Author-Email = {brandon\_marshall@brown.odu},
Affiliations = {Brown University; Boston University; Yale University; Yale University;
   Yale University; Yale University; National Development \& Research
   Institutes, Inc},
ResearcherID-Numbers = {Galea, Sandro/GLR-6066-2022
   Marshall, Brandon DL/B-4895-2010
   Townsend, Jeffrey/H-2747-2019
   },
ORCID-Numbers = {Marshall, Brandon DL/0000-0002-0134-7052
   Townsend, Jeffrey/0000-0002-9890-3907
   Friedman, Sam/0000-0003-2083-1226},
Funding-Acknowledgement = {National Institutes of Health {[}DP2DA040236, R25MH083620]},
Funding-Text = {This work was supported by the National Institutes of Health (grant
   number DP2DA040236 to B. D. L. M and grant number R25MH083620 to W. C.
   G.).},
Cited-References = {Adams J, 2015, NEW ENGL J MED, V373, P1379, DOI 10.1056/NEJMc1510396.
   Bellan SE, 2015, PLOS MED, V12, DOI 10.1371/journal.pmed.1001801.
   Bluthenthal RN, 2007, ADDICTION, V102, P638, DOI 10.1111/j.1360-0443.2006.01741.x.
   Campbell EM, 2017, J INFECT DIS, V216, P1053, DOI 10.1093/infdis/jix307.
   Crosby RA, 2012, ANN EPIDEMIOL, V22, P778, DOI 10.1016/j.annepidem.2012.07.006.
   Degenhardt L, 2017, LANCET GLOB HEALTH, V5, pE1192, DOI 10.1016/S2214-109X(17)30375-3.
   Des Jarlais DC, 2016, J SUBST ABUSE TREAT, V71, P48, DOI 10.1016/j.jsat.2016.08.015.
   Des Jarlais DC, 2016, AIDS, V30, P815, DOI 10.1097/QAD.0000000000001039.
   Des Jarlais DC, 2015, MMWR-MORBID MORTAL W, V64, P1337, DOI 10.15585/mmwr.mm6448a3.
   Doyle JS, 2014, CLIN INFECT DIS, V59, P1483, DOI 10.1093/cid/ciu602.
   Gonsalves GS, 2018, LANCET HIV, V5, pE569, DOI 10.1016/S2352-3018(18)30176-0.
   Henderson ER, 2018, SEX TRANSM DIS, V45, P808, DOI 10.1097/OLQ.0000000000000888.
   Karch Debra L, 2016, Open AIDS J, V10, P127, DOI 10.2174/1874613601610010127.
   Kral AH, 2004, JAIDS-J ACQ IMM DEF, V37, P1667, DOI 10.1097/00126334-200412150-00025.
   Marshall BDL, 2015, AM J EPIDEMIOL, V181, P92, DOI 10.1093/aje/kwu274.
   Mehta SH, 2006, JAIDS-J ACQ IMM DEF, V43, P368, DOI 10.1097/01.qai.0000243050.27580.1a.
   Meyerson BE, 2017, AIDS BEHAV, V21, P973, DOI 10.1007/s10461-017-1688-7.
   Murray EJ, 2017, AM J EPIDEMIOL, V186, P131, DOI 10.1093/aje/kwx091.
   Patel MR, 2018, JAIDS-J ACQ IMM DEF, V77, P373, DOI 10.1097/QAI.0000000000001615.
   Patel P, 2014, AIDS, V28, P1509, DOI 10.1097/QAD.0000000000000298.
   Peters PJ, 2016, NEW ENGL J MED, V375, P229, DOI 10.1056/NEJMoa1515195.
   Sharp A, 2018, C RETR OPP INF BOST.
   Sherman SG, 2015, DRUG ALCOHOL REV, V34, P637, DOI 10.1111/dar.12276.
   Skarbinski J, 2015, JAMA INTERN MED, V175, P588, DOI 10.1001/jamainternmed.2014.8180.
   Sterne JAC, 2005, LANCET, V366, P378, DOI 10.1016/S0140-6736(05)67022-5.
   Strathdee SA, 2015, NEW ENGL J MED, V373, P397, DOI 10.1056/NEJMp1507252.
   Tanner M, 2016, C RETR OPP INF BOST.
   Nguyen TQ, 2014, AIDS BEHAV, V18, P2144, DOI 10.1007/s10461-014-0789-9.
   United Nations Office on Drugs and Crime International Network of People Who Use Drugs Joint United Nations Programme on HIV/AIDS United Nations Development Programme United Nations Population Fund World Health Organization, 2017, IMPL COMPR HIV HCV P.
   Uyei J, 2017, LANCET PUBLIC HEALTH, V2, pE133, DOI 10.1016/S2468-2667(17)30006-3.
   Van Handel MM, 2016, JAIDS-J ACQ IMM DEF, V73, P323, DOI 10.1097/QAI.0000000000001098.},
Number-of-Cited-References = {31},
Times-Cited = {18},
Usage-Count-Last-180-days = {0},
Usage-Count-Since-2013 = {9},
Journal-ISO = {Clin. Infect. Dis.},
Doc-Delivery-Number = {KS8IJ},
Web-of-Science-Index = {Science Citation Index Expanded (SCI-EXPANDED); Social Science Citation Index (SSCI)},
Unique-ID = {WOS:000518549900016},
OA = {Green Published},
DA = {2023-08-01},
}

@article{ WOS:000724165700001,
Author = {Pickles, Michael and Cori, Anne and Probert, William J. M. and Sauter,
   Rafael and Hinch, Robert and Fidler, Sarah and Ayles, Helen and Bock,
   Peter and Donnell, Deborah and Wilson, Ethan and Piwowar-Manning,
   Estelle and Floyd, Sian and Hayes, Richard J. and Fraser, Christophe and
   HPTN 071 PopART Study Team},
Title = {PopART-IBM, a highly efficient stochastic individual-based simulation
   model of generalised HIV epidemics developed in the context of the HPTN
   071 (PopART) trial},
Journal = {PLOS COMPUTATIONAL BIOLOGY},
Year = {2021},
Volume = {17},
Number = {9},
Month = {SEP},
Abstract = {Mathematical models are powerful tools in HIV epidemiology, producing
   quantitative projections of key indicators such as HIV incidence and
   prevalence. In order to improve the accuracy of predictions, such models
   need to incorporate a number of behavioural and biological
   heterogeneities, especially those related to the sexual network within
   which HIV transmission occurs. An individual-based model, which
   explicitly models sexual partnerships, is thus often the most natural
   type of model to choose. In this paper we present PopART-IBM, a
   computationally efficient individual-based model capable of simulating
   50 years of an HIV epidemic in a large, high-prevalence community in
   under a minute. We show how the model calibrates within a Bayesian
   inference framework to detailed age- and sex-stratified data from
   multiple sources on HIV prevalence, awareness of HIV status, ART status,
   and viral suppression for an HPTN 071 (PopART) study community in
   Zambia, and present future projections of HIV prevalence and incidence
   for this community in the absence of trial intervention.
   Author summary In this paper we present PopART-IBM, an individual-based
   model used to simulate HIV transmission in communities in high
   prevalence settings. We show that PopART-IBM can simulate transmission
   over a span of decades in a large community in less than a minute. This
   computational efficiency allows us to calibrate the model within an
   inference framework, and we show an illustrative example of calibration
   using an adaptive population Monte Carlo Approximate Bayesian
   Computation algorithm for a community in Zambia that was part of the
   HPTN-071 (PopART) trial. We compare the detailed model output to
   real-world data collected during the trial from this community. Finally,
   we project how the HIV epidemic would have changed over time in this
   community if no intervention from the trial had occurred.},
Publisher = {PUBLIC LIBRARY SCIENCE},
Address = {1160 BATTERY STREET, STE 100, SAN FRANCISCO, CA 94111 USA},
Type = {Article},
Language = {English},
Affiliation = {Pickles, M (Corresponding Author), Imperial Coll London, Med Res Council, Ctr Global Infect Dis Anal, Sch Publ Hlth, London, England.
   Pickles, Michael; Cori, Anne, Imperial Coll London, Med Res Council, Ctr Global Infect Dis Anal, Sch Publ Hlth, London, England.
   Probert, William J. M.; Sauter, Rafael; Hinch, Robert; Fraser, Christophe, Univ Oxford, Nuffield Dept Med, Li Ka Shing Ctr Hlth Informat \& Discovery, Big Data Inst, Oxford, England.
   Fidler, Sarah, Imperial Coll London, Dept Infect Dis, London, England.
   Imperial Coll NIHR BRC, London, England.
   Ayles, Helen, Univ Zambia, Sch Publ Hlth, Ridgeway Campus, Lusaka, Zambia.
   Ayles, Helen, London Sch Hyg \& Trop Med, Dept Clin Res, London, England.
   Bock, Peter, Stellenbosch Univ, Dept Paediat \& Child Hlth, Desmond Tutu TB Ctr, Cape Town, South Africa.
   Donnell, Deborah; Wilson, Ethan, Fred Hutchinson Canc Res Ctr, Vaccine \& Infect Dis Div, 1124 Columbia St, Seattle, WA 98104 USA.
   Piwowar-Manning, Estelle, Johns Hopkins Univ, Sch Med, Dept Pathol, Baltimore, MD 21205 USA.
   Floyd, Sian; Hayes, Richard J., London Sch Hyg \& Trop Med, Dept Infect Dis Epidemiol, London, England.},
DOI = {10.1371/journal.pcbi.1009301},
ISSN = {1553-734X},
EISSN = {1553-7358},
Keywords-Plus = {APPROXIMATE BAYESIAN COMPUTATION; CONCURRENT PARTNERSHIPS; VIRAL LOAD;
   AFRICA; SEX; INFECTION; DYNAMICS; AGE},
Research-Areas = {Biochemistry \& Molecular Biology; Mathematical \& Computational Biology},
Web-of-Science-Categories  = {Biochemical Research Methods; Mathematical \& Computational Biology},
Author-Email = {m.pickles@imperial.ac.uk},
Affiliations = {Imperial College London; UK Research \& Innovation (UKRI); Medical
   Research Council UK (MRC); University of Oxford; Imperial College
   London; University of Zambia; University of London; London School of
   Hygiene \& Tropical Medicine; Stellenbosch University; Fred Hutchinson
   Cancer Center; Johns Hopkins University; University of London; London
   School of Hygiene \& Tropical Medicine},
ResearcherID-Numbers = {Fraser, Christophe/A-8109-2008
   },
ORCID-Numbers = {Fraser, Christophe/0000-0003-2399-9657
   Hayes, Richard/0000-0002-1729-9892
   Pickles, Michael/0000-0002-6754-3945
   Ayles, Helen/0000-0003-4108-2842
   Sauter, Rafael/0000-0002-4678-1100
   Donnell, Deborah/0000-0002-0587-7480
   Fidler, Sarah/0000-0003-1676-7583
   Hinch, Robert/0000-0003-3169-698X},
Funding-Acknowledgement = {National Institute of Allergy and Infectious Diseases (NIAID)
   {[}UM1-AI068619, UM1-AI068617, UM1-AI068613]; U.S. President's Emergency
   Plan for AIDS Relief (PEPFAR); International Initiative for Impact
   Evaluation (3ie); Bill \& Melinda Gates Foundation; National Institute
   of Mental Health (NIMH), U.S. National Institutes of Health (NIH); MRC
   Centre for Global Infectious Disease Analysis - UK Medical Research
   Council (MRC) under the MRC/FCDO Concordat agreement {[}MR/R015600/1];
   MRC Centre for Global Infectious Disease Analysis - UK Foreign,
   Commonwealth \& Development Office (FCDO) under the MRC/FCDO Concordat
   agreement {[}MR/R015600/1]; European Union; NIAID, U.S. National
   Institutes of Health (NIH); National Institute on Drug Abuse (NIDA),
   U.S. National Institutes of Health (NIH)},
Funding-Text = {RH, SF, PB, HA and CF received funding as part of the HPTN 071 (PopART)
   trial, which was supported by funding from the National Institute of
   Allergy and Infectious Diseases (NIAID, https://www.niaid.nih.gov/)
   under Cooperative Agreements UM1-AI068619, UM1-AI068617, and
   UM1-AI068613, with funding from the U.S. President's Emergency Plan for
   AIDS Relief (PEPFAR). Additional funding was provided to RH, SF, HA, PB
   and CF by the International Initiative for Impact Evaluation (3ie,
   https://www.3ieimpact.org/) with support from the Bill \& Melinda Gates
   Foundation (https://www.gatesfoundation.org/), as well as by NIAID, the
   National Institute on Drug Abuse (NIDA, https://www.drugabuse.gov/) and
   the National Institute of Mental Health (NIMH), all part of the U.S.
   National Institutes of Health (NIH). MP and AC acknowledge funding from
   the MRC Centre for Global Infectious Disease Analysis (reference
   MR/R015600/1), jointly funded by the UK Medical Research Council (MRC)
   and the UK Foreign, Commonwealth \& Development Office (FCDO), under the
   MRC/FCDO Concordat agreement and is also part of the EDCTP2 programme
   supported by the European Union. The funders had no role in study
   design, data collection and analysis, decision to publish, or
   preparation of the manuscript.},
Cited-References = {Abuelezam NN, 2013, PLOS ONE, V8, DOI 10.1371/journal.pone.0075624.
   Bellan SE, 2015, PLOS MED, V12, DOI 10.1371/journal.pmed.1001801.
   Bershteyn A, 2012, DESCRIPTION EMOD HIV.
   Boerma J T, 1993, World Health Stat Q, V46, P222.
   Boily MC, 2012, PLOS MED, V9, DOI 10.1371/journal.pmed.1001250.
   Boily MC, 2009, LANCET INFECT DIS, V9, P118, DOI 10.1016/S1473-3099(09)70021-0.
   Bonhoeffer S, 2015, PLOS PATHOG, V11, DOI 10.1371/journal.ppat.1004634.
   Chang LW, 2016, LANCET HIV, V3, pE388, DOI 10.1016/S2352-3018(16)30034-0.
   Cohen MS, 2011, NEW ENGL J MED, V365, P493, DOI {[}10.1056/NEJMoa1105243, 10.1056/NEJMoa1600693].
   Cori A, 2015, AIDS, V29, P2435, DOI 10.1097/QAD.0000000000000854.
   Cori A, 2014, PLOS ONE, V9, DOI 10.1371/journal.pone.0084511.
   Fraser C, 2007, P NATL ACAD SCI USA, V104, P17441, DOI 10.1073/pnas.0708559104.
   Granich RM, 2009, LANCET, V373, P48, DOI 10.1016/S0140-6736(08)61697-9.
   Gregson S, 2017, BMJ OPEN, V7, DOI 10.1136/bmjopen-2017-015898.
   Hallett TB, 2007, SEX TRANSM INFECT, V83, pI50, DOI 10.1136/sti.2006.023606.
   Hayes R, 2014, TRIALS, V15, DOI 10.1186/1745-6215-15-57.
   Hayes RJ, 2019, NEW ENGL J MED, V381, P207, DOI 10.1056/NEJMoa1814556.
   HIV Modelling Consortium, 2012, STRENGTH US MATH MOD.
   Hontelez JAC, 2016, AIDS, V30, P2341, DOI 10.1097/QAD.0000000000001190.
   Jabot F, 2013, METHODS ECOL EVOL, V4, P684, DOI 10.1111/2041-210X.12050.
   Johnson LF, 2019, SCI REP-UK, V9, DOI 10.1038/s41598-019-49109-w.
   Johnson LF, 2018, MICROCOSM MODEL SOCI.
   Justman JE, 2018, NEW ENGL J MED, V378, P1859, DOI 10.1056/NEJMp1801934.
   Klein DJ, 2014, AIDS, V28, pS47, DOI 10.1097/QAD.0000000000000081.
   Lenormand M, 2013, COMPUTATION STAT, V28, P2777, DOI 10.1007/s00180-013-0428-3.
   Morris M, 1997, AIDS, V11, P641, DOI 10.1097/00002030-199705000-00012.
   Njeuhmeli E, 2011, PLOS MED, V8, DOI 10.1371/journal.pmed.1001132.
   Orroth KK, 2007, SEX TRANSM INFECT, V83, pI5, DOI 10.1136/sti.2006.023531.
   Perriat D, 2018, J INT AIDS SOC, V21, DOI 10.1002/jia2.25048.
   Phillips AN, 2019, LANCET HIV, V6, pE116, DOI 10.1016/S2352-3018(18)30317-5.
   Phillips AN, 2011, AIDS, V25, P843, DOI 10.1097/QAD.0b013e328344037a.
   Pickles M, 2016, EXPLORING EFFECTIVEN.
   Pickles M, 2013, LANCET GLOB HEALTH, V1, pE289, DOI 10.1016/S2214-109X(13)70083-4.
   Porgo TV, 2019, RES SYNTH METHODS, V10, P125, DOI 10.1002/jrsm.1333.
   Probert W, 2019, J INT AIDS SOC, V22, P107.
   Rasmussen DA, 2018, VIRUS EVOL, V4, DOI 10.1093/ve/vey037.
   Ratmann O, 2017, MOL BIOL EVOL, V34, P185, DOI 10.1093/molbev/msw217.
   Saulnier E, 2017, PLOS COMPUT BIOL, V13, DOI 10.1371/journal.pcbi.1005416.
   Simoni JM, 2006, AIDS BEHAV, V10, P227, DOI 10.1007/s10461-006-9078-6.
   Steen R, 2014, AIDS, V28, P891, DOI 10.1097/QAD.0000000000000176.
   Tanser F, 2008, INT J EPIDEMIOL, V37, P956, DOI 10.1093/ije/dym211.
   Toni T, 2009, J R SOC INTERFACE, V6, P187, DOI 10.1098/rsif.2008.0172.
   WATTS CH, 1992, MATH BIOSCI, V108, P89, DOI 10.1016/0025-5564(92)90006-I.
   Wilson Ira B, 2009, Curr HIV/AIDS Rep, V6, P177, DOI 10.1007/s11904-009-0024-x.},
Number-of-Cited-References = {44},
Times-Cited = {1},
Usage-Count-Last-180-days = {0},
Usage-Count-Since-2013 = {6},
Journal-ISO = {PLoS Comput. Biol.},
Doc-Delivery-Number = {XF6FV},
Web-of-Science-Index = {Science Citation Index Expanded (SCI-EXPANDED)},
Unique-ID = {WOS:000724165700001},
OA = {Green Published, Green Submitted, Green Accepted, gold},
DA = {2023-08-01},
}

@article{ WOS:000484968200015,
Author = {Adams, Joella W. and Lurie, Mark N. and King, Maximilian R. F. and
   Brady, Kathleen A. and Galea, Sandro and Friedman, Samuel R. and Khan,
   Maria R. and Marshall, Brandon D. L.},
Title = {Decreasing HIV transmissions to African American women through
   interventions for men living with HIV post-incarceration: An agent-based
   modeling study},
Journal = {PLOS ONE},
Year = {2019},
Volume = {14},
Number = {7},
Month = {JUL 15},
Abstract = {Background
   Incarceration and HIV disproportionately impact African American
   communities. The mass incarceration of African American men is
   hypothesized to increase HIV acquisition risk for African American
   women. Interventions optimizing HIV care engagement and minimizing
   sexual risk behaviors for men living with HIV post-incarceration may
   decrease HIV incidence.
   Methods
   Using an agent-based model, we simulated a sexual and injection drug
   using network representing the African American population of
   Philadelphia. We compared intervention strategies for men living with
   HIV post-incarceration by the number of averted HIV transmissions to
   women within the community. Three interventions were evaluated: a
   90-90-90 scenario scaling up HIV testing, ART provision, and ART
   adherence; a behavioral intervention decreasing sexual risk behaviors;
   and a combination intervention involving both.
   Results
   The status quo scenario projected 2,836 HIV transmissions to women over
   twenty years. HIV transmissions to women decreased by 29\% with the
   90-90-90 intervention, 23\% with the behavioral intervention, and 37\%
   with both. The number of men living with HIV receiving the intervention
   needed in order to prevent a single HIV transmission ranged between 6
   and 10.
   Conclusion
   Interventions to improve care engagement and decrease sexual risk
   behaviors post-incarceration for men living with HIV have the potential
   to decrease HIV incidence within African American heterosexual networks.},
Publisher = {PUBLIC LIBRARY SCIENCE},
Address = {1160 BATTERY STREET, STE 100, SAN FRANCISCO, CA 94111 USA},
Type = {Article},
Language = {English},
Affiliation = {Marshall, BDL (Corresponding Author), Brown Univ, Sch Publ Hlth, Providence, RI 02912 USA.
   Adams, Joella W.; Lurie, Mark N.; King, Maximilian R. F.; Marshall, Brandon D. L., Brown Univ, Sch Publ Hlth, Providence, RI 02912 USA.
   Brady, Kathleen A., Philadelphia Dept Publ Hlth, AIDS Act Coordinating Off, Philadelphia, PA USA.
   Galea, Sandro, Boston Univ, Sch Publ Hlth, Boston, MA 02215 USA.
   Friedman, Samuel R., Natl Dev \& Res Inst, New York, NY USA.
   Khan, Maria R., NYU, Dept Populat Hlth, Div Comparat Effectiveness \& Decis Sci, New York, NY USA.},
DOI = {10.1371/journal.pone.0219361},
Article-Number = {e0219361},
ISSN = {1932-6203},
Keywords-Plus = {RISK SEXUAL PARTNERSHIPS; INFECTED PRISONERS; PUBLIC-HEALTH;
   ANTIRETROVIRAL THERAPY; TRANSITIONAL CARE; RELEASE; EPIDEMIC; IMPACT;
   INMATES; PEOPLE},
Research-Areas = {Science \& Technology - Other Topics},
Web-of-Science-Categories  = {Multidisciplinary Sciences},
Author-Email = {brandon\_marshall@brown.edu},
Affiliations = {Brown University; Boston University; National Development \& Research
   Institutes, Inc; New York University},
ResearcherID-Numbers = {Galea, Sandro/GLR-6066-2022
   Marshall, Brandon DL/B-4895-2010
   },
ORCID-Numbers = {Marshall, Brandon DL/0000-0002-0134-7052
   Friedman, Sam/0000-0003-2083-1226
   Adams, Joella/0000-0002-7703-5944},
Funding-Acknowledgement = {National Institute on Mental Health {[}R01-MH106600-01,
   F31-MH114736-01A1]; National Institute on Drug Abuse {[}R01-DA044037,
   P30-DA01141, R25DA037190, DP2-DA040236]; Eunice Kennedy Shriver National
   Institute of Child Health and Human Development {[}R24-HD077976-0]},
Funding-Text = {JA is supported by grants F31-MH114736-01A1 (Funder: National Institute
   on Mental Health, https://www.nimh.nih.gov/index.shtml) and R25DA037190
   (Funder: National Institute on Drug Abuse, https://www.drugabuse.gov/).
   BM is supported in part by DP2-DA040236 (Funder: National Institute on
   Drug Abuse, https://www.drugabuse.gov/). MK is supported in part by
   grants R01-DA044037 and P30-DA01141 (Funder: National Institute on Drug
   Abuse, https://www.drugabuse.gov/). ML is supported in part by grants
   R01-MH106600-01 (Funder: National Institute on Mental Health,
   https://www.nimh.nih.gov/index.shtml) and R24-HD077976-0 (Funder: Eunice
   Kennedy Shriver National Institute of Child Health and Human
   Development, https://www.nichd.nih.gov/). The funders had no role in
   study design, data collection and analysis, decision to publish, or
   preparation of the manuscript.},
Cited-References = {Adams JW, 2018, BMC PUBLIC HEALTH, V18, DOI 10.1186/s12889-018-6304-x.
   Adimora AA, 2006, JAIDS-J ACQ IMM DEF, V41, P616, DOI 10.1097/01.qai.0000191382.62070.a5.
   Althoff AL, 2013, AIDS BEHAV, V17, P156, DOI 10.1007/s10461-012-0372-1.
   ANDERSON RM, 1990, J ACQ IMMUN DEF SYND, V3, P417.
   Badham J, 2010, THEOR POPUL BIOL, V77, P71, DOI 10.1016/j.tpb.2009.11.003.
   Baillargeon J, 2009, JAMA-J AM MED ASSOC, V301, P848, DOI 10.1001/jama.2009.202.
   Beckwith CG, 2012, AM J PUBLIC HEALTH, V102, pS184, DOI 10.2105/AJPH.2011.300514.
   Beckwith CG, 2011, AIDS EDUC PREV, V23, P96, DOI 10.1521/aeap.2011.23.3\_supp.96.
   Brinkley-Rubinstein L, 2018, CURR HIV-AIDS REP, V15, P255, DOI 10.1007/s11904-018-0394-z.
   Centers for Disease Control and Prevention, 2017, HIV SURV REP 2016, V28.
   Clarke Jennifer G., 2001, Subst Abus, V22, P209.
   Cooper HLF, 2015, J URBAN HEALTH, V92, P527, DOI 10.1007/s11524-015-9941-8.
   Costa M, 2018, J URBAN HEALTH, V95, P499, DOI 10.1007/s11524-018-0255-5.
   Doherty IA, 2009, JAIDS-J ACQ IMM DEF, V52, P114, DOI 10.1097/QAI.0b013e3181ab5e10.
   Dumont DM, 2012, ANNU REV PUBL HEALTH, V33, P325, DOI 10.1146/annurev-publhealth-031811-124614.
   Escudero DJ, 2016, AIDS, V30, P2537, DOI 10.1097/QAD.0000000000001218.
   Gantenberg JR, 2018, PLOS ONE, V13, DOI 10.1371/journal.pone.0199915.
   Grinstead O, 2001, AIDS EDUC PREV, V13, P109, DOI 10.1521/aeap.13.2.109.19737.
   GUPTA S, 1989, AIDS, V3, P807, DOI 10.1097/00002030-198912000-00005.
   Haley DF, 2014, BMC PUBLIC HEALTH, V14, DOI 10.1186/1471-2458-14-1253.
   Iroh PA, 2015, AM J PUBLIC HEALTH, V105, pE5, DOI 10.2105/AJPH.2015.302635.
   Jenness SM, 2016, J INFECT DIS, V214, P1800, DOI 10.1093/infdis/jiw223.
   Jenness SM, 2011, J URBAN HEALTH, V88, P329, DOI 10.1007/s11524-010-9534-5.
   Kaeble Danielle., 2016, CORRECTIONAL POPULAT.
   Khan MR, 2008, ANN EPIDEMIOL, V18, P403, DOI 10.1016/j.annepidem.2007.12.003.
   Khan MR, 2011, AM J PUBLIC HEALTH, V101, P1110, DOI 10.2105/AJPH.2009.184721.
   Knittel AK, 2015, SOC SCI MED, V147, P270, DOI 10.1016/j.socscimed.2015.11.005.
   Macalino GE, 2004, AM J PUBLIC HEALTH, V94, P1218, DOI 10.2105/AJPH.94.7.1218.
   Margolis DA, 2017, LANCET, V390, P1499, DOI 10.1016/S0140-6736(17)31917-7.
   Marks G, 2006, AIDS, V20, P1447, DOI 10.1097/01.aids.0000233579.79714.8d.
   Marshall BDL, 2014, HEALTH AFFAIR, V33, P401, DOI 10.1377/hlthaff.2013.0824.
   Milloy MJ, 2014, CURR HIV-AIDS REP, V11, P308, DOI 10.1007/s11904-014-0214-z.
   Murray EJ, 2017, AM J EPIDEMIOL, V186, P131, DOI 10.1093/aje/kwx091.
   Reznick OG, 2013, J CORRECT HEALTH CAR, V19, P178, DOI 10.1177/1078345813486442.
   Rich JD, 2005, J ADDICT DIS, V24, P49, DOI 10.1300/J069v24n03\_04.
   Rich JD, 2001, J URBAN HEALTH, V78, P279, DOI 10.1093/jurban/78.2.279.
   Rogers SM, 2012, SEX TRANSM INFECT, V88, P63, DOI 10.1136/sextrans-2011-050280.
   Rosen DL, 2016, JAIDS-J ACQ IMM DEF, V71, pE85, DOI 10.1097/QAI.0000000000000889.
   Rosen DL, 2015, AIDS CARE, V27, P545, DOI 10.1080/09540121.2014.989486.
   Rowell TL, 2012, AM J DRUG ALCOHOL AB, V38, P593, DOI 10.3109/00952990.2012.694536.
   Spaulding A, 2001, AM J PUBLIC HEALTH, V91, P1176, DOI 10.2105/AJPH.91.8.1176.
   Spaulding AC, 2009, PLOS ONE, V4, pA16, DOI 10.1371/journal.pone.0007558.
   Springer SA, 2004, CLIN INFECT DIS, V38, P1754, DOI 10.1086/421392.
   Springer SA, 2011, CLIN INFECT DIS, V53, P469, DOI 10.1093/cid/cir446.
   Springer SA, 2010, J URBAN HEALTH, V87, P592, DOI 10.1007/s11524-010-9438-4.
   Stephenson BL, 2005, PUBLIC HEALTH REP, V120, P84, DOI 10.1177/003335490512000114.
   Teixeira PA, 2015, AM J PUBLIC HEALTH, V105, P351, DOI 10.2105/AJPH.2014.302234.
   Vlahov D, 2006, J URBAN HEALTH, V83, P339, DOI 10.1007/s11524-006-9041-x.
   Westergaard RP, 2011, CLIN INFECT DIS, V53, P725, DOI 10.1093/cid/cir491.
   Wohl DA, 2017, JAIDS-J ACQ IMM DEF, V75, P81, DOI 10.1097/qai.0000000000001337.
   Wohl DA, 2011, AIDS BEHAV, V15, P356, DOI 10.1007/s10461-010-9843-4.},
Number-of-Cited-References = {51},
Times-Cited = {4},
Usage-Count-Last-180-days = {0},
Usage-Count-Since-2013 = {1},
Journal-ISO = {PLoS One},
Doc-Delivery-Number = {IW4RU},
Web-of-Science-Index = {Science Citation Index Expanded (SCI-EXPANDED); Social Science Citation Index (SSCI)},
Unique-ID = {WOS:000484968200015},
OA = {Green Published, gold, Green Submitted},
DA = {2023-08-01},
}

@article{ WOS:000369866900012,
Author = {Nakagawa, Fumiyo and van Sighem, Ard and Thiebaut, Rodolphe and Smith,
   Colette and Ratmann, Oliver and Cambiano, Valentina and Albert, Jan and
   Amato-Gauci, Andrew and Bezemer, Daniela and Campbell, Colin and
   Commenges, Daniel and Donoghoe, Martin and Ford, Deborah and Kouyos,
   Roger and Lodwick, Rebecca and Lundgren, Jens and Pantazis, Nikos and
   Pharris, Anastasia and Quinten, Chantal and Thorne, Claire and Touloumi,
   Giota and Delpech, Valerie and Phillips, Andrew},
Title = {A Method to Estimate the Size and Characteristics of HIV-positive
   Populations Using an Individual-based Stochastic Simulation Model},
Journal = {EPIDEMIOLOGY},
Year = {2016},
Volume = {27},
Number = {2},
Pages = {247-256},
Month = {MAR},
Abstract = {It is important not only to collect epidemiologic data on HIV but to
   also fully utilize such information to understand the epidemic over time
   and to help inform and monitor the impact of policies and interventions.
   We describe and apply a novel method to estimate the size and
   characteristics of HIV-positive populations. The method was applied to
   data on men who have sex with men living in the UK and to a pseudo
   dataset to assess performance for different data availability. The
   individual-based simulation model was calibrated using an approximate
   Bayesian computation-based approach. In 2013, 48,310 (90\% plausibility
   range: 39,900-45,560) men who have sex with men were estimated to be
   living with HIV in the UK, of whom 10,400 (6,160-17,350) were
   undiagnosed. There were an estimated 3,210 (1,730-5,350) infections per
   year on average between 2010 and 2013. Sixty-two percent of the total
   HIV-positive population are thought to have viral load <500 copies/ml.
   In the pseudo-epidemic example, HIV estimates have narrower plausibility
   ranges and are closer to the true number, the greater the data
   availability to calibrate the model. We demonstrate that our method can
   be applied to settings with less data, however plausibility ranges for
   estimates will be wider to reflect greater uncertainty of the data used
   to fit the model.},
Publisher = {LIPPINCOTT WILLIAMS \& WILKINS},
Address = {TWO COMMERCE SQ, 2001 MARKET ST, PHILADELPHIA, PA 19103 USA},
Type = {Article},
Language = {English},
Affiliation = {Nakagawa, F (Corresponding Author), UCL, Royal Free Hosp, Res Dept Infect \& Populat Hlth, Rowland Hill St, London NW3 2PF, England.
   Nakagawa, Fumiyo; Smith, Colette; Cambiano, Valentina; Phillips, Andrew, UCL, Res Dept Infect \& Populat Hlth, London NW3 2PF, England.
   van Sighem, Ard; Bezemer, Daniela, Stichting HIV Monitoring, Amsterdam, Netherlands.
   Thiebaut, Rodolphe; Commenges, Daniel, INSERM, Ctr INSERM U897, Bordeaux, France.
   Ratmann, Oliver, Univ London Imperial Coll Sci Technol \& Med, Dept Infect Dis Epidemiol, London, England.
   Albert, Jan, Karolinska Inst, Dept Microbiol Tumor \& Cell Biol, Stockholm, Sweden.
   Albert, Jan, Karolinska Univ Hosp, Dept Clin Microbiol, Stockholm, Sweden.
   Amato-Gauci, Andrew; Pharris, Anastasia; Quinten, Chantal, European Ctr Dis Prevent \& Control ECDC, Stockholm, Sweden.
   Campbell, Colin, Generalitat Catalunya, CEISCAT, Barcelona, Spain.
   Donoghoe, Martin, WHO, Reg Off Europe, DK-2100 Copenhagen, Denmark.
   Ford, Deborah, UCL, Inst Clin Trials \& Methodol, London, England.
   Kouyos, Roger, Univ Zurich Hosp, Div Infect Dis \& Hosp Epidemiol, CH-8091 Zurich, Switzerland.
   Lodwick, Rebecca, UCL, Res Dept Primary Care \& Populat Hlth, London NW3 2PF, England.
   Lundgren, Jens, Univ Copenhagen, Rigshosp, Dept Infect Dis, CHIP, DK-2100 Copenhagen, Denmark.
   Pantazis, Nikos, Univ Athens, Sch Med, Dept Hyg Epidemiol \& Med Stat, GR-11527 Athens, Greece.
   Thorne, Claire, UCL, Inst Child Hlth, London NW3 2PF, England.
   Delpech, Valerie, Publ Hlth England, London, England.},
DOI = {10.1097/EDE.0000000000000423},
ISSN = {1044-3983},
EISSN = {1531-5487},
Keywords-Plus = {HIV/AIDS EPIDEMIC; SURVEILLANCE DATA; MEN; AIDS; SEX; UK; NETHERLANDS;
   PREVALENCE; PROJECTION; INFECTION},
Research-Areas = {Public, Environmental \& Occupational Health},
Web-of-Science-Categories  = {Public, Environmental \& Occupational Health},
Author-Email = {f.nakagawa@ucl.ac.uk},
Affiliations = {University of London; University College London; Institut National de la
   Sante et de la Recherche Medicale (Inserm); Imperial College London;
   Karolinska Institutet; Karolinska Institutet; Karolinska University
   Hospital; European Centre for Disease Prevention \& Control; World
   Health Organization; University of London; University College London;
   University of Zurich; University Zurich Hospital; University of London;
   University College London; 4EU+; University of Copenhagen;
   Rigshospitalet; Athens Medical School; CIVIS; National \& Kapodistrian
   University of Athens; University of London; University College London;
   Public Health England},
ResearcherID-Numbers = {Lundgren, Jens/AAE-6876-2019
   Zhang, Hongyi/HNR-5465-2023
   Kouyos, Roger/G-6226-2014
   Phillips, Andrew N/B-4427-2008
   zhang, hongyi/GWQ-7770-2022
   Thorne, Claire/C-5943-2008
   Commenges, Daniel/T-6536-2019
   Perez Hoyos, Santiago/E-2370-2012
   Thiebaut, Rodolphe/T-6803-2019
   Kouyos, Roger/ABB-2291-2021
   Lodwick, Rebecca/B-7578-2015
   Borja, Mario Cortina/A-3847-2009
   De Luca, Andrea/G-8810-2011
   Smith, Colette J/C-2135-2008
   },
ORCID-Numbers = {Lundgren, Jens/0000-0001-8901-7850
   Kouyos, Roger/0000-0002-9220-8348
   Phillips, Andrew N/0000-0003-2384-4807
   Thorne, Claire/0000-0003-0389-1956
   Perez Hoyos, Santiago/0000-0001-9797-4917
   Thiebaut, Rodolphe/0000-0002-5235-3962
   Kouyos, Roger/0000-0002-9220-8348
   Lodwick, Rebecca/0000-0003-2558-4762
   Borja, Mario Cortina/0000-0003-0627-2624
   De Luca, Andrea/0000-0002-9561-9193
   Ratmann, Oliver/0000-0001-8667-4118
   Pezzotti, Patrizio/0000-0002-0805-2927
   Nakagawa, Fumiyo/0000-0002-6646-8744
   De Angelis, Daniela/0000-0001-6619-6112
   Campbell, Colin/0000-0002-6239-3378
   Casabona-Barbara, Jordi/0000-0003-4816-5536
   Pantazis, Nikos/0000-0002-4196-5066
   delpech, valerie/0000-0002-9952-8109},
Funding-Acknowledgement = {European Union {[}260694]; Wellcome Trust {[}WR092311MF]; Medical
   Research Council {[}MR/K010174/1B] Funding Source: researchfish},
Funding-Text = {The research leading to these results has received funding from the
   European Union Seventh Framework Programme (FP7/2007-2013) under
   EuroCoord Grant Agreement No 260694. OR is supported by the Wellcome
   Trust (fellowship WR092311MF).},
Cited-References = {{[}Anonymous], 2011, AIDS, V25, P1017, DOI 10.1097/QAD.0b013e3283467087.
   Artzrouni M, 2004, EUR J EPIDEMIOL, V19, P171, DOI 10.1023/B:EJEP.0000017826.57607.ea.
   Bansi L, 2010, HIV MED, V11, P432, DOI 10.1111/j.1468-1293.2009.00809.x.
   Beaumont MA, 2002, GENETICS, V162, P2025.
   Bezemer D, 2010, EPIDEMICS-NETH, V2, P66, DOI 10.1016/j.epidem.2010.04.001.
   Birrell PJ, 2013, LANCET INFECT DIS, V13, P313, DOI 10.1016/S1473-3099(12)70341-9.
   Brookmeyer R, 2010, EPIDEMIOL REV, V32, P26, DOI 10.1093/epirev/mxq002.
   Delva W, 2012, PLOS MED, V9, DOI 10.1371/journal.pmed.1001239.
   Donoghoe MC, 2015, HIV MED, V16, P1, DOI 10.1111/hiv.12174.
   Easterbrook PJ, 2008, HIV MED, V9, P47, DOI 10.1111/j.1468-1293.2008.00512.x.
   Gardner EM, 2011, CLIN INFECT DIS, V52, P793, DOI 10.1093/cid/ciq243.
   Garnett GP, 2011, LANCET, V378, P515, DOI 10.1016/S0140-6736(10)61505-X.
   Hall HI, 2008, JAMA-J AM MED ASSOC, V300, P520, DOI 10.1001/jama.300.5.520.
   Hamers FF, 2008, HIV MED, V9, P6, DOI 10.1111/j.1468-1293.2008.00584.x.
   Jansson J, 2012, PLOS ONE, V7, DOI 10.1371/journal.pone.0038334.
   Kaldor JM, 2009, LANCET, V373, P181, DOI 10.1016/S0140-6736(08)61006-5.
   Nakagawa F, 2012, AIDS, V26, P335, DOI 10.1097/QAD.0b013e32834dcec9.
   Phillips AN, 2007, HIV MED, V8, P536, DOI 10.1111/j.1468-1293.2007.00507.x.
   Phillips AN, 2013, PLOS ONE, V8, DOI 10.1371/journal.pone.0055312.
   Presanis AM, 2011, BIOSTATISTICS, V12, P666, DOI 10.1093/biostatistics/kxr006.
   Sommen C, 2009, STAT MED, V28, P1554, DOI 10.1002/sim.3570.
   Stover J, 2012, SEX TRANSM INFECT, V88, pI11, DOI 10.1136/sextrans-2012-050640.
   Sunnaker M, 2013, PLOS COMPUT BIOL, V9, DOI 10.1371/journal.pcbi.1002803.
   Supervie V, 2013, 20 C RETR OPP INF AT.
   TILLETT HE, 1988, EPIDEMIOL INFECT, V100, P157, DOI 10.1017/S0950268800065651.
   UNAIDS, 2013, GLOB REP UNAIDS REP.
   van Veen MG, 2011, AIDS, V25, P229, DOI 10.1097/QAD.0b013e32834171bc.
   Wilson DP, 2011, CURR OPIN HIV AIDS, V6, P91, DOI 10.1097/COH.0b013e328343c02e.},
Number-of-Cited-References = {28},
Times-Cited = {10},
Usage-Count-Last-180-days = {0},
Usage-Count-Since-2013 = {16},
Journal-ISO = {Epidemiology},
Doc-Delivery-Number = {DD4BH},
Web-of-Science-Index = {Science Citation Index Expanded (SCI-EXPANDED); Social Science Citation Index (SSCI)},
Unique-ID = {WOS:000369866900012},
OA = {Green Accepted, Green Submitted, Green Published},
DA = {2023-08-01},
}

@article{ WOS:000675840600010,
Author = {Hendrickx, Diana M. and Sousa, Joao Dinis and Libin, Pieter J. K. and
   Delva, Wim and Liesenborgs, Jori and Hens, Niel and Mueller, Viktor and
   Vandamme, Anne-Mieke},
Title = {Comparison of two simulators for individual based models in HIV
   epidemiology in a population with HSV 2 in Yaounde (Cameroon)},
Journal = {SCIENTIFIC REPORTS},
Year = {2021},
Volume = {11},
Number = {1},
Month = {JUL 19},
Abstract = {Model comparisons have been widely used to guide intervention strategies
   to control infectious diseases. Agreement between different models is
   crucial for providing robust evidence for policy-makers because
   differences in model properties can influence their predictions. In this
   study, we compared models implemented by two individual-based model
   simulators for HIV epidemiology in a heterosexual population with Herpes
   simplex virus type-2 (HSV-2). For each model simulator, we constructed
   four models, starting from a simplified basic model and stepwise
   including more model complexity. For the resulting eight models, the
   predictions of the impact of behavioural interventions on the HIV
   epidemic in Yaounde-Cameroon were compared. The results show that
   differences in model assumptions and model complexity can influence the
   size of the predicted impact of the intervention, as well as the
   predicted qualitative behaviour of the HIV epidemic after the
   intervention. These differences in predictions of an intervention were
   also observed for two models that agreed in their predictions of the HIV
   epidemic in the absence of that intervention. Without additional data,
   it is impossible to determine which of these two models is the most
   reliable. These findings highlight the importance of making more data
   available for the calibration and validation of epidemiological models.},
Publisher = {NATURE PORTFOLIO},
Address = {HEIDELBERGER PLATZ 3, BERLIN, 14197, GERMANY},
Type = {Article},
Language = {English},
Affiliation = {Hendrickx, DM (Corresponding Author), Hasselt Univ, Data Sci Inst, I BioStat, Hasselt, Belgium.
   Hendrickx, Diana M.; Libin, Pieter J. K.; Delva, Wim; Hens, Niel, Hasselt Univ, Data Sci Inst, I BioStat, Hasselt, Belgium.
   Sousa, Joao Dinis; Libin, Pieter J. K.; Delva, Wim; Vandamme, Anne-Mieke, Katholieke Univ Leuven, Rega Inst Med Res Clin \& Epidemiol Virol, Dept Microbiol Immunol \& Transplantat, B-3000 Leuven, Belgium.
   Sousa, Joao Dinis; Vandamme, Anne-Mieke, Univ Nova Lisboa, Inst Higiene \& Med Trop, Unidade Microbiol Med, GHTM, Lisbon, Portugal.
   Libin, Pieter J. K., Vrije Univ Brussel, Dept Comp Sci, Artificial Intelligence Lab, B-1050 Brussels, Belgium.
   Delva, Wim, Stellenbosch Univ, Ctr Excellence Epidemiol Modelling \& Anal SACEMA, South African Dept Sci \& Technol, Natl Res Fdn DST NRF, Stellenbosch, South Africa.
   Delva, Wim, Stellenbosch Univ, Fac Med \& Hlth, Dept Global Hlth, Stellenbosch, South Africa.
   Delva, Wim, Univ Ghent, Int Ctr Reprod Hlth, Ghent, Belgium.
   Delva, Wim, Stellenbosch Univ, Sch Data Sci \& Computat Thinking, Stellenbosch, South Africa.
   Liesenborgs, Jori, Hasselt Univ tUL, Expertise Ctr Digital Media, Diepenbeek, Belgium.
   Hens, Niel, Univ Antwerp, Vaccine \& Infect Dis Inst, Ctr Hlth Econ Res \& Modelling Infect Dis, Antwerp, Belgium.
   Mueller, Viktor, Eotvos Lorand Univ, Inst Biol, Budapest, Hungary.
   Vandamme, Anne-Mieke, Katholieke Univ Leuven, Rega Inst Med Res, Inst Future, Dept Microbiol Immunol \& Transplantat, B-3000 Leuven, Belgium.},
DOI = {10.1038/s41598-021-94289-z},
Article-Number = {14696},
ISSN = {2045-2322},
Keywords-Plus = {DIFFERENTIAL SPREAD; SEXUAL-BEHAVIOR; MULTICENTER; PREVALENCE;
   INFECTION; AFRICA; TRANSMISSION; CITIES},
Research-Areas = {Science \& Technology - Other Topics},
Web-of-Science-Categories  = {Multidisciplinary Sciences},
Author-Email = {diana.hendrickx@uhasselt.be},
Affiliations = {Hasselt University; 1EUROPE; KU Leuven; Universidade Nova de Lisboa;
   Institute of Hygiene \& Tropical Medicine - UNL; Vrije Universiteit
   Brussel; Stellenbosch University; Stellenbosch University; Ghent
   University; Stellenbosch University; Hasselt University; University of
   Antwerp; CHARMEU; Eotvos Lorand University; 1EUROPE; KU Leuven},
ResearcherID-Numbers = {Vandamme, Anne-Mieke/I-4127-2012
   Hens, Niel/M-4445-2017
   Müller, Viktor/B-3493-2009
   Hendrickx, Diana M/H-2275-2013
   Delva, Wim/E-9950-2012
   },
ORCID-Numbers = {Vandamme, Anne-Mieke/0000-0002-6594-2766
   Hens, Niel/0000-0003-1881-0637
   Müller, Viktor/0000-0001-8212-4880
   Sousa, Joao/0000-0002-7604-3109
   Libin, Pieter/0000-0003-3906-758X},
Funding-Acknowledgement = {Fonds Wetenschappelijk Onder-zoek-Vlaanderen (Research
   Foundation-Flanders; FWO) {[}G0E8416N, G0B2317N]; FWO, Belgium
   {[}G0B2317N, G.0692.14]; FWO {[}1S31916N, 12L5816N, 1242021N]; National
   Research, Development and Innovation Office {[}TKP2020-IKA-05]; FWO
   Scientific Research Community on Network Statistics for Sexually
   Transmitted Diseases Epidemiology; Research Foundation-Flanders (FWO);
   Flemish Government-department EWI},
Funding-Text = {The research conducted by D.M.H. and N.H. in this study was funded by
   the Fonds Wetenschappelijk Onder-zoek-Vlaanderen (Research
   Foundation-Flanders; FWO, http://www.fwo.be/en/) (Grant Agreements
   G0E8416N and G0B2317N). The research done by J.D.S. and A.M.V. in this
   study has been supported in part by Grants G.0692.14 and G0B2317N,
   funded by the FWO, Belgium. P.J.K.L. was supported By a PhD Grant of the
   FWO (1S31916N), and is currently funded via a post-doctoral fellowship
   (1242021N) of the FWO. WD was supported by a postdoctoral fellowship
   from FWO (12L5816N). Research done by V.M. in this study has been
   completed as part of the ELTE Thematic Excellence Programme 2020
   supported by the National Research, Development and Innovation Office
   (TKP2020-IKA-05). The authors gratefully acknowledge support from the
   FWO Scientific Research Community on Network Statistics for Sexually
   Transmitted Diseases Epidemiology. The computational resources and
   services used in this work were provided by the VSC (Flemish
   Supercomputer Center), funded by the Research Foundation-Flanders (FWO)
   and the Flemish Government-department EWI.},
Cited-References = {Anderson DF, 2007, J CHEM PHYS, V127, DOI 10.1063/1.2799998.
   Bonell C, 2001, BRIT MED BULL, V58, P155, DOI 10.1093/bmb/58.1.155.
   Buve A, 2001, AIDS, V15, pS127, DOI 10.1097/00002030-200108004-00014.
   Buve A, 2001, AIDS, V15, pS117, DOI 10.1097/00002030-200108004-00013.
   Buve A, 2001, AIDS, V15, pS5, DOI 10.1097/00002030-200108004-00002.
   de Sousa JD, 2010, PLOS ONE, V5, DOI 10.1371/journal.pone.0009936.
   Eaton JW, 2015, LANCET GLOB HEALTH, V3, pE598, DOI 10.1016/S2214-109X(15)00080-7.
   Eaton JW, 2012, PLOS MED, V9, DOI 10.1371/journal.pmed.1001245.
   Ferry B, 2001, AIDS, V15, pS41, DOI 10.1097/00002030-200108004-00005.
   Fonsah JY, 2017, PLOS ONE, V12, DOI 10.1371/journal.pone.0170893.
   Geffen Nathan, 2018, South. Afr. j. HIV med. (Online), V19, P1, DOI 10.4102/sajhivmed.v19i1.756.
   Goodreau SM, 2018, VIRUS EVOL, V4, DOI 10.1093/ve/vey032.
   Gras L, 2009, PLOS ONE, V4, DOI 10.1371/journal.pone.0007365.
   Gurski KF, 2016, MATH BIOSCI, V282, P91, DOI 10.1016/j.mbs.2016.09.009.
   Hill C., 2009, Eurosurveillance, V14, P19418.
   Hollingsworth TD, 2017, EPIDEMICS-NETH, V18, P1, DOI 10.1016/j.epidem.2017.02.014.
   Hontelez JAC, 2013, PLOS MED, V10, DOI 10.1371/journal.pmed.1001534.
   Huppert A, 2013, CLIN MICROBIOL INFEC, V19, P999, DOI 10.1111/1469-0691.12308.
   Institut National de la Statistique (INS) et ORC Macro, 2004, ENQ DEM SANT CAM 200.
   Johnson LF, 2016, SEX TRANSM DIS, V43, P139, DOI 10.1097/OLQ.0000000000000412.
   Kasaie P, 2017, JAIDS-J ACQ IMM DEF, V75, P175, DOI 10.1097/QAI.0000000000001354.
   Liesenborgs J, 2019, SCI REP-UK, V9, DOI 10.1038/s41598-019-55689-4.
   Looker KJ, 2015, PLOS ONE, V10, DOI {[}10.1371/journal.pone.0114989, 10.1371/journal.pone.0140765].
   Mitchell KR, 2019, J SEX RES, V56, P1, DOI 10.1080/00224499.2018.1481193.
   Morison L, 2001, AIDS, V15, pS61, DOI 10.1097/00002030-200108004-00007.
   O'Farrell N, 1999, SEX TRANSM INFECT, V75, P377, DOI 10.1136/sti.75.6.377.
   O'Reilly KM, 2019, BMC MED, V17, DOI 10.1186/s12916-019-1396-4.
   Orroth KK, 2007, SEX TRANSM INFECT, V83, pI5, DOI 10.1136/sti.2006.023531.
   Park J, 2017, VACCINE, V35, P5835, DOI 10.1016/j.vaccine.2017.09.020.
   Park JN, 2013, J INT AIDS SOC, V16, DOI 10.7448/IAS.16.4.18752.
   Python Core Team, 2018, PYTH DYN OP SOURC PR.
   R Core Team, 2017, R LANG ENV STAT COMP.
   Reich NG, 2019, PLOS COMPUT BIOL, V15, DOI {[}10.1371/journal.pcbi.1007486, 10.1371/journal.pcbi.1007486.r001, 10.1371/journal.pcbi.1007486.r002, 10.1371/journal.pcbi.1007486.r003, 10.1371/journal.pcbi.1007486.r004].
   Smith T, 2012, PLOS MED, V9, DOI 10.1371/journal.pmed.1001157.
   Sucharitakul K, 2018, PLOS ONE, V13, DOI 10.1371/journal.pone.0194220.
   Sun XD, 2016, PLOS ONE, V11, DOI 10.1371/journal.pone.0150513.
   UNAIDS, 1998, LOOK DEEP HIV EP QUE.
   USAID, 2004, EX RISK FACT HIV ACC.
   Viboud C, 2018, EPIDEMICS-NETH, V22, P13, DOI 10.1016/j.epidem.2017.08.002.
   Ward H, 2010, CURR OPIN HIV AIDS, V5, P305, DOI 10.1097/COH.0b013e32833a8844.
   Weiss HA, 2001, AIDS, V15, pS97, DOI 10.1097/00002030-200108004-00011.
   Weiss Helen, 2004, Herpes, V11 Suppl 1, p24A.
   Willem L, 2017, BMC INFECT DIS, V17, DOI 10.1186/s12879-017-2699-8.},
Number-of-Cited-References = {43},
Times-Cited = {2},
Usage-Count-Last-180-days = {0},
Usage-Count-Since-2013 = {4},
Journal-ISO = {Sci Rep},
Doc-Delivery-Number = {TM9BG},
Web-of-Science-Index = {Science Citation Index Expanded (SCI-EXPANDED)},
Unique-ID = {WOS:000675840600010},
OA = {Green Published, gold, Green Accepted},
DA = {2023-08-01},
}

@article{ WOS:000360637200001,
Author = {Reniers, Georges and Armbruster, Benjamin and Lucas, Aaron},
Title = {Sexual networks, partnership mixing, and the female-to-male ratio of HIV
   infections in generalized epidemics: An agent-based simulation study},
Journal = {DEMOGRAPHIC RESEARCH},
Year = {2015},
Volume = {33},
Pages = {425-450},
Month = {SEP 2},
Abstract = {BACKGROUND
   Empirical estimates of the female-to-male ratio of infections in
   generalized HIV epidemics in sub-Saharan Africa range from 1.31 in
   Zambia to 2.21 in Ivory Coast. Inequalities in the gender ratio of
   infections can arise because of differences in exposure (to HIV-positive
   partners), susceptibility (given exposure), and survival (once
   infected). Differences in susceptibility have to date received most
   attention, but neither the relatively high gender ratio of infections
   nor the heterogeneity in empirical estimates is fully understood.
   OBJECTIVE
   Demonstrate the relevance of partnership network attributes and sexual
   mixing patterns to gender differences in the exposure to HIV-positive
   partners and the gender ratio of infections.
   METHOD
   Agent-based simulation model built in NetLogo.
   RESULTS
   The female-to-male ratio of infections predicted by our model ranges
   from 1.13 to 1.75. Gender-asymmetric partnership concurrency, rapid
   partnership turnover, elevated partnership dissolution in
   female-positive serodiscordant couples, and lower partnership re-entry
   rates among HIV-positive women can produce (substantial) differences in
   the gender ratio of infections. Coital dilution and serosorting have
   modest moderating effects.
   CONCLUSION
   Partnership network attributes and sexual mixing patterns can have a
   considerable effect on the gender ratio of HIV infections. We need to
   look beyond individual behavior and gender differences in biological
   susceptibility if we are to fully understand, and remedy, gender
   inequalities in HIV infection in generalized epidemics.},
Publisher = {MAX PLANCK INST DEMOGRAPHIC RESEARCH},
Address = {KONRAD-ZUSE-STR1, ROSTOCK, 18057, GERMANY},
Type = {Article},
Language = {English},
Affiliation = {Reniers, G (Corresponding Author), London Sch Hyg \& Trop Med, London, England.
   Reniers, Georges, London Sch Hyg \& Trop Med, London, England.
   Armbruster, Benjamin, Northwestern Univ, Evanston, IL 60208 USA.
   Lucas, Aaron, Harvard Univ, Cambridge, MA 02138 USA.},
Article-Number = {15},
ISSN = {1435-9871},
Keywords-Plus = {SUB-SAHARAN AFRICA; SOUTHERN AFRICA; YOUNG-WOMEN; ANTIRETROVIRAL
   THERAPY; COITAL FREQUENCY; RURAL MALAWI; UGANDA; TRANSMISSION;
   CONCURRENCY; PREVALENCE},
Research-Areas = {Demography},
Web-of-Science-Categories  = {Demography},
Author-Email = {georges.reniers@lshtm.ac.uk},
Affiliations = {University of London; London School of Hygiene \& Tropical Medicine;
   Northwestern University; Harvard University},
ORCID-Numbers = {Reniers, Georges/0000-0001-6582-1692},
Funding-Acknowledgement = {NICHD Center Grant {[}R24HD047879]; Wellcome Trust {[}085477/Z/08/Z]},
Funding-Text = {We thank Jeffrey Eaton for comments on an earlier version of the
   manuscript. This study was made possible by an NICHD Center Grant to the
   Office of Population Research at Princeton University (R24HD047879), and
   a Wellcome Trust grant for the ALPHA Network at the London School of
   Hygiene and Tropical Medicine (085477/Z/08/Z).},
Cited-References = {Anglewicz P, 2014, STUD FAMILY PLANN, V45, P415, DOI 10.1111/j.1728-4465.2014.00005.x.
   ANIPAH K, 1999, ENQUETE DEMOGRAPHIQU.
   {[}Anonymous], 2005, S AFRICAN NATL HIV P.
   {[}Anonymous], 2013, WORLD POP PROSP 2012.
   {[}Anonymous], 2012, HORM CONTR HIV TECHN.
   Auvert B, 2005, PLOS MED, V2, P1112, DOI 10.1371/journal.pmed.0020298.
   Barnighausen T, 2011, EPIDEMIOLOGY, V22, P27, DOI 10.1097/EDE.0b013e3181ffa201.
   Boily MC, 2012, AIDS BEHAV, V16, P304, DOI 10.1007/s10461-011-9887-0.
   Boily MC, 2009, LANCET INFECT DIS, V9, P118, DOI 10.1016/S1473-3099(09)70021-0.
   Braitstein P, 2008, J WOMENS HEALTH, V17, P47, DOI 10.1089/jwh.2007.0353.
   Carpenter LM, 1999, AIDS, V13, P1083, DOI 10.1097/00002030-199906180-00012.
   Central Statistics Office (CSO), 2009, 2008 BOTSW AIDS IMP.
   Chersich MF, 2008, AIDS, V22, pS27, DOI 10.1097/01.aids.0000341775.94123.75.
   CHIN J, 1990, B WORLD HEALTH ORGAN, V68, P529.
   Clark S, 2004, STUD FAMILY PLANN, V35, P149, DOI 10.1111/j.1728-4465.2004.00019.x.
   Cohen Myron S, 2004, Top HIV Med, V12, P104.
   de Walque D, 2012, STUD FAMILY PLANN, V43, P1, DOI 10.1111/j.1728-4465.2012.00297.x.
   Delva W, 2013, J INT AIDS SOC, V16, DOI 10.7448/IAS.16.1.18034.
   Eaton JW, 2011, AIDS BEHAV, V15, P687, DOI 10.1007/s10461-010-9787-8.
   Floyd S, 2008, TROP MED INT HEALTH, V13, P520, DOI 10.1111/j.1365-3156.2008.02030.x.
   Gaydosh L, 2013, AIDS BEHAV, V17, P2376, DOI 10.1007/s10461-013-0525-x.
   Glynn JR, 2001, AIDS, V15, pS51, DOI 10.1097/00002030-200108004-00006.
   Goodreau SM, 2012, AIDS BEHAV, V16, P312, DOI 10.1007/s10461-010-9858-x.
   Gray RH, 2005, LANCET, V366, P1182, DOI 10.1016/S0140-6736(05)67481-8.
   Gregson S, 2002, LANCET, V359, P1896, DOI 10.1016/S0140-6736(02)08780-9.
   Gregson S, 2000, AIDS, V14, pS85.
   Grinstead OA, 2001, AIDS, V15, P1045, DOI 10.1097/00002030-200105250-00013.
   Harling G, 2014, JAIDS-J ACQ IMM DEF, V66, P443, DOI 10.1097/QAI.0000000000000198.
   Helleringer S, 2007, AIDS, V21, P2323, DOI 10.1097/QAD.0b013e328285df98.
   Hertog S., 2008, POP ASS ANN M NEW OR.
   Higgins JA, 2010, AM J PUBLIC HEALTH, V100, P435, DOI 10.2105/AJPH.2009.159723.
   Kelly RJ, 2003, JAIDS-J ACQ IMM DEF, V32, P446, DOI 10.1097/00126334-200304010-00016.
   Leclerc-Madlala S, 2008, AIDS, V22, pS17, DOI 10.1097/01.aids.0000341774.86500.53.
   Lurie MN, 2010, AIDS BEHAV, V14, P17, DOI 10.1007/s10461-009-9583-5.
   Mackelprang R.D., 2013, AIDS BEHAV, P1.
   Macro ORC, 2013, DEM HLTH SURV STATCO.
   Mah TL, 2010, AIDS BEHAV, V14, P25, DOI 10.1007/s10461-009-9617-z.
   Marston M, 2013, PLOS ONE, V8, DOI 10.1371/journal.pone.0082219.
   Mastro T D, 1996, AIDS, V10 Suppl A, pS75, DOI 10.1097/00002030-199601001-00011.
   MAY RM, 1987, NATURE, V326, P137, DOI 10.1038/326137a0.
   Mills EJ, 2009, LANCET, V374, P275, DOI 10.1016/S0140-6736(09)61348-9.
   Morgan D, 2002, AIDS, V16, P597, DOI 10.1097/00002030-200203080-00011.
   Morris M, 1997, AIDS, V11, P641, DOI 10.1097/00002030-199705000-00012.
   Morrison CS, 2007, AIDS, V21, P1027, DOI 10.1097/QAD.0b013e3280f00fc4.
   NICOLOSI A, 1994, EPIDEMIOLOGY, V5, P570, DOI 10.1097/00001648-199411000-00003.
   Nnko S, 2004, SOC SCI MED, V59, P299, DOI 10.1016/j.socscimed.2003.10.031.
   Parsons JT, 2005, AIDS, V19, pS13, DOI 10.1097/01.aids.0000167348.15750.9a.
   Porter L, 2004, DEMOGRAPHY, V41, P465, DOI 10.1353/dem.2004.0025.
   Powers KA, 2008, LANCET INFECT DIS, V8, P553, DOI 10.1016/S1473-3099(08)70156-7.
   Reniers G, 2008, DEMOGRAPHY, V45, P417, DOI 10.1353/dem.0.0002.
   Reniers G, 2012, PLOS ONE, V7, DOI 10.1371/journal.pone.0050669.
   Reniers G, 2012, DEMOGRAPHY, V49, P1075, DOI 10.1007/s13524-012-0114-z.
   Reniers G, 2011, AIDS BEHAV, V15, P1, DOI 10.1007/s10461-010-9774-0.
   Reniers G, 2010, AIDS, V24, P299, DOI 10.1097/QAD.0b013e328333af03.
   Reniers G, 2009, AIDS, V23, P621, DOI 10.1097/QAD.0b013e3283269e13.
   Santhakumaran S, 2010, SEX TRANSM INFECT, V86, P553, DOI 10.1136/sti.2009.041780.
   Sawers L, 2013, J INT AIDS SOC, V16, DOI 10.7448/IAS.16.1.17431.
   Sawers L, 2011, J INT AIDS SOC, V14, DOI 10.1186/1758-2652-14-44.
   Sawers L, 2010, J INT AIDS SOC, V13, DOI 10.1186/1758-2652-13-34.
   Suarez T, 2001, ARCH SEX BEHAV, V30, P287, DOI 10.1023/A:1002700130455.
   Todd J, 2007, AIDS, V21, pS55, DOI 10.1097/01.aids.0000299411.75269.e8.
   UNAIDS, 2010, UNAIDS REP GLOB AIDS.
   UNAIDS UNFPA and UNIFEM, 2010, WOM HIV AIDS CONFR C.
   UNAIDS/WHO, 2000, BEST PRACT COLL.
   Watkins SC, 2004, POPUL DEV REV, V30, P673, DOI 10.1111/j.1728-4457.2004.00037.x.
   Wawer MJ, 2005, J INFECT DIS, V191, P1403, DOI 10.1086/429411.
   Wilensky U., 1999, NETLOGO.
   Williams BG, 2006, J INFECT DIS, V194, P1450, DOI 10.1086/508206.
   Yi TJ, 2013, AM J REPROD IMMUNOL, V69, P74, DOI 10.1111/aji.12035.},
Number-of-Cited-References = {69},
Times-Cited = {7},
Usage-Count-Last-180-days = {0},
Usage-Count-Since-2013 = {20},
Journal-ISO = {Demogr. Res.},
Doc-Delivery-Number = {CQ5IO},
Web-of-Science-Index = {Social Science Citation Index (SSCI)},
Unique-ID = {WOS:000360637200001},
OA = {Green Submitted, Green Accepted, gold},
DA = {2023-08-01},
}

@article{ WOS:000526815500022,
Author = {Luo, Wei and Katz, David A. and Hamilton, Deven T. and McKenney, Jennie
   and Jenness, Samuel M. and Goodreau, Steven M. and Stekler, Joanne D.
   and Rosenberg, Eli S. and Sullivan, Patrick S. and Cassels, Susan},
Title = {Development of an Agent-Based Model to Investigate the Impact of HIV
   Self-Testing Programs on Men Who Have Sex With Men in Atlanta and
   Seattle},
Journal = {JMIR PUBLIC HEALTH AND SURVEILLANCE},
Year = {2018},
Volume = {4},
Number = {2},
Pages = {249-262},
Month = {APR-JUN},
Abstract = {Background: In the United States HIV epidemic, men who have sex with men
   (MSM) remain the most profoundly affected group. Prevention science is
   increasingly being organized around HIV testing as a launch point into
   an HIV prevention continuum for MSM who are not living with HIV and into
   an HIV care continuum for MSM who are living with HIV. An increasing HIV
   testing frequency among MSM might decrease future HIV infections by
   linking men who are living with HIV to antiretroviral care, resulting in
   viral suppression. Distributing HIV self-test (HIVST) kits is a strategy
   aimed at increasing HIV testing. Our previous modeling work suggests
   that the impact of HIV self-tests on transmission dynamics will depend
   not only on the frequency of tests and testers' behaviors but also on
   the epidemiological and testing characteristics of the population.
   Objective: The objective of our study was to develop an agent-based
   model to inform public health strategies for promoting safe and
   effective HIV self-tests to decrease the HIV incidence among MSM in
   Atlanta, GA, and Seattle, WA, cities representing profoundly different
   epidemiological settings.
   Methods: We adapted and extended a network- and agent-based stochastic
   simulation model of HIV transmission dynamics that was developed and
   parameterized to investigate racial disparities in HIV prevalence among
   MSM in Atlanta. The extension comprised several activities: adding a new
   set of model parameters for Seattle MSM; adding new parameters for
   tester types (ie, regular, risk-based, opportunistic-only, or never
   testers); adding parameters for simplified pre-exposure prophylaxis
   uptake following negative results for HIV tests; and developing a
   conceptual framework for the ways in which the provision of HIV
   self-tests might change testing behaviors. We derived city-specific
   parameters from previous cohort and cross-sectional studies on MSM in
   Atlanta and Seattle. Each simulated population comprised 10,000 MSM and
   targeted HIV prevalences are equivalent to 28\% and 11\% in Atlanta and
   Seattle, respectively.
   Results: Previous studies provided sufficient data to estimate the model
   parameters representing nuanced HIV testing patterns and HIV self-test
   distribution. We calibrated the models to simulate the epidemics
   representing Atlanta and Seattle, including matching the expected stable
   HIV prevalence. The revised model facilitated the estimation of changes
   in 10-year HIV incidence based on counterfactual scenarios of HIV
   self-test distribution strategies and their impact on testing behaviors.
   Conclusions: We demonstrated that the extension of an existing
   agent-based HIV transmission model was sufficient to simulate the HIV
   epidemics among MSM in Atlanta and Seattle, to accommodate a more
   nuanced depiction of HIV testing behaviors than previous models, and to
   serve as a platform to investigate how HIV self-tests might impact
   testing and HIV transmission patterns among MSM in Atlanta and Seattle.
   In our future studies, we will use the model to test how different HIV
   self-test distribution strategies might affect HIV incidence among MSM.},
Publisher = {JMIR PUBLICATIONS, INC},
Address = {130 QUEENS QUAY E, STE 1102, TORONTO, ON M5A 0P6, CANADA},
Type = {Article},
Language = {English},
Affiliation = {Luo, W (Corresponding Author), Arizona State Univ, Spatial Anal Res Ctr, Sch Geog Sci \& Urban Planning, 5th Floor,975 S Myrtle Ave, Tempe, AZ 85281 USA.
   Luo, Wei, Arizona State Univ, Spatial Anal Res Ctr, Sch Geog Sci \& Urban Planning, 5th Floor,975 S Myrtle Ave, Tempe, AZ 85281 USA.
   Katz, David A.; Stekler, Joanne D., Univ Washington, Dept Med, Seattle, WA USA.
   Hamilton, Deven T., Univ Washington, Ctr Studies Demog \& Ecol, Seattle, WA 98195 USA.
   McKenney, Jennie; Jenness, Samuel M.; Sullivan, Patrick S., Emory Univ, Dept Epidemiol, Rollins Sch Publ Hlth, Atlanta, GA 30322 USA.
   Goodreau, Steven M., Univ Washington, Ctr Studies Demog \& Ecol, Dept Anthropol, Seattle, WA 98195 USA.
   Rosenberg, Eli S., Sch Publ Hlth Epidemiol \& Biostat, Albany, NY USA.
   Cassels, Susan, Univ Calif Santa Barbara, Dept Geog, Santa Barbara, CA 93106 USA.},
DOI = {10.2196/publichealth.9357},
Article-Number = {e58},
ISSN = {2369-2960},
Keywords = {HIV; men who have sex with men; pre-exposure prophylaxis},
Keywords-Plus = {UNITED-STATES; PREEXPOSURE PROPHYLAXIS; WHITE MEN; RACIAL DISPARITIES;
   HIGH-RISK; CARE CONTINUUM; COITAL-ACT; INFECTION; PREVALENCE; FREQUENCY},
Research-Areas = {Public, Environmental \& Occupational Health},
Web-of-Science-Categories  = {Public, Environmental \& Occupational Health},
Author-Email = {wluo23@asu.edu},
Affiliations = {Arizona State University; Arizona State University-Tempe; University of
   Washington; University of Washington Seattle; University of Washington;
   University of Washington Seattle; Emory University; Rollins School
   Public Health; University of Washington; University of Washington
   Seattle; University of California System; University of California Santa
   Barbara},
ResearcherID-Numbers = {luo, wei/ABA-2578-2020
   Goodreau, Steven M/P-2366-2017
   Sullivan, Patrick Sean/AAX-4604-2021
   },
ORCID-Numbers = {luo, wei/0000-0002-8465-5607
   Sullivan, Patrick Sean/0000-0002-7728-0587
   McKenney, Jennie/0000-0003-1377-0445
   Goodreau, Steven/0000-0003-1009-5763
   Jenness, Samuel/0000-0001-8840-105X
   Hamilton, Deven/0000-0003-4334-958X},
Funding-Acknowledgement = {National Institute of Mental Health {[}R01-MH085600]; Eunice Kennedy
   Shriver National Institute of Child Health \& Human Development
   {[}R01-HD067111, R21HD074502]; Emory CFAR {[}P30 AI050409]; MAC AIDS
   Fund; University of Washington Center for Studies in Demography and
   Ecology {[}R24HD042828];  {[}R21-HD075662]},
Funding-Text = {This material is supported by funding from the NIH/NICHD R21 HD080523.
   We acknowledge Ms Darcy Rao and Dr Sara Glick from the University of
   Washington, Dr Julia Hood and Dr Susan Buskin from Public Health-Seattle
   \& King County, and the Washington State Department of Health for
   providing data to parameterize the Seattle model. We also acknowledge Dr
   Travis Sanchez and Ms Maria Zlotorzynska from Emory University for
   providing data from the Annual American Men's Internet Survey for model
   parameterization. In addition, we acknowledge funding from the studies
   that developed the model that we extended (R21-HD075662) and that
   provided the data: National Institute of Mental Health (R01-MH085600),
   Eunice Kennedy Shriver National Institute of Child Health \& Human
   Development (R01-HD067111, R21HD074502), Emory CFAR (P30 AI050409), and
   the MAC AIDS Fund. Finally, we thank the University of Washington Center
   for Studies in Demography and Ecology (R24HD042828) for providing
   computational resources.},
Cited-References = {{[}Anonymous], 2002, COCHRANE DB SYST REV, DOI {[}DOI 10.1002/14651858.CD003255, 10.1002/14651858.CD003255].
   Beer L, 2014, AIDS, V28, P105, DOI 10.1097/QAD.0000000000000021.
   Blair JM, 2014, MMWR SURVEILL SUMM, V63, P1.
   British HA, 2008, UK NAT GUID HIV TEST.
   Carballo-Dieguez A, 2012, AIDS BEHAV, V16, P1753, DOI 10.1007/s10461-012-0274-2.
   Carnegie NB, 2015, JAIDS-J ACQ IMM DEF, V69, P119, DOI 10.1097/QAI.0000000000000555.
   Centers FDCAP, 2014, 8 CTR FDCAP, P20.
   Centers FDCAP, 2015, HIV SURV REP.
   Centers FDCAP, 2014, 15 CTR DIS CONTR PRE, P20.
   Centers FDCP, 2014, MON SEL NAT HIV PREV.
   Centers for Disease Control and Prevention, 2015, MED MON PROJ.
   Centers for Disease Control and Prevention, 2017, REC HIV SCREEN GAY B.
   Cohen MS, 2011, NEW ENGL J MED, V365, P493, DOI {[}10.1056/NEJMoa1105243, 10.1056/NEJMoa1600693].
   Delaney KP, 2015, OPEN FORUM INFECT DI, V2, DOI 10.1093/ofid/ofv153.
   Edelstein Z, 2015, CROI 2017.
   Estem KS, 2016, CURR HIV-AIDS REP, V13, P107, DOI 10.1007/s11904-016-0307-y.
   Fiebig EW, 2003, AIDS, V17, P1871, DOI 10.1097/00002030-200309050-00005.
   Figueroa C, 2015, AIDS BEHAV, V19, P1949, DOI 10.1007/s10461-015-1097-8.
   Finlayson Teresa J., 2011, Morbidity and Mortality Weekly Report, V60, P1.
   Giustini D., OA LIB OPEN SOURCE O.
   Golden MR, 2016, SEX TRANSM DIS, V43, P269, DOI 10.1097/OLQ.0000000000000434.
   Goodreau SM, 2017, LANCET HIV, V4, pE311, DOI 10.1016/S2352-3018(17)30067-X.
   Goodreau SM, 2014, PLOS ONE, V9, DOI 10.1371/journal.pone.0102960.
   Goodreau SM, 2012, PLOS ONE, V7, DOI 10.1371/journal.pone.0050522.
   Grant RM, 2014, LANCET INFECT DIS, V14, P820, DOI 10.1016/S1473-3099(14)70847-3.
   Hall EW, 2017, J MED INTERNET RES, V19, DOI 10.2196/jmir.6710.
   Hall HI, 2015, MMWR-MORBID MORTAL W, V64, P657.
   Handcock Mark S, 2008, J Stat Softw, V24, P1548.
   Hernandez-Romieu AC, 2015, SEX TRANSM DIS, V42, P505, DOI 10.1097/OLQ.0000000000000332.
   Hoenigl M, 2015, BMC MED, V13, DOI 10.1186/s12916-015-0458-5.
   Hood JE, 2016, AIDS, V30, P515, DOI 10.1097/QAD.0000000000000937.
   Huang E, 2016, AIDS EDUC PREV, V28, P341, DOI 10.1521/aeap.2016.28.4.341.
   Hughes JP, 2012, J INFECT DIS, V205, P358, DOI 10.1093/infdis/jir747.
   Hussen SA, 2013, PLOS ONE, V8, DOI 10.1371/journal.pone.0075382.
   Jamil MS, 2017, LANCET HIV, V4, pE241, DOI 10.1016/S2352-3018(17)30023-1.
   Jenness SM, 2018, J STAT SOFTW, V84, P1, DOI 10.18637/jss.v084.i08.
   Jenness SM, 2016, J INFECT DIS, V214, P1800, DOI 10.1093/infdis/jiw223.
   Johnson BA, 2016, AIDS EDUC PREV, V28, P511, DOI 10.1521/aeap.2016.28.6.511.
   Katz D, 2012, POINT SEX TESTING IN.
   Katz D, 2015, MONITORING POPULATIO.
   Katz DA, 2014, SEX TRANSM DIS, V41, P2, DOI 10.1097/OLQ.0000000000000046.
   Katz DA, 2013, SEX TRANSM INFECT, V89, P32, DOI 10.1136/sextrans-2011-050470.
   Khanna A, 2015, ANN EPIDEMIOL, V25, P1, DOI 10.1016/j.annepidem.2014.09.012.
   Koutentakis K, 2016, BMC PUBLIC HEALTH, V16, DOI 10.1186/s12889-016-3204-9.
   Krivitsky PN, 2017, ANN APPL STAT, V11, P427, DOI 10.1214/16-AOAS1010.
   Krivitsky PN, 2014, J R STAT SOC B, V76, P29, DOI 10.1111/rssb.12014.
   Lippman SA, 2018, JAIDS-J ACQ IMM DEF, V77, P279, DOI {[}10.1097/qai.0000000000001601, 10.1097/QAI.0000000000001601].
   Liu AY, 2016, JAMA INTERN MED, V176, P75, DOI 10.1001/jamainternmed.2015.4683.
   MacKellar DA, 2006, SEX TRANSM DIS, V33, P183, DOI 10.1097/01.olq.0000204507.21902.b3.
   Manning SE, 2007, J URBAN HEALTH, V84, P212, DOI 10.1007/s11524-006-9135-5.
   Marcus JL, 2013, PLOS ONE, V8, DOI 10.1371/journal.pone.0081997.
   Marlin RW, 2014, BMC PUBLIC HEALTH, V14, DOI 10.1186/1471-2458-14-1226.
   Marmor M, 2001, J ACQ IMMUN DEF SYND, V27, P472, DOI 10.1097/00126334-200108150-00009.
   McCormack S, 2016, LANCET, V387, P53, DOI 10.1016/S0140-6736(15)00056-2.
   Pilcher CD, 2004, AIDS, V18, P517, DOI 10.1097/00002030-200402200-00019.
   Prestage G, 2016, SEX HEALTH, V13, P55, DOI 10.1071/SH15099.
   Public HS\&KC, HIV TEST STD SCREEN.
   Rosenberg ES, 2014, LANCET HIV, V1, pE112, DOI 10.1016/S2352-3018(14)00011-3.
   Rosenberg Eli Samuel, 2016, JMIR Public Health Surveill, V2, pe22, DOI 10.2196/publichealth.5684.
   Sanchez Travis, 2016, JMIR Public Health Surveill, V2, pe23, DOI 10.2196/publichealth.5476.
   Sanchez Travis Howard, 2015, JMIR Public Health Surveill, V1, pe3, DOI 10.2196/publichealth.4314.
   Skarbinski J, 2015, JAMA INTERN MED, V175, P588, DOI 10.1001/jamainternmed.2014.8180.
   Stekler JD, 2016, J CLIN VIROL, V76, P8, DOI 10.1016/j.jcv.2015.12.011.
   Stekler JD, 2013, J CLIN VIROL, V58, pE119, DOI 10.1016/j.jcv.2013.09.018.
   Sullivan PS, 2015, ANN EPIDEMIOL, V25, P445, DOI 10.1016/j.annepidem.2015.03.006.
   Sullivan PS, 2014, PLOS ONE, V9, DOI 10.1371/journal.pone.0090514.
   U.S. Food and Drug Administration, ORAQUICK REG IN HOM.
   Udeagu CCN, 2017, SEX TRANSM DIS, V44, P608, DOI {[}10.1097/OLQ.0000000000000648, 10.1097/olq.0000000000000648].
   Visser M, 2017, SEX TRANSM INFECT, V93, P396, DOI 10.1136/sextrans-2016-052918.
   Volk JE, 2012, JAIDS-J ACQ IMM DEF, V61, P112, DOI 10.1097/QAI.0b013e31825bd87d.
   Walensky RP, 2006, ANN INTERN MED, V145, P459, DOI 10.7326/0003-4819-145-6-200609190-00010.
   Washington SOOFM, EST APR 1 POP AG SEX.
   Wawer MJ, 2005, J INFECT DIS, V191, P1403, DOI 10.1086/429411.
   Wiysonge CS, 2011, COCHRANE DB SYST REV, DOI 10.1002/14651858.CD007496.pub2.
   Woods WJ, 2016, AIDS CARE, V28, P111, DOI 10.1080/09540121.2016.1146399.
   Workowski KA, 2007, CLIN INFECT DIS, V44, pS73, DOI 10.1086/511430.
   Young SD, 2014, AIDS CARE, V26, P267, DOI 10.1080/09540121.2013.808732.
   Zimmerman PA, 1997, MOL MED, V3, P23, DOI 10.1007/BF03401665.
   Zlotorzynska Maria, 2017, JMIR Public Health Surveill, V3, pe13, DOI 10.2196/publichealth.7119.},
Number-of-Cited-References = {79},
Times-Cited = {10},
Usage-Count-Last-180-days = {0},
Usage-Count-Since-2013 = {3},
Journal-ISO = {JMIR Public Health Surveill.},
Doc-Delivery-Number = {VJ0RO},
Web-of-Science-Index = {Science Citation Index Expanded (SCI-EXPANDED); Social Science Citation Index (SSCI)},
Unique-ID = {WOS:000526815500022},
OA = {Green Submitted, Green Published, gold},
DA = {2023-08-01},
}

@article{ WOS:000826643000001,
Author = {Labs, Jennifer and Nunn, Amy S. and Chan, Philip A. and Bessey, S. and
   Park, Carolyn J. and Marshall, Brandon D. L. and Patel, Rupa R. and
   Mena, Leandro A. and Goedel, William C.},
Title = {Projected Effects of Disruptions to Human Immunodeficiency Virus (HIV)
   Prevention Services During the Coronavirus Disease 2019 Pandemic Among
   Black/African American Men Who Have Sex With Men in an Ending the HIV
   Epidemic Priority Jurisdiction},
Journal = {OPEN FORUM INFECTIOUS DISEASES},
Year = {2022},
Volume = {9},
Number = {7},
Month = {JUL 4},
Abstract = {Background Disruptions in access to in-person human immunodeficiency
   virus (HIV) preventive care during the coronavirus disease 2019
   (COVID-19) pandemic may have a negative impact on our progress towards
   the Ending the HIV Epidemic goals in the United States. Methods We used
   an agent-based model to simulate HIV transmission among Black/African
   American men who have sex with men in Mississippi over 5 years to
   estimate how different reductions in access affected the number of
   undiagnosed HIV cases, new pre-exposure prophylaxis (PrEP) starts, and
   HIV incidence. Results We found that each additional 25\% decrease in
   HIV testing and PrEP initiation was associated with decrease of 20\% in
   the number of cases diagnosed and 23\% in the number of new PrEP starts,
   leading to a 15\% increase in HIV incidence from 2020 to 2022.
   Conclusions Unmet need for HIV testing and PrEP prescriptions during the
   COVID-19 pandemic may temporarily increase HIV incidence in the years
   immediately after the disruption period.},
Publisher = {OXFORD UNIV PRESS INC},
Address = {JOURNALS DEPT, 2001 EVANS RD, CARY, NC 27513 USA},
Type = {Article},
Language = {English},
Affiliation = {Goedel, WC (Corresponding Author), Brown Univ, Dept Epidemiol, Sch Publ Hlth, 121 South Main St,Box G-S121-2, Providence, RI 02912 USA.
   Labs, Jennifer, Brown Univ, Dept Appl Math, Providence, RI 02912 USA.
   Nunn, Amy S.; Chan, Philip A., Brown Univ, Dept Behav \& Social Sci, Sch Publ Hlth, Providence, RI 02912 USA.
   Chan, Philip A., Brown Univ, Dept Med, Warren Alpert Med Sch, Providence, RI 02912 USA.
   Bessey, S.; Park, Carolyn J.; Marshall, Brandon D. L.; Goedel, William C., Brown Univ, Dept Epidemiol, Sch Publ Hlth, 121 South Main St,Box G-S121-2, Providence, RI 02912 USA.
   Patel, Rupa R., Washington Univ, Sch Med, John T Milliken Dept Internal Med, St Louis, MO USA.
   Mena, Leandro A., Univ Mississippi, Med Ctr, Dept Populat Hlth Sci, Jackson, MS 39216 USA.},
DOI = {10.1093/ofid/ofac274},
Article-Number = {ofac274},
ISSN = {2328-8957},
Keywords = {agent-based modeling; COVID-19; HIV testing; men who have sex with men;
   pre-exposure prophylaxis},
Keywords-Plus = {MEDICAL MISTRUST; TRANSMISSION; INFECTION; ACCESS},
Research-Areas = {Immunology; Infectious Diseases; Microbiology},
Web-of-Science-Categories  = {Immunology; Infectious Diseases; Microbiology},
Author-Email = {william\_goedel@brown.edu},
Affiliations = {Brown University; Brown University; Brown University; Brown University;
   Washington University (WUSTL); University of Mississippi; University of
   Mississippi Medical Center},
ResearcherID-Numbers = {Marshall, Brandon DL/B-4895-2010},
ORCID-Numbers = {Marshall, Brandon DL/0000-0002-0134-7052},
Funding-Acknowledgement = {National Institute of Mental Health {[}R01MH114657]; Providence-Boston
   Center for AIDS Research {[}P20AI042853]},
Funding-Text = {This research was funded by a grant from the National Institute of
   Mental Health (R01MH114657; to P. A. C. and A. S. N.) with additional
   funds provided by the Providence-Boston Center for AIDS Research
   (P20AI042853; Principal Investigator Dr. Susan Cu-Uvin).},
Cited-References = {Arias Elizabeth, 2021, Natl Vital Stat Rep, V70, P1.
   Baggaley RF, 2018, AM J REPROD IMMUNOL, V80, DOI 10.1111/aji.13039.
   Barocas JA, 2022, CLIN INFECT DIS, V75, pE1112, DOI 10.1093/cid/ciab779.
   Bogart LM, 2021, JAIDS-J ACQ IMM DEF, V86, P200, DOI 10.1097/QAI.0000000000002570.
   Brawley S, 2020, J INT AIDS SOC, V23, P178.
   Cahill S, 2017, AIDS CARE, V29, P1351, DOI 10.1080/09540121.2017.1300633.
   Centers for Disease Control (CDC), 2017, HIV SURV REP.
   Grey Jeremy A, 2016, JMIR Public Health Surveill, V2, pe14, DOI 10.2196/publichealth.5365.
   He Y, 2020, SEX HEALTH, V17, P421, DOI 10.1071/SH20051.
   Jenness SM, 2021, J INFECT DIS, V223, P1019, DOI 10.1093/infdis/jiab051.
   Mascolini M., COVID 19 DISR PREP S.
   McMillan JM, 2013, STUD HEALTH TECHNOL, V183, P79, DOI 10.3233/978-1-61499-203-5-79.
   Mena L, 2017, SEX TRANSM DIS, V44, P401, DOI 10.1097/OLQ.0000000000000606.
   Menza TW, 2021, AIDS BEHAV, V25, P167, DOI 10.1007/s10461-020-02959-2.
   Mississippi State Department of Health, COR DIS 2019 COVID.
   Mississippi State Department of Health, 2021, NEWS RELEASE.
   Mississippi State Department of Health, 2018, DIAGN CAS HIV DIS MS.
   O'Byrne P, 2021, CAN J PUBLIC HEALTH, V112, P587, DOI 10.17269/s41997-021-00505-8.
   Office of Infectious Disease and HIV/AIDS Policy, WHAT IS END HIV EP P.
   Pampati S, 2021, JAIDS-J ACQ IMM DEF, V87, P639, DOI 10.1097/QAI.0000000000002640.
   Powe DL., 2017, MISS C L REV, V35, P367.
   Qiao S, 2021, AIDS BEHAV, V25, P49, DOI 10.1007/s10461-020-03013-x.
   Reeves T., 2020, EXECUTIVE ORDER.
   Rogers BG, 2021, AIDS BEHAV, V25, P3754, DOI 10.1007/s10461-021-03337-2.
   Rogers BG, 2020, AIDS BEHAV, V24, P2743, DOI 10.1007/s10461-020-02895-1.
   Sanchez TH, 2020, AIDS BEHAV, V24, P2024, DOI 10.1007/s10461-020-02894-2.
   Siegler AJ, 2019, JMIR RES PROTOC, V8, DOI 10.2196/13982.
   STD/HIV Program Mississippi State Department of Health., 2018, END HIV EP MISS EP.
   Stephenson R, 2021, AIDS BEHAV, V25, P40, DOI 10.1007/s10461-020-03024-8.
   Vicory, 2020, CORONAVIRUS MAYOR IS.
   Wawer MJ, 2005, J INFECT DIS, V191, P1403, DOI 10.1086/429411.
   Wells M., 2020, ATLANTA MAGAZINE.
   Zang X, 2020, MED DECIS MAKING, V40, P3, DOI 10.1177/0272989X19889356.},
Number-of-Cited-References = {33},
Times-Cited = {1},
Usage-Count-Last-180-days = {0},
Usage-Count-Since-2013 = {1},
Journal-ISO = {Open Forum Infect. Dis.},
Doc-Delivery-Number = {2Z5UP},
Web-of-Science-Index = {Science Citation Index Expanded (SCI-EXPANDED)},
Unique-ID = {WOS:000826643000001},
OA = {gold, Green Published},
DA = {2023-08-01},
}

@article{ WOS:000394361000008,
Author = {Gopalappa, Chaitra and Farnham, Paul G. and Chen, Yao-Hsuan and Sansom,
   Stephanie L.},
Title = {Progression and Transmission of HIV/AIDS (PATH 2.0): A New, Agent-Based
   Model to Estimate HIV Transmissions in the United States},
Journal = {MEDICAL DECISION MAKING},
Year = {2017},
Volume = {37},
Number = {2},
Pages = {224-233},
Month = {FEB},
Abstract = {Background. HIV transmission is the result of complex dynamics in the
   risk behaviors, partnership choices, disease stage and position along
   the HIV care continuumindividual characteristics that themselves can
   change over time. Capturing these dynamics and simulating transmissions
   to understand the chief sources of transmission remain important for
   prevention. Methods. The Progression and Transmission of HIV/AIDS (PATH
   2.0) is an agent-based model of a sample of 10,000 people living with
   HIV (PLWH), who represent all men who have sex with men (MSM) and
   heterosexuals living with HIV in the U.S.A. Persons uninfected were
   modeled as populations, stratified by risk and gender. The model
   included detailed individual-level data from several large national
   surveillance databases. The outcomes focused on average annual
   transmission rates from 2008 through 2011 by disease stage, HIV care
   continuum, and sexual risk group. Results. The relative risk of
   transmission of those in the acute phase was nine-times {[}5(th) and
   95(th) percentile simulation interval (SI): 7, 12] that of those in the
   non-acute phase, although, on average, those with acute infections
   comprised 1\% of all PLWH. The relative risk of transmission was 24- to
   50-times as high for those in the non-acute phase who had not achieved
   viral load suppression as compared with those who had. The relative risk
   of transmission among MSM was 3.2-times {[}SI: 2.7, 4.0] that of
   heterosexuals. Men who have sex with men and women generated 46\% of
   sexually acquired transmissions among heterosexuals. Conclusions. The
   model results support a continued focus on early diagnosis, treatment
   and adherence to ART, with an emphasis on prevention efforts for MSM, a
   subgroup of whom appear to play a role in transmission to heterosexuals.},
Publisher = {SAGE PUBLICATIONS INC},
Address = {2455 TELLER RD, THOUSAND OAKS, CA 91320 USA},
Type = {Article},
Language = {English},
Affiliation = {Gopalappa, C (Corresponding Author), Univ Massachusetts, Dept Mech \& Ind Engn, Engn Lab, 160 Governors Dr, Amherst, MA 01003 USA.
   Gopalappa, Chaitra, Univ Massachusetts, Amherst, MA 01003 USA.
   Farnham, Paul G.; Chen, Yao-Hsuan; Sansom, Stephanie L., Ctr Dis Control \& Prevent, Div HIV AIDS Prevent, Atlanta, GA USA.},
DOI = {10.1177/0272989X16668509},
ISSN = {0272-989X},
EISSN = {1552-681X},
Keywords = {HIV AND AIDS; Simulation Methods (Monte Carlo Methods; simulation; etc);
   Decision Analysis; Risk Communication or Risk Perception},
Keywords-Plus = {BEHAVIORAL SURVEILLANCE SYSTEM; NATIONAL PROBABILITY SAMPLE; TESTING
   BEHAVIORS; PERCEIVED HEALTH; SEXUAL-BEHAVIORS; CONDOM USE; MEN;
   PREVENTION; INFECTION; RISK},
Research-Areas = {Health Care Sciences \& Services; Medical Informatics},
Web-of-Science-Categories  = {Health Care Sciences \& Services; Health Policy \& Services; Medical
   Informatics},
Author-Email = {chaitrag@umass.edu},
Affiliations = {University of Massachusetts System; University of Massachusetts Amherst;
   Centers for Disease Control \& Prevention - USA},
ResearcherID-Numbers = {Gopalappa, Chaitra/Y-4031-2018},
ORCID-Numbers = {Gopalappa, Chaitra/0000-0001-8384-6041},
Cited-References = {Adimora AA, 2007, AM J PUBLIC HEALTH, V97, P2230, DOI 10.2105/AJPH.2006.099069.
   {[}Anonymous], 2015, NAT HIV AIDS STRAT U.
   Blair J. M., 2014, MMWR SURVEILL SUMM, V63, P1.
   Bradley H, 2014, MMWR-MORBID MORTAL W, V63, P1113.
   Campsmith M. L., 2008, Morbidity and Mortality Weekly Report, V57, P1073.
   Campsmith ML, 2010, JAIDS-J ACQ IMM DEF, V53, P619, DOI 10.1097/QAI.0b013e3181bf1c45.
   Centers for Disease Control and Prevention, 2012, HIV SURVEILLANCE S, V17.
   Centers for Disease Control and Prevention, 2010, HIV SURV REP, V22.
   Centers for Disease Control and Prevention, 2013, HIV SURVEILLANCE S, V18.
   Centers from Disease Control and Prevention, 2013, HIV SURV REP, V25.
   Chandra Anjani, 2011, Natl Health Stat Report, P1.
   Cohen MS, 2011, NEW ENGL J MED, V365, P493, DOI {[}10.1056/NEJMoa1105243, 10.1056/NEJMoa1600693].
   Cohen Stacy M., 2011, Morbidity and Mortality Weekly Report, V60, P1618.
   Doherty IA, 2009, SEX TRANSM DIS, V36, P265, DOI 10.1097/OLQ.0b013e318191ba2a.
   Finlayson Teresa J., 2011, Morbidity and Mortality Weekly Report, V60, P1.
   Gallagher KM, 2007, PUBLIC HEALTH REP, V122, P32, DOI 10.1177/00333549071220S106.
   Gardner EM, 2011, CLIN INFECT DIS, V52, P793, DOI 10.1093/cid/ciq243.
   Graw F, 2012, EPIDEMICS-NETH, V4, P104, DOI 10.1016/j.epidem.2012.04.002.
   Herbenick D, 2010, J SEX MED, V7, P255, DOI 10.1111/j.1743-6109.2010.02012.x.
   Herbenick D, 2010, J SEX MED, V7, P277, DOI 10.1111/j.1743-6109.2010.02010.x.
   Lodi S, 2011, CLIN INFECT DIS, V53, P817, DOI 10.1093/cid/cir494.
   Marks G, 2010, SEX TRANSM DIS, V37, P325, DOI 10.1097/OLQ.0b013e3181c95dac.
   McFarland W, 2012, AIDS BEHAV, V16, P121, DOI 10.1007/s10461-011-9936-8.
   McFarland W, 2011, AIDS CARE, V23, P261, DOI 10.1080/09540121.2010.507748.
   Oster AM, 2015, JAIDS-J ACQ IMM DEF, V70, P444, DOI 10.1097/QAI.0000000000000809.
   Oster AM, 2011, AIDS, V25, P1103, DOI 10.1097/QAD.0b013e3283471efa.
   Pilcher CD, 2004, J INFECT DIS, V189, P1785, DOI 10.1086/386333.
   Pilcher CD, 2007, AIDS, V21, P1723, DOI 10.1097/QAD.0b013e3281532c82.
   Pinkerton SD, 1998, HDB EC EVALUATION HI.
   Pinkerton SD, 2007, AIDS, V21, P1625, DOI 10.1097/QAD.0b013e32826fb6a6.
   Pinkerton SD, 2012, AIDS BEHAV, V16, P791, DOI 10.1007/s10461-011-0042-8.
   Prabhu VS, 2011, PLOS ONE, V6, DOI 10.1371/journal.pone.0019936.
   Prabhu VS, 2009, AIDS, V23, P1792, DOI 10.1097/QAD.0b013e32832e7d04.
   Prejean J, 2011, PLOS ONE, V6, DOI 10.1371/journal.pone.0017502.
   Reece M, 2010, J SEX MED, V7, P266, DOI 10.1111/j.1743-6109.2010.02017.x.
   Reece M, 2010, J SEX MED, V7, P291, DOI 10.1111/j.1743-6109.2010.02009.x.
   Reece M, 2010, J SEX MED, V7, P243, DOI 10.1111/j.1743-6109.2010.02038.x.
   Rosenberg ES, 2011, BMC PUBLIC HEALTH, V11, DOI 10.1186/1471-2458-11-189.
   Sanchez Travis, 2006, Morbidity and Mortality Weekly Report, V55, P1.
   Skarbinski J, 2015, JAMA INTERN MED, V175, P588, DOI 10.1001/jamainternmed.2014.8180.
   Smith A., 2010, Morbidity and Mortality Weekly Report, V59, P1201.
   Voetsch AC, 2012, SEX TRANSM DIS, V39, P229, DOI 10.1097/OLQ.0b013e31823d2b24.},
Number-of-Cited-References = {42},
Times-Cited = {42},
Usage-Count-Last-180-days = {1},
Usage-Count-Since-2013 = {13},
Journal-ISO = {Med. Decis. Mak.},
Doc-Delivery-Number = {EL1DP},
Web-of-Science-Index = {Science Citation Index Expanded (SCI-EXPANDED); Social Science Citation Index (SSCI)},
Unique-ID = {WOS:000394361000008},
DA = {2023-08-01},
}

@article{ WOS:000507310800005,
Author = {Mittler, John E. and Murphy, James T. and Stansfield, Sarah E. and
   Peebles, Kathryn and Gottlieb, Geoffrey S. and Abernethy, Neil F. and
   Reid, Molly C. and Goodreau, Steven M. and Herbeck, Joshua T.},
Title = {Large benefits to youth-focused HIV treatment-as-prevention efforts in
   generalized heterosexual populations: An agent-based simulation model},
Journal = {PLOS COMPUTATIONAL BIOLOGY},
Year = {2019},
Volume = {15},
Number = {12},
Month = {DEC},
Abstract = {Predominantly heterosexual HIV-1 epidemics like those in sub-Saharan
   Africa continue to have high HIV incidence in young people. We used a
   stochastic, agent-based model for age-disparate networks to test the
   hypothesis that focusing uptake and retention of ART among youth could
   enhance the efficiency of treatment as prevention (TasP) campaigns. We
   used the model to identify strategies that reduce incidence to
   negligible levels (i.e., < 0.1 cases/100 person-years) 20-25 years after
   initiation of a targeted TasP campaign. The model was parameterized
   using behavioral, demographic, and clinical data from published papers
   and national reports. To keep a focus on the underlying age effects we
   model a generalized heterosexual population with average risks (i.e., no
   MSM, no PWIDs, no sex workers) and no entry of HIV+ people from other
   regions. The model assumes that most people (default 95\%, range in
   variant simulations 60-95\%) are ``linkable{''}; i.e., could get linked
   to effective care given sufficient resources. To simplify the
   accounting, we assume a rapid jump in the number of people receiving
   treatment at the start of the TasP campaign, followed by a 2\% annual
   increase that continues until all linkable HIV+ people have been
   treated. Under historical scenarios of CD4-based targeted ART allocation
   and current policies of untargeted (random) ART allocation, our model
   predicts that viral replication would need to be suppressed in 60-85\%
   of infected people at the start of the TasP campaign to drive incidence
   to negligible levels. Under age-based strategies, by contrast, this
   percentage dropped by 18-54\%, depending on the strength of the epidemic
   and the age target. For our baseline model, targeting those under age 30
   halved the number of people who need to be treated. Age-based targeting
   also minimized total and time-discounted AIDS deaths over 25 years.
   Age-based targeting yielded benefits without being highly exclusive; in
   a model in which 60\% of infected people were treated, similar to 87\%
   and similar to 58\% of those initiating therapy during a campaign
   targeting those <25 and <30 years, respectively, fell outside the target
   group. Sensitivity analyses revealed that youth-focused TasP is
   beneficial due to age-related risk factors (e.g. shorter relationship
   durations), and an age-specific herd immunity (ASHI) effect that
   protects uninfected adolescents entering the sexually active population.
   As testing rates increase in response to UNAIDS 90-90-90 goals, efforts
   to link all young people to care and treatment could contribute
   enormously to ending the HIV epidemic.},
Publisher = {PUBLIC LIBRARY SCIENCE},
Address = {1160 BATTERY STREET, STE 100, SAN FRANCISCO, CA 94111 USA},
Type = {Article},
Language = {English},
Affiliation = {Mittler, JE (Corresponding Author), Univ Washington, Dept Microbiol, Seattle, WA 98195 USA.
   Mittler, John E.; Murphy, James T., Univ Washington, Dept Microbiol, Seattle, WA 98195 USA.
   Murphy, James T.; Stansfield, Sarah E.; Goodreau, Steven M., Univ Washington, Dept Anthropol, Seattle, WA 98195 USA.
   Stansfield, Sarah E.; Peebles, Kathryn, Univ Washington, Dept Epidemiol, Seattle, WA 98195 USA.
   Gottlieb, Geoffrey S., Univ Washington, Dept Med, Seattle, WA USA.
   Gottlieb, Geoffrey S.; Reid, Molly C.; Herbeck, Joshua T., Univ Washington, Dept Global Hlth, Seattle, WA 98195 USA.
   Abernethy, Neil F., Univ Washington, Dept Biomed Informat \& Med Educ, Seattle, WA 98195 USA.
   Abernethy, Neil F., Univ Washington, Dept Hlth Serv, Seattle, WA 98195 USA.
   Goodreau, Steven M., Univ Washington, Ctr Studies Demog \& Ecol, Seattle, WA 98195 USA.},
DOI = {10.1371/journal.pcbi.1007561},
Article-Number = {e1007561},
ISSN = {1553-734X},
EISSN = {1553-7358},
Keywords-Plus = {YOUNG-WOMEN EVIDENCE; FOLLOW-UP; CONCURRENT PARTNERSHIPS; DISPARATE
   RELATIONSHIPS; ADOLESCENT GIRLS; COITAL-ACT; TRANSMISSION; FREQUENCY;
   PATTERNS; RISK},
Research-Areas = {Biochemistry \& Molecular Biology; Mathematical \& Computational Biology},
Web-of-Science-Categories  = {Biochemical Research Methods; Mathematical \& Computational Biology},
Author-Email = {jmittler@uw.edu},
Affiliations = {University of Washington; University of Washington Seattle; University
   of Washington; University of Washington Seattle; University of
   Washington; University of Washington Seattle; University of Washington;
   University of Washington Seattle; University of Washington; University
   of Washington Seattle; University of Washington; University of
   Washington Seattle; University of Washington; University of Washington
   Seattle; University of Washington; University of Washington Seattle},
ResearcherID-Numbers = {Goodreau, Steven M/P-2366-2017
   },
ORCID-Numbers = {Stansfield, Sarah/0000-0003-3251-8501
   Goodreau, Steven/0000-0003-1009-5763
   Mittler, John/0000-0002-2638-2700
   Abernethy, Neil/0000-0001-5453-0769},
Funding-Acknowledgement = {National Institutes of Health {[}R01-AI108490, R01-GM12540,
   R01-AI150467, R21-HD075662, R01-HD068395, R24-HD042828]; University of
   Washington},
Funding-Text = {This work was supported by the National Institutes of Health
   (https://www.nih.gov) grant numbers R01-AI108490 (recipients: SMG, JTH,
   JEM),R01-GM12540 and R01-AI150467 (recipient: JTH), R21-HD075662
   (recipient: SMG), R01-HD068395 (provided support to SMG), R24-HD042828
   (provided support to research institute), and the University of
   Washington student technology fee (https://uwstf.org) (provided support
   for the Hyak super-computer system used in this research). The funders
   had no role in study design, data collection and analysis, decision to
   publish, or preparation of the manuscript.},
Cited-References = {Alsallaq RA, 2017, PLOS ONE, V12, DOI 10.1371/journal.pone.0175447.
   {[}Anonymous], 2017, WORLD POP PROSP 2017.
   {[}Anonymous], 2002, YOUNG PEOPLE HIV AID.
   Asaolu IO, 2016, PLOS ONE, V11, DOI 10.1371/journal.pone.0164052.
   Avert, 2017, YOUNG PEOPL HIV AIDS.
   Barbieri M, 2005, POPULATION, V60, P367, DOI 10.2307/4150823.
   Barclay TR, 2007, HEALTH PSYCHOL, V26, P40, DOI 10.1037/0278-6133.26.1.40.
   Bershteyn A, 2016, INT HEALTH, V8, P277, DOI 10.1093/inthealth/ihw010.
   Brewis A, 2005, J BIOSOC SCI, V37, P499, DOI 10.1017/S002193200400690X.
   Brown AJL, 2011, J INFECT DIS, V204, P1463, DOI 10.1093/infdis/jir550.
   CALL V, 1995, J MARRIAGE FAM, V57, P639, DOI 10.2307/353919.
   Cori A, 2015, AIDS, V29, P2435, DOI 10.1097/QAD.0000000000000854.
   Silveira Mariângela Freitas da, 2005, Cad. Saúde Pública, V21, P1557, DOI 10.1590/S0102-311X2005000500029.
   de Almeida MC, 2014, AIDS BEHAV, V18, P2387, DOI 10.1007/s10461-014-0812-1.
   Duwal S, 2016, CPT-PHARMACOMET SYST, V5, P377, DOI 10.1002/psp4.12095.
   Fleishman JA, 2012, JAIDS-J ACQ IMM DEF, V60, P249, DOI 10.1097/QAI.0b013e318258c696.
   Goodreau SM, 2018, VIRUS EVOL, V4, DOI 10.1093/ve/vey032.
   Gottert A, 2018, 22 INT AIDS C AMST.
   Gottert A, 2018, PLOS ONE, V13, DOI 10.1371/journal.pone.0200920.
   Gray RH, 2001, LANCET, V357, P1149, DOI 10.1016/S0140-6736(00)04331-2.
   Harling G, 2015, AIDS BEHAV, V19, P1317, DOI 10.1007/s10461-014-0952-3.
   Harling G, 2014, JAIDS-J ACQ IMM DEF, V66, P443, DOI 10.1097/QAI.0000000000000198.
   Harrison A, 2008, STUD FAMILY PLANN, V39, P295, DOI 10.1111/j.1728-4465.2008.00176.x.
   Harrison A, 2015, CURR HIV-AIDS REP, V12, P207, DOI 10.1007/s11904-015-0261-0.
   Herbeck JT, 2018, VACCINE, V36, P514, DOI 10.1016/j.vaccine.2017.12.004.
   Hughes GJ, 2009, PLOS PATHOG, V5, DOI 10.1371/journal.ppat.1000590.
   Hughes JP, 2012, J INFECT DIS, V205, P358, DOI 10.1093/infdis/jir747.
   Johnson AM, 2001, LANCET, V358, P1835, DOI 10.1016/S0140-6736(01)06883-0.
   Kharsany Ayesha B M, 2016, Open AIDS J, V10, P34, DOI 10.2174/1874613601610010034.
   Krivitsky PN, 2014, J R STAT SOC B, V76, P29, DOI 10.1111/rssb.12014.
   Leung KY, 2017, EPIDEMICS-NETH, V19, P53, DOI 10.1016/j.epidem.2017.01.003.
   Lince-Deroche N, 2018, SAMJ S AFR MED J, V108, P682, DOI {[}10.7196/SAMJ.2018.v108i8.12794, 10.7196/samj.2018.v108i8.12794].
   Lloyd-Smith JO, 2004, P ROY SOC B-BIOL SCI, V271, P625, DOI 10.1098/rspb.2003.2632.
   Maticka-Tyndale E, 2012, SEX HEALTH, V9, P59, DOI 10.1071/SH11033.
   Mberi MN, 2015, BMC HEALTH SERV RES, V15, DOI 10.1186/s12913-015-0912-2.
   McCallum H, 2001, TRENDS ECOL EVOL, V16, P295, DOI 10.1016/S0169-5347(01)02144-9.
   Morris M, 2014, AIDS BEHAV, V18, P783, DOI 10.1007/s10461-013-0618-6.
   Nguyen NL, 2015, SEX TRANSM DIS, V42, P612, DOI 10.1097/OLQ.0000000000000357.
   Patel P, 2014, AIDS, V28, P1509, DOI 10.1097/QAD.0000000000000298.
   Powers KA, 2011, SEX TRANSM DIS, V38, P657, DOI 10.1097/OLQ.0b013e31820cb223.
   Reynolds Z, 2018, PLOS ONE, V13, DOI 10.1371/journal.pone.0203208.
   Schaefer R, 2017, AIDS, V31, P1461, DOI {[}10.1097/qad.0000000000001506, 10.1097/QAD.0000000000001506].
   Shisana O., 2014, S AFRICAN NATL HIV P.
   Simbayi LC, 2014, AIDS CARE, V26, P1263, DOI 10.1080/09540121.2014.902419.
   Stansfield SE, 2019, EPIDEMICS-NETH, V26, P68, DOI 10.1016/j.epidem.2018.08.006.
   Stewart H, 2002, J BIOSOC SCI, V34, P525, DOI 10.1017/S0021932002005254.
   Stigum H, 1997, AM J EPIDEMIOL, V145, P636, DOI 10.1093/oxfordjournals.aje.a009161.
   Wong VJ, 2017, AIDS, V31, pS191, DOI 10.1097/QAD.0000000000001539.
   Yousef KP, 2016, JAIDS-J ACQ IMM DEF, V73, P356, DOI 10.1097/QAI.0000000000001122.
   Yu JKL, 2007, B WORLD HEALTH ORGAN, V85, P550, DOI 10.2471/BLT.06.037739.
   Zanoni BC, 2016, BMJ GLOB HEALTH, V1, DOI 10.1136/bmjgh-2015-000004.},
Number-of-Cited-References = {51},
Times-Cited = {4},
Usage-Count-Last-180-days = {0},
Usage-Count-Since-2013 = {11},
Journal-ISO = {PLoS Comput. Biol.},
Doc-Delivery-Number = {KC6UR},
Web-of-Science-Index = {Science Citation Index Expanded (SCI-EXPANDED); Social Science Citation Index (SSCI)},
Unique-ID = {WOS:000507310800005},
OA = {gold, Green Published},
DA = {2023-08-01},
}

@article{ WOS:000405101800003,
Author = {Andrianakis, I. and Vernon, I. and McCreesh, N. and McKinley, T. J. and
   Oakley, J. E. and Nsubuga, R. N. and Goldstein, M. and White, R. G.},
Title = {History matching of a complex epidemiological model of human
   immunodeficiency virus transmission by using variance emulation},
Journal = {JOURNAL OF THE ROYAL STATISTICAL SOCIETY SERIES C-APPLIED STATISTICS},
Year = {2017},
Volume = {66},
Number = {4},
Pages = {717-740},
Month = {AUG},
Abstract = {Complex stochastic models are commonplace in epidemiology, but their
   utility depends on their calibration to empirical data. History matching
   is a (pre)calibration method that has been applied successfully to
   complex deterministic models. In this work, we adapt history matching to
   stochastic models, by emulating the variance in the model outputs, and
   therefore accounting for its dependence on the model's input values. The
   method proposed is applied to a real complex epidemiological model of
   human immunodeficiency virus in Uganda with 22 inputs and 18 outputs,
   and is found to increase the efficiency of history matching, requiring
   70\% of the time and 43\% fewer simulator evaluations compared with a
   previous variant of the method. The insight gained into the structure of
   the human immunodeficiency virus model, and the constraints placed on
   it, are then discussed.},
Publisher = {OXFORD UNIV PRESS},
Address = {GREAT CLARENDON ST, OXFORD OX2 6DP, ENGLAND},
Type = {Article},
Language = {English},
Affiliation = {Andrianakis, I (Corresponding Author), London Sch Hyg \& Trop Med, Infect Dis Epidemiol Unit, Keppel St, London WC1E 7HT, England.
   Andrianakis, I.; McCreesh, N., London Sch Hyg \& Trop Med, London, England.
   Vernon, I.; Goldstein, M.; White, R. G., Univ Durham, Durham, England.
   McKinley, T. J., Univ Exeter, Exeter, Devon, England.
   Oakley, J. E., Univ Sheffield, Sheffield, S Yorkshire, England.
   Nsubuga, R. N., Med Res Council Uganda, Kampala, Uganda.},
DOI = {10.1111/rssc.12198},
ISSN = {0035-9254},
EISSN = {1467-9876},
Keywords = {Calibration; Gaussian processes; Individual-based models; Inverse
   problems; Stochastic simulators},
Keywords-Plus = {HIV-1-ASSOCIATED MORTALITY; GALAXY FORMATION; INFERENCE; CALIBRATION},
Research-Areas = {Mathematics},
Web-of-Science-Categories  = {Statistics \& Probability},
Author-Email = {andrianakis@yahoo.com},
Affiliations = {University of London; London School of Hygiene \& Tropical Medicine; N8
   Research Partnership; Durham University; University of Exeter; N8
   Research Partnership; White Rose University Consortium; University of
   Sheffield},
ResearcherID-Numbers = {White, Richard G/D-5407-2009
   McCreesh, Nicky/C-1709-2013},
ORCID-Numbers = {White, Richard G/0000-0003-4410-6635
   },
Funding-Acknowledgement = {UK Medical Research Council; UK Department for International Development
   under the Medical Research Council-Department for International
   Development Concordat part of the EDCTP2 programme - European Union
   {[}MR/J005088/1]; Bill and Melinda Gates Foundation (TB Modelling and
   Analysis Consortium) {[}OPP1084276]; UNITAID {[}4214-LSHTM-Sept15,
   8477-0-600]; MRC {[}MR/J005088/1, MR/N014693/1] Funding Source: UKRI;
   Medical Research Council {[}MR/N014693/1, MR/J005088/1] Funding Source:
   researchfish},
Funding-Text = {This work was funded by the UK Medical Research Council and the UK
   Department for International Development under the Medical Research
   Council-Department for International Development Concordat agreement
   that is also part of the EDCTP2 programme supported by the European
   Union (MR/J005088/1). RGW is additionally funded by the Bill and Melinda
   Gates Foundation (TB Modelling and Analysis Consortium: OPP1084276) and
   UNITAID (4214-LSHTM-Sept15; PO \#8477-0-600).},
Cited-References = {Andrianakis I, 2015, PLOS COMPUT BIOL, V11, DOI 10.1371/journal.pcbi.1003968.
   Andrieu C, 2010, J R STAT SOC B, V72, P269, DOI 10.1111/j.1467-9868.2009.00736.x.
   Ankenman B, 2008, 2008 WINTER SIMULATION CONFERENCE, VOLS 1-5, P362, DOI 10.1109/WSC.2008.4736089.
   {[}Anonymous], 1997, LECT NOTES STAT.
   {[}Anonymous], 1989, STAT SCI, DOI DOI 10.1214/SS/1177012413.
   Bastos LS, 2009, TECHNOMETRICS, V51, P425, DOI 10.1198/TECH.2009.08019.
   Bellan SE, 2013, LANCET, V381, P1561, DOI 10.1016/S0140-6736(12)61960-6.
   Boukouvalas A, 2014, COMPUT STAT DATA AN, V71, P1088, DOI 10.1016/j.csda.2013.09.024.
   Brynjarsdottir J, 2014, INVERSE PROBL, V30, DOI 10.1088/0266-5611/30/11/114007.
   Conti S, 2010, J STAT PLAN INFER, V140, P640, DOI 10.1016/j.jspi.2009.08.006.
   Fricker TE, 2013, TECHNOMETRICS, V55, P47, DOI 10.1080/00401706.2012.715835.
   Gibson GJ, 1998, IMA J MATH APPL MED, V15, P19.
   Goldstein M., 2013, ENV MODELLING FINDIN, V2nd.
   Goldstein M, 2009, J STAT PLAN INFER, V139, P1221, DOI 10.1016/j.jspi.2008.07.019.
   Granich RM, 2009, LANCET, V373, P48, DOI 10.1016/S0140-6736(08)61697-9.
   Grimm V, 2006, ECOL MODEL, V198, P115, DOI 10.1016/j.ecolmodel.2006.04.023.
   Henderson DA, 2009, J AM STAT ASSOC, V104, P76, DOI 10.1198/jasa.2009.0005.
   Kennedy MC, 2001, J R STAT SOC B, V63, P425, DOI 10.1111/1467-9868.00294.
   Loeppky JL, 2009, TECHNOMETRICS, V51, P366, DOI 10.1198/TECH.2009.08040.
   May RM, 2004, SCIENCE, V303, P790, DOI 10.1126/science.1094442.
   McCreesh N, 2012, SEX TRANSM DIS, V39, P407, DOI 10.1097/OLQ.0b013e318254c84a.
   McKinley T, 2009, INT J BIOSTAT, V5, DOI 10.2202/1557-4679.1171.
   MULDER DW, 1994, LANCET, V343, P1021, DOI 10.1016/S0140-6736(94)90133-3.
   MULDER DW, 1994, AIDS, V8, P87, DOI 10.1097/00002030-199401000-00013.
   O'Neill PD, 1999, J ROY STAT SOC A STA, V162, P121, DOI 10.1111/1467-985X.00125.
   Picheny V, 2013, TECHNOMETRICS, V55, P2, DOI 10.1080/00401706.2012.707580.
   Powers KA, 2011, LANCET, V378, P256, DOI 10.1016/S0140-6736(11)60842-8.
   PUKELSHEIM F, 1994, AM STAT, V48, P88, DOI 10.2307/2684253.
   Punyacharoensin N, 2016, LANCET HIV, V3, pE94, DOI 10.1016/S2352-3018(15)00056-9.
   Rougier J, 2008, J COMPUT GRAPH STAT, V17, P827, DOI 10.1198/106186008X384032.
   Seeger Matthias, 2004, Int J Neural Syst, V14, P69, DOI 10.1142/S0129065704001899.
   SEELEY J, 1991, AIDS Care, V3, P207, DOI 10.1080/09540129108253064.
   Smith James A., 1997, CASE STUDIES BAYESIA, P37.
   Toni T, 2009, J R SOC INTERFACE, V6, P187, DOI 10.1098/rsif.2008.0172.
   Vernon I. R., 2010, TECHNICAL REPORT.
   Vernon I, 2014, STAT SCI, V29, P81, DOI 10.1214/12-STS412.
   Vernon I, 2010, BAYESIAN ANAL, V5, P697, DOI 10.1214/10-BA524REJ.
   Vernon I, 2010, BAYESIAN ANAL, V5, P619, DOI 10.1214/10-BA524.
   Williamson D, 2013, CLIM DYNAM, V41, P1703, DOI 10.1007/s00382-013-1896-4.},
Number-of-Cited-References = {39},
Times-Cited = {18},
Usage-Count-Last-180-days = {0},
Usage-Count-Since-2013 = {0},
Journal-ISO = {J. R. Stat. Soc. Ser. C-Appl. Stat.},
Doc-Delivery-Number = {FA0DQ},
Web-of-Science-Index = {Science Citation Index Expanded (SCI-EXPANDED)},
Unique-ID = {WOS:000405101800003},
OA = {Green Published, Green Accepted, hybrid},
DA = {2023-08-01},
}

@article{ WOS:000488964900003,
Author = {Chan, Philip A. and Goedel, William C. and Nunn, Amy S. and
   Sowemimo-Coker, Genoviva and Galarraga, Omar and Prosperi, Mattia and
   Patel, Rupa and Mena, Leandro and Montgomery, Madeline C. and Marshall,
   Brandon D. L.},
Title = {Potential Impact of Interventions to Enhance Retention in Care During
   Real-World HIV Pre-Exposure Prophylaxis Implementation},
Journal = {AIDS PATIENT CARE AND STDS},
Year = {2019},
Volume = {33},
Number = {10},
Pages = {434-439},
Month = {OCT 1},
Abstract = {Pre-exposure prophylaxis (PrEP) has the potential to significantly
   reduce HIV incidence among men who have sex with men (MSM) in the United
   States. However, the extent to which suboptimal PrEP adherence and
   retention in care may limit successful implementation is unknown. An
   agent-based model was used to represent the entire population of MSM in
   Rhode Island from 2013 to 2017. The impact of potential interventions to
   improve PrEP adherence and retention in care on HIV transmission was
   evaluated. Demographics, behaviors, and PrEP adherence and retention in
   care rates were based on local clinical data. We assumed that 20\% of
   HIV-negative MSM had ever taken PrEP. The primary outcome was HIV
   incidence over the 5-year period. The model included 23,815 MSM with an
   estimated 4.1\% HIV prevalence based on local surveillance data. An
   estimated 173.1 new infections occurred over 5 years {[}95\% simulation
   interval (SI): 171.5-174.7], including 29.1 new infections among
   individuals who had ever initiated PrEP (95\% SI: 28.6-29.7).
   Interventions that improved retention in PrEP care by an odds of 5.0
   compared with the base case maximized reductions in HIV incidence among
   MSM who had ever initiated PrEP by 37.5\%. Interventions focusing on
   improving PrEP adherence had little to no effect on HIV incidence,
   regardless of intervention efficacy. Retention in care is a critical
   component of the PrEP care continuum. Interventions that improve
   retention in PrEP care may lead to greater reductions in
   population-level HIV incidence compared with interventions focused
   exclusively on adherence.},
Publisher = {MARY ANN LIEBERT, INC},
Address = {140 HUGUENOT STREET, 3RD FL, NEW ROCHELLE, NY 10801 USA},
Type = {Article},
Language = {English},
Affiliation = {Chan, PA (Corresponding Author), Brown Univ, Dept Med, 1125 North Main St, Providence, RI 02904 USA.
   Chan, Philip A.; Sowemimo-Coker, Genoviva; Montgomery, Madeline C., Brown Univ, Dept Med, 1125 North Main St, Providence, RI 02904 USA.
   Chan, Philip A.; Nunn, Amy S., Brown Univ, Dept Behav \& Social Sci, Providence, RI 02912 USA.
   Goedel, William C.; Marshall, Brandon D. L., Brown Univ, Dept Epidemiol, Providence, RI 02912 USA.
   Galarraga, Omar, Brown Univ, Dept Hlth Serv Policy \& Practice, Providence, RI 02912 USA.
   Prosperi, Mattia, Univ Florida, Dept Epidemiol, Gainesville, FL USA.
   Patel, Rupa, Washington Univ, Dept Med, St Louis, MO USA.
   Mena, Leandro, Univ Mississippi, Dept Populat Hlth Sci, Jackson, MS 39216 USA.},
DOI = {10.1089/apc.2019.0064},
ISSN = {1087-2914},
EISSN = {1557-7449},
Keywords = {HIV; prevention; PrEP; MSM; agent-based modeling},
Keywords-Plus = {MEN; SEX; PREVENTION; INFECTION; RISK; ADHERENCE},
Research-Areas = {Public, Environmental \& Occupational Health; Infectious Diseases},
Web-of-Science-Categories  = {Public, Environmental \& Occupational Health; Infectious Diseases},
Author-Email = {philip\_chan@brown.edu},
Affiliations = {Brown University; Brown University; Brown University; Brown University;
   State University System of Florida; University of Florida; Washington
   University (WUSTL); University of Mississippi},
ResearcherID-Numbers = {Galarraga, Omar/N-1622-2019
   Marshall, Brandon DL/B-4895-2010
   },
ORCID-Numbers = {Galarraga, Omar/0000-0002-9985-9266
   Marshall, Brandon DL/0000-0002-0134-7052
   Montgomery, Madeline/0000-0002-4528-1964},
Funding-Acknowledgement = {Providence/Boston Center for AIDS Research},
Funding-Text = {The study was supported by grants R21MH109360 and R01MH114657.
   Additional support was provided by the Providence/Boston Center for AIDS
   Research (P30AI042853).},
Cited-References = {Amico KR, 2019, AIDS BEHAV, V23, P1812, DOI 10.1007/s10461-018-2291-2.
   Anderson PL, 2012, SCI TRANSL MED, V4, DOI 10.1126/scitranslmed.3004006.
   Arnold T, 2017, PLOS ONE, V12, DOI 10.1371/journal.pone.0172354.
   Chan PA, 2016, SEX TRANSM DIS, V43, P717, DOI 10.1097/OLQ.0000000000000514.
   Chan PA, 2016, J INT AIDS SOC, V19, DOI 10.7448/IAS.19.1.20903.
   Chan PA, 2015, AIDS PATIENT CARE ST, V29, P597, DOI 10.1089/apc.2015.0113.
   Chou R, 2019, JAMA-J AM MED ASSOC, V321, P2214, DOI 10.1001/jama.2019.2591.
   Corneli AL, 2014, JAIDS-J ACQ IMM DEF, V66, P324, DOI 10.1097/QAI.0000000000000158.
   Doblecki-Lewis S, 2019, J INT ASS PROVID AID, V18, DOI 10.1177/2325958219848848.
   Fuchs JD, 2018, AIDS PATIENT CARE ST, V32, P104, DOI 10.1089/apc.2017.0255.
   Gantenberg JR, 2018, PLOS ONE, V13, DOI 10.1371/journal.pone.0199915.
   Govindasamy D, 2014, J INT AIDS SOC, V17, DOI 10.7448/IAS.17.1.19032.
   Grey Jeremy A, 2016, JMIR Public Health Surveill, V2, pe14, DOI 10.2196/publichealth.5365.
   Haberer JE, 2016, CURR OPIN HIV AIDS, V11, P10, DOI 10.1097/COH.0000000000000220.
   Hall BJ, 2017, AIDS BEHAV, V21, P1755, DOI 10.1007/s10461-016-1537-0.
   Hess KL, 2017, ANN EPIDEMIOL, V27, P238, DOI 10.1016/j.annepidem.2017.02.003.
   Jenness SM, 2016, J INFECT DIS, V214, P1800, DOI 10.1093/infdis/jiw223.
   Kasaie P, 2017, JAIDS-J ACQ IMM DEF, V75, P175, DOI 10.1097/QAI.0000000000001354.
   Marrazzo JM, 2015, NEW ENGL J MED, V372, P509, DOI 10.1056/NEJMoa1402269.
   Marshall BDL, 2018, LANCET HIV, V5, pE498, DOI 10.1016/S2352-3018(18)30097-3.
   Montgomery MC, 2016, PLOS ONE, V11, DOI 10.1371/journal.pone.0157742.
   Nunn AS, 2017, AIDS, V31, P731, DOI 10.1097/QAD.0000000000001385.
   Patel P, 2014, AIDS, V28, P1509, DOI 10.1097/QAD.0000000000000298.
   Raifman J, 2018, HEALTH SERV RES, V53, P2249, DOI 10.1111/1475-6773.12746.
   Rhode Island Department of Health, 2017, HIV SEX TRANSM DIS V.
   Rhode Island Executive Office of Health and Human Services, 2018, RHOD ISL INT PREV CA.
   Rosenberg Eli Samuel, 2016, JMIR Public Health Surveill, V2, pe22, DOI 10.2196/publichealth.5684.
   Rosenberger JG, 2012, J SEX MED, V9, P1037, DOI 10.1111/j.1743-6109.2012.02650.x.
   U.S. Office of National AIDS Policy, 2015, NAT HIV AIDS STRAT U.
   Underhill K, 2018, ARCH SEX BEHAV, V47, P2109, DOI 10.1007/s10508-017-1100-8.
   US Public Health Service, 2017, PREEXP PROPH PREV HI.
   Young LE, 2018, CLIN TRIALS, V15, P44, DOI 10.1177/1740774517730012.},
Number-of-Cited-References = {32},
Times-Cited = {14},
Usage-Count-Last-180-days = {0},
Usage-Count-Since-2013 = {4},
Journal-ISO = {Aids Patient Care STDS},
Doc-Delivery-Number = {JC0JI},
Web-of-Science-Index = {Science Citation Index Expanded (SCI-EXPANDED); Social Science Citation Index (SSCI)},
Unique-ID = {WOS:000488964900003},
OA = {Green Published, Green Submitted},
DA = {2023-08-01},
}

@article{ WOS:000405678200010,
Author = {Ragonnet, Romain and Deuffic-Burban, Sylvie and Boesecke, Christoph and
   Guiguet, Marguerite and Lacombe, Karine and Guedj, Jeremie and
   Rockstroh, Juergen K. and Yazdanpanah, Yazdan},
Title = {Estimating the Time to Diagnosis and the Chance of Spontaneous Clearance
   During Acute Hepatitis C in Human Immunodeficiency Virus-Infected
   Individuals},
Journal = {OPEN FORUM INFECTIOUS DISEASES},
Year = {2017},
Volume = {4},
Number = {1},
Month = {JAN 1},
Abstract = {Background. Hepatitis C virus (HCV) infection is often asymptomatic, and
   the date of infection is almost impossible to determine. Furthermore,
   spontaneous clearance (SC) may occur, but little is known about its time
   of occurrence.
   Methods. Data on human immunodeficiency virus (HIV)-HCV coinfected
   individuals were used to inform a stochastic simulation model of HCV
   viral load kinetics, alanine aminotransferase (ALT), and HCV antibodies
   during acute hepatitis C. The dates of diagnosis and potential SC were
   estimated through a Bayesian approach. Hepatitis C virus diagnosis was
   assumed to be based on an elevated ALT level detected during a control
   visit for HIV-infected individuals, which occurred every 3 months
   (scenario A) or every 6 months (scenario B).
   Results. We found that HCV diagnosis occurred after a median of 115 days
   and 170 days of infection in scenarios A and B, respectively. Among
   spontaneous clearers, SC occurred after a median time of 184 days after
   infection. Seven percent (scenario B) to 10\% (scenario A) of SCs
   appeared more than 6 months after diagnosis, and 3\% (both scenarios) of
   SCs appeared more than 1 year after diagnosis.
   Conclusions. Acute hepatitis C diagnosis occurs late in HIV-HCV
   coinfected individuals. Screening for HCV in HIV-infected individuals
   should be performed frequently to reduce delays. Our findings about late
   occurrence of SC support ``wait and see{''} strategies for treatment
   initiation from an individual basis. However, early treatment initiation
   may reduce HCV transmission.},
Publisher = {OXFORD UNIV PRESS INC},
Address = {JOURNALS DEPT, 2001 EVANS RD, CARY, NC 27513 USA},
Type = {Article},
Language = {English},
Affiliation = {Ragonnet, R (Corresponding Author), Univ Melbourne, Fac Med Dent \& Hlth Sci, Grattan St, Melbourne, Vic 3010, Australia.
   Ragonnet, Romain; Deuffic-Burban, Sylvie; Guedj, Jeremie; Yazdanpanah, Yazdan, INSERM, UMR 1137, Infect, Antimicrobiens,Modelisat Evolut, Paris, France.
   Ragonnet, Romain; Deuffic-Burban, Sylvie; Guedj, Jeremie; Yazdanpanah, Yazdan, Univ Paris Diderot, Sorbonne Paris Cite, Paris, France.
   Ragonnet, Romain, Univ Melbourne, Dept Med Dent \& Hlth Sci, Melbourne, Vic, Australia.
   Deuffic-Burban, Sylvie, Univ Lille, INSERM, CHU Lille, U995,Lille Inflammat Res Int Ctr, Lille, France.
   Boesecke, Christoph; Rockstroh, Juergen K., Rhein Friedrich Wilhelms Univ Bonn, Dept Internal Med 1, Bonn, Germany.
   Boesecke, Christoph; Rockstroh, Juergen K., German Ctr Infect Res DZIF, Partner Site Cologne Bonn, Braunschweig, Germany.
   Guiguet, Marguerite; Lacombe, Karine, Univ Paris 06, Univ Pierre \& Marie Curie, Sorbonne Univ, INSERM,UMRS 1136,Inst Pierre Louis Epidemiol \& Sa, Paris, France.
   Lacombe, Karine, Hop St Antoine, Serv Malad Infect \& Trop, Paris, France.
   Yazdanpanah, Yazdan, Hop Bichat Claude Bernard, Serv Malad Infect \& Trop, Paris, France.},
DOI = {10.1093/ofid/ofw235},
ISSN = {2328-8957},
Keywords = {agent-based modeling; HCV antibodies; late diagnosis; natural history;
   viral load},
Keywords-Plus = {ACUTE HCV INFECTION; HIV-POSITIVE MSM; NATURAL-HISTORY; ACUTE-PHASE;
   MEN; POPULATION; RESPONSES; DYNAMICS; DISEASES},
Research-Areas = {Immunology; Infectious Diseases; Microbiology},
Web-of-Science-Categories  = {Immunology; Infectious Diseases; Microbiology},
Author-Email = {romain.ragon-net@burnet.edu.au},
Affiliations = {Institut National de la Sante et de la Recherche Medicale (Inserm);
   UDICE-French Research Universities; Universite Paris Cite; UDICE-French
   Research Universities; Universite Paris Cite; University of Melbourne;
   Institut National de la Sante et de la Recherche Medicale (Inserm);
   Universite de Lille - ISITE; CHU Lille; Universite de Lille; University
   of Bonn; German Center for Infection Research; Institut National de la
   Sante et de la Recherche Medicale (Inserm); UDICE-French Research
   Universities; Sorbonne Universite; UDICE-French Research Universities;
   Sorbonne Universite; Assistance Publique Hopitaux Paris (APHP); Hopital
   Universitaire Saint-Antoine - APHP; UDICE-French Research Universities;
   Universite Paris Cite; Assistance Publique Hopitaux Paris (APHP);
   Hopital Universitaire Bichat-Claude Bernard - APHP; Hopital
   Universitaire Europeen Georges-Pompidou - APHP},
ResearcherID-Numbers = {Guedj, Jeremie/A-6842-2017
   Ragonnet, Romain/AAB-3057-2019
   Deuffic-Burban, Sylvie/O-3293-2017
   Guiguet, Marguerite/L-8480-2018
   },
ORCID-Numbers = {Guedj, Jeremie/0000-0002-5534-5482
   Deuffic-Burban, Sylvie/0000-0003-3241-7647
   Lacombe, Karine/0000-0001-8772-9029
   Ragonnet, Romain/0000-0001-8520-2362},
Funding-Acknowledgement = {Janssen; MSD},
Funding-Text = {S.D.-B. served as a speaker for Bristol-Myers Squibb, Gilead, and
   Janssen, acted as a consultant for Abbvie, Bristol-Myers Squibb, Gilead,
   HEVA, Janssen, MSD, and Public Health Expertise, and received research
   funding from Janssen and MSD. C. B. received honoraria for consulting or
   educational lectures from abbvie, BMS, Gilead, MSD, and ViiV. J. G.
   acted as a consultant for Gilead. Y. Y. served as a speaker and as a
   consultant for Abbott, Bristol-Myers Squibb, Gilead, MSD, Roche,
   Tibotec, and ViiV Healthcare.},
Cited-References = {Apers L, 2013, ACTA CLIN BELG, V68, P421, DOI 10.2143/ACB.3315.
   Blackard JT, 2008, HEPATOLOGY, V47, P321, DOI 10.1002/hep.21902.
   Dahari H, 2005, GASTROENTEROLOGY, V128, P1056, DOI 10.1053/j.gastro.2005.01.049.
   EACS, 2014, EUROPEAN AIDS CLIN S, V7, P68.
   Elford J, 2004, AIDS, V18, P2216, DOI 10.1097/00002030-200411050-00021.
   Gilleece YC, 2005, JAIDS-J ACQ IMM DEF, V40, P41, DOI 10.1097/01.qai.0000174930.64145.a9.
   Glynn SA, 2005, TRANSFUSION, V45, P994, DOI 10.1111/j.1537-2995.2005.04390.x.
   Hajarizadeh B, 2015, PLOS ONE, V10, DOI 10.1371/journal.pone.0122232.
   Hajarizadeh B, 2013, NAT REV GASTRO HEPAT, V10, P553, DOI 10.1038/nrgastro.2013.107.
   Harfouch S, 2012, J HEPATOL, V56, P1259, DOI 10.1016/j.jhep.2012.01.021.
   Kaplan-Lewis E, 2015, CURR HIV-AIDS REP, V12, P317, DOI 10.1007/s11904-015-0279-3.
   Lavillette D, 2005, J VIROL, V79, P6023, DOI 10.1128/JVI.79.10.6023-6034.2005.
   Leroy V., 2008, HEPATO GASTRO, V15, P127.
   Lunge VR, 2012, AIDS RES HUM RETROV, V28, P215, DOI 10.1089/aid.2011.0096.
   Matthews GV, 2009, CLIN INFECT DIS, V48, P650, DOI 10.1086/596770.
   Morlat P., 2013, PRISE CHARGE MEDICAL, P125.
   Nubling CM, 2002, TRANSFUSION, V42, P1037, DOI 10.1046/j.1537-2995.2002.00166.x.
   Obermeier M, 2011, EUR J MED RES, V16, P237, DOI 10.1186/2047-783X-16-5-237.
   Orland JR, 2001, HEPATOLOGY, V33, P321, DOI 10.1053/jhep.2001.22112.
   Panel on Antiretroviral Guidelines for Adults and Adolescents, 2014, GUIDELINES USE ANTIR, pC.
   Ribeiro RM, 2012, PLOS PATHOG, V8, DOI 10.1371/journal.ppat.1002881.
   Sallie R, 2005, VIROL J, V2, DOI 10.1186/1743-422X-2-70.
   Schnuriger A, 2009, AIDS, V23, P2079, DOI 10.1097/QAD.0b013e328330ed24.
   Shores NJ, 2008, J HEPATOL, V49, P323, DOI 10.1016/j.jhep.2008.04.010.
   Stolte G, 2002, Euro Surveill, V7, P19.
   Thomson EC, 2011, GUT, V60, P837, DOI 10.1136/gut.2010.217166.
   Thomson EC, 2009, AIDS, V23, P89, DOI 10.1097/QAD.0b013e32831940a3.
   van der Helm JJ, 2011, AIDS, V25, P1083, DOI 10.1097/QAD.0b013e3283471cce.
   Vanhommerig JW, 2014, CLIN INFECT DIS, V59, P1678, DOI 10.1093/cid/ciu695.
   Vispo E, 2014, AIDS, V28, P1473, DOI 10.1097/QAD.0000000000000275.
   Vogel M, 2009, CLIN INFECT DIS, V49, DOI 10.1086/600058.
   Westbrook RH, 2014, J HEPATOL, V61, pS58, DOI 10.1016/j.jhep.2014.07.012.},
Number-of-Cited-References = {32},
Times-Cited = {6},
Usage-Count-Last-180-days = {0},
Usage-Count-Since-2013 = {2},
Journal-ISO = {Open Forum Infect. Dis.},
Doc-Delivery-Number = {FA8EE},
Web-of-Science-Index = {Science Citation Index Expanded (SCI-EXPANDED)},
Unique-ID = {WOS:000405678200010},
OA = {Green Submitted, Green Published, gold},
DA = {2023-08-01},
}

@article{ WOS:000574094700001,
Author = {McKay, V. R. and Cambey, C. L. and Combs, T. B. and Stubbs, A. W. and
   Pichon, L. C. and Gaur, A. H.},
Title = {Using a Modeling-Based Approach to Assess and Optimize HIV Linkage to
   Care Services},
Journal = {AIDS AND BEHAVIOR},
Year = {2021},
Volume = {25},
Number = {3},
Pages = {886-896},
Month = {MAR},
Abstract = {Evidence-based linkage to care interventions (LTCs) help recently
   diagnosed HIV+ individuals engage in care in a timely manner yet are
   heavily impacted by the systems in which they are embedded. We developed
   a prototype agent-based model informed by data from an established LTC
   program targeting youth and young adults aged 13-24 in Memphis,
   Tennessee. We then tested two interventions to improve LTC in a
   simulated environment: expanding testing sites versus using current
   testing sites but improving direct referral to LTC staff from
   organizations providing testing, to understand the impact on timely
   linkage to care. Improving direct referral to the LTC program decreased
   days to successful linkage from an average of 30 to 23 days but
   expanding testing sites increased average days to 31 days unless those
   sites also made direct referrals. We demonstrated how LTC is impacted by
   the system and interventions for shortening days to linkage to care.},
Publisher = {SPRINGER/PLENUM PUBLISHERS},
Address = {233 SPRING ST, NEW YORK, NY 10013 USA},
Type = {Article},
Language = {English},
Affiliation = {McKay, VR (Corresponding Author), Washington Univ, Ctr Publ Hlth Syst Sci, Brown Sch, 1 Brookings Dr,Campus Box 1196, St Louis, MO 63130 USA.
   McKay, V. R.; Combs, T. B., Washington Univ, Ctr Publ Hlth Syst Sci, Brown Sch, 1 Brookings Dr,Campus Box 1196, St Louis, MO 63130 USA.
   Cambey, C. L., Vassar Coll, Dept Biol, Poughkeepsie, NY 12601 USA.
   Stubbs, A. W.; Gaur, A. H., St Jude Childrens Res Hosp, Dept Infect Dis, 332 N Lauderdale St, Memphis, TN 38105 USA.
   Pichon, L. C., Univ Memphis, Div Social \& Behav Sci, Sch Publ Hlth, Memphis, TN 38152 USA.},
DOI = {10.1007/s10461-020-03051-5},
EarlyAccessDate = {SEP 2020},
ISSN = {1090-7165},
EISSN = {1573-3254},
Keywords = {HIV; Linkage to care; Testing; Agent-based modeling; Evidence-based
   intervention},
Keywords-Plus = {UNITED-STATES; POSITIVE ADOLESCENTS; RETENTION; PREVENTION; INFECTION;
   CLINICS; ENGAGEMENT; CONTINUUM; CONNECT; CASCADE},
Research-Areas = {Public, Environmental \& Occupational Health; Biomedical Social Sciences},
Web-of-Science-Categories  = {Public, Environmental \& Occupational Health; Social Sciences,
   Biomedical},
Author-Email = {virginia.mckay@wustl.edu},
Affiliations = {Washington University (WUSTL); Vassar College; St Jude Children's
   Research Hospital; University of Memphis},
ORCID-Numbers = {Mckay, Virginia/0000-0002-9299-3294},
Funding-Acknowledgement = {Center for Dissemination and Implementation in the Institute for Public
   Health at Washington University in St. Louis; National Institute of
   Mental Health {[}R21MH115772-01]; Ryan White Part D Award {[}151052030,
   140017060]},
Funding-Text = {This work has been supported primarily by the Center for Dissemination
   and Implementation in the Institute for Public Health at Washington
   University in St. Louis awarded to Dr. Virginia McKay; and in part by
   the National Institute of Mental Health Award Number R21MH115772-01
   awarded to Dr. Virginia McKay, Ryan White Part B Award Number 140017060
   and Ryan White Part D Award Number 151052030 awarded to Saint Jude
   Children's Research Hospital.},
Cited-References = {{[}Anonymous], 2013, SOCIOLOGICAL RES ONL, DOI DOI 10.5153/SR0.3055.
   {[}Anonymous], 2017, HIV YOUTH.
   {[}Anonymous], 2017, NAT HIV AIDS STRAT O.
   {[}Anonymous], 2014, QUALITATIVE DATA ANA.
   {[}Anonymous], 2016, SMILE CONNECT PROTEC.
   {[}Anonymous], 2006, GENERATIVE SOCIAL SC.
   Brennan A, 2014, AIDS CARE, V26, P804, DOI 10.1080/09540121.2013.869536.
   Burke DS, 2006, ACAD EMERG MED, V13, P1142, DOI {[}10.1197/j.aem.2006.07.017, 10.1111/j.1553-2712.2006.tb01638.x].
   Carter MW, 2016, SEX TRANSM DIS, V43, pS76, DOI 10.1097/OLQ.0000000000000290.
   Centers for Disease Control and Prevention, 2016, HIV INT RES.
   Centers for Disease Control and Prevention, 2015, HIGH IMP HIV PREV.
   Conte R, 2014, FRONT PSYCHOL, V5, DOI 10.3389/fpsyg.2014.00668.
   Cooley LA, 2015, CLIN INFECT DIS, V60, P483, DOI 10.1093/cid/ciu851.
   Eberhart MG, 2015, JAIDS-J ACQ IMM DEF, V69, pS37, DOI 10.1097/QAI.0000000000000587.
   Eberhart MG, 2013, JAIDS-J ACQ IMM DEF, V64, pS42, DOI 10.1097/QAI.0b013e3182a90112.
   Garofalo R, 2016, JAIDS-J ACQ IMM DEF, V72, P79, DOI 10.1097/QAI.0000000000000933.
   Goedel WC, 2020, CLIN INFECT DIS, V70, P1096, DOI 10.1093/cid/ciz321.
   Hennessy E, 2016, PREV CHRONIC DIS, V13, DOI 10.5888/pcd13.150414.
   Hogg RS, 2018, LANCET HIV, V5, pE269, DOI 10.1016/S2352-3018(18)30102-4.
   Ip EH, 2013, HEALTH EDUC BEHAV, V40, p123S, DOI 10.1177/1090198113493911.
   Kasaie P, 2018, SEX TRANSM DIS, V45, P791, DOI 10.1097/OLQ.0000000000000882.
   Keith RE, 2017, IMPLEMENT SCI, V12, DOI 10.1186/s13012-017-0550-7.
   Luke DA, 2018, DISSEMINATION IMPLEM, P157.
   Luke DA, 2017, AM J PUBLIC HEALTH, V107, P740, DOI 10.2105/AJPH.2017.303685.
   Lundgren D, 2015, NEW ENGL J MED, V373, P795, DOI 10.1056/NEJMoa1506816.
   Manson Steven, 2017, NATL HIST GEOGRAPHIC.
   McKay VR, 2018, IMPLEMENT SCI, V13, DOI 10.1186/s13012-018-0767-0.
   Miller RL, 2019, J URBAN HEALTH, V96, P845, DOI 10.1007/s11524-019-00391-z.
   Miller RL, 2017, AM J COMMUN PSYCHOL, V60, P199, DOI 10.1002/ajcp.12162.
   Miners A, 2019, PLOS MED, V16, DOI 10.1371/journal.pmed.1002779.
   Morris M, 2006, AM J PUBLIC HEALTH, V96, P1091, DOI 10.2105/AJPH.2004.054759.
   Mugavero MJ, 2013, CLIN INFECT DIS, V57, P1164, DOI 10.1093/cid/cit420.
   Philbin MM, 2014, AIDS BEHAV, V18, P1501, DOI 10.1007/s10461-013-0650-6.
   Philbin MM, 2014, AIDS CARE, V26, P12, DOI 10.1080/09540121.2013.808730.
   Reed SJ, 2013, AIDS EDUC PREV, V25, P255, DOI 10.1521/aeap.2013.25.3.255.
   Robertson M, 2015, AIDS CARE, V27, P260, DOI 10.1080/09540121.2014.959463.
   Saag MS, 2018, JAMA-J AM MED ASSOC, V320, P379, DOI 10.1001/jama.2018.8431.
   Sanga ES, 2019, BMC PUBLIC HEALTH, V19, DOI 10.1186/s12889-019-6691-7.
   Sharma A, 2014, SPRINGERPLUS, V3, DOI 10.1186/2193-1801-3-109.
   Team RC, 2020, R LANG ENV STAT COMP.
   Terzian AS, 2018, AIDS BEHAV, V22, P3009, DOI 10.1007/s10461-018-2103-8.
   Ulett KB, 2009, AIDS PATIENT CARE ST, V23, P41, DOI 10.1089/apc.2008.0132.
   Walensky RP, 2015, CLIN INFECT DIS, V60, P937, DOI 10.1093/cid/ciu942.
   Weidle PJ, 2014, J AM PHARM ASSOC, V54, P486, DOI 10.1331/JAPhA.2014.14045.
   Wilensky U, 2014, NETLOGO 5 1 0 USER M, P1.
   Witzel TC, 2016, BMJ OPEN, V6, DOI 10.1136/bmjopen-2016-011372.},
Number-of-Cited-References = {46},
Times-Cited = {1},
Usage-Count-Last-180-days = {0},
Usage-Count-Since-2013 = {2},
Journal-ISO = {AIDS Behav.},
Doc-Delivery-Number = {QI1UB},
Web-of-Science-Index = {Social Science Citation Index (SSCI)},
Unique-ID = {WOS:000574094700001},
OA = {Green Accepted},
DA = {2023-08-01},
}

@article{ WOS:000438035500014,
Author = {Gantenberg, Jason R. and King, Maximilian and Montgomery, Madeline C.
   and Galarraga, Omar and Prosperi, Mattia and Chant, Philip A. and
   Marshall, Brandon D. L.},
Title = {Improving the impact of HIV pre-exposure prophylaxis implementation in
   small urban centers among men who have sex with men: An agent-based
   modelling study},
Journal = {PLOS ONE},
Year = {2018},
Volume = {13},
Number = {7},
Month = {JUL 9},
Abstract = {Objectives
   Identifying prescribing strategies that improve the efficiency of PrEP
   should increase its impact at the population level. This study
   identifies PrEP allocation criteria that most effectively reduce 10-year
   HIV incidence by 25\%, in accordance with the US National HIV/AIDS
   Strategy's goal for the proportionate reduction in new diagnoses.
   Methods
   We used a discrete-time stochastic agent-based model to simulate several
   PrEP engagement strategies. The model represented MSM aged 15-74 in
   Rhode Island and was calibrated to statewide prevalence from 2009-2014.
   We simulated HIV transmission in the absence of PrEP and compared the
   following PrEP engagement scenarios: 1) allocation to the current
   patient population; 2) random allocation; 3) allocation to MSM with
   greater than 5 sexual partners in one year; 4) allocation to MSM with
   greater than 10 sexual partners in one year.
   For each scenario and coverage level we estimated the number and
   proportion of infections averted and the person-years on PrEP per
   averted infection.
   Results
   In 2014, HIV prevalence before PrEP implementation was between 4\% and
   5\%. In the No PrEP scenario 826 new infections (95\% simulation limits
   {[}SL]: 711, 955) occurred over 10 years, with an incidence rate of 3.51
   per 1000 person-years (95\% SL: 3.00, 4.08). Prevalence rose to 7.4\%
   (95\% SL: 6.7, 8.1). None of the PrEP scenarios reduced new HIV
   infections by 25\% while covering less than 15\% of the HIV-uninfected
   population. At 15\% coverage, allocating PrEP to the current patient
   population, MSM with greater than 5 sexual partners in a year, and MSM
   with greater than 10 partners reduced new infections by at least 25\%,
   requiring 161 (95\% SL: 115, 289), 150 (95\% SL: 107, 252), and 128
   (95\% SL: 100, 184) person-years on PrEP per averted infection,
   respectively.
   Conclusions
   Engaging MSM with high numbers of sexual partners would improve the
   population-level impact and efficiency of PrEP in settings where PrEP
   coverage remains low. However, the sustained population-level PrEP
   coverage needed to reduce new infections by 25\% is substantially higher
   than current levels of PrEP uptake.},
Publisher = {PUBLIC LIBRARY SCIENCE},
Address = {1160 BATTERY STREET, STE 100, SAN FRANCISCO, CA 94111 USA},
Type = {Article},
Language = {English},
Affiliation = {Marshall, BDL (Corresponding Author), Brown Univ, Sch Publ Hlth, Dept Epidemiol, Providence, RI 02912 USA.
   Gantenberg, Jason R.; King, Maximilian; Marshall, Brandon D. L., Brown Univ, Sch Publ Hlth, Dept Epidemiol, Providence, RI 02912 USA.
   Montgomery, Madeline C.; Chant, Philip A., Brown Univ, Dept Med, Providence, RI 02912 USA.
   Galarraga, Omar, Brown Univ, Sch Publ Hlth, Dept Hlth Serv Policy \& Practice, Providence, RI USA.
   Prosperi, Mattia, Univ Florida, Coll Publ Hlth \& Hlth Profess, Dept Epidemiol, Gainesville, FL USA.
   Prosperi, Mattia, Univ Florida, Coll Med, Gainesville, FL USA.},
DOI = {10.1371/journal.pone.0199915},
Article-Number = {e0199915},
ISSN = {1932-6203},
Keywords-Plus = {UNITED-STATES; CAUSAL INFERENCE; RISK; TRANSMISSION; COHORT;
   EPIDEMIOLOGY; POPULATION; PREVALENCE; PREVENTION; BEHAVIORS},
Research-Areas = {Science \& Technology - Other Topics},
Web-of-Science-Categories  = {Multidisciplinary Sciences},
Author-Email = {brandon\_marshall@brown.edu},
Affiliations = {Brown University; Brown University; Brown University; State University
   System of Florida; University of Florida; State University System of
   Florida; University of Florida},
ResearcherID-Numbers = {Galarraga, Omar/N-1622-2019
   Marshall, Brandon DL/B-4895-2010
   },
ORCID-Numbers = {Galarraga, Omar/0000-0002-9985-9266
   Marshall, Brandon DL/0000-0002-0134-7052
   Montgomery, Madeline/0000-0002-4528-1964
   Gantenberg, Jason/0000-0002-8144-4273},
Funding-Acknowledgement = {National Institute of Mental Health {[}R21MH109360]; National Institute
   on Drug Abuse {[}DP2DA040236]; Providence/Boston Center for AIDS
   Research - National Institute of Allergy and Infectious Diseases
   {[}P30AI042853]; Brown University},
Funding-Text = {This work was supported by the National Institute of Mental Health
   (R21MH109360, co-PIs: Brandon D.L. Marshall, Philip A. Chan). Brandon D.
   L. Marshall is further supported by the National Institute on Drug Abuse
   (DP2DA040236). Additional support was provided by the Providence/Boston
   Center for AIDS Research, funded by the National Institute of Allergy
   and Infectious Diseases (P30AI042853). The funders had no role in study
   design, data collection and analysis, decision to publish, or
   preparation of the manuscript.; This work was supported by Brown
   University through the use of the facilities of its Center for
   Computation and Visualization.},
Cited-References = {Anderson PL, 2012, SCI TRANSL MED, V4, DOI 10.1126/scitranslmed.3004006.
   Anema A, 2013, CURR HIV-AIDS REP, V10, P398, DOI 10.1007/s11904-013-0187-3.
   {[}Anonymous], 2016, 2015 RHOD ISL HIV AI.
   {[}Anonymous], 2014, PREEXP PROPH PREV HI, P499.
   {[}Anonymous], 2015, NAT HIV AIDS STRAT U.
   {[}Anonymous], RHOD ISL INT PREV CA.
   {[}Anonymous], 2015, 2014 RHOD ISL HIV AI.
   Carnegie NB, 2015, JAIDS-J ACQ IMM DEF, V69, P119, DOI 10.1097/QAI.0000000000000555.
   Centers for Disease Control and Prevention, 2020, HIV SURV REP, V31.
   Centers for Disease Control and Prevention-National Center for Health Statistics, 2016, UND CAUS DEATH 1999.
   Chan PA, 2016, SEX TRANSM DIS, V43, P717, DOI 10.1097/OLQ.0000000000000514.
   Chan PA, 2016, J INT AIDS SOC, V19, DOI 10.7448/IAS.19.1.20903.
   Chan PA, 2015, AIDS PATIENT CARE ST, V29, P597, DOI 10.1089/apc.2015.0113.
   Colfax GN, 2002, AIDS, V16, P1529, DOI 10.1097/00002030-200207260-00010.
   del Pino HE, 2018, AIDS BEHAV, V22, P649, DOI 10.1007/s10461-017-1694-9.
   Eyawo O, 2017, BMC INFECT DIS, V17, DOI 10.1186/s12879-017-2254-7.
   Goodreau SM, 2012, PLOS ONE, V7, DOI 10.1371/journal.pone.0050522.
   Gorbach Pamina M, 2011, J Acquir Immune Defic Syndr, V56, P176, DOI 10.1097/QAI.0b013e3181ff9750.
   Gorbach PM, 2006, JAIDS-J ACQ IMM DEF, V42, P80, DOI 10.1097/01.qai.0000196665.78497.f1.
   Grant RM, 2014, LANCET INFECT DIS, V14, P820, DOI 10.1016/S1473-3099(14)70847-3.
   Grant RM, 2010, NEW ENGL J MED, V363, P2587, DOI 10.1056/NEJMoa1011205.
   Grey Jeremy A, 2016, JMIR Public Health Surveill, V2, pe14, DOI 10.2196/publichealth.5365.
   Hall H Irene, 2017, JMIR Public Health Surveill, V3, pe8, DOI 10.2196/publichealth.7051.
   Hall HI, 2015, MMWR-MORBID MORTAL W, V64, P657.
   Hall HI, 2013, JAMA INTERN MED, V173, P1337, DOI 10.1001/jamainternmed.2013.6841.
   Hernan MA, 2015, AM J EPIDEMIOL, V181, P103, DOI 10.1093/aje/kwu272.
   Tieu HV, 2013, JAIDS-J ACQ IMM DEF, V64, P121, DOI 10.1097/QAI.0b013e318299cede.
   Jenness SM, 2016, J INFECT DIS, V214, P1800, DOI 10.1093/infdis/jiw223.
   Jensen-Fangel S, 2004, AIDS, V18, P89, DOI 10.1097/00002030-200401020-00011.
   Kasaie P, 2017, JAIDS-J ACQ IMM DEF, V75, P175, DOI 10.1097/QAI.0000000000001354.
   Keyes KM, 2017, AM J EPIDEMIOL, V186, P146, DOI 10.1093/aje/kwx090.
   Krivitsky PN, 2011, STAT METHODOL, V8, P319, DOI 10.1016/j.stamet.2011.01.005.
   Lieb S, 2011, PUBLIC HEALTH REP, V126, P60, DOI 10.1177/003335491112600110.
   Marks G, 2005, JAIDS-J ACQ IMM DEF, V39, P446, DOI 10.1097/01.qai.0000151079.33935.79.
   Marshall BDL, 2015, AM J EPIDEMIOL, V181, P92, DOI 10.1093/aje/kwu274.
   Mayer KH, 2018, JAIDS-J ACQ IMM DEF, V77, P119, DOI 10.1097/QAI.0000000000001579.
   McCormack S, 2016, LANCET, V387, P53, DOI 10.1016/S0140-6736(15)00056-2.
   Montgomery MC, 2016, PLOS ONE, V11, DOI 10.1371/journal.pone.0157742.
   Murray EJ, 2017, AM J EPIDEMIOL, V186, P131, DOI 10.1093/aje/kwx091.
   Oldenburg CE, 2018, AIDS BEHAV, V22, P1075, DOI 10.1007/s10461-017-1701-1.
   Oster AM, 2008, TRENDS HIV INFECT DI.
   Parsons JT, 2017, JAIDS-J ACQ IMM DEF, V74, P285, DOI 10.1097/QAI.0000000000001251.
   Patel P, 2014, AIDS, V28, P1509, DOI 10.1097/QAD.0000000000000298.
   Rosenberger JG, 2012, J SEX MED, V9, P1037, DOI 10.1111/j.1743-6109.2012.02650.x.
   Snowden JM, 2017, SEX TRANSM INFECT, V93, P52, DOI 10.1136/sextrans-2015-052382.
   Touzard Romo Francine, 2014, R I Med J (2013), V98, P26.
   Twenge JM, 2017, ARCH SEX BEHAV, V46, P2389, DOI 10.1007/s10508-017-0953-1.
   United States Department of Health and Human Services (US DHHS) Centers for Disease Control and Prevention (CDC) National Center for Health Statistics (NCHS), BRIDG RAC POP EST US.
   Volk JE, 2015, CLIN INFECT DIS, V61, P1601, DOI 10.1093/cid/civ778.
   Wall KM, 2013, J HOMOSEXUAL, V60, P1520, DOI 10.1080/00918369.2013.819256.},
Number-of-Cited-References = {50},
Times-Cited = {12},
Usage-Count-Last-180-days = {0},
Usage-Count-Since-2013 = {2},
Journal-ISO = {PLoS One},
Doc-Delivery-Number = {GM3UN},
Web-of-Science-Index = {Science Citation Index Expanded (SCI-EXPANDED); Social Science Citation Index (SSCI)},
Unique-ID = {WOS:000438035500014},
OA = {gold, Green Submitted, Green Published},
DA = {2023-08-01},
}

@article{ WOS:000592966300001,
Author = {Singleton, Alyson L. and Marshall, Brandon D. L. and Zang, Xiao and
   Nunn, Amy S. and Goedel, William C.},
Title = {Added Benefits of Pre-Exposure Prophylaxis Use on HIV Incidence with
   Minimal Changes in Efficiency in the Context of High Treatment
   Engagement Among Men Who Have Sex with Men},
Journal = {AIDS PATIENT CARE AND STDS},
Year = {2020},
Volume = {34},
Number = {12},
Pages = {506-515},
Month = {DEC 1},
Abstract = {Although there is ongoing debate over the need for substantial increases
   in pre-exposure prophylaxis (PrEP) use when antiretroviral treatment
   confers the dual benefits of reducing HIV-related morbidity and
   mortality and the risk of HIV transmission, no studies to date have
   quantified the potential added benefits of PrEP use and changes in its
   efficiency in the context of high treatment engagement across multiple
   U.S. subpopulations. We used a previously published agent-based model to
   simulate HIV transmission in a dynamic network of Black/African American
   and White men who have sex with men (MSM) in Atlanta, Georgia
   (2015-2024) to understand how reductions in HIV incidence attributable
   to varying levels of PrEP use change when United Nations Joint Programme
   on HIV/AIDS (UNAIDS) ``90-90-90{''} goals for HIV treatment are achieved
   and maintained. Even at achievement of ``90-90-90{''} goals, 75\% PrEP
   coverage further reduced incidence by 67.9\% and 74.2\% to 1.53
   {[}simulation interval (SI): 1.39-1.70] and 0.355 (SI: 0.316-0.391) per
   100 person-years for Black/African American and White MSM, respectively,
   compared with the same scenario with no PrEP use. Increasing PrEP
   coverage from 15\% to 75\% under ``90-90-90{''} goals only increased the
   number of person-years of PrEP use per infection averted by 8.1\% and
   10.5\% to 26.7 (SI: 25.6-28.0) and 73.3 (SI: 70.6-75.7) among
   Black/African American MSM and White MSM, respectively. Even with high
   treatment engagement, substantial expansion of PrEP use contributes to
   meaningful decreases in HIV incidence among MSM with minimal changes in
   efficiency.},
Publisher = {MARY ANN LIEBERT, INC},
Address = {140 HUGUENOT STREET, 3RD FL, NEW ROCHELLE, NY 10801 USA},
Type = {Article},
Language = {English},
Affiliation = {Goedel, WC (Corresponding Author), Brown Univ, Sch Publ Hlth, Dept Epidemiol, 121 South Main St,Box G-S121-3, Providence, RI 02912 USA.
   Singleton, Alyson L., Brown Univ, Sch Publ Hlth, Dept Biostat, Providence, RI 02912 USA.
   Marshall, Brandon D. L.; Zang, Xiao; Goedel, William C., Brown Univ, Sch Publ Hlth, Dept Epidemiol, 121 South Main St,Box G-S121-3, Providence, RI 02912 USA.
   Nunn, Amy S., Brown Univ, Sch Publ Hlth, Dept Behav \& Social Sci, Providence, RI 02912 USA.},
DOI = {10.1089/apc.2020.0151},
EarlyAccessDate = {NOV 2020},
ISSN = {1087-2914},
EISSN = {1557-7449},
Keywords = {agent-based modeling; health disparities; combination HIV prevention},
Keywords-Plus = {WHITE MEN; BLACK-MEN; ANTIRETROVIRAL THERAPY; RACIAL DISPARITIES; CONDOM
   USE; RISK; PREVENTION; INFECTION; ATLANTA; YOUNG},
Research-Areas = {Public, Environmental \& Occupational Health; Infectious Diseases},
Web-of-Science-Categories  = {Public, Environmental \& Occupational Health; Infectious Diseases},
Author-Email = {william\_goedel@brown.edu},
Affiliations = {Brown University; Brown University; Brown University},
ResearcherID-Numbers = {Marshall, Brandon DL/B-4895-2010
   },
ORCID-Numbers = {Marshall, Brandon DL/0000-0002-0134-7052
   Singleton, Alyson/0000-0002-3725-4798},
Funding-Acknowledgement = {National Institute on Drug Abuse {[}DP2DA040236]; National Institute of
   Mental Health {[}F31MH121112, R25MH083620]},
Funding-Text = {This work was supported by the National Institute on Drug Abuse
   (B.D.L.M, DP2DA040236) and the National Institute of Mental Health
   (W.C.G., F31MH121112 and R25MH083620).},
Cited-References = {{[}Anonymous], 2020, HIV US DEP AR STAT O.
   {[}Anonymous], NAT HIV AIDS STRAT U.
   Aru J, 2018, DISCRETE ANAL, DOI 10.19086/da.3108.
   Beer L, 2016, JAIDS-J ACQ IMM DEF, V73, P446, DOI 10.1097/QAI.0000000000001125.
   Bekker LG, 2012, CSH PERSPECT MED, V2, DOI 10.1101/cshperspect.a007435.
   Cahill S, 2017, AIDS CARE, V29, P1351, DOI 10.1080/09540121.2017.1300633.
   Coates TJ, 2008, LANCET, V372, P669, DOI 10.1016/S0140-6736(08)60886-7.
   Cohen J, 2005, SCIENCE, V309, P1002, DOI 10.1126/science.309.5737.1002.
   Cohen MS, 2011, NEW ENGL J MED, V365, P493, DOI {[}10.1056/NEJMoa1105243, 10.1056/NEJMoa1600693].
   Fauci AS, 2019, JAMA-J AM MED ASSOC, V321, P844, DOI 10.1001/jama.2019.1343.
   Galvani AP, 2018, LANCET HIV, V5, pE667, DOI 10.1016/S2352-3018(18)30178-4.
   Goedel WC, 2020, AIDS, V34, P1509, DOI 10.1097/QAD.0000000000002577.
   Goedel WC, 2018, JAIDS-J ACQ IMM DEF, V79, P323, DOI 10.1097/QAI.0000000000001817.
   Grey Jeremy A, 2016, JMIR Public Health Surveill, V2, pe14, DOI 10.2196/publichealth.5365.
   Hamilton DT, 2018, AM J PUBLIC HEALTH, V108, pS284, DOI {[}10.2105/ajph.2018.304471, 10.2105/AJPH.2018.304471].
   Hernandez-Romieu AC, 2015, SEX TRANSM DIS, V42, P505, DOI 10.1097/OLQ.0000000000000332.
   Hess KL, 2017, ANN EPIDEMIOL, V27, P238, DOI 10.1016/j.annepidem.2017.02.003.
   Hess KM, 2019, AIDS PATIENT CARE ST, V33, P449, DOI 10.1089/apc.2019.0150.
   Hoots BE, 2016, CLIN INFECT DIS, V63, P672, DOI 10.1093/cid/ciw367.
   Kapadia F, 2020, AM J PUBLIC HEALTH, V110, P15, DOI 10.2105/AJPH.2019.305462.
   Kelley CF, 2012, PLOS ONE, V7, DOI 10.1371/journal.pone.0053284.
   Khanna AS, 2019, AIDS, V33, P1911, DOI 10.1097/QAD.0000000000002290.
   LeVasseur MT, 2018, JAIDS-J ACQ IMM DEF, V77, P31, DOI 10.1097/QAI.0000000000001555.
   Liu AY, 2016, JAMA INTERN MED, V176, P75, DOI 10.1001/jamainternmed.2015.4683.
   Lockard A, 2019, AIDS PATIENT CARE ST, V33, P112, DOI 10.1089/apc.2018.0135.
   Marshall BDL, 2015, AM J EPIDEMIOL, V181, P92, DOI 10.1093/aje/kwu274.
   Millett GA, 2007, AIDS, V21, P2083, DOI 10.1097/QAD.0b013e3282e9a64b.
   Murray EJ, 2017, AM J EPIDEMIOL, V186, P131, DOI 10.1093/aje/kwx091.
   Nosyk B, 2019, CLIN INFECT DIS, V69, P2195, DOI 10.1093/cid/ciz1015.
   Nosyk B, 2019, J INT ASSOC PRO AIDS, V18, DOI 10.1177/2325958218821962.
   Oguntibeju OO, 2012, HIV AIDS-RES PALLIAT, V4, P117, DOI 10.2147/HIV.S32321.
   Patel P, 2014, AIDS, V28, P1509, DOI 10.1097/QAD.0000000000000298.
   Rolle CP, 2019, AIDS BEHAV, V23, P296, DOI 10.1007/s10461-019-02654-x.
   Rolle CP, 2017, JAIDS-J ACQ IMM DEF, V76, P250, DOI 10.1097/QAI.0000000000001497.
   Rosenberg ES, 2014, LANCET HIV, V1, pE112, DOI 10.1016/S2352-3018(14)00011-3.
   Rosenberger JG, 2012, J SEX MED, V9, P1037, DOI 10.1111/j.1743-6109.2012.02650.x.
   Shen MW, 2018, BMC MED, V16, DOI 10.1186/s12916-018-1047-1.
   Siegler AJ, 2018, ANN EPIDEMIOL, V28, P841, DOI 10.1016/j.annepidem.2018.06.005.
   Singh S, 2017, MMWR-MORBID MORTAL W, V66, P969, DOI 10.15585/mmwr.mm6637a2.
   Sullivan P, 2017, AIDSVU INTERACTIVE O.
   Sullivan PS, 2015, ANN EPIDEMIOL, V25, P445, DOI 10.1016/j.annepidem.2015.03.006.
   Sullivan PS, 2014, PLOS ONE, V9, DOI 10.1371/journal.pone.0090514.
   Tan JY, 2018, AIDS PATIENT CARE ST, V32, P459, DOI 10.1089/apc.2018.0131.
   Volk JE, 2015, CLIN INFECT DIS, V61, P1601, DOI 10.1093/cid/civ778.
   White D, 2017, ARCH SEX BEHAV, V46, P961, DOI 10.1007/s10508-016-0743-1.},
Number-of-Cited-References = {45},
Times-Cited = {4},
Usage-Count-Last-180-days = {0},
Usage-Count-Since-2013 = {2},
Journal-ISO = {Aids Patient Care STDS},
Doc-Delivery-Number = {PC0XM},
Web-of-Science-Index = {Science Citation Index Expanded (SCI-EXPANDED); Social Science Citation Index (SSCI)},
Unique-ID = {WOS:000592966300001},
OA = {Green Published},
DA = {2023-08-01},
}

@article{ WOS:000561277800009,
Author = {Goedel, William C. and Bessey, S. and Lurie, Mark N. and Biello, Katie
   B. and Sullivan, Patrick S. and Nunn, Amy S. and Marshall, Brandon D. L.},
Title = {Projecting the impact of equity-based preexposure prophylaxis
   implementation on racial disparities in HIV incidence among MSM},
Journal = {AIDS},
Year = {2020},
Volume = {34},
Number = {10},
Pages = {1509-1517},
Month = {AUG 1},
Abstract = {Background: It is unknown what levels of preexposure prophylaxis (PrEP)
   use are needed to reduce racial disparities in HIV incidence among men
   who have sex with men (MSM). Using an agent-based model, we quantified
   the impact of achieving PrEP coverage targets grounded in equity on
   racial disparities in HIV incidence among MSM in an urban setting in the
   Southeastern United States. Methods: An agent-based model was adapted to
   simulate HIV transmission in a network of Black/African American and
   White MSM aged 18-39 years in the Atlanta-Sandy Springs-Roswell
   metropolitan area over 10 years (2015-2024). Scenarios simulated
   coverage levels consistent with targets based on the ratio of the number
   of individuals using PrEP to the number of individuals newly diagnosed
   in a calendar year (i.e., the `PrEP-to-need ratio'), ranging from 1 to
   10. Incidence rate ratios and differences were calculated as measures of
   disparities. Results: Without PrEP, the model predicted a rate ratio of
   3.82 and a rate difference of 4.50 comparing HIV incidence in
   Black/African American and White MSM, respectively. Decreases in the
   rate ratio of at least 50\% and in the rate difference of at least 75\%
   were observed in all scenarios in which the PrEP-to-need ratio among
   Black/African American MSM was 10, regardless of the value among White
   MSM. Conclusion: Significant increases in PrEP use are needed among
   Black/African American MSM to reduce racial disparities in HIV
   incidence. PrEP expansion must be coupled with structural interventions
   to address vulnerability to HIV infection among Black/African American
   MSM.},
Publisher = {LIPPINCOTT WILLIAMS \& WILKINS},
Address = {TWO COMMERCE SQ, 2001 MARKET ST, PHILADELPHIA, PA 19103 USA},
Type = {Article},
Language = {English},
Affiliation = {Marshall, BDL (Corresponding Author), Brown Univ, Sch Publ Hlth, Dept Epidemiol, 121 South Main St,Box G-S121-2, Providence, RI 02912 USA.
   Goedel, William C.; Bessey, S.; Lurie, Mark N.; Marshall, Brandon D. L., Brown Univ, Sch Publ Hlth, Dept Epidemiol, 121 South Main St,Box G-S121-2, Providence, RI 02912 USA.
   Biello, Katie B.; Nunn, Amy S., Brown Univ, Sch Publ Hlth, Dept Behav \& Social Sci, Providence, RI 02912 USA.
   Biello, Katie B., Fenway Hlth, Fenway Inst, Boston, MA USA.
   Sullivan, Patrick S., Emory Univ, Rollins Sch Publ Hlth, Dept Epidemiol, Atlanta, GA 30322 USA.},
DOI = {10.1097/QAD.0000000000002577},
ISSN = {0269-9370},
EISSN = {1473-5571},
Keywords = {agent-based modeling; health disparities; HIV; men who have sex with
   men; preexposure prophylaxis},
Keywords-Plus = {WHITE MEN; SEX; BLACK; ATLANTA; RISK; USA; PREVALENCE; INFECTION;
   RETENTION; CARE},
Research-Areas = {Immunology; Infectious Diseases; Virology},
Web-of-Science-Categories  = {Immunology; Infectious Diseases; Virology},
Author-Email = {brandon\_marshall@brown.edu},
Affiliations = {Brown University; Brown University; Fenway Health; Emory University;
   Rollins School Public Health},
ResearcherID-Numbers = {Marshall, Brandon DL/B-4895-2010
   Sullivan, Patrick Sean/AAX-4604-2021},
ORCID-Numbers = {Marshall, Brandon DL/0000-0002-0134-7052
   Sullivan, Patrick Sean/0000-0002-7728-0587},
Funding-Acknowledgement = {National Institute on Drug Abuse {[}DP2DA040236]; National Institute of
   Mental Health {[}F31MH121112, R25MH083620]},
Funding-Text = {The authors would like to acknowledge the Brown University Center for
   Computing and Visualization for providing access to the high-performance
   computing services utilized in this research. The authors would also
   like to thank Maximilian R.F. King, ScM, and Jesse L. Yedinak, MPA for
   their research and administrative assistance. This research was
   supported with funding from the National Institute on Drug Abuse
   (DP2DA040236) and the National Institute of Mental Health (F31MH121112
   and R25MH083620).},
Cited-References = {Anderson PL, 2012, SCI TRANSL MED, V4, DOI 10.1126/scitranslmed.3004006.
   {[}Anonymous], 2015, POPULATION PYRAMIDS.
   {[}Anonymous], 2018, DECIBEL.
   Chan PA, 2019, AIDS PATIENT CARE ST, V33, P434, DOI 10.1089/apc.2019.0064.
   Doblecki-Lewis S, 2019, J INT ASS PROVID AID, V18.
   Ezennia O, 2019, AIDS BEHAV, V23, P2654, DOI 10.1007/s10461-019-02641-2.
   Finlayson T, 2019, MMWR-MORBID MORTAL W, V68, P597, DOI 10.15585/mmwr.mm6827a1.
   Goedel WC, 2018, JAIDS-J ACQ IMM DEF, V79, P323, DOI 10.1097/QAI.0000000000001817.
   Goodreau SM, 2017, LANCET HIV, V4, pE311, DOI 10.1016/S2352-3018(17)30067-X.
   Grey Jeremy A, 2016, JMIR Public Health Surveill, V2, pe14, DOI 10.2196/publichealth.5365.
   Harper S, 2010, MILBANK Q, V88, P4, DOI 10.1111/j.1468-0009.2010.00587.x.
   Hernandez-Romieu AC, 2015, SEX TRANSM DIS, V42, P505, DOI 10.1097/OLQ.0000000000000332.
   Hess KL, 2017, ANN EPIDEMIOL, V27, P238, DOI 10.1016/j.annepidem.2017.02.003.
   Jenness SM, 2019, AM J EPIDEMIOL, V188, P743, DOI 10.1093/aje/kwy230.
   Jenness SM, 2016, J INFECT DIS, V214, P1800, DOI 10.1093/infdis/jiw223.
   Johnson WD, 2018, AIDS, V32, P1499, DOI {[}10.1097/QAD.0000000000001832, 10.1097/qad.0000000000001832].
   Jones J, 2019, SEX TRANSM DIS, V46, P357, DOI 10.1097/OLQ.0000000000000980.
   Jumpstarter, 2017, PRAVILA REGULIROVANI.
   Kelley CF, 2012, PLOS ONE, V7, DOI 10.1371/journal.pone.0053284.
   Khanna AS, 2019, AIDS, V33, P1911, DOI 10.1097/QAD.0000000000002290.
   Marshall BDL, 2014, HEALTH AFFAIR, V33, P401, DOI 10.1377/hlthaff.2013.0824.
   McCree DH, 2019, JAIDS-J ACQ IMM DEF, V81, P57, DOI 10.1097/QAI.0000000000001977.
   MCKAY MD, 1979, TECHNOMETRICS, V21, P239, DOI 10.2307/1268522.
   Millett GA, 2012, LANCET, V380, P341, DOI 10.1016/S0140-6736(12)60899-X.
   Murray EJ, 2017, AM J EPIDEMIOL, V186, P131, DOI 10.1093/aje/kwx091.
   Owens DK, 2019, JAMA-J AM MED ASSOC, V321, P2203, DOI 10.1001/jama.2019.6390.
   Patel P, 2014, AIDS, V28, P1509, DOI 10.1097/QAD.0000000000000298.
   Rolle C-PM, 2018, C RETR OPP INF BOST.
   Rosenberg ES, 2018, ANN EPIDEMIOL, V28, P830, DOI 10.1016/j.annepidem.2018.08.005.
   Rosenberg ES, 2018, ANN EPIDEMIOL, V28, P865, DOI 10.1016/j.annepidem.2018.04.008.
   Rosenberg ES, 2014, LANCET HIV, V1, pE112, DOI 10.1016/S2352-3018(14)00011-3.
   Serota DP, 2020, CLIN INFECT DIS, V71, P574, DOI 10.1093/cid/ciz894.
   Siegler AJ, 2018, ANN EPIDEMIOL, V28, P841, DOI 10.1016/j.annepidem.2018.06.005.
   Singh S, 2018, ANN INTERN MED, V168, P685, DOI 10.7326/M17-2082.
   Spinelli MA, 2019, JAIDS-J ACQ IMM DEF, V81, P158, DOI 10.1097/QAI.0000000000002005.
   Sullivan PS, 2015, ANN EPIDEMIOL, V25, P445, DOI 10.1016/j.annepidem.2015.03.006.
   Sullivan PS, 2014, PLOS ONE, V9, DOI 10.1371/journal.pone.0090514.
   Tracy M, 2018, ANNU REV PUBL HEALTH, V39, P77, DOI 10.1146/annurev-publhealth-040617-014317.
   UNAIDS, 2017, 90 90 90 AMB TREATM.
   United States Public Health Service, 2018, PREEXP PROPH PREV HI.
   White D, 2017, ARCH SEX BEHAV, V46, P961, DOI 10.1007/s10508-016-0743-1.},
Number-of-Cited-References = {41},
Times-Cited = {14},
Usage-Count-Last-180-days = {0},
Usage-Count-Since-2013 = {6},
Journal-ISO = {Aids},
Doc-Delivery-Number = {NC5TE},
Web-of-Science-Index = {Science Citation Index Expanded (SCI-EXPANDED); Social Science Citation Index (SSCI)},
Unique-ID = {WOS:000561277800009},
OA = {Green Accepted, hybrid},
DA = {2023-08-01},
}

@article{ WOS:000971870200003,
Author = {Andrianakis, I. and Vernon, I. and McCreesh, N. and McKinley, T. J. and
   Oakley, J. E. and Nsubuga, R. N. and Goldstein, M. and White, R. G.},
Title = {History Matching of A Complex Epidemiological Model of Human
   Immunodeficiency Virus Transmission By Using Variance Emulation},
Journal = {JOURNAL OF THE ROYAL STATISTICAL SOCIETY SERIES C-APPLIED STATISTICS},
Year = {2017},
Volume = {66},
Number = {4},
Pages = {717-740},
Month = {AUG 1},
Abstract = {Complex stochastic models are commonplace in epidemiology, but their
   utility depends on their calibration to empirical data. History matching
   is a (pre)calibration method that has been applied successfully to
   complex deterministic models. In this work, we adapt history matching to
   stochastic models, by emulating the variance in the model outputs, and
   therefore accounting for its dependence on the model's input values. The
   method proposed is applied to a real complex epidemiological model of
   human immunodeficiency virus in Uganda with 22 inputs and 18 outputs,
   and is found to increase the efficiency of history matching, requiring
   70\% of the time and 43\% fewer simulator evaluations compared with a
   previous variant of the method. The insight gained into the structure of
   the human immunodeficiency virus model, and the constraints placed on
   it, are then discussed.},
Publisher = {OXFORD UNIV PRESS},
Address = {GREAT CLARENDON ST, OXFORD OX2 6DP, ENGLAND},
Type = {Article},
Language = {English},
Affiliation = {Andrianakis, I (Corresponding Author), London Sch Hyg \& Trop Med, Infect Dis Epidemiol Unit, Keppel St, London WC1E 7HT, England.
   Andrianakis, I.; McCreesh, N., London Sch Hyg \& Trop Med, London, England.
   Vernon, I.; Goldstein, M.; White, R. G., Univ Durham, Durham, England.
   McKinley, T. J., Univ Exeter, Exeter, England.
   Oakley, J. E., Univ Sheffield, Sheffield, England.
   Nsubuga, R. N., Med Res Council Uganda, Kampala, Uganda.
   Andrianakis, I., London Sch Hyg \& Trop Med, Infect Dis Epidemiol Unit, Keppel St, London WC1E 7HT, England.},
DOI = {10.1111/rssc.12198},
ISSN = {0035-9254},
EISSN = {1467-9876},
Keywords = {Calibration; Gaussian processes; Individual-based models; Inverse
   problems; Stochastic simulators},
Keywords-Plus = {HIV-1-ASSOCIATED MORTALITY; GALAXY FORMATION; HIV; INFERENCE;
   CALIBRATION; PREVENTION},
Research-Areas = {Mathematics},
Web-of-Science-Categories  = {Statistics \& Probability},
Author-Email = {andrianakis@yahoo.com},
Affiliations = {University of London; London School of Hygiene \& Tropical Medicine; N8
   Research Partnership; Durham University; University of Exeter; N8
   Research Partnership; White Rose University Consortium; University of
   Sheffield; University of London; London School of Hygiene \& Tropical
   Medicine},
Funding-Acknowledgement = {UK Medical Research Council; UK Medical Research Council and the UK
   Department for International Development under the Medical Research
   Council-Department for International Development Concordat - European
   Union; European Union {[}OPP1084276]; Bill and Melinda Gates Foundation
   {[}4214-LSHTM-Sept15]; UNITAID {[}8477-0-600, MR/J005088/1]},
Funding-Text = {The authors thank the Joint Editor and two reviewers for their helpful
   comments, which helped to improve the presentation of this work.This
   work was funded by the UK Medical Research Council and the UK Department
   for International Development under the Medical Research
   Council-Department for International Development Concordat agreement
   that is also part of the EDCTP2 programme supported by the European
   Union (MR/J005088/1). RGW is additionally funded by the Bill and Melinda
   Gates Foundation (TB Modelling and Analysis Consortium: OPP1084276) and
   UNITAID (4214-LSHTM-Sept15; PO \#8477-0-600).},
Cited-References = {Andrianakis I, 2015, PLOS COMPUT BIOL, V11, DOI 10.1371/journal.pcbi.1003968.
   Andrieu C, 2010, J R STAT SOC B, V72, P269, DOI 10.1111/j.1467-9868.2009.00736.x.
   Ankenman B, 2010, OPER RES, V58, P371, DOI 10.1287/opre.1090.0754.
   {[}Anonymous], 1997, LECT NOTES STAT.
   {[}Anonymous], 1989, STAT SCI, DOI DOI 10.1214/SS/1177012413.
   Bastos LS, 2009, TECHNOMETRICS, V51, P425, DOI 10.1198/TECH.2009.08019.
   Bellan SE, 2013, LANCET, V381, P1561, DOI 10.1016/S0140-6736(12)61960-6.
   Boukouvalas A, 2014, COMPUT STAT DATA AN, V71, P1088, DOI 10.1016/j.csda.2013.09.024.
   Brynjarsdottir J, 2014, INVERSE PROBL, V30, DOI 10.1088/0266-5611/30/11/114007.
   Conti S, 2010, J STAT PLAN INFER, V140, P640, DOI 10.1016/j.jspi.2009.08.006.
   Fricker TE, 2013, TECHNOMETRICS, V55, P47, DOI 10.1080/00401706.2012.715835.
   Gibson GJ, 1998, IMA J MATH APPL MED, V15, P19.
   Goldstein M., 2013, ENV MODELLING FINDIN, V2nd.
   Goldstein M, 2009, J STAT PLAN INFER, V139, P1221, DOI 10.1016/j.jspi.2008.07.019.
   Granich RM, 2009, LANCET, V373, P48, DOI 10.1016/S0140-6736(08)61697-9.
   Grimm V, 2006, ECOL MODEL, V198, P115, DOI 10.1016/j.ecolmodel.2006.04.023.
   Henderson DA, 2009, J AM STAT ASSOC, V104, P76, DOI 10.1198/jasa.2009.0005.
   Kennedy MC, 2001, J R STAT SOC B, V63, P425, DOI 10.1111/1467-9868.00294.
   Loeppky JL, 2009, TECHNOMETRICS, V51, P366, DOI 10.1198/TECH.2009.08040.
   May RM, 2004, SCIENCE, V303, P790, DOI 10.1126/science.1094442.
   McCreesh N, 2012, SEX TRANSM DIS, V39, P407, DOI 10.1097/OLQ.0b013e318254c84a.
   McKinley T, 2009, INT J BIOSTAT, V5, DOI 10.2202/1557-4679.1171.
   MULDER DW, 1994, LANCET, V343, P1021, DOI 10.1016/S0140-6736(94)90133-3.
   MULDER DW, 1994, AIDS, V8, P87, DOI 10.1097/00002030-199401000-00013.
   O'Neill PD, 1999, J ROY STAT SOC A STA, V162, P121, DOI 10.1111/1467-985X.00125.
   Picheny V, 2013, TECHNOMETRICS, V55, P2, DOI 10.1080/00401706.2012.707580.
   Powers KA, 2011, LANCET, V378, P256, DOI 10.1016/S0140-6736(11)60842-8.
   PUKELSHEIM F, 1994, AM STAT, V48, P88, DOI 10.2307/2684253.
   Punyacharoensin N, 2016, LANCET HIV, V3, pE94, DOI 10.1016/S2352-3018(15)00056-9.
   Rasmussen CE, 2005, ADAPT COMPUT MACH LE, P1.
   Rougier J, 2008, J COMPUT GRAPH STAT, V17, P827, DOI 10.1198/106186008X384032.
   SEELEY J, 1991, AIDS Care, V3, P207, DOI 10.1080/09540129108253064.
   Smith James A., 1997, CASE STUDIES BAYESIA, P37.
   Toni T, 2009, J R SOC INTERFACE, V6, P187, DOI 10.1098/rsif.2008.0172.
   Vernon I. R., 2010, BAYES LINEAR APPROAC.
   Vernon I, 2014, STAT SCI, V29, P81, DOI 10.1214/12-STS412.
   Vernon I, 2010, BAYESIAN ANAL, V5, P697, DOI 10.1214/10-BA524REJ.
   Vernon I, 2010, BAYESIAN ANAL, V5, P619, DOI 10.1214/10-BA524.
   Williamson D, 2013, CLIM DYNAM, V41, P1703, DOI 10.1007/s00382-013-1896-4.},
Number-of-Cited-References = {39},
Times-Cited = {2},
Usage-Count-Last-180-days = {0},
Usage-Count-Since-2013 = {0},
Journal-ISO = {J. R. Stat. Soc. Ser. C-Appl. Stat.},
Doc-Delivery-Number = {VM2AF},
Web-of-Science-Index = {Science Citation Index Expanded (SCI-EXPANDED)},
Unique-ID = {WOS:000971870200003},
OA = {hybrid, Green Accepted, Green Published},
DA = {2023-08-01},
}

@article{ WOS:000206800200007,
Author = {Alam, Shah Jamal and Meyer, Ruth and Ziervogel, Gina and Moss, Scott},
Title = {The Impact of HIV/AIDS in the Context of Socioeconomic Stressors: an
   Evidence-Driven Approach},
Journal = {JASSS-THE JOURNAL OF ARTIFICIAL SOCIETIES AND SOCIAL SIMULATION},
Year = {2007},
Volume = {10},
Number = {4},
Month = {OCT},
Abstract = {In this paper, we present an agent-based simulation model of the social
   impacts of HIV/AIDS in villages in the Sekhukhune district of the
   Limpopo province in South Africa. AIDS is a major concern in South
   Africa, not just in terms of disease spread but also in term of its
   impact on society and economic development. The impact of the disease
   cannot however be considered in isolation from other stresses, such as
   food insecurity, high climate variability, market fluctuations and
   variations in support from government and non-government sources. The
   model described in this paper focuses on decisions made at the
   individual and household level, based upon evidence from detailed case
   studies, and the different types of networks between these players that
   influence their decision making. Key to the model is that these networks
   are dynamic and co-evolving, something that has rarely been considered
   in social network analysis. The results presented here demonstrate how
   this type of simulation can aid better understanding of this complex
   interplay of issues. In turn, we hope that this will prove to be a
   powerful tool for policy development.},
Publisher = {J A S S S},
Address = {UNIV SURREY, DEPT SOCIOLOGY, GUILDFORD GU2 7XH, SURREY, ENGLAND},
Type = {Article},
Language = {English},
Article-Number = {7},
ISSN = {1460-7425},
Keywords = {Agent-Based Social Simulation; Evidence-Driven Modeling; Socioeconomic
   Stressors; HIV/AIDS Impact},
Research-Areas = {Social Sciences - Other Topics},
Web-of-Science-Categories  = {Social Sciences, Interdisciplinary},
ResearcherID-Numbers = {Ziervogel, Gina/AAG-2945-2019
   },
ORCID-Numbers = {Ziervogel, Gina/0000-0003-4219-6809
   Meyer, Ruth/0000-0002-3936-2565
   Alam, Shah Jamal/0000-0003-3671-0330},
Cited-References = {ALAM SJ, 2006, P SOC NETW AN 2 FOR.
   ALAM SJ, 2006, P 1 WORLD C SOC SIM, V2, P281.
   {[}Anonymous], 2004, POLITICAL EC AIDS AF.
   {[}Anonymous], WHAT HAS BEEN HAPPEN.
   {[}Anonymous], 2006, REP GLOB AIDS EP.
   {[}Anonymous], 2005, RADAR COMMUNITY SAFE.
   {[}Anonymous], 2005, SIMULATION SOCIAL SC.
   Axtell R. L., 2002, Proceedings of the First International Joint Conference on Autonomous Agents and Multiagent Systems, P1082.
   BARRETEAU O, 1999, INGENIERIE SYSTEMES.
   BARTHELEMY O, 2006, THESIS MANCHESTER ME.
   Bharwani S, 2005, PHILOS T R SOC B, V360, P2183, DOI 10.1098/rstb.2005.1742.
   BRUNNER D, 2002, LABOUR MIGRATION HIV.
   Carley KM, 2003, DYNAMIC SOCIAL NETWORK MODELING AND ANALYSIS, P133.
   CLARK SJ, 2006, SCANDANAVIAN J PUBLI, V35, P35.
   Downing TE, 2001, LECT NOTES ARTIF INT, V1979, P198.
   Drimie S., 2002, IMPACT HIV AIDS RURA.
   DRIMIE S, 2006, FOOD SECURITY SEKHUK.
   Edmonds B, 2005, LECT NOTES COMPUT SC, V3415, P130.
   ERNST A, 2006, P 1 WORLD C SOC SIM.
   Handcock MS, 2003, 31 U WASH CTR STAT S.
   HEUVELINE P, 2004, AIDS S2, V18, P45.
   HEUVELINE P, 2003, P S AG BAS COMP MOD.
   Lund F., 2003, 38 CSDS.
   MAHLOELE MA, 2005, THESIS U PRETORIA.
   Moss S, 2005, AM J SOCIOL, V110, P1095, DOI 10.1086/427320.
   MOSS S, 2005, JASSS-J ARTIF SOC S, V8, P13.
   MOSS S, 1998, JASSS-J ARTIF SOC S, V1, P1.
   Posel D, 2001, SOC DYNAMICS, V27, P165.
   PRONYK PM, 2002, SOCIAL CAPITAL HIV A.
   QUINLAN T, 2005, P IFPRI C DURB S AFR.
   {*}RADAR, 2005, RADAR IMAGE STUD INT.
   SALOMON JA, 2000, GPE DISCUSSION PAPER, V3.
   SCHOEPF BG, 2004, HIV AIDS AFRICA EPID.
   SEAGER J, 2005, INT UN SCI STUD POP.
   STEINBERG M, 2002, HOUSEHOLDS COPE IMPA.
   TEWELDEMEDHIN E, 2004, P 4 INT C HYBR INT S, P154.
   TOIT D, 2004, VULNERABILITY FOOD I.
   Triegaardt JD, 2005, INT J SOC WELF, V14, P249, DOI 10.1111/j.1369-6866.2005.00367.x.
   {*}UNAIDS, 2005, SUBS AFR FACT SHEET.
   Verhoef G., 2001, ENTERPRISE SOC INT J, V2, P259, DOI 10.1093/es/2.2.259.
   Vermaak N. J., 2001, Community Development Journal, V36, P42, DOI 10.1093/cdj/36.1.42.
   WALKER JR, 2006, EC PERSPECTIVES FAMI.
   WATTS DJ, 2003, 6 DEGREES SCI CONNEC.
   WERTH B, 2007, ADV SOCIAL SIMULATIO.
   Xiong L., 2007, JASSS-J ARTIF SOC S, V10, P8.
   YOUNGER Y, 2005, JASSS-J ARTIF SOC S, V8, P11.
   ZIERVOGEL G, 2005, NONGOVERNMENTAL ORG.
   ZIERVOGEL G, 2005, UNRAVEL UNDERSTANDIN.
   ZIERVOGEL G, STRESSES SH IN PRESS.
   Ziervogel G, 2006, NAT RESOUR FORUM, V30, P294, DOI 10.1111/j.1477-8947.2006.00121.x.},
Number-of-Cited-References = {50},
Times-Cited = {16},
Usage-Count-Last-180-days = {0},
Usage-Count-Since-2013 = {6},
Journal-ISO = {JASSS},
Doc-Delivery-Number = {V00PP},
Web-of-Science-Index = {Social Science Citation Index (SSCI)},
Unique-ID = {WOS:000206800200007},
DA = {2023-08-01},
}

@article{ WOS:000295497100009,
Author = {Gray, Richard T. and Ghaus, Mohammad H. and Hoare, Alexander and Wilson,
   David P.},
Title = {Expected epidemiological impact of the introduction of a partially
   effective HIV vaccine among men who have sex with men in Australia},
Journal = {VACCINE},
Year = {2011},
Volume = {29},
Number = {36, SI},
Pages = {6125-6129},
Month = {AUG 18},
Abstract = {A trial of the ALVAC-AIDSVAX HIV vaccine was recently found to be
   partially effective in preventing HIV transmission among study
   participants in Thailand. The success of this trial means that
   vaccination may become a viable intervention for the prevention of HIV
   infection in the medium-term future. Assuming that the vaccine has
   similar relative protective effectiveness per exposure event for
   reducing transmission among men who have sex with men (MSM) in
   high-income settings we investigated the potential population-level
   impact of rolling out such a vaccine among MSM in New South Wales,
   Australia. Using a detailed individual-based transmission model that
   simulates a population of sexually active MSM it was found that one-off
   intervention of 60\% or 30\% coverage of a vaccine with characteristics
   like the ALVAX-AIDSVAX vaccine would likely reduce the cumulative
   incidence of HIV by 9.6\% and 5.1\%, respectively, over a 10-year
   period. Due to the waning of vaccine efficacy, a booster vaccination
   could be required to maintain this reduction in incidence over the long
   term. If the previously vaccinated population is given a booster
   vaccine, with the same protection conferred as with the initial
   vaccination, every 5 years or every 2 years then the cumulative
   incidence over 10 years for 60\% coverage could be reduced by 14.4\% and
   22.8\%, respectively. Such a weak vaccine, with boosting, may be a
   potential intervention strategy for the prevention of HIV infection in
   MSM in high-income countries if further trials show boosting to be safe,
   acceptable, and cost-effective. However, the moderately low
   population-level impact suggests that a public health strategy involving
   such a vaccine should be supplemented with other biomedical and
   educational strategies. Crown Copyright (C) 2011 Published by Elsevier
   Ltd. All rights reserved.},
Publisher = {ELSEVIER SCI LTD},
Address = {THE BOULEVARD, LANGFORD LANE, KIDLINGTON, OXFORD OX5 1GB, OXON, ENGLAND},
Type = {Article},
Language = {English},
Affiliation = {Gray, RT (Corresponding Author), CFI Bldg,Corner W \& Boundary St, Sydney, NSW 2010, Australia.
   Gray, Richard T.; Ghaus, Mohammad H.; Hoare, Alexander; Wilson, David P., Univ New S Wales, Fac Med, Natl Ctr HIV Epidemiol \& Clin Res, Sydney, NSW, Australia.},
DOI = {10.1016/j.vaccine.2011.06.061},
ISSN = {0264-410X},
EISSN = {1873-2518},
Keywords = {HIV vaccine; MSM; Australia; Individual-based; Mathematical model},
Keywords-Plus = {INFECTION; RISK; CIRCUMCISION; ACQUISITION; POPULATION; EFFICACY},
Research-Areas = {Immunology; Research \& Experimental Medicine},
Web-of-Science-Categories  = {Immunology; Medicine, Research \& Experimental},
Author-Email = {rgray@kirby.unsw.edu.au},
Affiliations = {University of New South Wales Sydney; Kirby Institute},
ResearcherID-Numbers = {Wilson, David P/G-4614-2013
   },
ORCID-Numbers = {Gray, Richard/0000-0002-2885-0483},
Funding-Acknowledgement = {Australian Government Department of Health and Ageing; Australian
   Research Council {[}FF0991990]; National Health and Medical Research
   Council {[}630495]; University of New South Wales},
Funding-Text = {We thank Iryna Zablotska and Martin Holt for providing data on the
   sexual behavior of MSM in NSW. This study was funded from the following
   sources: the Australian Government Department of Health and Ageing;
   Australian Research Council (FF0991990); the National Health and Medical
   Research Council (630495); the University of New South Wales. The views
   expressed in this publication do not necessarily represent the position
   of the Australian Government. NCHECR is affiliated with the Faculty of
   Medicine. University of New South Wales.},
Cited-References = {Amirfar S, 2006, JAIDS-J ACQ IMM DEF, V43, P219, DOI 10.1097/01.qai.0000230526.79341.83.
   Anderson J, 2009, J INFECT DIS, V200, P1803, DOI 10.1086/648472.
   Blower SM, 2001, P NATL ACAD SCI USA, V98, P3618, DOI 10.1073/pnas.061029998.
   Bogard E, 2002, J ACQ IMMUN DEF SYND, V29, P132, DOI 10.1097/00042560-200202010-00004.
   Buchbinder SP, 2008, LANCET, V372, P1881, DOI 10.1016/S0140-6736(08)61591-3.
   Cohen J, 2007, SCIENCE, V318, P1048, DOI 10.1126/science.318.5853.1048.
   Girard MP, 2006, VACCINE, V24, P4062, DOI 10.1016/j.vaccine.2006.02.031.
   Grant RM, 2010, NEW ENGL J MED, V363, P2587, DOI 10.1056/NEJMoa1011205.
   Jin FY, 2009, AIDS, V23, P243, DOI 10.1097/QAD.0b013e32831fb51a.
   Johnston MI, 2008, NEW ENGL J MED, V359, P888, DOI 10.1056/NEJMp0806162.
   Kaldor JM, 2010, AIDS, V24, P2564, DOI 10.1097/QAD.0b013e32833ead96.
   Letvin NL, 2006, NAT REV IMMUNOL, V6, P930, DOI 10.1038/nri1959.
   Londish GJ, 2010, SEX HEALTH, V7, P463, DOI 10.1071/SH09080.
   Mao LM, 2006, AIDS, V20, P1204, DOI 10.1097/01.aids.0000226964.17966.75.
   Prestage G, 2008, SEX HEALTH, V5, P97, DOI 10.1071/SH07080.
   Rerks-Ngarm S, 2009, NEW ENGL J MED, V361, P2209, DOI 10.1056/NEJMoa0908492.
   Research NCiHEaC, 2010, HIV VIR HEP SEX TRAN.
   Tashiro M, 2009, NATURE, V461, P20, DOI 10.1038/461020a.
   Templeton DJ, 2009, AIDS, V23, P2347, DOI 10.1097/QAD.0b013e32833202b8.
   UNAIDS, 2010, UNAIDS REP GLOB AIDS.
   Wilson DP, 2010, SEX TRANSM DIS, V37, P13, DOI 10.1097/OLQ.0b013e3181b35549.
   WILSON DP, 2010, HIV NEW S WALES MODE.},
Number-of-Cited-References = {22},
Times-Cited = {10},
Usage-Count-Last-180-days = {0},
Usage-Count-Since-2013 = {8},
Journal-ISO = {Vaccine},
Doc-Delivery-Number = {828JK},
Web-of-Science-Index = {Science Citation Index Expanded (SCI-EXPANDED)},
Unique-ID = {WOS:000295497100009},
DA = {2023-08-01},
}

@article{ WOS:000883720500006,
Author = {Jacka, Brendan P. and Nolen, Shayla and Bessey, Sam E. and Zang, Xiao
   and Goedel, William C. and Yedinak, Jesse L. and Marshall, Brandon D. L.},
Title = {Brief Report: Use of Pre-Exposure Prophylaxis to Prevent Rapid HIV
   Transmission Among People Who Inject Drugs in Rural Counties in the
   United States: A Modeling Study},
Journal = {JAIDS-JOURNAL OF ACQUIRED IMMUNE DEFICIENCY SYNDROMES},
Year = {2022},
Volume = {91},
Number = {5},
Pages = {449-452},
Month = {DEC 15},
Abstract = {Background:Despite recent HIV outbreaks among people who inject drugs
   (PWID) in nonurban US settings, syringe service programs (SSP) are often
   inaccessible in these communities. Furthermore, pre-exposure prophylaxis
   (PrEP) awareness and coverage for PWID is limited. We aimed to model the
   impact of PrEP on HIV transmission among PWID in a rural
   setting.Setting:Using a calibrated agent-based model, we simulated HIV
   transmission in an adult population (n = 14,573 agents) in Scott County,
   Indiana between 2015 and 2024.Methods:We modeled PrEP eligibility
   according to CDC guidelines for PWID. PrEP coverage increased by 15\%
   points in the range 10\%-70\%. Two counterfactual scenarios were
   modeled: Unrestricted access for PWID and PrEP for SSP attendees. We
   calculated the number of new HIV infections and number of person-years
   on PrEP per averted infection.Results:In the status quo scenario, 153
   (95\% Simulation Interval: 85, 259) new HIV infections occurred among
   PWID over 10 years. Compared with the status quo, 40\% PrEP coverage
   resulted in 25\% fewer HIV infections in the Unrestricted access for
   PWID scenario and 10\% fewer HIV infections in the PrEP for SSP
   attendees scenario. The PYPAI was 21 and 43 in the Unrestricted access
   for PWID and PrEP for SSP attendees scenarios,
   respectively.Conclusion:Our modeling suggests that PrEP provides
   substantial benefit to PWID in rural US communities, with fewer
   restrictions on access providing the greatest effect. Control of HIV
   outbreaks will require expansion of public health interventions that
   meet the needs of all individuals.},
Publisher = {LIPPINCOTT WILLIAMS \& WILKINS},
Address = {TWO COMMERCE SQ, 2001 MARKET ST, PHILADELPHIA, PA 19103 USA},
Type = {Article},
Language = {English},
Affiliation = {Marshall, BDL (Corresponding Author), Brown Univ, Sch Publ Hlth, Dept Epidemiol, 121 South Main St,Box G-S121-2, Providence, RI 02912 USA.
   Jacka, Brendan P.; Nolen, Shayla; Bessey, Sam E.; Zang, Xiao; Goedel, William C.; Yedinak, Jesse L.; Marshall, Brandon D. L., Brown Univ, Sch Publ Hlth, Dept Epidemiol, People Pl \& Hlth Collect, Providence, RI USA.
   Marshall, Brandon D. L., Brown Univ, Sch Publ Hlth, Dept Epidemiol, 121 South Main St,Box G-S121-2, Providence, RI 02912 USA.},
DOI = {10.1097/QAI.0000000000003093},
ISSN = {1525-4135},
EISSN = {1077-9450},
Keywords = {agent-based model; syringe service program; harm reduction; HIV
   prevention},
Keywords-Plus = {INFECTION; IMPLEMENTATION; REDUCTION},
Research-Areas = {Immunology; Infectious Diseases},
Web-of-Science-Categories  = {Immunology; Infectious Diseases},
Author-Email = {brandon\_Marshall@brown.edu},
Affiliations = {Brown University; Brown University},
ResearcherID-Numbers = {Marshall, Brandon DL/B-4895-2010
   Jacka, Brendan/T-3553-2018},
ORCID-Numbers = {Marshall, Brandon DL/0000-0002-0134-7052
   Jacka, Brendan/0000-0002-5910-853X},
Funding-Acknowledgement = {National Institutes of Health {[}DP2DA040236, P30AI042853, P20GM125507,
   R25MH083620]},
Funding-Text = {This work was supported by the National Institutes of Health
   {[}DP2DA040236, P30AI042853, and P20GM125507 to BDLM and R25MH083620 to
   WCG]. The funder/sponsor of this study had no role in study design;
   collection, analysis, and interpretation of data; writing of the report;
   or the decision to submit the report for publication. Part of this
   research was conducted using computational resources and services at the
   Center for Computation and Visualization, Brown University. The authors
   have no funding or conflicts of interest to disclose.},
Cited-References = {Aspinall EJ, 2014, INT J EPIDEMIOL, V43, P235, DOI 10.1093/ije/dyt243.
   Bartholomew TS, 2021, J SUBST ABUSE TREAT, V127, DOI 10.1016/j.jsat.2021.108344.
   Bessey S., 2020, GITHUB PPH COLLECTIV.
   Campbell EM, 2017, J INFECT DIS, V216, P1053, DOI 10.1093/infdis/jix307.
   Choopanya K, 2013, LANCET, V381, P2083, DOI 10.1016/S0140-6736(13)61127-7.
   Chou R, 2019, JAMA-J AM MED ASSOC, V321, P2214, DOI 10.1001/jama.2019.2591.
   Davis SM, 2019, HARM REDUCT J, V16, DOI 10.1186/s12954-019-0295-5.
   Des Jarlais DC, 2020, LANCET HIV, V7, pE434, DOI 10.1016/S2352-3018(20)30082-5.
   Goedel WC, 2020, AIDS, V34, P1509, DOI 10.1097/QAD.0000000000002577.
   Goedel WC, 2020, CLIN INFECT DIS, V70, P1096, DOI 10.1093/cid/ciz321.
   hiv, KEY STRATEGIES PLAN.
   Mistler CB, 2021, AIDS BEHAV, V25, P1490, DOI 10.1007/s10461-020-02988-x.
   Patel MR, 2018, JAIDS-J ACQ IMM DEF, V77, P373, DOI 10.1097/QAI.0000000000001615.
   Peters PJ, 2016, NEW ENGL J MED, V375, P229, DOI 10.1056/NEJMoa1515195.
   Platt L, 2018, ADDICTION, V113, P545, DOI 10.1111/add.14012.
   Smith DK, 2015, MMWR-MORBID MORTAL W, V64, P1291, DOI 10.15585/mmwr.mm6446a4.
   Zang X., 2021, IMPACT SYRINGE SERVI.},
Number-of-Cited-References = {17},
Times-Cited = {0},
Usage-Count-Last-180-days = {0},
Usage-Count-Since-2013 = {0},
Journal-ISO = {JAIDS},
Doc-Delivery-Number = {6E9VS},
Web-of-Science-Index = {Science Citation Index Expanded (SCI-EXPANDED)},
Unique-ID = {WOS:000883720500006},
DA = {2023-08-01},
}

@article{ WOS:000345771500008,
Author = {White, Peter J. and Fox, Julie and Weber, Jonathan and Fidler, Sarah and
   Ward, Helen},
Title = {How Many HIV Infections May Be Averted by Targeting Primary Infection in
   Men Who Have Sex With Men? Quantification of Changes in
   Transmission-Risk Behavior, Using an Individual-Based Model},
Journal = {JOURNAL OF INFECTIOUS DISEASES},
Year = {2014},
Volume = {210},
Number = {2},
Pages = {S594-S599},
Month = {DEC 1},
Abstract = {In the United Kingdom, human immunodeficiency virus (HIV) transmission
   among men who have sex with men (MSM) is not under control, despite
   readily available treatment, highlighting the need to design a
   cost-effective combination prevention package. MSM report significantly
   reduced transmission risk behavior following HIV diagnosis. To assess
   the effectiveness of HIV diagnosis in averting transmission during
   highly infectious primary HIV infection (PHI), we developed a stochastic
   individual-based model to calculate the number of HIV-transmission
   events expected to occur from a cohort of recently infected MSM with and
   those without the behavior changes reported after diagnosis. The model
   incorporates different types of sex acts, incorporates condom use, and
   distinguishes between regular and casual sex partners. The impact on
   transmission in the 3 months after infection depends on PHI duration and
   testing frequency. If PHI lasts for 3 months and testing is performed
   monthly, then behavior changes after diagnosis would have reduced
   estimated transmission events by 49\%-52\%, from 31-45 to 15-23 events;
   a shorter duration of PHI and/or a lower testing frequency reduces the
   number of infections averted. Diagnosing HIV during PHI can markedly
   reduce transmission by changing transmission-risk behavior. Because of
   the high infectivity but short duration of PHI, even short-term behavior
   change can significantly reduce transmission. Our quantification of the
   number of infections averted is an essential component of assessment of
   the cost-effectiveness of strategies to increase detection and diagnoses
   of PHI.},
Publisher = {OXFORD UNIV PRESS INC},
Address = {JOURNALS DEPT, 2001 EVANS RD, CARY, NC 27513 USA},
Type = {Article},
Language = {English},
Affiliation = {White, PJ (Corresponding Author), Univ London Imperial Coll Sci Technol \& Med, Fac Med, MRC Ctr Outbreak Anal \& Modelling, Norfolk Pl, London W2 1PG, England.
   White, Peter J., Univ London Imperial Coll Sci Technol \& Med, Fac Med, MRC Ctr Outbreak Anal \& Modelling, London W2 1PG, England.
   White, Peter J., Univ London Imperial Coll Sci Technol \& Med, Fac Med, NIHR Hlth Protect Res Unit Modelling Methodol, London W2 1PG, England.
   White, Peter J.; Ward, Helen, Univ London Imperial Coll Sci Technol \& Med, Fac Med, Dept Infect Dis Epidemiol, London W2 1PG, England.
   Weber, Jonathan; Fidler, Sarah, Univ London Imperial Coll Sci Technol \& Med, Fac Med, Dept Genitourinary Med \& Infect Dis, London W2 1PG, England.
   White, Peter J., Publ Hlth England Ctr Infect Dis Surveillance \& C, Modelling \& Econ Unit, London, England.
   Fox, Julie, Kings Coll London, Guys \& St Thomas NHS Trust, Fac Med, Dept HIV, London WC2R 2LS, England.},
DOI = {10.1093/infdis/jiu470},
ISSN = {0022-1899},
EISSN = {1537-6613},
Keywords = {men who have sex with men; primary HIV infection; diagnosis; counseling;
   behavior change; HIV transmission risk; infections averted; mathematical
   model},
Keywords-Plus = {PREVENTION; PREVALENCE; INCREASE; RATES; STAGE; ACT; UK},
Research-Areas = {Immunology; Infectious Diseases; Microbiology},
Web-of-Science-Categories  = {Immunology; Infectious Diseases; Microbiology},
Author-Email = {p.white@imperial.ac.uk},
Affiliations = {Imperial College London; Imperial College London; Imperial College
   London; Imperial College London; Public Health England; Guy's \& St
   Thomas' NHS Foundation Trust; University of London; King's College
   London},
ResearcherID-Numbers = {Martin, Genevieve Elizabeth/AGH-1336-2022
   Ward, Helen/A-1836-2009
   },
ORCID-Numbers = {Martin, Genevieve Elizabeth/0000-0001-5142-7440
   Ward, Helen/0000-0001-8238-5036
   fox, Julie/0000-0002-0583-8019
   Fidler, Sarah/0000-0003-1676-7583},
Funding-Acknowledgement = {UK Medical Research Council {[}MR/K010174/1]; UK National Institute for
   Health Research Health Protection Research Unit in Modelling Methodology
   at Imperial College London; Public Health England; Wellcome Trust
   {[}G090285/Z/09/Z]; MRC {[}MR/K010174/1] Funding Source: UKRI; Medical
   Research Council {[}MR/K010174/1, MR/K010174/1B] Funding Source:
   researchfish; National Institute for Health Research
   {[}NF-SI-0507-10313, NF-SI-0513-10093, HPRU-2012-10080] Funding Source:
   researchfish},
Funding-Text = {This work was supported by the UK Medical Research Council (grant
   MR/K010174/1 to P. J. W.); the UK National Institute for Health Research
   Health Protection Research Unit in Modelling Methodology at Imperial
   College London, in partnership with Public Health England (to P. J. W.);
   and the Wellcome Trust (grant G090285/Z/09/Z to H. W.).},
Cited-References = {{[}Anonymous], 2002, COCHRANE DB SYST REV, DOI {[}DOI 10.1002/14651858.CD003255, 10.1002/14651858.CD003255].
   Birrell PJ, 2013, LANCET INFECT DIS, V13, P313, DOI 10.1016/S1473-3099(12)70341-9.
   Brenner BG, 2007, J INFECT DIS, V195, P951, DOI 10.1086/512088.
   Brown AE, 2014, AIDS, V28, P281, DOI 10.1097/QAD.0000000000000137.
   Cohen MS, 2012, PLOS MED, V9, DOI 10.1371/journal.pmed.1001232.
   Cohen MS, 2011, NEW ENGL J MED, V365, P493, DOI {[}10.1056/NEJMoa1105243, 10.1056/NEJMoa1600693].
   Cox J, 2004, SEX TRANSM INFECT, V80, P518, DOI 10.1136/sti.2004.011288.
   Dodds JP, 2007, SEX TRANSM INFECT, V83, P392, DOI 10.1136/sti.2006.021782.
   Fox J, 2011, AIDS, V25, P1065, DOI 10.1097/QAD.0b013e328344fe4a.
   Fox J, 2009, HIV MED, V10, P432, DOI 10.1111/j.1468-1293.2009.00708.x.
   Halkitis PN, 2005, AIDS, V19, pS77, DOI 10.1097/01.aids.0000167354.09912.83.
   Hollingsworth TD, 2008, J INFECT DIS, V198, P687, DOI 10.1086/590501.
   Manavi K, 2006, INT J STD AIDS, V17, P522, DOI 10.1258/095646206778145659.
   Miller WC, 2010, CURR OPIN HIV AIDS, V5, P277, DOI 10.1097/COH.0b013e32833a0d3a.
   Patel P, 2014, AIDS, V28, P1509, DOI 10.1097/QAD.0000000000000298.
   Phillips AN, 2013, PLOS ONE, V8, DOI 10.1371/journal.pone.0055312.
   Scott HM, 2014, JAIDS-J ACQ IMM DEF, V65, P115, DOI 10.1097/QAI.0b013e3182a98bae.
   Stall RD, 2000, AIDS, V14, pS101.
   Steward WT, 2009, AIDS BEHAV, V13, P1054, DOI 10.1007/s10461-009-9582-6.
   Suarez TP, 2001, J ACQ IMMUN DEF SYND, V28, P471, DOI 10.1097/00042560-200112150-00011.
   Sudarshi D, 2007, SEX TRANSM INFECT, V84, P14, DOI 10.1136/sti.2007.026963.
   Truong HHM, 2006, SEX TRANSM INFECT, V82, P461, DOI 10.1136/sti.2006.019950.
   Vittinghoff E, 1999, AM J EPIDEMIOL, V150, P306, DOI 10.1093/oxfordjournals.aje.a010003.
   Volz EM, 2013, PLOS MED, V10, DOI 10.1371/journal.pmed.1001568.
   Wawer MJ, 2005, J INFECT DIS, V191, P1403, DOI 10.1086/429411.
   White PJ, 2006, AIDS, V20, P1898, DOI 10.1097/01.aids.0000244213.23574.fa.
   Wilson DP, 2010, SEX TRANSM DIS, V37, P13, DOI 10.1097/OLQ.0b013e3181b35549.},
Number-of-Cited-References = {27},
Times-Cited = {9},
Usage-Count-Last-180-days = {0},
Usage-Count-Since-2013 = {7},
Journal-ISO = {J. Infect. Dis.},
Doc-Delivery-Number = {AU7HM},
Web-of-Science-Index = {Science Citation Index Expanded (SCI-EXPANDED)},
Unique-ID = {WOS:000345771500008},
OA = {Green Published, Green Submitted, hybrid},
DA = {2023-08-01},
}

@article{ WOS:000406718900008,
Author = {Sawers, Larry and Isaac, Alan},
Title = {Partnership duration, concurrency, and HIV in sub-Saharan Africa},
Journal = {AJAR-AFRICAN JOURNAL OF AIDS RESEARCH},
Year = {2017},
Volume = {16},
Number = {2},
Pages = {155-164},
Abstract = {A widely accepted explanation for the exceptionally high HIV prevalence
   in sub-Saharan Africa is the practice of long-term overlapping
   heterosexual partnering. This article shows that long-duration
   concurrent partnering can be protective against HIV transmission rather
   than promoting it. Monogamous partnering prevents sexual transmission to
   anyone outside the partnership and, in an initially
   concordant-seronegative partnership, prevents sexual acquisition of HIV
   by either partner. Those protections against transmission and
   acquisition last as long as the partnership persists without new outside
   partnerships. Correspondingly, these two protective effects characterise
   polygynous partnerships, whether or not the polygyny is formal or
   informal, until a partner initiates a new partnership. Stable and
   exclusive unions of any size protect against HIV transmission, and more
   durable unions provide a longer protective effect. Survey research
   provides little information on partnership duration in sub-Saharan
   Africa and sheds no light on the interaction of duration, concurrency,
   and HIV. This article shows how assumptions about partnership duration
   in individual-based sexual-network models affect the contours of
   simulated HIV epidemics. Longer mean partnership duration slows the pace
   at which simulated epidemics grow. With plausible assumptions about
   partnership duration and at levels of concurrency found in the region,
   simulated HIV epidemics grow slowly or not at all. Those results are
   consistent with the hypothesis that long-duration partnering is
   protective against HIV and inconsistent with the hypothesis that
   long-term concurrency drives the HIV epidemics in sub-Saharan Africa.},
Publisher = {NATL INQUIRY SERVICES CENTRE PTY LTD},
Address = {19 WORCESTER STREET, PO BOX 377, GRAHAMSTOWN 6140, SOUTH AFRICA},
Type = {Article},
Language = {English},
Affiliation = {Sawers, L (Corresponding Author), Amer Univ, Dept Econ, Washington, DC 20016 USA.
   Sawers, Larry; Isaac, Alan, Amer Univ, Dept Econ, Washington, DC 20016 USA.},
DOI = {10.2989/16085906.2017.1336105},
ISSN = {1608-5906},
EISSN = {1727-9445},
Keywords = {concurrency; HIV/AIDS; individual-based modelling; modelling;
   sub-Saharan Africa},
Keywords-Plus = {SEXUAL PARTNERSHIPS; TRANSMISSION DYNAMICS; SOUTH-AFRICA; SPREAD;
   PREVALENCE; INFECTION; POLYGYNY; STAGE; POPULATION; PATTERNS},
Research-Areas = {Public, Environmental \& Occupational Health},
Web-of-Science-Categories  = {Public, Environmental \& Occupational Health},
Author-Email = {lsawers@american.edu},
Affiliations = {American University},
ORCID-Numbers = {Isaac, Alan/0000-0003-1344-587X},
Cited-References = {BLOWER SM, 1993, J ACQ IMMUN DEF SYND, V6, P1347.
   Boily MC, 2009, LANCET INFECT DIS, V9, P118, DOI 10.1016/S1473-3099(09)70021-0.
   Burington B, 2010, SEX TRANSM INFECT, V86, P84, DOI 10.1136/sti.2009.037960.
   Chen MI, 2008, SEX TRANSM DIS, V35, P435, DOI 10.1097/OLQ.0b013e3181612d33.
   Delva W, 2013, J INT AIDS SOC, V16, DOI 10.7448/IAS.16.1.18034.
   Deuchert E, 2007, ANN EPIDEMIOL, V17, P237, DOI 10.1016/j.annepidem.2006.10.011.
   Eaton J., 2009, SECRETARIAT UNAIDS R, P19.
   Eaton JW, 2011, AIDS BEHAV, V15, P687, DOI 10.1007/s10461-010-9787-8.
   Epstein H., 2007, THE INVISIBLE CURE.
   Epstein H, 2011, J INT AIDS SOC, V14, DOI 10.1186/1758-2652-14-13.
   Epstein H, 2010, AIDS BEHAV, V14, P29, DOI 10.1007/s10461-009-9627-x.
   Epstein H, 2008, BMJ-BRIT MED J, V337, DOI 10.1136/bmj.a2638.
   Gaydosh L, 2013, AIDS BEHAV, V17, P2376, DOI 10.1007/s10461-013-0525-x.
   Goodreau SM, 2012, AIDS BEHAV, V16, P312, DOI 10.1007/s10461-010-9858-x.
   Halperin DT, 2007, S AFR J HIV MED, P19.
   Halperin DT, 2004, LANCET, V364, P4, DOI 10.1016/S0140-6736(04)16606-3.
   Harrison A, 2008, STUD FAMILY PLANN, V39, P295, DOI 10.1111/j.1728-4465.2008.00176.x.
   Harrison A, 2010, AIDS BEHAV, V14, P991, DOI 10.1007/s10461-010-9687-y.
   Hollingsworth TD, 2008, J INFECT DIS, V198, P687, DOI 10.1086/590501.
   HUDSON CP, 1993, INT J STD AIDS, V4, P249, DOI 10.1177/095646249300400501.
   Jenness SM, 2015, JAIDS-J ACQ IMM DEF, V69, P85, DOI 10.1097/QAI.0000000000000543.
   Johnson LF, 2009, DEMOGR RES, V21, P289, DOI 10.4054/DemRes.2009.21.11.
   Kim JH, 2010, EPIDEMIOLOGY, V21, P676, DOI 10.1097/EDE.0b013e3181e6639f.
   Kretzschmar M, 1996, MATH BIOSCI, V133, P165, DOI 10.1016/0025-5564(95)00093-3.
   Kretzschmar M, 2010, AIDS, V24, P313, DOI 10.1097/QAD.0b013e328333eb9d.
   Leclerc PM, 2009, PLOS ONE, V4, DOI 10.1371/journal.pone.0005439.
   Lurie MN, 2010, AIDS BEHAV, V14, P34, DOI 10.1007/s10461-009-9640-0.
   Mah T. L., 2008, J INT AIDS SOC, V14, P1.
   Mah TL, 2010, AIDS BEHAV, V14, P25, DOI 10.1007/s10461-009-9617-z.
   Martina Morris, 2000, MATH POPUL STUD, V8, P109, DOI {[}DOI 10.1080/08898480009525478, 10.1080/08898480009525478].
   Morris M, 1997, AIDS, V11, P641, DOI 10.1097/00002030-199705000-00012.
   MORRIS M, 1995, SOC NETWORKS, V17, P299, DOI 10.1016/0378-8733(95)00268-S.
   Morris M, 2014, AIDS BEHAV, V18, P783, DOI 10.1007/s10461-013-0618-6.
   Morris M, 2010, PLOS ONE, V5, DOI 10.1371/journal.pone.0014092.
   Nnko S, 2004, SOC SCI MED, V59, P299, DOI 10.1016/j.socscimed.2003.10.031.
   Powers KA, 2011, SEX TRANSM DIS, V38, P657, DOI 10.1097/OLQ.0b013e31820cb223.
   Reniers G, 2008, DEMOGR RES, V19, P1811, DOI 10.4054/DemRes.2008.19.53.
   Reniers G, 2012, DEMOGRAPHY, V49, P1075, DOI 10.1007/s13524-012-0114-z.
   Reniers G, 2010, AIDS, V24, P299, DOI 10.1097/QAD.0b013e328333af03.
   Reniers Georges, 2010, WORKING PAPER.
   Sawers L, 2013, J INT AIDS SOC, V16, DOI 10.7448/IAS.16.1.17431.
   Sawers L, 2011, J INT AIDS SOC, V14, DOI 10.1186/1758-2652-14-44.
   Sawers L, 2010, J INT AIDS SOC, V13, DOI 10.1186/1758-2652-13-34.
   Tanser F, 2011, LANCET, V378, P247, DOI 10.1016/S0140-6736(11)60779-4.
   WATTS CH, 1992, MATH BIOSCI, V108, P89, DOI 10.1016/0025-5564(92)90006-I.
   Wawer MJ, 2005, J INFECT DIS, V191, P1403, DOI 10.1086/429411.},
Number-of-Cited-References = {46},
Times-Cited = {5},
Usage-Count-Last-180-days = {0},
Usage-Count-Since-2013 = {5},
Journal-ISO = {AJAR-Afr. J. Aids Res.},
Doc-Delivery-Number = {FC3DQ},
Web-of-Science-Index = {Science Citation Index Expanded (SCI-EXPANDED); Social Science Citation Index (SSCI)},
Unique-ID = {WOS:000406718900008},
DA = {2023-08-01},
}

@article{ WOS:000315356200005,
Author = {Alam, Shah Jamal and Zhang, Xinyu and Romero-Severson, Ethan Obie and
   Henry, Christopher and Zhong, Lin and Volz, Erik M. and Brenner, Bluma
   G. and Koopman, James S.},
Title = {Detectable signals of episodic risk effects on acute HIV transmission:
   Strategies for analyzing transmission systems using genetic data},
Journal = {EPIDEMICS},
Year = {2013},
Volume = {5},
Number = {1, SI},
Pages = {44-55},
Month = {MAR},
Abstract = {Episodic high-risk sexual behavior is common and can have a profound
   effect on HIV transmission. In a model of HIV transmission among men who
   have sex with men (MSM), changing the frequency, duration and contact
   rates of high-risk episodes can take endemic prevalence from zero to
   50\% and more than double transmissions during acute HIV infection
   (AHI). Undirected test and treat could be inefficient in the presence of
   strong episodic risk effects. Partner services approaches that use a
   variety of control options will be likely to have better effects under
   these conditions, but the question remains: What data will reveal if a
   population is experiencing episodic risk effects? HIV sequence data from
   Montreal reveals genetic clusters whose size distribution stabilizes
   over time and reflects the size distribution of acute infection
   outbreaks (AIOs). Surveillance provides complementary behavioral data.
   In order to use both types of data efficiently, it is essential to
   examine aspects of models that affect both the episodic risk effects and
   the shape of transmission trees. As a demonstration, we use a
   deterministic compartmental model of episodic risk to explore the
   determinants of the fraction of transmissions during acute HIV infection
   (AHI) at the endemic equilibrium. We use a corresponding
   individual-based model to observe AIO size distributions and patterns of
   transmission within AIO. Episodic risk parameters determining whether
   AHI transmission trees had longer chains, more clustered transmissions
   from single individuals, or different mixes of these were explored.
   Encouragingly for parameter estimation, AIO size distributions reflected
   the frequency of transmissions from acute infection across divergent
   parameter sets. Our results show that episodic risk dynamics influence
   both the size and duration of acute infection outbreaks, thus providing
   a possible link between genetic cluster size distributions and episodic
   risk dynamics. (C) 2012 Elsevier B.V. All rights reserved.},
Publisher = {ELSEVIER},
Address = {RADARWEG 29, 1043 NX AMSTERDAM, NETHERLANDS},
Type = {Article},
Language = {English},
Affiliation = {Alam, SJ (Corresponding Author), Univ Edinburgh, Sch Geosci, Drummond St, Edinburgh EH8 9XP, Midlothian, Scotland.
   Alam, Shah Jamal; Zhang, Xinyu; Romero-Severson, Ethan Obie; Henry, Christopher; Zhong, Lin; Volz, Erik M.; Koopman, James S., Univ Michigan, Sch Publ Hlth, Ann Arbor, MI 48109 USA.
   Brenner, Bluma G., McGill Univ, Jewish Gen Hosp, AIDS Ctr, Lady Davis Inst, Montreal, PQ H3T 1E2, Canada.},
DOI = {10.1016/j.epidem.2012.11.003},
ISSN = {1755-4365},
Keywords = {Episodic risk; Individual-based model; Acute infection clusters;
   Identifiability},
Keywords-Plus = {INFECTION; GONORRHEA; SPREAD; STAGE; MEN; SEX},
Research-Areas = {Infectious Diseases},
Web-of-Science-Categories  = {Infectious Diseases},
Author-Email = {sjalam@umich.edu},
Affiliations = {University of Michigan System; University of Michigan; Lady Davis
   Institute; McGill University},
ResearcherID-Numbers = {Brenner, Bluma/I-8714-2019
   Romero-Severson, Ethan Obie/ABB-1185-2021
   },
ORCID-Numbers = {Volz, Erik/0000-0001-6268-8937
   Alam, Shah Jamal/0000-0003-3671-0330},
Funding-Acknowledgement = {NIH {[}R01AI078752]; NIAID {[}5-K01-AI-091440-03]; MRC {[}MR/K010174/1]
   Funding Source: UKRI; Medical Research Council {[}MR/K010174/1B,
   MR/K010174/1] Funding Source: researchfish},
Funding-Text = {We are thankful to the two anonymous reviewers for their valuable
   comments that have helped to improve this paper. All authors were
   supported by a subcontract to the University of Michigan from NIH grant
   R01AI078752; EMV was also supported by NIAID grant 5-K01-AI-091440-03.},
Cited-References = {Alam SJ, 2010, EPIDEMIOLOGY, V21, P669, DOI 10.1097/EDE.0b013e3181e9e901.
   ANDERSON R M, 1991.
   Baek S.K., 2007, J PHYS, V13.
   BLOUNT JH, 1972, AM J PUBLIC HEALTH N, V62, P710, DOI 10.2105/AJPH.62.5.710.
   Brenner B.G., 2012, STAT COMMUNICATIONS, V4.
   Brenner BG, 2007, J INFECT DIS, V195, P951, DOI 10.1086/512088.
   Brenner BG, 2011, J MED VIROL, V83, P751, DOI 10.1002/jmv.22047.
   Brown AJL, 2011, J INFECT DIS, V204, P1463, DOI 10.1093/infdis/jir550.
   Danon L., 2011, Interdisciplinary Perspectives on Infectious Diseases, V2011, P284909, DOI 10.1155/2011/284909.
   Goodreau SM, 2007, SEX TRANSM INFECT, V83, P458, DOI 10.1136/sti.2007.025627.
   Grassly NC, 2008, NAT REV MICROBIOL, V6, P477, DOI 10.1038/nrmicro1845.
   Graw F, 2012, EPIDEMICS-NETH, V4, P104, DOI 10.1016/j.epidem.2012.04.002.
   Hall H.I., 2008, JAMA J AM MED ASS, V300.
   Hughes GJ, 2009, PLOS PATHOG, V5, DOI 10.1371/journal.ppat.1000590.
   JACQUEZ JA, 1994, J ACQ IMMUN DEF SYND, V7, P1169.
   JACQUEZ JA, 1985, MATH BIOSCI, V77, P201, DOI 10.1016/0025-5564(85)90098-7.
   Kim JH, 2010, EPIDEMIOLOGY, V21, P676, DOI 10.1097/EDE.0b013e3181e6639f.
   Koopman JS, 2005, JPN J INFECT DIS, V58, pS3.
   Koopman JS, 2005, EPIDEMIOLOGY, V16, P621, DOI 10.1097/01.ede.0000172133.46385.18.
   Koopman JS, 1997, J ACQ IMMUN DEF SYND, V14, P249, DOI 10.1097/00042560-199703010-00009.
   Leventhal GE, 2012, PLOS COMPUT BIOL, V8, DOI 10.1371/journal.pcbi.1002413.
   Lewis F, 2008, PLOS MED, V5, P392, DOI 10.1371/journal.pmed.0050050.
   Murray M, 2002, P NATL ACAD SCI USA, V99, P1538, DOI 10.1073/pnas.022618299.
   O'Dea E.B., 2011, INTERDISCIPLINARY PE.
   Pilcher CD, 2007, AIDS, V21, P1723, DOI 10.1097/QAD.0b013e3281532c82.
   POTTERAT JJ, 1977, AM J PUBLIC HEALTH, V67, P174, DOI 10.2105/AJPH.67.2.174.
   Powers KA, 2011, LANCET, V378, P256, DOI 10.1016/S0140-6736(11)60842-8.
   Prejean J, 2011, PLOS ONE, V6, DOI 10.1371/journal.pone.0017502.
   Prosperi MCF, 2011, NAT COMMUN, V2, DOI 10.1038/ncomms1325.
   Rocha LEC, 2011, PLOS COMPUT BIOL, V7, DOI 10.1371/journal.pcbi.1001109.
   Romero-Severson E.O., 2012, STAT COMMUNICATIONS, P4.
   SIMON HA, 1955, BIOMETRIKA, V42, P425.
   Vittinghoff E, 1999, AM J EPIDEMIOL, V150, P306, DOI 10.1093/oxfordjournals.aje.a010003.
   Volz E, 2010, EPIDEMICS-NETH, V2, P155, DOI 10.1016/j.epidem.2010.06.003.
   Volz EM, 2012, PLOS COMPUT BIOL, V8, DOI 10.1371/journal.pcbi.1002552.
   Volz EM, 2012, GENETICS, V190, P187, DOI 10.1534/genetics.111.134627.
   Volz EM, 2009, GENETICS, V183, P1421, DOI 10.1534/genetics.109.106021.
   Wagner BG, 2012, SCI REP-UK, V2, DOI 10.1038/srep00320.
   Wainberg M., 2011, NATURE, V469.
   Wawer MJ, 2005, J INFECT DIS, V191, P1403, DOI 10.1086/429411.
   Welch D, 2011, VIRUSES-BASEL, V3, P659, DOI 10.3390/v3060659.
   Welch D, 2011, EPIDEMICS-NETH, V3, P38, DOI 10.1016/j.epidem.2011.01.002.
   Zhang X., 2012, STAT COMMUNICATIONS, V4.},
Number-of-Cited-References = {43},
Times-Cited = {13},
Usage-Count-Last-180-days = {0},
Usage-Count-Since-2013 = {11},
Journal-ISO = {Epidemics},
Doc-Delivery-Number = {095SY},
Web-of-Science-Index = {Science Citation Index Expanded (SCI-EXPANDED)},
Unique-ID = {WOS:000315356200005},
OA = {hybrid, Green Accepted},
DA = {2023-08-01},
}

@article{ WOS:000869300600001,
Author = {Nichols, Brooke E. and de Nooy, Alexandra and Benade, Mariet and
   Balakasi, Kelvin and Mphande, Misheck and Rao, Gabriella and Claassen,
   Cassidy W. and Khan, Shaukat and Stillson, Christian and Russell, Colin
   A. and Doi, Naoko and Dovel, Kathryn},
Title = {Facility-based HIV self-testing strategies may substantially and
   cost-effectively increase the number of men and youth tested for HIV in
   Malawi: results from an individual-based mathematical model},
Journal = {JOURNAL OF THE INTERNATIONAL AIDS SOCIETY},
Year = {2022},
Volume = {25},
Number = {10},
Month = {OCT},
Abstract = {Introduction Malawi is rapidly closing the gap in achieving the UNAIDS
   95-95-95 targets, with 90\% of people living with HIV in Malawi aware of
   their status. As we approach epidemic control, interventions to improve
   coverage will become more costly. There is, therefore, an urgent need to
   identify innovative and low-cost strategies to maintain and increase
   testing coverage without diverting resources from other HIV services.
   The objective of this study is to model different combinations of
   facility-based HIV testing modalities and determine the most
   cost-effective strategy to increase the proportion of men and youth
   testing for HIV. Methods A data-driven individual-based model was
   parameterized with data from a community-representative survey
   (socio-demographic, health service utilization and HIV testing history)
   of men and youth in Malawi (data collected August 2019). In total, 79
   different strategies for the implementation of HIV self-testing (HIVST)
   and provider-initiated-testing-and-counselling at the outpatient
   department (OPD) were evaluated. Outcomes included percent of men/youth
   tested for HIV in a 12-month period, cost-effectiveness and human
   resource requirements. The testing yield was assumed to be constant
   across the scenarios. Results Facility-based HIVST offered year-round
   resulted in the greatest increase in the proportion of men and youth
   tested in the OPD (from 45\% to 72\%-83\%), was considered cost-saving
   for HIVST kit priced at \$1.00, and generally reduced required personnel
   as compared to the status quo. At higher HIVST kit prices, and more
   relaxed eligibility criteria, all scenarios that considered year-round
   HIVST in the OPD remained on the cost-effectiveness frontier.
   Conclusions Facility-based HIVST is a cost-effective strategy to
   increase the proportion of men/youth tested for HIV in Malawi and
   decreases the human resource requirements for HIV testing in the
   OPD-providing additional healthcare worker time for other priority
   healthcare activities.},
Publisher = {JOHN WILEY \& SONS LTD},
Address = {THE ATRIUM, SOUTHERN GATE, CHICHESTER PO19 8SQ, W SUSSEX, ENGLAND},
Type = {Article},
Language = {English},
Affiliation = {Nichols, BE (Corresponding Author), Boston Univ, Sch Publ Hlth, Dept Global Hlth, Crosstown Bldg,3rd Floor 801, Boston, MA 02118 USA.
   Nichols, Brooke E.; Benade, Mariet; Russell, Colin A., Boston Univ, Sch Publ Hlth, Dept Global Hlth, Crosstown Bldg,3rd Floor 801, Boston, MA 02118 USA.
   Nichols, Brooke E., Univ Witwatersrand, Sch Clin Med, Fac Hlth Sci, Dept Internal Med,Hlth Econ \& Epidemiol Res Off, Johannesburg, South Africa.
   Nichols, Brooke E.; de Nooy, Alexandra; Russell, Colin A., Univ Amsterdam, Med Ctr, Dept Med Microbiol, Amsterdam, Netherlands.
   Nichols, Brooke E., Fdn Innovat New Diagnost, Geneva, Switzerland.
   de Nooy, Alexandra; Dovel, Kathryn, Right Care, Johannesburg, South Africa.
   Balakasi, Kelvin; Mphande, Misheck, Partners Hope, Lilongwe, Malawi.
   Rao, Gabriella, Tufts Univ, Boston, MA 02111 USA.
   Claassen, Cassidy W., Univ Maryland, Sch Med, Ctr Int Hlth Educ \& Biosecur, Baltimore, MD 21201 USA.
   Claassen, Cassidy W., Univ Zambia, Div Infect Dis, Dept Med, Sch Med, Lusaka, Zambia.
   Khan, Shaukat; Stillson, Christian; Doi, Naoko, Clinton Hlth Access Initiat, Boston, MA USA.
   Dovel, Kathryn, Univ Calif Los Angeles, David Geffen Sch Med, Div Infect Dis, Dept Med, Los Angeles, CA 90095 USA.},
DOI = {10.1002/jia2.26020},
Article-Number = {e26020},
EISSN = {1758-2652},
Keywords = {cost-effectiveness analysis; healthcare facilities; HIV self-testing;
   mathematical modelling; priority populations; sub-Saharan Africa},
Research-Areas = {Immunology; Infectious Diseases},
Web-of-Science-Categories  = {Immunology; Infectious Diseases},
Author-Email = {brooken@bu.edu},
Affiliations = {Boston University; University of Witwatersrand; University of Amsterdam;
   Foundation For Innovative New Diagnostics; Tufts University; University
   System of Maryland; University of Maryland Baltimore; University of
   Zambia; University of California System; University of California Los
   Angeles; University of California Los Angeles Medical Center; David
   Geffen School of Medicine at UCLA},
ResearcherID-Numbers = {Nichols, Brooke E./V-5496-2019
   },
ORCID-Numbers = {Nichols, Brooke E./0000-0003-4682-4999
   Khan, Shaukat/0000-0001-7247-4190},
Funding-Acknowledgement = {Commonwealth and Development Office of the United Kingdom of Great
   Britain and Northern Ireland {[}300380]; United States Agency for
   International Development {[}72061221CA00010]},
Funding-Text = {The Foreign, Commonwealth and Development Office of the United Kingdom
   of Great Britain and Northern Ireland funded the study (grant number:
   300380), as well as the United States Agency for International
   Development (Cooperative agreement 72061221CA00010). The funders had no
   role in study design, data collection and analysis, decision to publish
   or preparation of the manuscript.},
Cited-References = {Agutu CA, 2021, PLOS ONE, V16, DOI 10.1371/journal.pone.0246444.
   Ahmed S, 2016, TROP MED INT HEALTH, V21, P479, DOI 10.1111/tmi.12671.
   Choko AT, 2015, PLOS MED, V12, DOI 10.1371/journal.pmed.1001873.
   Choko AT, 2011, PLOS MED, V8, DOI 10.1371/journal.pmed.1001102.
   Conan N, 2021, PLOS ONE, V16, DOI 10.1371/journal.pone.0248410.
   Dovel K, 2021, B WORLD HEALTH ORGAN, V99, P618, DOI 10.2471/BLT.20.278994.
   Dovel K, 2020, LANCET GLOB HEALTH, V8, pE276, DOI 10.1016/S2214-109X(19)30534-0.
   Eshun-Wilson I, 2021, CLIN INFECT DIS, V73, pE1018, DOI 10.1093/cid/ciab029.
   Hlongwa M, 2020, BMC PUBLIC HEALTH, V20, DOI 10.1186/s12889-020-8184-0.
   Johnson CC, 2017, J INT AIDS SOC, V20, DOI 10.7448/IAS.20.1.21594.
   Maheswaran H, 2016, BMC MED, V14, DOI 10.1186/s12916-016-0577-7.
   Mair L, 2020, PLOS ONE, V15, DOI 10.1371/journal.pone.0236407.
   Ministry of Health Centers for Disease Control and Prevention (U.S.), 2017, MAL POP BAS HIV IMP.
   Mphande M, 2021, BMC PUBLIC HEALTH, V21, DOI 10.1186/s12889-021-12213-6.
   Nichols B., 2019, C RETROVIRUSES OPPOR.
   Nichols BE, 2020, J INT AIDS SOC, V23, DOI 10.1002/jia2.25612.
   Nichols BE, 2019, J INT AIDS SOC, V22, DOI 10.1002/jia2.25337.
   Phillips AN, 2019, J INT AIDS SOC, V22, DOI 10.1002/jia2.25325.
   Quinn C, 2019, J INT AIDS SOC, V22, DOI 10.1002/jia2.25398.
   Sande L, 2018, AIDS CARE, V30, P27, DOI 10.1080/09540121.2018.1479032.
   Sharma M, 2015, NATURE, V528, pS77, DOI 10.1038/nature16044.
   UNAIDS (The Joint United Nations Programme on HIV/AIDS), 2019, UNAIDS DAT 2019.},
Number-of-Cited-References = {22},
Times-Cited = {1},
Usage-Count-Last-180-days = {0},
Usage-Count-Since-2013 = {1},
Journal-ISO = {J. Int. AIDS Soc.},
Doc-Delivery-Number = {5J8PW},
Web-of-Science-Index = {Science Citation Index Expanded (SCI-EXPANDED)},
Unique-ID = {WOS:000869300600001},
OA = {Green Published, gold},
DA = {2023-08-01},
}

@article{ WOS:000466257200014,
Author = {Selinger, Christian and Bershteyn, Anna and Dimitrov, Dobromir T. and
   Adamson, Blythe J. S. and Revill, Paul and Hallett, Timothy B. and
   Phillips, Andrew N. and Bekker, Linda-Gail and Rees, Helen and Gray,
   Glenda},
Title = {Targeting and vaccine durability are key for population-level impact and
   cost-effectiveness of a pox-protein HIV vaccine regimen in South Africa},
Journal = {VACCINE},
Year = {2019},
Volume = {37},
Number = {16},
Pages = {2258-2267},
Month = {APR 10},
Abstract = {Background: RV144 is to date the only HIV vaccine trial to demonstrate
   efficacy, albeit rapidly waning over time. The HVTN 702 trial is
   currently evaluating in South Africa a similar vaccine formulation to
   that of RV144 for subtype C HIV with additional boosters (pox-protein
   regimen). Using a detailed stochastic individual-based network model of
   disease transmission calibrated to the HIV epidemic, we investigate
   population-level impact and maximum cost of an HIV vaccine to remain
   cost-effective.
   Methods: Consistent with the original pox-protein regimen, we model a
   primary series of five vaccinations meeting the goal of 50\% cumulative
   efficacy 24 months after the first dose and include two-yearly boosters
   that maintain durable efficacy over 10 years. We simulate vaccination
   programs in South Africa starting in 2027 under various vaccine
   targeting and HIV treatment and prevention assumptions.
   Results: Our analysis shows that this partially effective vaccine could
   prevent, at catch-up vaccination with 60\% coverage, up to 941,000
   (15.6\%) new infections between 2027 and 2047 assuming current trends of
   antiretroviral treatment. An impact of up to 697,000 (11.5\%) infections
   prevented could be achieved by targeting age cohorts of highest
   incidence. Economic evaluation indicates that, if treatment scale-up was
   achieved, vaccination could be cost-effective at a total cost of less
   than \$385 and \$62 per 10year series (cost-effectiveness thresholds of
   \$5,691 and \$750).
   Conclusions: While a partially effective, rapidly waning vaccine could
   help to prevent HIV infections, it will not eliminate HIV as a public
   health priority in sub-Saharan Africa. Vaccination is expected to be
   most effective under targeted delivery to age groups of highest HIV
   incidence. Awaiting results of trial, the introduction of vaccination
   should go in parallel with continued innovation in HIV prevention,
   including studies to determine the costs of delivery and feasibility and
   further research into products with greater efficacy and durability. (C)
   2019 The Author(s). Published by Elsevier Ltd.},
Publisher = {ELSEVIER SCI LTD},
Address = {THE BOULEVARD, LANGFORD LANE, KIDLINGTON, OXFORD OX5 1GB, OXON, ENGLAND},
Type = {Article},
Language = {English},
Affiliation = {Selinger, C (Corresponding Author), Inst Dis Modeling, Bellevue, WA 98005 USA.
   Selinger, Christian; Bershteyn, Anna, Inst Dis Modeling, Bellevue, WA 98005 USA.
   Dimitrov, Dobromir T.; Adamson, Blythe J. S., Fred Hutchinson Canc Res Ctr, Vaccine \& Infect Dis Div, 1124 Columbia St, Seattle, WA 98104 USA.
   Adamson, Blythe J. S., Univ Washington, Comparat Hlth Outcomes Policy \& Econ CHOICE Inst, Seattle, WA 98195 USA.
   Revill, Paul, Univ York, York, N Yorkshire, England.
   Hallett, Timothy B., Imperial Coll, London, England.
   Phillips, Andrew N., UCL, London, England.
   Bekker, Linda-Gail, Desmond Tutu HIV Ctr, Cape Town, South Africa.
   Rees, Helen, Univ Witwatersrand, Fac Hlth Sci, Wits RHI, Johannesburg, South Africa.
   Gray, Glenda, Univ Witwatersrand, Fac Hlth Sci, Perinatal HIV Res Unit, Johannesburg, South Africa.
   Gray, Glenda, South African Med Res Council, Cape Town, South Africa.},
DOI = {10.1016/j.vaccine.2019.02.073},
ISSN = {0264-410X},
EISSN = {1873-2518},
Keywords = {HIV vaccine; Agent-based modeling; Cost-effectiveness; South Africa},
Keywords-Plus = {RV144-LIKE VACCINES; POTENTIAL IMPACT; TRIAL; CHALLENGES; EFFICACY;
   AIDSVAX; ALVAC},
Research-Areas = {Immunology; Research \& Experimental Medicine},
Web-of-Science-Categories  = {Immunology; Medicine, Research \& Experimental},
Author-Email = {christian.selinger@gmail.com},
Affiliations = {Fred Hutchinson Cancer Center; University of Washington; University of
   Washington Seattle; N8 Research Partnership; White Rose University
   Consortium; University of York - UK; Imperial College London; University
   of London; University College London; University of Witwatersrand;
   University of Witwatersrand; South African Medical Research Council},
ResearcherID-Numbers = {Hallett, Timothy/A-2390-2011
   Phillips, Andrew N/B-4427-2008
   Bekker, Linda-Gail/AAZ-8929-2020
   },
ORCID-Numbers = {Phillips, Andrew N/0000-0003-2384-4807
   Gray, Glenda E./0000-0003-4649-1477
   Hallett, Timothy/0000-0002-9681-0424
   Rees, Helen/0000-0003-1442-6734
   Selinger, Christian/0000-0002-4361-549X
   BEKKER, LINDA-GAIL/0000-0002-0755-4386
   Revill, Paul/0000-0001-8632-0600},
Funding-Acknowledgement = {Bill and Melinda Gates through the Global Good Fund; MRC
   {[}MR/R015600/1] Funding Source: UKRI},
Funding-Text = {We acknowledge productive discussions with Dan Klein, Dan Bridenbecker,
   and Mandy Izzo (all Institute for Disease Modeling), Peter Gilbert (Fred
   Hutchinson Cancer Research Center), Leigh Johnson (University of Cape
   Town), the Vaccine Research Program at the National Institutes of
   Allergy and Infectious Disease (US National Institutes of Health),
   members of the P5 Global Access Committee (comprised of representatives
   from the Bill \& Melinda Gates Foundation, National Institutes of Health
   (DAIDS/NIAID), Sanofi Pasteur, GlaxoSmithKline and the South African
   Medical Research Council) and Shift Health (Toronto, Canada) and the HIV
   Modelling Consortium which facilitated the Modelling workshop convened
   by the PS GAC. This work was supported by Bill and Melinda Gates through
   the Global Good Fund.},
Cited-References = {Adamson B, 2017, PHARMACOECON-OPEN, V1, P1, DOI 10.1007/s41669-016-0009-9.
   Akapirat S, 2014, CROI2014.
   Andersson KM, 2011, VACCINE, V29, P6092, DOI 10.1016/j.vaccine.2011.06.060.
   {[}Anonymous], 2003, MAKING CHOICES HLTH.
   Bershteyn A, EPRINTSARXIV12063720.
   Bershteyn A, 2013, J R SOC INTERFACE, V10, DOI 10.1098/rsif.2013.0613.
   Cooper CJ, 2010, JAMA-J AM MED ASSOC, V304, P275, DOI 10.1001/jama.2010.926.
   Corey L, 2017, P NATL ACAD SCI USA, V114, P3798, DOI 10.1073/pnas.1703236114.
   Davison AC, 2013, CAMBRIDGE SERIES STA.
   de Montigny S, 2018, SCI REP-UK, V8, DOI 10.1038/s41598-018-24268-4.
   de Oliveira IV, 2016, ARGUMENTOS, P21.
   de Oliveira T, 2017, LANCET HIV, V4, pE41, DOI 10.1016/S2352-3018(16)30186-2.
   Eaton JW, 2014, LANCET GLOB HEALTH, V2, pE23, DOI 10.1016/S2214-109X(13)70172-4.
   Gilbert Peter B, 2016, Epidemiol Methods, V5, P93, DOI 10.1515/em-2015-0007.
   Gregson N, 2005, NAT REV DRUG DISCOV, V4, P121, DOI 10.1038/nrd1633.
   Hankins CA, 2011, VACCINE, V29, P6069, DOI 10.1016/j.vaccine.2011.07.001.
   Harmon TM, 2016, PLOS ONE, V11, DOI 10.1371/journal.pone.0146387.
   Harper KN, 2017, AIDS, V31, pN1, DOI 10.1097/QAD.0000000000001296.
   Hontelez JAC, 2011, VACCINE, V29, P6100, DOI 10.1016/j.vaccine.2011.06.059.
   Jit M, 2015, VACCINE, V33, P3788, DOI 10.1016/j.vaccine.2015.06.084.
   Johnson L, ASSESSMENT HIV VACCI.
   Klein DJ, 2014, AIDS, V28, pS47, DOI 10.1097/QAD.0000000000000081.
   Larson Bruce A, 2013, Cost Eff Resour Alloc, V11, P18, DOI 10.1186/1478-7547-11-18.
   Medlock J, 2017, P NATL ACAD SCI USA, V114, P4017, DOI 10.1073/pnas.1620788114.
   Moodley I, 2013, SAMJ S AFR MED J, V103, P318, DOI 10.7196/SAMJ.6414.
   Moodley N, 2016, BMC PUBLIC HEALTH, V16, DOI 10.1186/s12889-016-2959-3.
   Moodley N, 2016, MEDICINE, V95, DOI 10.1097/MD.0000000000002528.
   Neumann PJ, 2015, NEW ENGL J MED, V373, P2595, DOI 10.1056/NEJMp1512009.
   Ochalek CK, COST DALY AVERTED TH.
   Phillips AN, 2014, PLOS ONE, V9, DOI 10.1371/journal.pone.0107214.
   Plazy M, 2016, J INT AIDS SOC, V19, DOI 10.7448/IAS.19.1.20913.
   Rehle T, 2015, PLOS ONE, V10, DOI 10.1371/journal.pone.0133255.
   Rerks-Ngarm S, 2017, J INFECT DIS, V215, P1255, DOI 10.1093/infdis/jix099.
   Rerks-Ngarm S, 2009, NEW ENGL J MED, V361, P2209, DOI 10.1056/NEJMoa0908492.
   Robb ML, 2012, LANCET INFECT DIS, V12, P531, DOI 10.1016/S1473-3099(12)70088-9.
   Russell ND, 2016, CURR OPIN HIV AIDS, V11, P614, DOI 10.1097/COH.0000000000000322.
   Salomon JA, 2015, LANCET GLOB HEALTH, V3, pE712, DOI 10.1016/S2214-109X(15)00069-8.
   Shisana O., 2014, S AFRICAN NATL HIV P.
   Smith JA, 2016, LANCET HIV, V3, pE289, DOI 10.1016/S2352-3018(16)30036-4.
   South African National AIDS Council, S AFR HIV TB INV CAS.
   Unaids, 2016, GLOB AIDS UPD 2016.
   Unaids, FAST TRACK COMB PREV.
   Vickerman P, 2012, DRUG ALCOHOL DEPEN, V123, P122, DOI 10.1016/j.drugalcdep.2011.10.032.
   Voronin Y, 2015, VACCINE, V33, P1243, DOI 10.1016/j.vaccine.2014.10.040.
   Woods B, 2016, VALUE HEALTH, V19, P929, DOI 10.1016/j.jval.2016.02.017.
   Zuma K, 2011, AJAR-AFR J AIDS RES, V10, P189, DOI 10.2989/16085906.2011.626283.},
Number-of-Cited-References = {46},
Times-Cited = {10},
Usage-Count-Last-180-days = {0},
Usage-Count-Since-2013 = {4},
Journal-ISO = {Vaccine},
Doc-Delivery-Number = {HV8TO},
Web-of-Science-Index = {Science Citation Index Expanded (SCI-EXPANDED)},
Unique-ID = {WOS:000466257200014},
OA = {Green Submitted, hybrid, Green Published, Green Accepted},
DA = {2023-08-01},
}

@article{ WOS:000302332700010,
Author = {Richardson, Lindsey and Grund, Thomas},
Title = {Modeling the impact of supra-structural network nodes: The case of
   anonymous syringe sharing and HIV among people who inject drugs},
Journal = {SOCIAL SCIENCE RESEARCH},
Year = {2012},
Volume = {41},
Number = {3},
Pages = {624-636},
Month = {MAY},
Abstract = {Networks are well understood as crucial to the diffusion of HIV among
   injection drug users (IDUs), but quasi-anonymous risk nodes - such as
   shooting galleries - resist measurement and incorporation into empirical
   analyses of disease diffusion. Drawing on network data from 767 IDUs in
   Bushwick, Brooklyn, we illustrate the use of calibrated agent-based
   models (CABMs) to account for network structure, injection practices,
   and quasi-anonymous transmission in shooting galleries. Results confirm
   the importance of network structure and actor heterogeneity to the
   magnitude and speed of HIV transmission. Models further demonstrate that
   quasi-anonymous injections in shooting galleries increase the speed of
   HIV diffusion across the whole network and have the greatest impact on
   HIV seroconversion levels for IDUs at the network periphery. Shooting
   galleries are shown to be transmission hubs that operate independently
   of traceable structural ties, linking otherwise unconnected network
   components. CABMs potentially increase understandings of HIV diffusion
   dynamics by infusing computer simulations with empirical data. (C) 2011
   Elsevier Inc. All rights reserved.},
Publisher = {ACADEMIC PRESS INC ELSEVIER SCIENCE},
Address = {525 B ST, STE 1900, SAN DIEGO, CA 92101-4495 USA},
Type = {Article},
Language = {English},
Affiliation = {Richardson, L (Corresponding Author), Univ Oxford, Nuffield Coll, New Rd, Oxford OX1 1NF, England.
   Richardson, Lindsey; Grund, Thomas, Univ Oxford, Nuffield Coll, Oxford OX1 1NF, England.},
DOI = {10.1016/j.ssresearch.2011.12.004},
ISSN = {0049-089X},
EISSN = {1096-0317},
Keywords = {Calibrated agent based model; Disease diffusion; HIV transmission;
   Quasi-anonymous transmission; Shooting gallery; Syringe sharing},
Keywords-Plus = {SOCIAL NETWORKS; RISK NETWORKS; CONCURRENT PARTNERSHIPS; EMPIRICAL
   VALIDATION; MIXING PATTERNS; INFECTION; DYNAMICS; SPREAD; USERS;
   TRANSMISSION},
Research-Areas = {Sociology},
Web-of-Science-Categories  = {Sociology},
Author-Email = {lindsey.richardson@sociology.ox.ac.uk
   thomas.u.grund@gmail.com},
Affiliations = {RLUK- Research Libraries UK; University of Oxford},
ResearcherID-Numbers = {Richardson, Lindsey/AAU-3753-2021},
Cited-References = {Abdala N, 1999, J ACQ IMMUN DEF SYND, V20, P73, DOI 10.1097/00042560-199901010-00011.
   Abu-Raddad LJ, 2008, AIDS, V22, P1055, DOI 10.1097/QAD.0b013e3282f8af84.
   Aceijas C, 2004, AIDS, V18, P2295, DOI 10.1097/00002030-200411190-00010.
   Alam SJ, 2007, JASSS-J ARTIF SOC S, V10.
   ALLARD R, 1990, J ACQ IMMUN DEF SYND, V3, P1010.
   {[}Anonymous], 2010, DIFFUSION INNOVATION.
   {[}Anonymous], 1999, AIDS PREVENT MENT H.
   Atkinson J, 1996, COMPUT BIOMED RES, V29, P338, DOI 10.1006/cbmr.1996.0025.
   Berkman LF, 2000, SOC SCI MED, V51, P843, DOI 10.1016/S0277-9536(00)00065-4.
   CHAISSON RE, 1987, AM J PUBLIC HEALTH, V77, P169, DOI 10.2105/AJPH.77.2.169.
   CHITWOOD DD, 1990, AM J PUBLIC HEALTH, V80, P150, DOI 10.2105/AJPH.80.2.150.
   Cioffi-Revilla C, 2010, JASSS-J ARTIF SOC S, V13, DOI 10.18564/jasss.1528.
   Cui QX, 2009, CCDC 2009: 21ST CHINESE CONTROL AND DECISION CONFERENCE, VOLS 1-6, PROCEEDINGS, P1090, DOI 10.1109/CCDC.2009.5191828.
   CURTIS R, 1995, SOC NETWORKS, V17, P229, DOI 10.1016/0378-8733(95)00264-O.
   DESJARLAIS DC, 1989, JAMA-J AM MED ASSOC, V261, P1008, DOI 10.1001/jama.261.7.1008.
   DESJARLAIS DC, 1988, REV INFECT DIS, V10, P151.
[truncated: 1,207,452 more chars]
