# Supplementary material for: Modelling HIV/AIDS epidemiological complexity: A scoping review of Agent-Based Models and their application
Source: PLoS One. 2024 Feb 2;19(2):e0297247. doi: 10.1371/journal.pone.0297247 (PMC10836677; doi:10.1371/journal.pone.0297247)
Supplement: S5 Appendix — The database and analysis performed for the study. (ZIP) [file pone.0297247.s005.zip › S6 Scripts Files/scopus010823.bib]

Scopus
EXPORT DATE: 04 August 2023

@ARTICLE{Walker2022534,
	author = {Walker, Michael L. and Stiasny, David and Guy, Rebecca J. and Law, Matthew G. and Holt, Martin and Mao, Limin and Donovan, Basil and Grulich, Andrew E. and Gray, Richard T. and Regan, David G.},
	title = {Assessing the Impact of HIV Preexposure Prophylaxis Scale-Up on Gonorrhea Incidence among Gay and Bisexual Men in Sydney: A Mathematical Modeling Study},
	year = {2022},
	journal = {Sexually Transmitted Diseases},
	volume = {49},
	number = {8},
	pages = {534 – 540},
	doi = {10.1097/OLQ.0000000000001649},
	url = {https://www.scopus.com/inward/record.uri?eid=2-s2.0-85134334312&doi=10.1097%2fOLQ.0000000000001649&partnerID=40&md5=a378f1ceb1ebf8e102ecaf0c501e1408},
	type = {Article},
	publication_stage = {Final},
	source = {Scopus},
	note = {Cited by: 0}
}

@ARTICLE{Zaller2020,
	author = {Zaller, Nickolas D. and Neher, Taylor L. and Presley, Makenzie and Horton, Heather and Alexandra Marshall, S. and Zielinski, Melissa J. and Brinkley-Rubinstein, Lauren},
	title = {Barriers to linking high-risk jail detainees to HIV pre-exposure prophylaxis},
	year = {2020},
	journal = {PLoS ONE},
	volume = {15},
	number = {4},
	doi = {10.1371/journal.pone.0231951},
	url = {https://www.scopus.com/inward/record.uri?eid=2-s2.0-85083567142&doi=10.1371%2fjournal.pone.0231951&partnerID=40&md5=29df8038b27d200928ca91d6f23de022},
	type = {Article},
	publication_stage = {Final},
	source = {Scopus},
	note = {Cited by: 9; All Open Access, Gold Open Access, Green Open Access}
}

@ARTICLE{Vermeer20201,
	author = {Vermeer, Wouter and Hjorth, Arthur and Jenness, Samuel M. and Brown, Hendrick and Wilensky, Uri},
	title = {Leveraging modularity during replication of high-fidelity models: Lessons from replicating an agent-based model for hiv prevention},
	year = {2020},
	journal = {JASSS},
	volume = {23},
	number = {4},
	pages = {1 – 40},
	doi = {10.18564/jasss.4352},
	url = {https://www.scopus.com/inward/record.uri?eid=2-s2.0-85094839109&doi=10.18564%2fjasss.4352&partnerID=40&md5=28ae8cf084efc8eff34305e735cfe01a},
	type = {Article},
	publication_stage = {Final},
	source = {Scopus},
	note = {Cited by: 4; All Open Access, Gold Open Access, Green Open Access}
}

@ARTICLE{De Anda2020399,
	author = {De Anda, Sofia and Njoroge, Anne and Njuguna, Irene and Dunbar, Matthew D. and Abuna, Felix and Macharia, Paul and Betz, Bourke and Cherutich, Peter and Bukusi, David and Farquhar, Carey and Katz, David A.},
	title = {Predictors of First-Time and Repeat HIV Testing among HIV-Positive Individuals in Kenya},
	year = {2020},
	journal = {Journal of Acquired Immune Deficiency Syndromes},
	volume = {85},
	number = {4},
	pages = {399 – 407},
	doi = {10.1097/QAI.0000000000002469},
	url = {https://www.scopus.com/inward/record.uri?eid=2-s2.0-85095386231&doi=10.1097%2fQAI.0000000000002469&partnerID=40&md5=7367028436a994b0b52fd808c9735c88},
	type = {Article},
	publication_stage = {Final},
	source = {Scopus},
	note = {Cited by: 6; All Open Access, Bronze Open Access}
}

@ARTICLE{Koenig20231147,
	author = {Koenig, Linda J. and Khurana, Nidhi and Islam, Md Hafizul and Gopalappa, Chaitra and Farnham, Paul G.},
	title = {Closing the gaps in the continuum of depression care for persons with HIV: Modeling the impact on viral suppression in the United States},
	year = {2023},
	journal = {AIDS},
	volume = {37},
	number = {7},
	pages = {1147 – 1156},
	doi = {10.1097/QAD.0000000000003536},
	url = {https://www.scopus.com/inward/record.uri?eid=2-s2.0-85158819204&doi=10.1097%2fQAD.0000000000003536&partnerID=40&md5=4082f8d7fab538d0ddd8492f4a03a154},
	type = {Article},
	publication_stage = {Final},
	source = {Scopus},
	note = {Cited by: 1}
}

@ARTICLE{Peebles2021,
	author = {Peebles, Kathryn and Mittler, John E. and Goodreau, Steven M. and Murphy, James T. and Reid, Molly C. and Abernethy, Neil and Gottlieb, Geoffrey S. and Barnabas, Ruanne V. and Herbeck, Joshua T.},
	title = {Risk compensation after HIV-1 vaccination may accelerate viral adaptation and reduce cost-effectiveness: a modeling study},
	year = {2021},
	journal = {Scientific Reports},
	volume = {11},
	number = {1},
	doi = {10.1038/s41598-021-85487-w},
	url = {https://www.scopus.com/inward/record.uri?eid=2-s2.0-85103354220&doi=10.1038%2fs41598-021-85487-w&partnerID=40&md5=020ac978847ba0b7c6feafb9da10a018},
	type = {Article},
	publication_stage = {Final},
	source = {Scopus},
	note = {Cited by: 2; All Open Access, Gold Open Access, Green Open Access}
}

@ARTICLE{Dufrasne2019185,
	author = {Dufrasne, François E. and Lucchetti, Mara and Dessilly, Géraldine and Ruelle, Jean and Martin, Anandi and Kabamba-Mukadi, Benoit},
	title = {Short Communication: An Insertion of Seven Amino Acids in the Envelope Cytoplasmic Tail of HIV-2 Selected during Disease Progression Enhances Viral Replication},
	year = {2019},
	journal = {AIDS Research and Human Retroviruses},
	volume = {35},
	number = {2},
	pages = {185 – 190},
	doi = {10.1089/aid.2018.0129},
	url = {https://www.scopus.com/inward/record.uri?eid=2-s2.0-85060935221&doi=10.1089%2faid.2018.0129&partnerID=40&md5=272aab4db62315ccc10a025e2c454552},
	type = {Article},
	publication_stage = {Final},
	source = {Scopus},
	note = {Cited by: 0}
}

@ARTICLE{Khanna20213922,
	author = {Khanna, Aditya Subhash and Edali, Mert and Ozik, Jonathan and Collier, Nicholson and Hotton, Anna and Skwara, Abigail and Ardestani, Babak Mahdavi and Brewer, Russell and Fujimoto, Kayo and Harawa, Nina and Schneider, John A.},
	title = {Projecting the number of new HIV infections to formulate the “Getting to Zero” strategy in Illinois, USA},
	year = {2021},
	journal = {Mathematical Biosciences and Engineering},
	volume = {18},
	number = {4},
	pages = {3922 – 3938},
	doi = {10.3934/mbe.2021196},
	url = {https://www.scopus.com/inward/record.uri?eid=2-s2.0-85106480762&doi=10.3934%2fmbe.2021196&partnerID=40&md5=2e91d5679b818ade9d9e6deaf873b545},
	type = {Article},
	publication_stage = {Final},
	source = {Scopus},
	note = {Cited by: 5; All Open Access, Gold Open Access, Green Open Access}
}

@ARTICLE{Wijaya20201652,
	author = {Wijaya, Rifki and Sukoco, Agus and Nurmalasari, Rin Rin and Prihatmanto, Ary Setijadi},
	title = {HIV Transmission using Agent Based Model Simulation},
	year = {2020},
	journal = {ARPN Journal of Engineering and Applied Sciences},
	volume = {15},
	number = {7},
	pages = {1652 – 1658},
	doi = {10.36478/JEASCI.2020.1652.1658},
	url = {https://www.scopus.com/inward/record.uri?eid=2-s2.0-85119407082&doi=10.36478%2fJEASCI.2020.1652.1658&partnerID=40&md5=3efd0b9f363c259d926ada382a067d4b},
	type = {Article},
	publication_stage = {Final},
	source = {Scopus},
	note = {Cited by: 0; All Open Access, Bronze Open Access},
	Cited-References = {Johnson A.M., Laga M., Heterosexual transmission of HIV, Aids, 2, pp. S49-S56, (1988); 
North M., Macal C., Managing Business Complexity: Discovering Strategic Solutions with Agent-Based Modeling and Simulation, (2007); 
Sridadi B., Modeling Simulation Systems, Theories, Applications System, (2009); 
Sukoco A., Prihatmanto A.S., Wijaya R., Sadad Il., Darmakusuma R., SEMUT: Next generation public transportation architecture in the era IoT and big data, J. Eng. Appl. Sci, 14, pp. 4052-4059, (2019); 
Titus R.K., Mathematical modeling of the spread of HIV/AIDS by Markov chain process, Am. J. Applied Math, 4, pp. 235-246, (2016)}
}

@ARTICLE{Abbas2019,
	author = {Abbas, Ume L. and Glaubius, Robert L. and Ding, Yajun and Hood, Gregory},
	title = {Drug resistance from preferred antiretroviral regimens for HIV infection in South Africa: A modeling study},
	year = {2019},
	journal = {PLoS ONE},
	volume = {14},
	number = {7},
	doi = {10.1371/journal.pone.0218649},
	url = {https://www.scopus.com/inward/record.uri?eid=2-s2.0-85069267584&doi=10.1371%2fjournal.pone.0218649&partnerID=40&md5=865166695473216dc59892fa2ea355c7},
	type = {Article},
	publication_stage = {Final},
	source = {Scopus},
	note = {Cited by: 0; All Open Access, Gold Open Access, Green Open Access}
}

@ARTICLE{Goedel20201509,
	author = {Goedel, William C. and Bessey, S. and Lurie, Mark N. and Biello, Katie B. and Sullivan, Patrick S. and Nunn, Amy S. and Marshall, Brandon D.L.},
	title = {Projecting the impact of equity-based preexposure prophylaxis implementation on racial disparities in HIV incidence among MSM},
	year = {2020},
	journal = {AIDS},
	volume = {34},
	number = {10},
	pages = {1509 – 1517},
	doi = {10.1097/QAD.0000000000002577},
	url = {https://www.scopus.com/inward/record.uri?eid=2-s2.0-85088248857&doi=10.1097%2fQAD.0000000000002577&partnerID=40&md5=46fb78863478219517cf70f85c9733ea},
	type = {Article},
	publication_stage = {Final},
	source = {Scopus},
	note = {Cited by: 16; All Open Access, Green Open Access, Hybrid Gold Open Access}
}

@ARTICLE{Smit20201864,
	author = {Smit, Mikaela and Perez-Guzman, Pablo N and Mutai, Kennedy K and Cassidy, Rachel and Kibachio, Joseph and Kilonzo, Nduku and Hallett, Timothy B},
	title = {Mapping the Current and Future Noncommunicable Disease Burden in Kenya by Human Immunodeficiency Virus Status: A Modeling Study},
	year = {2020},
	journal = {Clinical Infectious Diseases},
	volume = {71},
	number = {8},
	pages = {1864 – 1873},
	doi = {10.1093/cid/ciz1103},
	url = {https://www.scopus.com/inward/record.uri?eid=2-s2.0-85095862464&doi=10.1093%2fcid%2fciz1103&partnerID=40&md5=2ff3ebf1c178835ccf26ff4db3142dac},
	type = {Article},
	publication_stage = {Final},
	source = {Scopus},
	note = {Cited by: 11; All Open Access, Green Open Access, Hybrid Gold Open Access}
}

@ARTICLE{Goldstein20193883,
	author = {Goldstein, Neal D. and LeVasseur, Michael T. and Tran, Nguyen K. and Purtle, Jonathan and Welles, Seth L. and Eppes, Stephen C.},
	title = {Modeling HPV vaccination scale-up among urban young men who have sex with men in the context of HIV},
	year = {2019},
	journal = {Vaccine},
	volume = {37},
	number = {29},
	pages = {3883 – 3891},
	doi = {10.1016/j.vaccine.2019.05.047},
	url = {https://www.scopus.com/inward/record.uri?eid=2-s2.0-85067067388&doi=10.1016%2fj.vaccine.2019.05.047&partnerID=40&md5=3d42778a5936c2ab4331ef85e00d7b36},
	type = {Article},
	publication_stage = {Final},
	source = {Scopus},
	note = {Cited by: 6}
}

@ARTICLE{Khatami20217666,
	author = {Khatami, Seyedeh N. and Gopalappa, Chaitra},
	title = {A reinforcement learning model to inform optimal decision paths for HIV elimination},
	year = {2021},
	journal = {Mathematical Biosciences and Engineering},
	volume = {18},
	number = {6},
	pages = {7666 – 7684},
	doi = {10.3934/mbe.2021380},
	url = {https://www.scopus.com/inward/record.uri?eid=2-s2.0-85114415373&doi=10.3934%2fmbe.2021380&partnerID=40&md5=6b6e6e1a1f42f884cc8f656d44eeccdf},
	type = {Article},
	publication_stage = {Final},
	source = {Scopus},
	note = {Cited by: 2; All Open Access, Gold Open Access, Green Open Access}
}

@ARTICLE{Singleton2021,
	author = {Singleton, Alyson L. and Marshall, Brandon D.L. and Bessey, S. and Harrison, Matthew T. and Galvani, Alison P. and Yedinak, Jesse L. and Jacka, Brendan P. and Goodreau, Steven M. and Goedel, William C.},
	title = {Network structure and rapid HIV transmission among people who inject drugs: A simulation-based analysis},
	year = {2021},
	journal = {Epidemics},
	volume = {34},
	doi = {10.1016/j.epidem.2020.100426},
	url = {https://www.scopus.com/inward/record.uri?eid=2-s2.0-85097768041&doi=10.1016%2fj.epidem.2020.100426&partnerID=40&md5=cfbd4e03c652325e1f575264a8bb75f1},
	type = {Article},
	publication_stage = {Final},
	source = {Scopus},
	note = {Cited by: 2; All Open Access, Gold Open Access, Green Open Access}
}

@ARTICLE{Gantenberg2018,
	author = {Gantenberg, Jason R. and King, Maximilian and Montgomery, Madeline C. and Galárraga, Omar and Prosperi, Mattia and Chan, Philip A. and Marshall, Brandon D. L.},
	title = {Improving the impact of HIV pre-exposure prophylaxis implementation in small urban centers among men who have sex with men: An agent-based modelling study},
	year = {2018},
	journal = {PLoS ONE},
	volume = {13},
	number = {7},
	doi = {10.1371/journal.pone.0199915},
	url = {https://www.scopus.com/inward/record.uri?eid=2-s2.0-85049597905&doi=10.1371%2fjournal.pone.0199915&partnerID=40&md5=45bf4b2a47ab3100ea8cae23dc8e9bd8},
	type = {Article},
	publication_stage = {Final},
	source = {Scopus},
	note = {Cited by: 9; All Open Access, Gold Open Access, Green Open Access}
}

@ARTICLE{Hamilton2023,
	author = {Hamilton, Deven T. and Hoover, Karen W. and Smith, Dawn K. and Delaney, Kevin P. and Wang, Li Yan and Li, Jingjing and Hoyte, Tamika and Jenness, Samuel M. and Goodreau, Steven M.},
	title = {Achieving the “Ending the HIV Epidemic in the U.S.” incidence reduction goals among at-risk populations in the South},
	year = {2023},
	journal = {BMC Public Health},
	volume = {23},
	number = {1},
	doi = {10.1186/s12889-023-15563-5},
	url = {https://www.scopus.com/inward/record.uri?eid=2-s2.0-85153439497&doi=10.1186%2fs12889-023-15563-5&partnerID=40&md5=c88ea317b168795baa44bafc54e4d995},
	type = {Article},
	publication_stage = {Final},
	source = {Scopus},
	note = {Cited by: 0; All Open Access, Gold Open Access, Green Open Access}
}

@ARTICLE{Althoff2022459,
	author = {Althoff, Keri N. and Stewart, Cameron N. and Humes, Elizabeth and Zhang, Jinbing and Gerace, Lucas and Boyd, Cynthia M. and Wong, Cherise and Justice, Amy C. and Gebo, Kelly A. and Thorne, Jennifer E. and Rubtsova, Anna A. and Horberg, Michael A. and Silverberg, Michael J. and Leng, Sean X. and Rebeiro, Peter F. and Moore, Richard D. and Buchacz, Kate and Kasaie, Parastu},
	title = {The shifting age distribution of people with HIV using antiretroviral therapy in the United States},
	year = {2022},
	journal = {AIDS},
	volume = {36},
	number = {3},
	pages = {459 – 471},
	doi = {10.1097/QAD.0000000000003128},
	url = {https://www.scopus.com/inward/record.uri?eid=2-s2.0-85123901501&doi=10.1097%2fQAD.0000000000003128&partnerID=40&md5=f1d603ca8c4acdfd4474d6ce268a7d5c},
	type = {Article},
	publication_stage = {Final},
	source = {Scopus},
	note = {Cited by: 10; All Open Access, Green Open Access}
}

@ARTICLE{Goyal2021174,
	author = {Goyal, Ravi and Luca, Dara and Klein, Pamela W. and Morris, Eric and Mandsager, Paul and Cohen, Stacy M. and Hu, Cindy and Hotchkiss, John and Gao, Jessica and Jones, Andrew and Addison, West and O'Brien-Strain, Margaret and Cheever, Laura W. and Gilman, Boyd},
	title = {Cost-Effectiveness of HRSA's Ryan White HIV/AIDS Program?},
	year = {2021},
	journal = {Journal of Acquired Immune Deficiency Syndromes},
	volume = {86},
	number = {2},
	pages = {174 – 181},
	doi = {10.1097/QAI.0000000000002547},
	url = {https://www.scopus.com/inward/record.uri?eid=2-s2.0-85100070025&doi=10.1097%2fQAI.0000000000002547&partnerID=40&md5=80959fe51d9b059e0cc9219a687bbbcf},
	type = {Article},
	publication_stage = {Final},
	source = {Scopus},
	note = {Cited by: 6; All Open Access, Bronze Open Access}
}

@ARTICLE{Hamilton2022553,
	author = {Hamilton, Deven T. and Agutu, Clara and Babigumira, Joseph B. and Van Der Elst, Elise and Hassan, Amin and Gichuru, Evanson and Mugo, Peter and Farquhar, Carey and Ndung'u, Thumbi and Sirengo, Martin and Chege, Wairimu and Goodreau, Steven M. and Elder, Adam and Sanders, Eduard J. and Graham, Susan M.},
	title = {Modeling the Impact of HIV-1 Nucleic Acid Testing among Symptomatic Adult Outpatients in Kenya},
	year = {2022},
	journal = {Journal of Acquired Immune Deficiency Syndromes},
	volume = {90},
	number = {5},
	pages = {553 – 561},
	doi = {10.1097/QAI.0000000000003013},
	url = {https://www.scopus.com/inward/record.uri?eid=2-s2.0-85133812484&doi=10.1097%2fQAI.0000000000003013&partnerID=40&md5=dc82155fc15575280a91ebfb381c2236},
	type = {Article},
	publication_stage = {Final},
	source = {Scopus},
	note = {Cited by: 2; All Open Access, Green Open Access, Hybrid Gold Open Access}
}

@ARTICLE{Sharma2021e216,
	author = {Sharma, Monisha and Mudimu, Edinah and Simeon, Kate and Bershteyn, Anna and Dorward, Jienchi and Violette, Lauren R and Akullian, Adam and Abdool Karim, Salim S and Celum, Connie and Garrett, Nigel and Drain, Paul K},
	title = {Cost-effectiveness of point-of-care testing with task-shifting for HIV care in South Africa: a modelling study},
	year = {2021},
	journal = {The Lancet HIV},
	volume = {8},
	number = {4},
	pages = {e216 – e224},
	doi = {10.1016/S2352-3018(20)30279-4},
	url = {https://www.scopus.com/inward/record.uri?eid=2-s2.0-85099067344&doi=10.1016%2fS2352-3018%2820%2930279-4&partnerID=40&md5=7c86c0a91457ca75a06765bc0a5cb3a5},
	type = {Article},
	publication_stage = {Final},
	source = {Scopus},
	note = {Cited by: 10; All Open Access, Green Open Access}
}

@ARTICLE{Lockhart20212618,
	author = {Lockhart, Elizabeth and Turner, DeAnne and Ficek, Joseph and Livingston, Taylor and Logan, Rachel G. and Marhefka, Stephanie L.},
	title = {Understanding Technology Fit Among People with HIV Based on Intersections of Race, Sex, and Sexual Behavior: An Equitable Approach to Analyzing Differences Across Multiple Social Identities},
	year = {2021},
	journal = {AIDS and Behavior},
	volume = {25},
	number = {8},
	pages = {2618 – 2629},
	doi = {10.1007/s10461-021-03223-x},
	url = {https://www.scopus.com/inward/record.uri?eid=2-s2.0-85103204245&doi=10.1007%2fs10461-021-03223-x&partnerID=40&md5=f0911baa82d1ab4eaf338e62003c393d},
	type = {Article},
	publication_stage = {Final},
	source = {Scopus},
	note = {Cited by: 0; All Open Access, Bronze Open Access, Green Open Access}
}

@ARTICLE{Singh20212150,
	author = {Singh, Sonza and France, Anne Marie and Chen, Yao-Hsuan and Farnham, Paul G. and Oster, Alexandra M. and Gopalappa, Chaitra},
	title = {Progression and transmission of HIV (PATH 4.0)-A new agent-based evolving network simulation for modeling HIV transmission clusters},
	year = {2021},
	journal = {Mathematical Biosciences and Engineering},
	volume = {18},
	number = {3},
	pages = {2150 – 2181},
	doi = {10.3934/MBE.2021109},
	url = {https://www.scopus.com/inward/record.uri?eid=2-s2.0-85103317966&doi=10.3934%2fMBE.2021109&partnerID=40&md5=a9472a91acd3d499ef67b6539851086f},
	type = {Article},
	publication_stage = {Final},
	source = {Scopus},
	note = {Cited by: 3; All Open Access, Gold Open Access, Green Open Access}
}

@ARTICLE{Goyal2021164,
	author = {Goyal, Ravi and Hu, Cindy and Klein, Pamela W. and Hotchkiss, John and Morris, Eric and Mandsager, Paul and Cohen, Stacy M. and Luca, Dara and Gao, Jessica and Jones, Andrew and Addison, West and O'Brien-Strain, Margaret and Cheever, Laura W. and Gilman, Boyd},
	title = {Development of a Mathematical Model to Estimate the Cost-Effectiveness of HRSA's Ryan White HIV/AIDS Program},
	year = {2021},
	journal = {Journal of Acquired Immune Deficiency Syndromes},
	volume = {86},
	number = {2},
	pages = {164 – 173},
	doi = {10.1097/QAI.0000000000002546},
	url = {https://www.scopus.com/inward/record.uri?eid=2-s2.0-85100069719&doi=10.1097%2fQAI.0000000000002546&partnerID=40&md5=2e38aa0067c2fa97742f888317782b87},
	type = {Article},
	publication_stage = {Final},
	source = {Scopus},
	note = {Cited by: 6; All Open Access, Bronze Open Access}
}

@ARTICLE{Mittler2019,
	author = {Mittler, John E. and Murphy, James T. and Stansfield, Sarah E. and Peebles, Kathryn and Gottlieb, Geoffrey S. and Abernethy, Neil F. and Reid, Molly C. and Goodreau, Steven M. and Herbeck, Joshua T.},
	title = {Large benefits to youth-focused HIV treatment-as-prevention efforts in generalized heterosexual populations: An agent-based simulation model},
	year = {2019},
	journal = {PLoS Computational Biology},
	volume = {15},
	number = {12},
	doi = {10.1371/journal.pcbi.1007561},
	url = {https://www.scopus.com/inward/record.uri?eid=2-s2.0-85077403253&doi=10.1371%2fjournal.pcbi.1007561&partnerID=40&md5=5d121261fecf165b6b4f0fea4731acec},
	type = {Article},
	publication_stage = {Final},
	source = {Scopus},
	note = {Cited by: 4; All Open Access, Gold Open Access, Green Open Access}
}

@ARTICLE{Adams2018,
	author = {Adams, Joëlla W. and Lurie, Mark N. and King, Maximilian R. F. and Brady, Kathleen A. and Galea, Sandro and Friedman, Samuel R. and Khan, Maria R. and Marshall, Brandon D. L.},
	title = {Potential drivers of HIV acquisition in African-American women related to mass incarceration: An agent-based modelling study},
	year = {2018},
	journal = {BMC Public Health},
	volume = {18},
	number = {1},
	doi = {10.1186/s12889-018-6304-x},
	url = {https://www.scopus.com/inward/record.uri?eid=2-s2.0-85058816203&doi=10.1186%2fs12889-018-6304-x&partnerID=40&md5=86f17c64a499f98f0133afd6fc61505f},
	type = {Article},
	publication_stage = {Final},
	source = {Scopus},
	note = {Cited by: 22; All Open Access, Gold Open Access, Green Open Access}
}

@ARTICLE{Liesenborgs2019,
	author = {Liesenborgs, Jori and Hendrickx, Diana M. and Kuylen, Elise and Niyukuri, David and Hens, Niel and Delva, Wim},
	title = {SimpactCyan 1.0: An Open-source Simulator for Individual-Based Models in HIV Epidemiology with R and Python Interfaces},
	year = {2019},
	journal = {Scientific Reports},
	volume = {9},
	number = {1},
	doi = {10.1038/s41598-019-55689-4},
	url = {https://www.scopus.com/inward/record.uri?eid=2-s2.0-85076511215&doi=10.1038%2fs41598-019-55689-4&partnerID=40&md5=a5ae2664dd8e2b48567f152641c7025e},
	type = {Article},
	publication_stage = {Final},
	source = {Scopus},
	note = {Cited by: 5; All Open Access, Gold Open Access, Green Open Access}
}

@ARTICLE{Buchanan2021939,
	author = {Buchanan, Ashley L. and Bessey, S. and Goedel, William C. and King, Maximilian and Murray, Eleanor J. and Friedman, Samuel R. and M. Elizabeth Halloran and Marshall, Brandon D. L.},
	title = {Disseminated effects in agent-based models: A potential outcomes framework and application to inform preexposure prophylaxis coverage levels for HIV prevention},
	year = {2021},
	journal = {American Journal of Epidemiology},
	volume = {190},
	number = {5},
	pages = {939 – 948},
	doi = {10.1093/aje/kwaa239},
	url = {https://www.scopus.com/inward/record.uri?eid=2-s2.0-85096097417&doi=10.1093%2faje%2fkwaa239&partnerID=40&md5=ad437e9dc75d26365be2c950ecf1d397},
	type = {Article},
	publication_stage = {Final},
	source = {Scopus},
	note = {Cited by: 7; All Open Access, Green Open Access}
}

@ARTICLE{Lee2022,
	author = {Lee, Francis and Sheeler, Daniel and Hotton, Anna and Vecchio, Natascha Del and Flores, Rey and Fujimoto, Kayo and Harawa, Nina and Schneider, John A. and Khanna, Aditya S.},
	title = {Stimulant use interventions may strengthen ‘Getting to Zero’ HIV elimination initiatives in Illinois: Insights from a modeling study},
	year = {2022},
	journal = {International Journal of Drug Policy},
	volume = {103},
	doi = {10.1016/j.drugpo.2022.103628},
	url = {https://www.scopus.com/inward/record.uri?eid=2-s2.0-85125136872&doi=10.1016%2fj.drugpo.2022.103628&partnerID=40&md5=372658dbaba2de005865daf942111586},
	type = {Article},
	publication_stage = {Final},
	source = {Scopus},
	note = {Cited by: 1; All Open Access, Green Open Access}
}

@ARTICLE{Pickles2023e1105,
	author = {Pickles, Michael and Gregson, Simon and Moorhouse, Louisa and Dadirai, Tawanda and Dzamatira, Freedom and Mandizvidza, Phyllis and Maswera, Rufurwokuda and Museka, Tafadzwa and Schaefer, Robin and Skovdal, Morten and Thomas, Ranjeeta and Tsenesa, Blessing and Mugurungi, Owen and Nyamukapa, Constance and Hallett, Timothy B},
	title = {Strengthening the HIV prevention cascade to maximise epidemiological impact in eastern Zimbabwe: a modelling study},
	year = {2023},
	journal = {The Lancet Global Health},
	volume = {11},
	number = {7},
	pages = {e1105 – e1113},
	doi = {10.1016/S2214-109X(23)00206-1},
	url = {https://www.scopus.com/inward/record.uri?eid=2-s2.0-85162091364&doi=10.1016%2fS2214-109X%2823%2900206-1&partnerID=40&md5=76d398370bf75e3929efcfcb9e165741},
	type = {Article},
	publication_stage = {Final},
	source = {Scopus},
	note = {Cited by: 1; All Open Access, Gold Open Access},
	Cited-References = {Siegfried N., Muller M., Deeks J., Et al., HIV and male circumcision—a systematic review with assessment of the quality of studies, Lancet Infect Dis, 5, pp. 165-173, (2005); 
Fonner V.A., Dalglish S.L., Kennedy C.E., Et al., Effectiveness and safety of oral HIV preexposure prophylaxis for all populations, AIDS, 30, pp. 1973-1983, (2016); 
Weller S., Davis K., Condom effectiveness in reducing heterosexual HIV transmission, Cochrane Database Syst Rev, 1, (2002); 
Global commitments, local action, (2021); 
Auerbach J.D., Gerritsen A.A., Dallabetta G., Morrison M., Garnett G.P., A tale of two cascades: promoting a standardized tool for monitoring progress in HIV prevention, J Int AIDS Soc, 23, (2020); 
Schaefer R., Gregson S., Fearon E., Hensen B., Hallett T.B., Hargreaves J.R., HIV prevention cascades: a unifying framework to replicate the successes of treatment cascades, Lancet HIV, 6, pp. e60-e66, (2019); 
HIV prevention cascades: stakeholder consultation meeting and workshop, (2017); 
Moorhouse L., Schaefer R., Thomas R., Et al., Application of the HIV prevention cascade to identify, develop and evaluate interventions to improve use of prevention methods: examples from a study in east Zimbabwe, J Int AIDS Soc, 22, (2019); 
Krishnaratne S., Hensen B., Cordes J., Enstone J., Hargreaves J.R., Interventions to strengthen the HIV prevention cascade: a systematic review of reviews, Lancet HIV, 3, pp. e307-e317, (2016); 
Miles to go. Global AIDS update 2018. Geneva, (2018); 
Ghys P.D., Williams B.G., Over M., Hallett T.B., Godfrey-Faussett P., Epidemiological metrics and benchmarks for a transition in the HIV epidemic, PLoS Med, 15, (2018); 
Pickles M., Cori A., Probert W.J.M., Et al., PopART-IBM, a highly efficient stochastic individual-based simulation model of generalised HIV epidemics developed in the context of the HPTN 071 (PopART) trial, PLoS Comput Biol, 17, (2021); 
Fraser C., Hollingsworth T.D., Chapman R., de Wolf F., Hanage W.P., Variation in HIV-1 set-point viral load: epidemiological analysis and an evolutionary hypothesis, Proc Natl Acad Sci USA, 104, pp. 17441-17446, (2007); 
Cori A., Pickles M., van Sighem A., Et al., CD4+ cell dynamics in untreated HIV-1 infection: overall rates, and effects of age, viral load, sex and calendar time, AIDS, 29, pp. 2435-2446, (2015); 
Probert W., Hall M., Xi X., Et al., Quantifying the contribution of different aged men and women to onwards transmission of HIV-1 in generalised epidemics in sub-Saharan Africa: a modelling and phylogenetics approach from the HPTN071 (PopART) trial, J Int AIDS Soc, 22, (2019); 
Gregson S., Mugurungi O., Eaton J., Et al., Documenting and explaining the HIV decline in east Zimbabwe: the Manicaland General Population Cohort, BMJ Open, 7, (2017); 
Rao A., Moorhouse L., Maswera R., Et al., Status of the HIV epidemic in Manicaland, east Zimbabwe prior to the outbreak of the COVID-19 pandemic, PLoS One, 17, (2022); 
Moorhouse L., Schaefer R., Eaton J., Et al., (2021); 
Moorhouse L., Schaefer R., Eaton J.W., Et al., (2022); 
McKay M.D., Beckman R.J., Conover W.J., A comparison of three methods for selecting values of input variables in the analysis of output from a computer code, Technometrics, 21, pp. 239-245, (1979); 
Wall K.M., Inambao M., Kilembe W., Et al., Cost-effectiveness of couples' voluntary HIV counselling and testing in six African countries: a modelling study guided by an HIV prevention cascade framework, J Int AIDS Soc, 23, (2020); 
Baxi S.M., Liu A., Bacchetti P., Et al., Comparing the novel method of assessing PrEP adherence/exposure using hair samples to other pharmacologic and traditional measures, J Acquir Immune Defic Syndr, 68, pp. 13-20, (2015); 
Musinguzi N., Muganzi C.D., Boum Y.I., Et al., Comparison of subjective and objective adherence measures for preexposure prophylaxis against HIV infection among serodiscordant couples in East Africa, AIDS, 30, pp. 1121-1129, (2016); 
van der Straten A., Brown E.R., Marrazzo J.M., Et al., Divergent adherence estimates with pharmacokinetic and behavioural measures in the MTN-003 (VOICE) study, J Int AIDS Soc, 19, (2016); 
Galvani A.P., Pandey A., Fitzpatrick M.C., Medlock J., Gray G.E., Defining control of HIV epidemics, Lancet HIV, 5, pp. e667-e670, (2018); 
Differentiated and simplified pre-exposure prophylaxis for HIV prevention: update to WHO implementation guidance, (2022); 
Hargreaves J.R., Delany-Moretlwe S., Hallett T.B., Et al., The HIV prevention cascade: integrating theories of epidemiological, behavioural, and social science into programme design and monitoring, Lancet HIV, 3, pp. e318-e322, (2016); 
Thomas R., Skovdal M., Galizzi M.M., Et al., Improving risk perception and uptake of pre-exposure prophylaxis (PrEP) through interactive feedback-based counselling with and without community engagement in young women in Manicaland, East Zimbabwe: study protocol for a pilot randomized trial, Trials, 20, (2019); 
Becker M., Mishra S., Aral S., Et al., The contributions and future direction of Program Science in HIV/STI prevention, Emerg Themes Epidemiol, 15, (2018); 
Geng E.H., Nash D., Phanuphak N., Et al., The question of the question: impactful implementation science to address the HIV epidemic, J Int AIDS Soc, 25, (2022); 
Bor J., Fischer C., Modi M., Et al., Changing knowledge and attitudes towards HIV treatment-as-prevention and “undetectable= untransmittable”: a systematic review, AIDS Behav, 25, pp. 4209-4224, (2021); 
Roberts D.A., Bridenbecker D., Haberer J.E., Barnabas R.V., Akullian A., The impact of prevention-effective PrEP use on HIV incidence: a mathematical modelling study, J Int AIDS Soc, 25, (2022); 
Jenness S.M., Le Guillou A., Lyles C., Et al., The role of HIV partner services in the modern biomedical HIV prevention era: a network modeling study, Sex Transm Dis, 49, pp. 801-807, (2022); 
Bershteyn A., Sharma M., Akullian A.N., Et al., Impact along the HIV pre-exposure prophylaxis “cascade of prevention” in western Kenya: a mathematical modelling study, J Int AIDS Soc, 23, (2020)}
}

@ARTICLE{Shoko2020542,
	author = {Shoko, Claris and Chikobvu, Delson and Bessong, Pascal O.},
	title = {Effects of antiretroviral therapy on CD4+ cell count, HIV viral load and death in a South African cohort: A modelling study},
	year = {2020},
	journal = {Pakistan Journal of Biological Sciences},
	volume = {23},
	number = {4},
	pages = {542 – 551},
	doi = {10.3923/pjbs.2020.542.551},
	url = {https://www.scopus.com/inward/record.uri?eid=2-s2.0-85084144984&doi=10.3923%2fpjbs.2020.542.551&partnerID=40&md5=0e622b9d9e176d52aba999dd4bb1c429},
	type = {Article},
	publication_stage = {Final},
	source = {Scopus},
	note = {Cited by: 0; All Open Access, Bronze Open Access}
}

@ARTICLE{Isaac2019293,
	author = {Isaac, Alan G. and Sawers, Larry},
	title = {Partnership duration and concurrent partnering: implications for models of HIV prevalence},
	year = {2019},
	journal = {Journal of Economic Interaction and Coordination},
	volume = {14},
	number = {2},
	pages = {293 – 315},
	doi = {10.1007/s11403-018-00234-1},
	url = {https://www.scopus.com/inward/record.uri?eid=2-s2.0-85059833630&doi=10.1007%2fs11403-018-00234-1&partnerID=40&md5=dbe5fbf52ebaa22ea876e6559c4a8742},
	type = {Article},
	publication_stage = {Final},
	source = {Scopus},
	note = {Cited by: 0}
}

@ARTICLE{Singleton2020506,
	author = {Singleton, Alyson L. and Marshall, Brandon D.L. and Zang, Xiao and Nunn, Amy S. and Goedel, William C.},
	title = {Added Benefits of Pre-Exposure Prophylaxis Use on HIV Incidence with Minimal Changes in Efficiency in the Context of High Treatment Engagement among Men Who Have Sex with Men},
	year = {2020},
	journal = {AIDS Patient Care and STDs},
	volume = {34},
	number = {12},
	pages = {506 – 515},
	doi = {10.1089/apc.2020.0151},
	url = {https://www.scopus.com/inward/record.uri?eid=2-s2.0-85097711856&doi=10.1089%2fapc.2020.0151&partnerID=40&md5=1313e1e2ed22bd77a3b6d53d6be5ab5c},
	type = {Article},
	publication_stage = {Final},
	source = {Scopus},
	note = {Cited by: 4; All Open Access, Green Open Access}
}

@ARTICLE{Xiao2020301,
	author = {Xiao, Xueling and Zeng, Hui and Feng, Caiyun and Tan, Hang and Wu, Lanlan and Zhang, Hui and Brecht, Mary-Lynn and Wang, Honghong and Koniak-Griffin, Deborah},
	title = {Cognitive Impairment Among Aging People Living With HIV on Antiretroviral Therapy: A Cross-Sectional Study in Hunan, China},
	year = {2020},
	journal = {Journal of the Association of Nurses in AIDS Care},
	volume = {31},
	number = {3},
	pages = {301 – 311},
	doi = {10.1097/JNC.0000000000000122},
	url = {https://www.scopus.com/inward/record.uri?eid=2-s2.0-85084192190&doi=10.1097%2fJNC.0000000000000122&partnerID=40&md5=c95a812e139d36bb6597eb1c13ac99ba},
	type = {Article},
	publication_stage = {Final},
	source = {Scopus},
	note = {Cited by: 4}
}

@ARTICLE{Andersson2019,
	author = {Andersson, Emmi and Nakagawa, Fumiyo and van Sighem, Ard and Axelsson, Maria and Phillips, Andrew N. and Sönnerborg, Anders and Albert, Jan},
	title = {Challenges in modelling the proportion of undiagnosed HIV infections in Sweden},
	year = {2019},
	journal = {Eurosurveillance},
	volume = {24},
	number = {14},
	doi = {10.2807/1560-7917.ES.2019.24.14.1800203},
	url = {https://www.scopus.com/inward/record.uri?eid=2-s2.0-85064226437&doi=10.2807%2f1560-7917.ES.2019.24.14.1800203&partnerID=40&md5=fe011b4d31c2a4a4066bca8b3ee9ff45},
	type = {Article},
	publication_stage = {Final},
	source = {Scopus},
	note = {Cited by: 4; All Open Access, Gold Open Access, Green Open Access}
}

@ARTICLE{Johnson2020,
	author = {Johnson, Leigh F. and Kubjane, Mmamapudi and Eaton, Jeffrey W.},
	title = {Challenges in estimating HIV prevalence trends and geographical variation in HIV prevalence using antenatal data: Insights from mathematical modelling},
	year = {2020},
	journal = {PLoS ONE},
	volume = {15},
	number = {11 November},
	doi = {10.1371/journal.pone.0242595},
	url = {https://www.scopus.com/inward/record.uri?eid=2-s2.0-85096814711&doi=10.1371%2fjournal.pone.0242595&partnerID=40&md5=3f1e27d309cecd4a70b9ffe6f15d97c8},
	type = {Article},
	publication_stage = {Final},
	source = {Scopus},
	note = {Cited by: 2; All Open Access, Gold Open Access, Green Open Access}
}

@ARTICLE{Wai202284,
	author = {Wai, Benny and Vasarhelyi, Krisztina and Rutherford, Alexander R and Buchner, Chris and Gustafson, Reka and Compton, Miranda and Hull, Mark and Williams, Jf and Barrios, Rolando},
	title = {A qualitative model of the HIV care continuum in Vancouver, Canada},
	year = {2022},
	journal = {Health Systems},
	volume = {11},
	number = {2},
	pages = {84 – 97},
	doi = {10.1080/20476965.2021.1906762},
	url = {https://www.scopus.com/inward/record.uri?eid=2-s2.0-85103618684&doi=10.1080%2f20476965.2021.1906762&partnerID=40&md5=b8ebb5bf4a063a3d9d2b6af19309a669},
	type = {Article},
	publication_stage = {Final},
	source = {Scopus},
	note = {Cited by: 1; All Open Access, Green Open Access}
}

@ARTICLE{Bobashev2019,
	author = {Bobashev, Georgiy and Mars, Sarah and Murphy, Nicholas and Dreisbach, Clinton and Zule, William and Ciccarone, Daniel},
	title = {Heroin type, injecting behavior, and HIV transmission. A simulation model of HIV incidence and prevalence},
	year = {2019},
	journal = {PLoS ONE},
	volume = {14},
	number = {12},
	doi = {10.1371/journal.pone.0215042},
	url = {https://www.scopus.com/inward/record.uri?eid=2-s2.0-85077316290&doi=10.1371%2fjournal.pone.0215042&partnerID=40&md5=0db3171f5f0363cdb4165aa7b7c98afb},
	type = {Article},
	publication_stage = {Final},
	source = {Scopus},
	note = {Cited by: 4; All Open Access, Gold Open Access, Green Open Access}
}

@ARTICLE{Katz2021973,
	author = {Katz, David A. and Hamilton, Deven T. and Rosenthal, Elizabeth M. and Wang, Li Yan and Dunville, Richard L. and Aslam, Maria and Barrios, Lisa C. and Zlotorzynska, Maria and Sanchez, Travis H. and Sullivan, Patrick S. and Rosenberg, Eli S. and Goodreau, Steven M.},
	title = {Effects of Condom Use on Human Immunodeficiency Virus Transmission among Adolescent Sexual Minority Males in the United States: A Mixed Epidemiology and Epidemic Modeling Study},
	year = {2021},
	journal = {Sexually Transmitted Diseases},
	volume = {48},
	number = {12},
	pages = {973 – 980},
	doi = {10.1097/OLQ.0000000000001485},
	url = {https://www.scopus.com/inward/record.uri?eid=2-s2.0-85121957706&doi=10.1097%2fOLQ.0000000000001485&partnerID=40&md5=ed699e0b155c6990cdd474fd1b860ed4},
	type = {Article},
	publication_stage = {Final},
	source = {Scopus},
	note = {Cited by: 1; All Open Access, Green Open Access, Hybrid Gold Open Access}
}

@ARTICLE{Kobayakawa20211,
	author = {Kobayakawa, Takuya and Yokoyama, Masaru and Tsuji, Kohei and Fujino, Masayuki and Kurakami, Masaki and Boku, Sayaka and Nakayama, Miyuki and Kaneko, Moemi and Ohashi, Nami and Kotani, Osamu and Murakami, Tsutomu and Sato, Hironori and Tamamura, Hirokazu},
	title = {Small-molecule anti-HIV-1 agents based on HIV-1 capsid proteins},
	year = {2021},
	journal = {Biomolecules},
	volume = {11},
	number = {2},
	pages = {1 – 14},
	doi = {10.3390/biom11020208},
	url = {https://www.scopus.com/inward/record.uri?eid=2-s2.0-85100209826&doi=10.3390%2fbiom11020208&partnerID=40&md5=84871f62211fb1361b71e54cc4c7ce0b},
	type = {Article},
	publication_stage = {Final},
	source = {Scopus},
	note = {Cited by: 7; All Open Access, Gold Open Access, Green Open Access}
}

@ARTICLE{Goedel2020,
	author = {Goedel, William C. and Mimiaga, Matthew J. and King, Maximilian R. F. and Safren, Steven A. and Mayer, Kenneth H. and Chan, Philip A. and Marshall, Brandon D. L. and Biello, Katie B.},
	title = {Potential Impact of Targeted HIV Pre-Exposure Prophylaxis Uptake Among Male Sex Workers},
	year = {2020},
	journal = {Scientific Reports},
	volume = {10},
	number = {1},
	doi = {10.1038/s41598-020-62694-5},
	url = {https://www.scopus.com/inward/record.uri?eid=2-s2.0-85082522867&doi=10.1038%2fs41598-020-62694-5&partnerID=40&md5=5d12dea1863ad67c93e6a8c411cd8cbe},
	type = {Article},
	publication_stage = {Final},
	source = {Scopus},
	note = {Cited by: 6; All Open Access, Gold Open Access, Green Open Access}
}

@ARTICLE{Milali2023,
	author = {Milali, Masabho P. and Resar, Danielle and Kaftan, David and Campbell, Jennifer and Olowu, Adebanjo and Edwards, Danny and Platais, Ingrida and Kim, Hae-Young and Jenkins, Sarah and Bershteyn, Anna},
	title = {Cost-effectiveness of the dual prevention pill for contraception and HIV pre-exposure prophylaxis},
	year = {2023},
	journal = {Frontiers in Reproductive Health},
	volume = {5},
	doi = {10.3389/frph.2023.1144217},
	url = {https://www.scopus.com/inward/record.uri?eid=2-s2.0-85161004262&doi=10.3389%2ffrph.2023.1144217&partnerID=40&md5=ac8788813ec1a0823f8575d79f2c34e6},
	type = {Article},
	publication_stage = {Final},
	source = {Scopus},
	note = {Cited by: 0; All Open Access, Gold Open Access, Green Open Access}
}

@ARTICLE{Reitsema20191807,
	author = {Reitsema, Maarten and Steffers, Linda and Visser, Maartje and Heijne, Janneke and Van Hoek, Albert J. and Schim Van Der Loeff, Maarten and Van Sighem, Ard and Van Benthem, Birgit and Wallinga, Jacco and Xiridou, Maria and Mangen, Marie-Josee},
	title = {Cost-effectiveness of increased HIV testing among MSM in the Netherlands},
	year = {2019},
	journal = {AIDS},
	volume = {33},
	number = {12},
	pages = {1807 – 1817},
	doi = {10.1097/QAD.0000000000002199},
	url = {https://www.scopus.com/inward/record.uri?eid=2-s2.0-85071783553&doi=10.1097%2fQAD.0000000000002199&partnerID=40&md5=2b4387f14b87c27d040df6a5147eede9},
	type = {Article},
	publication_stage = {Final},
	source = {Scopus},
	note = {Cited by: 4; All Open Access, Bronze Open Access}
}

@ARTICLE{Goedel20201096,
	author = {Goedel, William C and King, Maximilian R. F and Lurie, Mark N and Galea, Sandro and Townsend, Jeffrey P and Galvani, Alison P and Friedman, Samuel R and Marshall, Brandon D. L},
	title = {Implementation of Syringe Services Programs to Prevent Rapid Human Immunodeficiency Virus Transmission in Rural Counties in the United States: A Modeling Study},
	year = {2020},
	journal = {Clinical Infectious Diseases},
	volume = {70},
	number = {6},
	pages = {1096 – 1102},
	doi = {10.1093/cid/ciz321},
	url = {https://www.scopus.com/inward/record.uri?eid=2-s2.0-85072977298&doi=10.1093%2fcid%2fciz321&partnerID=40&md5=6ddabbd091fb718880e70f80570a273f},
	type = {Article},
	publication_stage = {Final},
	source = {Scopus},
	note = {Cited by: 23; All Open Access, Green Open Access}
}

@ARTICLE{Jarlais2022,
	author = {Jarlais, Don Des and Bobashev, Georgiy and Feelemyer, Jonathan and McKnight, Courtney},
	title = {Modeling HIV transmission among persons who inject drugs (PWID) at the “End of the HIV Epidemic” and during the COVID-19 pandemic},
	year = {2022},
	journal = {Drug and Alcohol Dependence},
	volume = {238},
	doi = {10.1016/j.drugalcdep.2022.109573},
	url = {https://www.scopus.com/inward/record.uri?eid=2-s2.0-85135771621&doi=10.1016%2fj.drugalcdep.2022.109573&partnerID=40&md5=515a93bbb8be683bc28293c4f5af5b99},
	type = {Article},
	publication_stage = {Final},
	source = {Scopus},
	note = {Cited by: 3; All Open Access, Green Open Access}
}

@ARTICLE{Hendrickx2021,
	author = {Hendrickx, Diana M. and Sousa, João Dinis and Libin, Pieter J. K. and Delva, Wim and Liesenborgs, Jori and Hens, Niel and Müller, Viktor and Vandamme, Anne-Mieke},
	title = {Comparison of two simulators for individual based models in HIV epidemiology in a population with HSV 2 in Yaoundé (Cameroon)},
	year = {2021},
	journal = {Scientific Reports},
	volume = {11},
	number = {1},
	doi = {10.1038/s41598-021-94289-z},
	url = {https://www.scopus.com/inward/record.uri?eid=2-s2.0-85110863580&doi=10.1038%2fs41598-021-94289-z&partnerID=40&md5=5489efbab02499e1d634f53493a9de14},
	type = {Article},
	publication_stage = {Final},
	source = {Scopus},
	note = {Cited by: 2; All Open Access, Gold Open Access, Green Open Access}
}

@ARTICLE{Kasaie2019,
	author = {Kasaie, Parastu and Schumacher, Christina M and Jennings, Jacky M and Berry, Stephen A and Tuddenham, Susan A and Shah, Maunank S and Rosenberg, Eli S and Hoover, Karen W and Gift, Thomas L and Chesson, Harrell and German, Danielle and Dowdy, David W},
	title = {Gonorrhoea and chlamydia diagnosis as an entry point for HIV pre-exposure prophylaxis: A modelling study},
	year = {2019},
	journal = {BMJ Open},
	volume = {9},
	number = {3},
	doi = {10.1136/bmjopen-2018-023453},
	url = {https://www.scopus.com/inward/record.uri?eid=2-s2.0-85062586848&doi=10.1136%2fbmjopen-2018-023453&partnerID=40&md5=5a1b4280be771bba6d101d0367d3bdad},
	type = {Article},
	publication_stage = {Final},
	source = {Scopus},
	note = {Cited by: 6; All Open Access, Gold Open Access, Green Open Access}
}

@ARTICLE{Babigumira2022,
	author = {Babigumira, Joseph B and Agutu, Clara A and Hamilton, Deven T and Van Der Elst, Elise and Hassan, Amin and Gichuru, Evanson and Mugo, Peter Mwangi and Farquhar, Carey and Ndung'u, Thumbi and Sirengo, Martin and Chege, Wairimu and Goodreau, Steven M and Sanders, Eduard J and M Graham, Susan},
	title = {Testing strategies to detect acute and prevalent HIV infection in adult outpatients seeking healthcare for symptoms compatible with acute HIV infection in Kenya: a cost-effectiveness analysis},
	year = {2022},
	journal = {BMJ Open},
	volume = {12},
	number = {9},
	doi = {10.1136/bmjopen-2021-058636},
	url = {https://www.scopus.com/inward/record.uri?eid=2-s2.0-85138857357&doi=10.1136%2fbmjopen-2021-058636&partnerID=40&md5=2607ecbc144ec99d16c95736482da13f},
	type = {Article},
	publication_stage = {Final},
	source = {Scopus},
	note = {Cited by: 1; All Open Access, Gold Open Access, Green Open Access}
}

@ARTICLE{Hamilton2023,
	author = {Hamilton, Deven T. and Agutu, Clara and Sirengo, Martin and Chege, Wairimu and Goodreau, Steven M. and Elder, Adam and Sanders, Eduard J. and Graham, Susan M.},
	title = {Modeling the impact of different PrEP targeting strategies combined with a clinic-based HIV-1 nucleic acid testing intervention in Kenya},
	year = {2023},
	journal = {Epidemics},
	volume = {44},
	doi = {10.1016/j.epidem.2023.100696},
	url = {https://www.scopus.com/inward/record.uri?eid=2-s2.0-85163470529&doi=10.1016%2fj.epidem.2023.100696&partnerID=40&md5=c0a84b87b6a766adae8703c9abbf5f51},
	type = {Article},
	publication_stage = {Final},
	source = {Scopus},
	note = {Cited by: 0; All Open Access, Gold Open Access}
}

@ARTICLE{Alemi2022,
	author = {Alemi, Mehrdad and Kamali, Fatemeh and Roudsari, Rouhollah Vahabpour and Hajimahdi, Zahra and Zarghi, Afshin},
	title = {Synthesis, Biological Evaluation, and Molecular Modeling Studies of New 8-methyl-4-oxo-1,4-dihydroquinoline-3-carbohydrazides as Potential Anti-HIV Agents},
	year = {2022},
	journal = {Iranian Journal of Pharmaceutical Research},
	volume = {21},
	number = {1},
	doi = {10.5812/ijpr-123962},
	url = {https://www.scopus.com/inward/record.uri?eid=2-s2.0-85134191498&doi=10.5812%2fijpr-123962&partnerID=40&md5=58c89234e4a468e0af554ac75dfe3149},
	type = {Article},
	publication_stage = {Final},
	source = {Scopus},
	note = {Cited by: 1; All Open Access, Green Open Access, Hybrid Gold Open Access}
}

@ARTICLE{Marshall2018e498,
	author = {Marshall, Brandon D L and Goedel, William C and King, Maximilian R F and Singleton, Alyson and Durham, David P and Chan, Philip A and Townsend, Jeffrey P and Galvani, Alison P},
	title = {Potential effectiveness of long-acting injectable pre-exposure prophylaxis for HIV prevention in men who have sex with men: a modelling study},
	year = {2018},
	journal = {The Lancet HIV},
	volume = {5},
	number = {9},
	pages = {e498 – e505},
	doi = {10.1016/S2352-3018(18)30097-3},
	url = {https://www.scopus.com/inward/record.uri?eid=2-s2.0-85048316392&doi=10.1016%2fS2352-3018%2818%2930097-3&partnerID=40&md5=9687c4eda39d1f8c2161136d6ecd75e4},
	type = {Article},
	publication_stage = {Final},
	source = {Scopus},
	note = {Cited by: 26; All Open Access, Green Open Access}
}

@ARTICLE{Vermeer2022,
	author = {Vermeer, Wouter and Gurkan, Can and Hjorth, Arthur and Benbow, Nanette and Mustanski, Brian M. and Kern, David and Brown, C. Hendricks and Wilensky, Uri},
	title = {Agent-based model projections for reducing HIV infection among MSM: Prevention and care pathways to end the HIV epidemic in Chicago, Illinois},
	year = {2022},
	journal = {PLoS ONE},
	volume = {17},
	number = {10 October},
	doi = {10.1371/journal.pone.0274288},
	url = {https://www.scopus.com/inward/record.uri?eid=2-s2.0-85140271686&doi=10.1371%2fjournal.pone.0274288&partnerID=40&md5=8c0b04b597727ec45a7d0442244c16b6},
	type = {Article},
	publication_stage = {Final},
	source = {Scopus},
	note = {Cited by: 0; All Open Access, Gold Open Access, Green Open Access}
}

@ARTICLE{Lee202312,
	author = {Lee, Francis and Khanna, Aditya S. and Hallmark, Camden J. and Lavingia, Richa and McNeese, Marlene and Zhao, Jing and McNeese, Melanie L. and Khuwaja, Salma and Ardestani, Babak M. and Collier, Nicholson and Ozik, Jonathan and Hotton, Anna L. and Harawa, Nina T. and Schneider, John A. and Fujimoto, Kayo},
	title = {Expanding Medicaid to Reduce Human Immunodeficiency Virus Transmission in Houston, Texas: Insights from a Modeling Study},
	year = {2023},
	journal = {Medical Care},
	volume = {61},
	number = {1},
	pages = {12 – 19},
	doi = {10.1097/MLR.0000000000001772},
	url = {https://www.scopus.com/inward/record.uri?eid=2-s2.0-85143557838&doi=10.1097%2fMLR.0000000000001772&partnerID=40&md5=7f87450e8a658b3f291cc4a57c0882fe},
	type = {Article},
	publication_stage = {Final},
	source = {Scopus},
	note = {Cited by: 0; All Open Access, Green Open Access, Hybrid Gold Open Access}
}

@ARTICLE{Gunawardana2020,
	author = {Gunawardana, Manjula and Remedios-Chan, Mariana and Sanchez, Debbie and Webster, Simon and Galvan, Patricia and Fanter, Rob and Castonguay, Amalia E. and Webster, Paul and Moss, John A. and Kuo, Joseph and Gallay, Philippe A. and Vincent, Kathleen L. and Motamedi, Massoud and Weinberger, Dana and Marzinke, Mark A. and Hendrix, Craig W. and Baum, Marc M.},
	title = {Multispecies Evaluation of a Long-Acting Tenofovir Alafenamide Subdermal Implant for HIV Prophylaxis},
	year = {2020},
	journal = {Frontiers in Pharmacology},
	volume = {11},
	doi = {10.3389/fphar.2020.569373},
	url = {https://www.scopus.com/inward/record.uri?eid=2-s2.0-85097412279&doi=10.3389%2ffphar.2020.569373&partnerID=40&md5=40616d6ffe6fbffadaebcddec18b0183},
	type = {Article},
	publication_stage = {Final},
	source = {Scopus},
	note = {Cited by: 13; All Open Access, Gold Open Access, Green Open Access}
}

@ARTICLE{Kasaie202246,
	author = {Kasaie, Parastu and Stewart, Cameron and Humes, Elizabeth and Gerace, Lucas and Zhang, Jinbing and Silverberg, Michael J. and Horberg, Michael A. and Rebeiro, Peter F. and Hyle, Emily P. and Lima, Viviane D. and Wong, Cherise and Gill, M John and Gebo, Kelly and Moore, Richard and Kitahata, Mari M. and Althoff, Keri N},
	title = {Projecting the age-distribution of men who have sex with men receiving HIV treatment in the United States},
	year = {2022},
	journal = {Annals of Epidemiology},
	volume = {65},
	pages = {46 – 55},
	doi = {10.1016/j.annepidem.2021.08.021},
	url = {https://www.scopus.com/inward/record.uri?eid=2-s2.0-85119926389&doi=10.1016%2fj.annepidem.2021.08.021&partnerID=40&md5=cfa271cdedae4ec8b44c86affca61004},
	type = {Article},
	publication_stage = {Final},
	source = {Scopus},
	note = {Cited by: 3; All Open Access, Green Open Access, Hybrid Gold Open Access}
}

@ARTICLE{Ishaku2020209,
	author = {Ishaku, A. and Gazali, A.M. and Abdullahi, S.A. and Hussaini, N.},
	title = {Analysis and optimal control of an HIV model based on CD4 count},
	year = {2020},
	journal = {Journal of Mathematical Biology},
	volume = {81},
	number = {1},
	pages = {209 – 241},
	doi = {10.1007/s00285-020-01508-8},
	url = {https://www.scopus.com/inward/record.uri?eid=2-s2.0-85087129250&doi=10.1007%2fs00285-020-01508-8&partnerID=40&md5=a4aab27e1a7e3a417fe6c369fdce159a},
	type = {Article},
	publication_stage = {Final},
	source = {Scopus},
	note = {Cited by: 8}
}

@ARTICLE{Moradi2019,
	author = {Moradi, Milad and Shahnazi, Reza and Chaibakhsh, Ali},
	title = {Individual-based multi-objective optimal structured treatment interruption for HIV infection},
	year = {2019},
	journal = {Applied Soft Computing Journal},
	volume = {85},
	doi = {10.1016/j.asoc.2019.105780},
	url = {https://www.scopus.com/inward/record.uri?eid=2-s2.0-85072732844&doi=10.1016%2fj.asoc.2019.105780&partnerID=40&md5=789bffc4d8860ae81eb75e9cdc80a03f},
	type = {Article},
	publication_stage = {Final},
	source = {Scopus},
	note = {Cited by: 3}
}

@ARTICLE{Zhang2022,
	author = {Zhang, Juping and Hao, Wenhui and Jin, Zhen},
	title = {Dynamic analysis of an HIV/AIDS treatment model incorporating MSM},
	year = {2022},
	journal = {International Journal of Biomathematics},
	volume = {15},
	number = {6},
	doi = {10.1142/S1793524522500292},
	url = {https://www.scopus.com/inward/record.uri?eid=2-s2.0-85126449114&doi=10.1142%2fS1793524522500292&partnerID=40&md5=0c93cdd25bf5c7a7a6ba144b97ff48a9},
	type = {Article},
	publication_stage = {Final},
	source = {Scopus},
	note = {Cited by: 0}
}

@ARTICLE{Hu20181029,
	author = {Hu, Xintao and Valentin, Antonio and Cai, Yanhui and Dayton, Frances and Rosati, Margherita and Ramírez-Salazar, Eric G. and Kulkarni, Viraj and Broderick, Kate E. and Sardesai, Niranjan Y. and Wyatt, Linda S. and Earl, Patricia L. and Moss, Bernard and Mullins, James I. and Pavlakis, George N. and Felber, Barbara K.},
	title = {DNA Vaccine-Induced Long-Lasting Cytotoxic T Cells Targeting Conserved Elements of Human Immunodeficiency Virus Gag Are Boosted Upon DNA or Recombinant Modified Vaccinia Ankara Vaccination},
	year = {2018},
	journal = {Human Gene Therapy},
	volume = {29},
	number = {9},
	pages = {1029 – 1043},
	doi = {10.1089/hum.abc2018.065},
	url = {https://www.scopus.com/inward/record.uri?eid=2-s2.0-85052126905&doi=10.1089%2fhum.abc2018.065&partnerID=40&md5=6c3a5811d58c17533ee1fa29e5079779},
	type = {Article},
	publication_stage = {Final},
	source = {Scopus},
	note = {Cited by: 11}
}

@ARTICLE{Jones2019357,
	author = {Jones, Jeb and Weiss, Kevin and Mermin, Jonathan and Dietz, Patricia and Rosenberg, Eli S. and Gift, Thomas L. and Chesson, Harrell and Sullivan, Patrick S. and Lyles, Cynthia and Bernstein, Kyle T. and Jenness, Samuel M.},
	title = {Proportion of Incident Human Immunodeficiency Virus Cases among Men Who Have Sex with Men Attributable to Gonorrhea and Chlamydia: A Modeling Analysis},
	year = {2019},
	journal = {Sexually Transmitted Diseases},
	volume = {46},
	number = {6},
	pages = {357 – 363},
	doi = {10.1097/OLQ.0000000000000980},
	url = {https://www.scopus.com/inward/record.uri?eid=2-s2.0-85066335848&doi=10.1097%2fOLQ.0000000000000980&partnerID=40&md5=ff5361219cc91784968ad67521bfcce7},
	type = {Article},
	publication_stage = {Final},
	source = {Scopus},
	note = {Cited by: 48; All Open Access, Green Open Access},
	Cited-References = {Cohen M.S., Hoffman I.F., Royce R.A., Et al., Reduction of concentration of HIV-1 in semen after treatment of urethritis: Implications for prevention of sexual transmission of HIV-1, AIDSCAP Malawi Research Group. Lancet, 349, pp. 1868-1873, (1997); 
Celum C., Wald A., Hughes J., Et al., Effect of aciclovir on HIV-1 acquisition in herpes simplex virus 2 seropositivewomen andmenwho have sex with men: A randomised, double-blind, placebo-controlled trial, Lancet, 371, pp. 2109-2119, (2008); 
Celum C., Wald A., Lingappa J.R., Et al., Acyclovir and transmission of HIV-1 from persons infected with HIV-1 and HSV-2, N Engl J Med, 362, pp. 427-439, (2010); 
Johnson L.F., Lewis D.A., The effect of genital tract infections on HIV-1 shedding in the genital tract: A systematic review and meta-analysis, Sex Transm Dis, 35, pp. 946-959, (2008); 
Moss G.B., Overbaugh J., Welch M., Et al., Human immunodeficiency virus DNA in urethral secretions in men: Association with gonococcal urethritis and CD4 cell depletion, J Infect Dis, 172, pp. 1469-1474, (1995); 
Rieg G., Butler D.M., Smith D.M., Et al., Seminal plasma HIV levels in men with asymptomatic sexually transmitted infections, Int J STD AIDS, 21, pp. 207-208, (2010); 
Winter A.J., Taylor S., Workman J., Et al., Asymptomatic urethritis and detection of HIV-1 RNA in seminal plasma, Sex Transm Infect, 75, pp. 261-263, (1999); 
Davies O., Costelloe S., Cross G., Et al., Impact of rectal gonorrhoea and chlamydia on HIV viral load in the rectum: Potential significance for onward transmission, Int J STD AIDS, 28, pp. 1034-1037, (2017); 
Grosskurth H., Gray R., Hayes R., Et al., Control of sexually transmitted diseases for HIV-1 prevention: Understanding the implications of the Mwanza and Rakai trials, Lancet, 355, pp. 1981-1987, (2000); 
Barnabas R.V., Wasserheit J.N., Riddle of the sphinx revisited: The role of STDs in HIV prevention, Sex Transm Dis, 36, pp. 365-367, (2009); 
Fleming D.T., Wasserheit J.N., From epidemiological synergy to public health policy and practice: The contribution of other sexually transmitted diseases to sexual transmission of HIVinfection, Sex TransmInfect, 75, pp. 3-17, (1999); 
Koblin B.A., Husnik M.J., Colfax G., Et al., Risk factors for HIV infection among men who have sex with men, AIDS, 20, pp. 731-739, (2006); 
Castillo R., Konda K.A., Leon S.R., Et al., HIVand sexually transmitted infection incidence and associated risk factors among high-risk MSM and Male-to-feMale transgender women in lima, Peru, J Acquir Immune Defic Syndr, 69, pp. 567-575, (2015); 
Bernstein K.T., Marcus J.L., Nieri G., Et al., Rectal gonorrhea and chlamydia reinfection is associated with increased risk of HIV seroconversion, J Acquir Immune Defic Syndr, 53, pp. 537-543, (2010); 
Jenness S.M., Goodreau S.M., Morris M., EpiModel: An R package for mathematical modeling of infectious disease over networks, J Stat Softw, 84, (2018); 
Jenness S.M., Weiss K.M., Goodreau S.M., Et al., Incidence of gonorrhea and chlamydia following human immunodeficiency virus preexposure prophylaxis among men who have sex with men. A modeling study, Clin Infect Dis, 65, pp. 712-718, (2017); 
Sullivan P.S., Rosenberg E.S., Sanchez T.H., Et al., Explaining racial disparities in HIV incidence in black and white men who have sex with men in Atlanta, GA: A prospective observational cohort study, Ann Epidemiol, 25, pp. 445-454, (2015); 
Hernandez-Romieu A.C., Sullivan P.S., Rothenberg R., Et al., Heterogeneity of HIV prevalence among the sexual networks of black and white men who have sex with men in Atlanta: Illuminating a mechanism for increased HIV risk for young black men who have sex with men, Sex Transm Dis, 42, pp. 505-512, (2015); 
Wilson D.P., Law M.G., Grulich A.E., Et al., Relation between HIV viral load and infectiousness: A model-based analysis, Lancet, 372, pp. 314-320, (2008); 
Marmor M., Sheppard H.W., Donnell D., Et al., Homozygous and heterozygous CCR5-delta32 genotypes are associated with resistance to HIV infection, J Acquir Immune Defic Syndr, 27, pp. 472-481, (2001); 
Smith D.K., Herbst J.H., Zhang X., Et al., Condom effectiveness for HIV prevention by consistency of use among men who have sex with men in the United States, J Acquir Immune Defic Syndr, 68, pp. 337-344, (2015); 
Goodreau S.M., Carnegie N.B., Vittinghoff E., Et al., What drives the US and Peruvian HIVepidemics in men who have sex with men (MSM, PLoS One, 7, (2012); 
Wiysonge C.S., Kongnyuy E.J., Shey M., Et al., Male circumcision for prevention of homosexual acquisition of HIV in men, Cochrane Database Syst Rev, (2011); 
Wall K.M., Kilembe W., Vwalika B., Et al., Risk of heterosexual HIV transmission attributable to sexually transmitted infections and non-specific genital inflammation in Zambian discordant couples, 1994-2012, Int J Epidemiol, 46, pp. 1593-1606, (2017); 
Rosenberg E.S., Grey J.A., Sanchez T.H., Et al., Rates of prevalent HIV infection, prevalent diagnoses, and new diagnoses among men who have sex with men in US states, metropolitan statistical areas, and counties, 2012-2013, JMIR Public Health Surveill, 2, (2016); 
Kelley C.F., Vaughan A.S., Luisi N., Et al., The effect of high rates of bacterial sexually transmitted infections on HIV incidence in a cohort of black and white men who have sex with men in Atlanta, Georgia, AIDS Res Hum Retrovir, 31, pp. 587-592, (2015); 
Stenger M.R., Pathela P., Anschuetz G., Et al., Increases in the rate of Neisseria gonorrhoeae among gay, bisexual and other men who have sex with men-findings from the sexually transmitted disease surveillance network 2010-2015, Sex Transm Dis, 44, pp. 393-397, (2017); 
Orroth K.K., White R.G., Korenromp E.L., Et al., Empirical observations underestimate the proportion of human immunodeficiency virus infections attributable to sexually transmitted diseases in the Mwanza and Rakai sexually transmitted disease treatment trials: Simulation results, Sex Transm Dis, 33, pp. 536-544, (2006); 
Goodreau S.M., Golden M.R., Biological and demographic causes of high HIVand sexually transmitted disease prevalence in men who have sex with men, Sex Transm Infect, 83, pp. 458-462, (2007); 
Grosskurth H., Mosha F., Todd J., Et al., Impact of improved treatment of sexually transmitted diseases on HIV infection in rural Tanzania: Randomised controlled trial, Lancet, 346, pp. 530-536, (1995); 
Gray R.H., Wawer M.J., Sewankambo N.K., Et al., Relative risks and population attributable fraction of incident HIVassociated with symptoms of sexually transmitted diseases and treatable symptomatic sexually transmitted diseases in Rakai District, Uganda, Rakai Project Team. AIDS, 13, pp. 2113-2123, (1999); 
McBride K.R., Fortenberry J.D., Heterosexual anal sexuality and anal sex behaviors: A review, J Sex Res, 47, pp. 123-136, (2010); 
Baggaley R.F., White R.G., Boily M.C., HIV transmission risk through anal intercourse: Systematic review, meta-analysis and implications for HIV prevention, Int J Epidemiol, 39, pp. 1048-1063, (2010); 
Boily M.C., Baggaley R.F., Wang L., Et al., Heterosexual risk of HIV-1 infection per sexual act: Systematic review and meta-analysis of observational studies, Lancet Infect Dis, 9, pp. 118-129, (2009); 
Estimated HIV incidence and prevalence in the United States, 2010-2015, HIV Surveillance Supplemental Report 2018, 23, (2018); 
Hui B., Fairley C.K., Chen M., Et al., Oral and anal sex are key to sustaining gonorrhoea at endemic levels in MSMpopulations amathematical model, Sex Transm Infect, 91, pp. 365-369, (2015); 
Grant R.M., Lama J.R., Anderson P.L., Et al., Preexposure chemoprophylaxis for HIV prevention in men who have sex with men, N Engl J Med, 363, pp. 2587-2599, (2010); 
Cohen M.S., Chen Y.Q., McCauley M., Et al., Antiretroviral therapy for the prevention of HIV-1 transmission, N Engl J Med, 375, pp. 830-839, (2016); 
Bavington B., Grinsztejn B., Phanuphak N., Et al., HIV treatment prevents HIV transmission in Male serodiscordant couples in Australia, Thailand and Brazil, Paper IAS 2017, (2017); 
Rodger A.J., Cambiano V., Bruun T., Et al., Sexual activity without condoms and risk of HIV transmission in serodifferent couples when the HIV-positive partner is using suppressive antiretroviral therapy, JAMA, 316, pp. 171-181, (2016)}
}

@ARTICLE{Kreger2020,
	author = {Kreger, Jesse and Komarova, Natalia L. and Wodarz, Dominik},
	title = {Effect of synaptic cell-to-cell transmission and recombination on the evolution of double mutants in HIV},
	year = {2020},
	journal = {Journal of the Royal Society Interface},
	volume = {17},
	number = {164},
	doi = {10.1098/rsif.2019.0832},
	url = {https://www.scopus.com/inward/record.uri?eid=2-s2.0-85082380164&doi=10.1098%2frsif.2019.0832&partnerID=40&md5=0ce47e43b3ac0f584e40ff1c42e52140},
	type = {Article},
	publication_stage = {Final},
	source = {Scopus},
	note = {Cited by: 4; All Open Access, Bronze Open Access, Green Open Access}
}

@ARTICLE{Selinger20192258,
	author = {Selinger, Christian and Bershteyn, Anna and Dimitrov, Dobromir T. and Adamson, Blythe J.S. and Revill, Paul and Hallett, Timothy B. and Phillips, Andrew N. and Bekker, Linda-Gail and Rees, Helen and Gray, Glenda},
	title = {Targeting and vaccine durability are key for population-level impact and cost-effectiveness of a pox-protein HIV vaccine regimen in South Africa},
	year = {2019},
	journal = {Vaccine},
	volume = {37},
	number = {16},
	pages = {2258 – 2267},
	doi = {10.1016/j.vaccine.2019.02.073},
	url = {https://www.scopus.com/inward/record.uri?eid=2-s2.0-85062992482&doi=10.1016%2fj.vaccine.2019.02.073&partnerID=40&md5=c03c268a9823ce3fe885d66eaf7caa76},
	type = {Article},
	publication_stage = {Final},
	source = {Scopus},
	note = {Cited by: 10; All Open Access, Green Open Access, Hybrid Gold Open Access}
}

@ARTICLE{Zang2022881,
	author = {Zang, Xiao and Goedel, Williams C. and Bessey, Sam E. and Lurie, Mark N. and Galea, Sandro and Galvani, Alison P. and Friedman, Samuel R. and Nosyk, Bohdan and Marshall, Brandon D.L.},
	title = {The impact of syringe services program closure on the risk of rebound HIV outbreaks among people who inject drugs: A modeling study},
	year = {2022},
	journal = {AIDS},
	volume = {36},
	number = {6},
	pages = {881 – 888},
	doi = {10.1097/QAD.0000000000003199},
	url = {https://www.scopus.com/inward/record.uri?eid=2-s2.0-85129996927&doi=10.1097%2fQAD.0000000000003199&partnerID=40&md5=294cc6e06d3b53a3d23879ab4b6f5858},
	type = {Article},
	publication_stage = {Final},
	source = {Scopus},
	note = {Cited by: 0; All Open Access, Green Open Access}
}

@ARTICLE{Chemaitelly2022e496,
	author = {Chemaitelly, Hiam and Ayoub, Houssein H and Omori, Ryosuke and El Feki, Shereen and Hermez, Joumana G and Weiss, Helen A and Abu-Raddad, Laith J},
	title = {HIV incidence and impact of interventions among female sex workers and their clients in the Middle East and north Africa: a modelling study},
	year = {2022},
	journal = {The Lancet HIV},
	volume = {9},
	number = {7},
	pages = {e496 – e505},
	doi = {10.1016/S2352-3018(22)00100-X},
	url = {https://www.scopus.com/inward/record.uri?eid=2-s2.0-85133564482&doi=10.1016%2fS2352-3018%2822%2900100-X&partnerID=40&md5=f51ea3ffd8b28dd5d7ffd30880a75eeb},
	type = {Article},
	publication_stage = {Final},
	source = {Scopus},
	note = {Cited by: 3; All Open Access, Green Open Access, Hybrid Gold Open Access}
}

@ARTICLE{McKay2021886,
	author = {McKay, V.R. and Cambey, C.L. and Combs, T.B. and Stubbs, A.W. and Pichon, L.C. and Gaur, A.H.},
	title = {Using a Modeling-Based Approach to Assess and Optimize HIV Linkage to Care Services},
	year = {2021},
	journal = {AIDS and Behavior},
	volume = {25},
	number = {3},
	pages = {886 – 896},
	doi = {10.1007/s10461-020-03051-5},
	url = {https://www.scopus.com/inward/record.uri?eid=2-s2.0-85091732626&doi=10.1007%2fs10461-020-03051-5&partnerID=40&md5=beee81398d17d50753e7179d5faa2f8d},
	type = {Article},
	publication_stage = {Final},
	source = {Scopus},
	note = {Cited by: 2; All Open Access, Green Open Access}
}

@ARTICLE{Demeulemeester2022,
	author = {Demeulemeester, Romain and Savy, Nicolas and Mounié, Michaël and Molinier, Laurent and Delpierre, Cyrille and Dellamonica, Pierre and Allavena, Clotilde and Pugliesse, Pascal and Cuzin, Lise and Saint-Pierre, Philippe and Costa, Nadège},
	title = {Economic impact of generic antiretrovirals in France for HIV patients’ care: a simulation between 2019 and 2023},
	year = {2022},
	journal = {BMC Health Services Research},
	volume = {22},
	number = {1},
	doi = {10.1186/s12913-022-07859-w},
	url = {https://www.scopus.com/inward/record.uri?eid=2-s2.0-85128954539&doi=10.1186%2fs12913-022-07859-w&partnerID=40&md5=cfaf0f7bd9eb1d428f8b0811f812130c},
	type = {Article},
	publication_stage = {Final},
	source = {Scopus},
	note = {Cited by: 2; All Open Access, Gold Open Access, Green Open Access}
}

@ARTICLE{Hendrickx2021,
	author = {Hendrickx, Diana M. and Delva, Wim and Hens, Niel},
	title = {Influence of sexual risk behaviour and STI co-infection dynamics on the evolution of HIV set point viral load in MSM},
	year = {2021},
	journal = {Epidemics},
	volume = {36},
	doi = {10.1016/j.epidem.2021.100474},
	url = {https://www.scopus.com/inward/record.uri?eid=2-s2.0-85109103626&doi=10.1016%2fj.epidem.2021.100474&partnerID=40&md5=e4fd94b1c4ffa4bd8fb990627bc7ad86},
	type = {Article},
	publication_stage = {Final},
	source = {Scopus},
	note = {Cited by: 0; All Open Access, Gold Open Access, Green Open Access}
}

@ARTICLE{Kasaie2018791,
	author = {Kasaie, Parastu and Berry, Stephen A. and Shah, Maunank S. and Rosenberg, Eli S. and Hoover, Karen W. and Gift, Thomas L. and Chesson, Harrell and Pennington, Jeff and German, Danielle and Flynn, Colin P. and Beyrer, Chris and Dowdy, David W.},
	title = {Impact of providing preexposure prophylaxis for human immunodeficiency virus at clinics for sexually transmitted infections in Baltimore city: An agent-based model},
	year = {2018},
	journal = {Sexually Transmitted Diseases},
	volume = {45},
	number = {12},
	pages = {791 – 797},
	doi = {10.1097/OLQ.0000000000000882},
	url = {https://www.scopus.com/inward/record.uri?eid=2-s2.0-85056497266&doi=10.1097%2fOLQ.0000000000000882&partnerID=40&md5=063c0e5013bd03cf05219c4ce248ab39},
	type = {Article},
	publication_stage = {Final},
	source = {Scopus},
	note = {Cited by: 9; All Open Access, Bronze Open Access, Green Open Access}
}

@ARTICLE{Pickles2021,
	author = {Pickles, Michael and Cori, Anne and Probert, William J.M. and Sauter, Rafael and Hinch, Robert and Fidler, Sarah and Ayles, Helen and Bock, Peter and Donnell, Deborah and Wilson, Ethan and Piwowar-Manning, Estelle and Floyd, Sian and Hayes, Richard J. and Fraser, Christophe},
	title = {PopART-IBM, a highly efficient stochastic individual-based simulation model of generalised HIV epidemics developed in the context of the HPTN 071 (PopART) trial},
	year = {2021},
	journal = {PLoS Computational Biology},
	volume = {17},
	number = {9},
	doi = {10.1371/journal.pcbi.1009301},
	url = {https://www.scopus.com/inward/record.uri?eid=2-s2.0-85115959841&doi=10.1371%2fjournal.pcbi.1009301&partnerID=40&md5=3723be6f693a26c3efbe4a707a137b83},
	type = {Article},
	publication_stage = {Final},
	source = {Scopus},
	note = {Cited by: 3; All Open Access, Gold Open Access, Green Open Access}
}

@ARTICLE{Chan2019434,
	author = {Chan, Philip A. and Goedel, William C. and Nunn, Amy S. and Sowemimo-Coker, Genoviva and Galárraga, Omar and Prosperi, Mattia and Patel, Rupa and Mena, Leandro and Montgomery, Madeline C. and Marshall, Brandon D.L.},
	title = {Potential impact of interventions to enhance retention in care during real-world HIV pre-exposure prophylaxis implementation},
	year = {2019},
	journal = {AIDS Patient Care and STDs},
	volume = {33},
	number = {10},
	pages = {434 – 439},
	doi = {10.1089/apc.2019.0064},
	url = {https://www.scopus.com/inward/record.uri?eid=2-s2.0-85072926725&doi=10.1089%2fapc.2019.0064&partnerID=40&md5=20e771bb1a98170df9627c5a492b7652},
	type = {Article},
	publication_stage = {Final},
	source = {Scopus},
	note = {Cited by: 13; All Open Access, Green Open Access}
}

@ARTICLE{Nichols2022,
	author = {Nichols, Brooke E. and de Nooy, Alexandra and Benade, Mariet and Balakasi, Kelvin and Mphande, Misheck and Rao, Gabriella and Claassen, Cassidy W. and Khan, Shaukat and Stillson, Christian and Russell, Colin A. and Doi, Naoko and Dovel, Kathryn},
	title = {Facility-based HIV self-testing strategies may substantially and cost-effectively increase the number of men and youth tested for HIV in Malawi: results from an individual-based mathematical model},
	year = {2022},
	journal = {Journal of the International AIDS Society},
	volume = {25},
	number = {10},
	doi = {10.1002/jia2.26020},
	url = {https://www.scopus.com/inward/record.uri?eid=2-s2.0-85140271505&doi=10.1002%2fjia2.26020&partnerID=40&md5=326e10c408e940fde665a7abd2e29722},
	type = {Article},
	publication_stage = {Final},
	source = {Scopus},
	note = {Cited by: 1; All Open Access, Gold Open Access, Green Open Access}
}

@ARTICLE{Rasella2022,
	author = {Rasella, Davide and de Sampaio Morais, Gabriel Alves and Anderle, Rodrigo Volmir and da Silva, Andréa Ferreira and Lua, Iracema and Coelho, Ronaldo and Rubio, Felipe Alves and Magno, Laio and Machado, Daiane and Pescarini, Julia and Souza, Luis Eugênio and Macinko, James and Dourado, Inês},
	title = {Evaluating the impact of social determinants, conditional cash transfers and primary health care on HIV/AIDS: Study protocol of a retrospective and forecasting approach based on the data integration with a cohort of 100 million Brazilians},
	year = {2022},
	journal = {PLoS ONE},
	volume = {17},
	number = {3 March},
	doi = {10.1371/journal.pone.0265253},
	url = {https://www.scopus.com/inward/record.uri?eid=2-s2.0-85126873238&doi=10.1371%2fjournal.pone.0265253&partnerID=40&md5=bad7e832f35fb2670b516ef6e0cce98c},
	type = {Article},
	publication_stage = {Final},
	source = {Scopus},
	note = {Cited by: 1; All Open Access, Gold Open Access, Green Open Access}
}

@ARTICLE{Burger201810,
	author = {Burger, Emily A. and Dyer, Michael A. and Sy, Stephen and Palefsky, Joel M. and De Pokomandy, Alexandra and Coutlee, François and Silverberg, Michael J. and Kim, Jane J.},
	title = {Development and calibration of a mathematical model of anal carcinogenesis for high-risk HIV-infected men},
	year = {2018},
	journal = {Journal of Acquired Immune Deficiency Syndromes},
	volume = {79},
	number = {1},
	pages = {10 – 19},
	doi = {10.1097/QAI.0000000000001727},
	url = {https://www.scopus.com/inward/record.uri?eid=2-s2.0-85059128035&doi=10.1097%2fQAI.0000000000001727&partnerID=40&md5=222547217a2a5a1ce91b6e90b8c66ee8},
	type = {Article},
	publication_stage = {Final},
	source = {Scopus},
	note = {Cited by: 1; All Open Access, Bronze Open Access, Green Open Access}
}

@ARTICLE{Omori2018372,
	author = {Omori, Ryosuke and Nagelkerke, Nico and Abu-Raddad, Laith J.},
	title = {HIV and herpes simplex virus type 2 epidemiological synergy: Misguided observational evidence? A modelling study},
	year = {2018},
	journal = {Sexually Transmitted Infections},
	volume = {94},
	number = {5},
	pages = {372 – 376},
	doi = {10.1136/sextrans-2017-053336},
	url = {https://www.scopus.com/inward/record.uri?eid=2-s2.0-85048328119&doi=10.1136%2fsextrans-2017-053336&partnerID=40&md5=adb37c5ffb02a52cb5f642182a930111},
	type = {Article},
	publication_stage = {Final},
	source = {Scopus},
	note = {Cited by: 25; All Open Access, Green Open Access, Hybrid Gold Open Access}
}

@ARTICLE{Reitsema2020621,
	author = {Reitsema, Maarten and Hoek, Albert Jan Van and Van Der Loeff, Maarten Schim and Hoornenborg, Elske and Van Sighem, Ard and Wallinga, Jacco and Van Benthem, Birgit and Xiridou, Maria},
	title = {Preexposure prophylaxis for men who have sex with men in the Netherlands: Impact on HIV and Neisseria gonorrhoeae transmission and cost-effectiveness},
	year = {2020},
	journal = {AIDS},
	volume = {34},
	number = {4},
	pages = {621 – 630},
	doi = {10.1097/QAD.0000000000002469},
	url = {https://www.scopus.com/inward/record.uri?eid=2-s2.0-85081074432&doi=10.1097%2fQAD.0000000000002469&partnerID=40&md5=ae27ce5a01fb97b7ad7f0b716fa64b8c},
	type = {Article},
	publication_stage = {Final},
	source = {Scopus},
	note = {Cited by: 12; All Open Access, Bronze Open Access, Green Open Access}
}

@ARTICLE{Adams2019,
	author = {Adams, Joëlla W. and Lurie, Mark N. and King, Maximilian R.F. and Brady, Kathleen A. and Galea, Sandro and Friedman, Samuel R. and Khan, Maria R. and Marshall, Brandon D.L.},
	title = {Decreasing HIV transmissions to African American women through interventions for men living with HIV post-incarceration: An agent-based modeling study},
	year = {2019},
	journal = {PLoS ONE},
	volume = {14},
	number = {7},
	doi = {10.1371/journal.pone.0219361},
	url = {https://www.scopus.com/inward/record.uri?eid=2-s2.0-85069644399&doi=10.1371%2fjournal.pone.0219361&partnerID=40&md5=589515f47dcfa996dd499211dd3213d9},
	type = {Article},
	publication_stage = {Final},
	source = {Scopus},
	note = {Cited by: 5; All Open Access, Gold Open Access, Green Open Access}
}

@ARTICLE{Phillips2021e620,
	author = {Phillips, Andrew N and Bansi-Matharu, Loveleen and Cambiano, Valentina and Ehrenkranz, Peter and Serenata, Celicia and Venter, Francois and Pett, Sarah and Flexner, Charles and Jahn, Andreas and Revill, Paul and Garnett, Geoff P},
	title = {The potential role of long-acting injectable cabotegravir–rilpivirine in the treatment of HIV in sub-Saharan Africa: a modelling analysis},
	year = {2021},
	journal = {The Lancet Global Health},
	volume = {9},
	number = {5},
	pages = {e620 – e627},
	doi = {10.1016/S2214-109X(21)00025-5},
	url = {https://www.scopus.com/inward/record.uri?eid=2-s2.0-85103931720&doi=10.1016%2fS2214-109X%2821%2900025-5&partnerID=40&md5=ad11fe7d57a34a9887b20b5ffd4b3842},
	type = {Article},
	publication_stage = {Final},
	source = {Scopus},
	note = {Cited by: 26; All Open Access, Gold Open Access, Green Open Access}
}

@ARTICLE{Buchanan2022,
	author = {Buchanan, Ashley L. and Park, Carolyn J. and Bessey, Sam and Goedel, William C. and Murray, Eleanor J. and Friedman, Samuel R. and Elizabeth Halloran, M. and Katenka, Natallia V. and Marshall, Brandon D.L.},
	title = {Spillover benefit of pre-exposure prophylaxis for HIV prevention: evaluating the importance of effect modification using an agent-based model},
	year = {2022},
	journal = {Epidemiology and Infection},
	volume = {150},
	doi = {10.1017/S0950268822001650},
	url = {https://www.scopus.com/inward/record.uri?eid=2-s2.0-85141333884&doi=10.1017%2fS0950268822001650&partnerID=40&md5=d1c6751673f39b9ba881c6facd65d563},
	type = {Article},
	publication_stage = {Final},
	source = {Scopus},
	note = {Cited by: 0; All Open Access, Gold Open Access, Green Open Access}
}

@ARTICLE{Labs2022,
	author = {Labs, Jennifer and Nunn, Amy S. and Chan, Philip A. and Bessey, S. and Park, Carolyn J. and Marshall, Brandon D.L. and Patel, Rupa R. and Mena, Leandro A. and Goedel, William C.},
	title = {Projected Effects of Disruptions to Human Immunodeficiency Virus (HIV) Prevention Services during the Coronavirus Disease 2019 Pandemic among Black/African American Men Who Have Sex with Men in an Ending the HIV Epidemic Priority Jurisdiction},
	year = {2022},
	journal = {Open Forum Infectious Diseases},
	volume = {9},
	number = {7},
	doi = {10.1093/ofid/ofac274},
	url = {https://www.scopus.com/inward/record.uri?eid=2-s2.0-85136313416&doi=10.1093%2fofid%2fofac274&partnerID=40&md5=ae247d37d13b850ee22c4d1173ce1b5e},
	type = {Article},
	publication_stage = {Final},
	source = {Scopus},
	note = {Cited by: 1; All Open Access, Gold Open Access, Green Open Access}
}

@ARTICLE{Niyukuri2021,
	author = {Niyukuri, David and Chibawara, Trust and Nyasulu, Peter Suwirakwenda and Delva, Wim},
	title = {Inferring hiv transmission network determinants using agent-based models calibrated to multi-data sources},
	year = {2021},
	journal = {Mathematics},
	volume = {9},
	number = {21},
	doi = {10.3390/math9212645},
	url = {https://www.scopus.com/inward/record.uri?eid=2-s2.0-85117833588&doi=10.3390%2fmath9212645&partnerID=40&md5=9be95d9587d76875a20cbf84889675a6},
	type = {Article},
	publication_stage = {Final},
	source = {Scopus},
	note = {Cited by: 2; All Open Access, Gold Open Access, Green Open Access}
}

@ARTICLE{Roberts2022,
	author = {Roberts, D. Allen and Bridenbecker, Daniel and Haberer, Jessica E. and Barnabas, Ruanne V. and Akullian, Adam},
	title = {The impact of prevention-effective PrEP use on HIV incidence: a mathematical modelling study},
	year = {2022},
	journal = {Journal of the International AIDS Society},
	volume = {25},
	number = {11},
	doi = {10.1002/jia2.26034},
	url = {https://www.scopus.com/inward/record.uri?eid=2-s2.0-85142202941&doi=10.1002%2fjia2.26034&partnerID=40&md5=22f3b625242ff55e28add539c92fea31},
	type = {Article},
	publication_stage = {Final},
	source = {Scopus},
	note = {Cited by: 2; All Open Access, Gold Open Access, Green Open Access}
}

@ARTICLE{Thomas2021e668,
	author = {Thomas, Ranjeeta and Probert, William J M and Sauter, Rafael and Mwenge, Lawrence and Singh, Surya and Kanema, Sarah and Vanqa, Nosivuyile and Harper, Abigail and Burger, Ronelle and Cori, Anne and Pickles, Michael and Bell-Mandla, Nomtha and Yang, Blia and Bwalya, Justin and Phiri, Mwelwa and Shanaube, Kwame and Floyd, Sian and Donnell, Deborah and Bock, Peter and Ayles, Helen and Fidler, Sarah and Hayes, Richard J and Fraser, Christophe and Hauck, Katharina},
	title = {Cost and cost-effectiveness of a universal HIV testing and treatment intervention in Zambia and South Africa: evidence and projections from the HPTN 071 (PopART) trial},
	year = {2021},
	journal = {The Lancet Global Health},
	volume = {9},
	number = {5},
	pages = {e668 – e680},
	doi = {10.1016/S2214-109X(21)00034-6},
	url = {https://www.scopus.com/inward/record.uri?eid=2-s2.0-85104132455&doi=10.1016%2fS2214-109X%2821%2900034-6&partnerID=40&md5=7596d19809af916dbe5a7b9370928468},
	type = {Article},
	publication_stage = {Final},
	source = {Scopus},
	note = {Cited by: 14; All Open Access, Gold Open Access, Green Open Access}
}

@ARTICLE{Gause2018423,
	author = {Gause, Nicole K. and Brown, Jennifer L. and Welge, Jeffrey and Northern, Nathan},
	title = {Meta-analyses of HIV prevention interventions targeting improved partner communication: effects on partner communication and condom use frequency outcomes},
	year = {2018},
	journal = {Journal of Behavioral Medicine},
	volume = {41},
	number = {4},
	pages = {423 – 440},
	doi = {10.1007/s10865-018-9916-9},
	url = {https://www.scopus.com/inward/record.uri?eid=2-s2.0-85042233664&doi=10.1007%2fs10865-018-9916-9&partnerID=40&md5=888d59c58595bfa0f02144eccd2eca79},
	type = {Article},
	publication_stage = {Final},
	source = {Scopus},
	note = {Cited by: 37}
}

@ARTICLE{Bourne2022942,
	author = {Bourne, Adam and Melendez-Torres, G.J. and Thanh Ly, An and Kidd, Paul and Cogle, Aaron and Brown, Graham and Lyons, Anthony and Carman, Marina and Rulee, John and Power, Jennifer},
	title = {Anxiety about HIV criminalisation among people living with HIV in Australia},
	year = {2022},
	journal = {AIDS Care - Psychological and Socio-Medical Aspects of AIDS/HIV},
	volume = {34},
	number = {7},
	pages = {942 – 948},
	doi = {10.1080/09540121.2021.1936443},
	url = {https://www.scopus.com/inward/record.uri?eid=2-s2.0-85107463655&doi=10.1080%2f09540121.2021.1936443&partnerID=40&md5=bbf6b6ea6319121801393d3552cce399},
	type = {Article},
	publication_stage = {Final},
	source = {Scopus},
	note = {Cited by: 1}
}

@ARTICLE{Milwid2022,
	author = {Milwid, Rachael M. and Xia, Yiqing and Doyle, Carla M. and Cox, Joseph and Lambert, Gilles and Thomas, Réjean and Mishra, Sharmistha and Grace, Daniel and Lachowsky, Nathan J. and Hart, Trevor A. and Boily, Marie-Claude and Maheu-Giroux, Mathieu},
	title = {Past dynamics of HIV transmission among men who have sex with men in Montréal, Canada: a mathematical modeling study},
	year = {2022},
	journal = {BMC Infectious Diseases},
	volume = {22},
	number = {1},
	doi = {10.1186/s12879-022-07207-7},
	url = {https://www.scopus.com/inward/record.uri?eid=2-s2.0-85125970472&doi=10.1186%2fs12879-022-07207-7&partnerID=40&md5=00e879a75cf5ccb1734799cb24f21bb8},
	type = {Article},
	publication_stage = {Final},
	source = {Scopus},
	note = {Cited by: 3; All Open Access, Gold Open Access, Green Open Access}
}

@ARTICLE{Dhou2022,
	author = {Dhou, Khaldoon and Cruzen, Christopher},
	title = {A creative chain coding technique for bi-level image compression inspired by the NetLogo HIV agent-based modeling simulation},
	year = {2022},
	journal = {Journal of Computational Science},
	volume = {61},
	doi = {10.1016/j.jocs.2022.101613},
	url = {https://www.scopus.com/inward/record.uri?eid=2-s2.0-85125889008&doi=10.1016%2fj.jocs.2022.101613&partnerID=40&md5=5e4f04e906ca672f95e0ec919e410181},
	type = {Article},
	publication_stage = {Final},
	source = {Scopus},
	note = {Cited by: 6}
}

@ARTICLE{Kim2020,
	author = {Kim, Hae-Young and Harling, Guy and Vandormael, Alain and Tomita, Andrew and Cuadros, Diego F and Bärnighausen, Till and Tanser, Frank},
	title = {HIV seroconcordance among heterosexual couples in rural KwaZulu-Natal, South Africa: a population-based analysis},
	year = {2020},
	journal = {Journal of the International AIDS Society},
	volume = {23},
	number = {1},
	doi = {10.1002/jia2.25432},
	url = {https://www.scopus.com/inward/record.uri?eid=2-s2.0-85077702354&doi=10.1002%2fjia2.25432&partnerID=40&md5=55a15599964c8539e7005df9f3f081f5},
	type = {Article},
	publication_stage = {Final},
	source = {Scopus},
	note = {Cited by: 4; All Open Access, Gold Open Access, Green Open Access}
}

@ARTICLE{Gountas20191311,
	author = {Gountas, Ilias and Sypsa, Vana and Papatheodoridis, George and Paraskevis, Dimitrios and Kalamitsis, George and Anagnostou, Olga and Antaraki, Argiro and Fotiou, Anastasios and Hatzakis, Angelos},
	title = {A hepatitis C outbreak preceded the HIV outbreak among persons who inject drugs in Athens, Greece: Insights from a mathematical modelling study},
	year = {2019},
	journal = {Journal of Viral Hepatitis},
	volume = {26},
	number = {11},
	pages = {1311 – 1317},
	doi = {10.1111/jvh.13178},
	url = {https://www.scopus.com/inward/record.uri?eid=2-s2.0-85070815918&doi=10.1111%2fjvh.13178&partnerID=40&md5=5f71dc78fdf5475eb6bebdbc1cdb9d64},
	type = {Article},
	publication_stage = {Final},
	source = {Scopus},
	note = {Cited by: 6}
}

@ARTICLE{Bingham2021299,
	author = {Bingham, Adrienna and Shrestha, Ram K. and Khurana, Nidhi and Jacobson, Evin U. and Farnham, Paul G.},
	title = {Estimated Lifetime HIV-Related Medical Costs in the United States},
	year = {2021},
	journal = {Sexually Transmitted Diseases},
	volume = {48},
	number = {4},
	pages = {299 – 304},
	doi = {10.1097/OLQ.0000000000001366},
	url = {https://www.scopus.com/inward/record.uri?eid=2-s2.0-85103473404&doi=10.1097%2fOLQ.0000000000001366&partnerID=40&md5=b351c096edc2aea669125659a883db87},
	type = {Article},
	publication_stage = {Final},
	source = {Scopus},
	note = {Cited by: 17}
}

@ARTICLE{Jacka2022449,
	author = {Jacka, Brendan P. and Nolen, Shayla and Bessey, Sam E. and Zang, Xiao and Goedel, William C. and Yedinak, Jesse L. and Marshall, Brandon D.L.},
	title = {Brief Report: Use of Pre-Exposure Prophylaxis to Prevent Rapid HIV Transmission Among People Who Inject Drugs in Rural Counties in the United States: A Modeling Study},
	year = {2022},
	journal = {Journal of Acquired Immune Deficiency Syndromes},
	volume = {91},
	number = {5},
	pages = {449 – 452},
	doi = {10.1097/QAI.0000000000003093},
	url = {https://www.scopus.com/inward/record.uri?eid=2-s2.0-85141893513&doi=10.1097%2fQAI.0000000000003093&partnerID=40&md5=1c3224d3f8ab75830ab801e8be97ce7e},
	type = {Article},
	publication_stage = {Final},
	source = {Scopus},
	note = {Cited by: 0}
}

@ARTICLE{Phillips2019,
	author = {Phillips, Andrew N and Cambiano, Valentina and Nakagawa, Fumiyo and Bansi-Matharu, Loveleen and Wilson, David and Jani, Ilesh and Apollo, Tsitsi and Sculpher, Mark and Hallett, Timothy and Kerr, Cliff and van Oosterhout, Joep J and Eaton, Jeffrey W and Estill, Janne and Williams, Brian and Doi, Naoko and Cowan, Frances and Keiser, Olivia and Ford, Deborah and Hatzold, Karin and Barnabas, Ruanne and Ayles, Helen and Meyer-Rath, Gesine and Nelson, Lisa and Johnson, Cheryl and Baggaley, Rachel and Fakoya, Ade and Jahn, Andreas and Revill, Paul},
	title = {Cost-per-diagnosis as a metric for monitoring cost-effectiveness of HIV testing programmes in low-income settings in southern Africa: health economic and modelling analysis},
	year = {2019},
	journal = {Journal of the International AIDS Society},
	volume = {22},
	number = {7},
	doi = {10.1002/jia2.25325},
	url = {https://www.scopus.com/inward/record.uri?eid=2-s2.0-85069310731&doi=10.1002%2fjia2.25325&partnerID=40&md5=2d82f1307ad85ec1bbe241f4b8276186},
	type = {Article},
	publication_stage = {Final},
	source = {Scopus},
	note = {Cited by: 17; All Open Access, Gold Open Access, Green Open Access}
}

@ARTICLE{Prado201868,
	author = {Prado, Silvia and Beltrán, Manuela and Moreno, Ángela and Bedoya, Luis M. and Alcamí, José and Gallego, José},
	title = {A small-molecule inhibitor of HIV-1 Rev function detected by a diversity screen based on RRE-Rev interference},
	year = {2018},
	journal = {Biochemical Pharmacology},
	volume = {156},
	pages = {68 – 77},
	doi = {10.1016/j.bcp.2018.07.040},
	url = {https://www.scopus.com/inward/record.uri?eid=2-s2.0-85051630049&doi=10.1016%2fj.bcp.2018.07.040&partnerID=40&md5=7dd03a474d60f2675beb10c93f46bb8e},
	type = {Article},
	publication_stage = {Final},
	source = {Scopus},
	note = {Cited by: 12}
}

@ARTICLE{Murray2021,
	author = {Murray, John M.},
	title = {Dynamics of latent HIV under clonal expansion},
	year = {2021},
	journal = {PLoS Pathogens},
	volume = {17},
	number = {12},
	doi = {10.1371/journal.ppat.1010165},
	url = {https://www.scopus.com/inward/record.uri?eid=2-s2.0-85122279816&doi=10.1371%2fjournal.ppat.1010165&partnerID=40&md5=9209c2a84eee4527b6222c04b7648752},
	type = {Article},
	publication_stage = {Final},
	source = {Scopus},
	note = {Cited by: 0; All Open Access, Gold Open Access, Green Open Access}
}

@ARTICLE{Van Schalkwyk2019122,
	author = {Van Schalkwyk, Cari and Moodley, Jennifer and Welte, Alex and Johnson, Leigh Francis},
	title = {Are associations between HIV and human papillomavirus transmission due to behavioural confounding or biological effects?},
	year = {2019},
	journal = {Sexually Transmitted Infections},
	volume = {95},
	number = {2},
	pages = {122 – 128},
	doi = {10.1136/sextrans-2018-053558},
	url = {https://www.scopus.com/inward/record.uri?eid=2-s2.0-85052954236&doi=10.1136%2fsextrans-2018-053558&partnerID=40&md5=a6062890626f06341ca42e48dd9fac1d},
	type = {Article},
	publication_stage = {Final},
	source = {Scopus},
	note = {Cited by: 4}
}

@ARTICLE{Shchemelev2019118,
	author = {Shchemelev, A.N. and Ostankova, Yu.V. and Zueva, E.B. and Boumbaly, S. and Balde, T.A.L. and Semenov, A.V.},
	title = {Characterization of Hepatitis B Virus and Human Immunodeficiency Virus among HIV/HBV Co-Infected Patients from the Republic of Guinea},
	year = {2019},
	journal = {Problemy Osobo Opasnykh Infektsii},
	number = {3},
	pages = {118 – 124},
	doi = {10.21055/0370-1069-2019-3-118-124},
	url = {https://www.scopus.com/inward/record.uri?eid=2-s2.0-85103113031&doi=10.21055%2f0370-1069-2019-3-118-124&partnerID=40&md5=bee5fe5d14ad719fd12f75dc4540ef1d},
	type = {Article},
	publication_stage = {Final},
	source = {Scopus},
	note = {Cited by: 3; All Open Access, Gold Open Access}
}

@ARTICLE{Jewell20211024,
	author = {Jewell, Britta L. and Balzer, Laura B. and Clark, Tamara D. and Charlebois, Edwin D. and Kwarisiima, Dalsone and Kamya, Moses R. and Havlir, Diane V. and Petersen, Maya L. and Bershteyn, Anna},
	title = {Predicting HIV Incidence in the SEARCH Trial: A Mathematical Modeling Study},
	year = {2021},
	journal = {Journal of Acquired Immune Deficiency Syndromes},
	volume = {87},
	number = {4},
	pages = {1024 – 1031},
	doi = {10.1097/QAI.0000000000002684},
	url = {https://www.scopus.com/inward/record.uri?eid=2-s2.0-85109115068&doi=10.1097%2fQAI.0000000000002684&partnerID=40&md5=605695436dd2c2ae27e8090abc4e77fd},
	type = {Article},
	publication_stage = {Final},
	source = {Scopus},
	note = {Cited by: 3; All Open Access, Green Open Access}
}

@ARTICLE{Uzun Jacobson20231007,
	author = {Uzun Jacobson, Evin and Li, Zihao and Bingham, Adrienna and Farnham, Paul G. and Sansom, Stephanie L.},
	title = {Assessing the individual benefits of reducing HIV diagnosis delay and increasing adherence to HIV care and treatment},
	year = {2023},
	journal = {AIDS Care - Psychological and Socio-Medical Aspects of AIDS/HIV},
	volume = {35},
	number = {7},
	pages = {1007 – 1013},
	doi = {10.1080/09540121.2022.2147478},
	url = {https://www.scopus.com/inward/record.uri?eid=2-s2.0-85144406858&doi=10.1080%2f09540121.2022.2147478&partnerID=40&md5=8f8dec30db4c91959391df0f1380c1af},
	type = {Article},
	publication_stage = {Final},
	source = {Scopus},
	note = {Cited by: 0}
}

@ARTICLE{Reitsema2020361,
	author = {Reitsema, Maarten and Heijne, Janneke and Visser, Maartje and Van Sighem, Ard and Schim Van Der Loeff, Maarten and Op De Coul, Eline L M and Bezemer, Daniela and Wallinga, Jacco and Van Benthem, Birgit H B and Xiridou, Maria},
	title = {Impact of frequent testing on the transmission of HIV and N. gonorrhoeae among men who have sex with men: A mathematical modelling study},
	year = {2020},
	journal = {Sexually Transmitted Infections},
	volume = {96},
	number = {5},
	pages = {361 – 367},
	doi = {10.1136/sextrans-2018-053943},
	url = {https://www.scopus.com/inward/record.uri?eid=2-s2.0-85076162562&doi=10.1136%2fsextrans-2018-053943&partnerID=40&md5=d98b749130d8a5cb70af577e551e4dd2},
	type = {Article},
	publication_stage = {Final},
	source = {Scopus},
	note = {Cited by: 4}
}

@ARTICLE{Hogan2021215,
	author = {Hogan, Joseph W. and Galai, Noya and Davis, Wendy W.},
	title = {Modeling the Impact of Social Determinants of Health on HIV},
	year = {2021},
	journal = {AIDS and Behavior},
	volume = {25},
	pages = {215 – 224},
	doi = {10.1007/s10461-021-03399-2},
	url = {https://www.scopus.com/inward/record.uri?eid=2-s2.0-85114150676&doi=10.1007%2fs10461-021-03399-2&partnerID=40&md5=105f80fb67ca0424739e50b5cc1f6c1e},
	type = {Article},
	publication_stage = {Final},
	source = {Scopus},
	note = {Cited by: 8; All Open Access, Green Open Access, Hybrid Gold Open Access}
}

@ARTICLE{Probert2022e771,
	author = {Probert, William J M and Sauter, Rafael and Pickles, Michael and Cori, Anne and Bell-Mandla, Nomtha F and Bwalya, Justin and Abeler-Dörner, Lucie and Bock, Peter and Donnell, Deborah J and Floyd, Sian and Macleod, David and Piwowar-Manning, Estelle and Skalland, Timothy and Shanaube, Kwame and Wilson, Ethan and Yang, Blia and Ayles, Helen and Fidler, Sarah and Hayes, Richard J and Fraser, Christophe and Hayes, Richard and Beyers, Nulda and El-Sadr, Wafaa and Cohen, Myron and Eshleman, Susan and Agyei, Yaw and Bond, Virginia and Hoddinott, Graeme and Donnell, Deborah and Emel, Lynda and Noble, Heather and Burns, David and Sista, Nirupama and Griffith, Sam and Moore, Ayana and Headen, Tanette and White, Rhonda and Miller, Eric and Hargreaves, James and Hauck, Katharina and Thomas, Ranjeeta and Limbada, Mohammed and Sabapathy, Kalpana and Schaap, Ab and Dunbar, Rory and Simwinga, Musonda and Smith, Peter and Vermund, Sten and Mandla, Nomtha and Makola, Nozizwe and van Deventer, Anneen and James, Anelet and Jennings, Karen and Kruger, James and Phiri, Mwelwa and Kosloff, Barry and Mwenge, Lawrence and Kanema, Sarah and Probert, William and Kumar, Ramya and Sakala, Ephraim and Silumesi, Andrew and Yuhas, Krista},
	title = {Projected outcomes of universal testing and treatment in a generalised HIV epidemic in Zambia and South Africa (the HPTN 071 [PopART] trial): a modelling study},
	year = {2022},
	journal = {The Lancet HIV},
	volume = {9},
	number = {11},
	pages = {e771 – e780},
	doi = {10.1016/S2352-3018(22)00259-4},
	url = {https://www.scopus.com/inward/record.uri?eid=2-s2.0-85140998757&doi=10.1016%2fS2352-3018%2822%2900259-4&partnerID=40&md5=e6e8a7de8f17e0b9247f5fcae9e7cf24},
	type = {Article},
	publication_stage = {Final},
	source = {Scopus},
	note = {Cited by: 2; All Open Access, Green Open Access, Hybrid Gold Open Access}
}@ARTICLE{Airhihenbuwa201478,
	author = {Airhihenbuwa, Collins O. and Ford, Chandra L. and Iwelunmor, Juliet I.},
	title = {Why Culture Matters in Health Interventions: Lessons From HIV/AIDS Stigma and NCDs},
	year = {2014},
	journal = {Health Education and Behavior},
	volume = {41},
	number = {1},
	pages = {78 – 84},
	doi = {10.1177/1090198113487199},
	url = {https://www.scopus.com/inward/record.uri?eid=2-s2.0-84891893307&doi=10.1177%2f1090198113487199&partnerID=40&md5=f88a6f186f77c7112c6f030c059ddd33},
	type = {Article},
	publication_stage = {Final},
	source = {Scopus},
	note = {Cited by: 86},
	Cited-References = {Prevailing against pandemics by putting people at the centre—World AIDS Day report 2020, (2020); 
Fast-Track - ending the AIDS epidemic by 2030, (2014); 
Montaner J.S.G., Hogg R., Wood E., Et al., The case for expanding access to highly active antiretroviral therapy to curb the growth of the HIV epidemic, Lancet, 368, pp. 531-536, (2006); 
Granich R.M., Gilks C.F., Dye C., De Cock K.M., Williams B.G., Universal voluntary HIV testing with immediate antiretroviral therapy as a strategy for elimination of HIV transmission: a mathematical model, Lancet, 373, pp. 48-57, (2009); 
Perriat D., Balzer L., Hayes R., Et al., Comparative assessment of five trials of universal HIV testing and treatment in sub-Saharan Africa, J Int AIDS Soc, 21, (2018); 
Baral S., Rao A., Sullivan P., Et al., The disconnect between individual-level and population-level HIV prevention benefits of antiretroviral treatment, Lancet HIV, 6, pp. e632-e638, (2019); 
Iwuji C.C., Orne-Gliemann J., Larmarange J., Et al., Universal test and treat and the HIV epidemic in rural South Africa: a phase 4, open-label, community cluster randomised trial, Lancet HIV, 5, pp. e116-e125, (2018); 
Havlir D.V., Balzer L.B., Charlebois E.D., Et al., HIV testing and treatment with the use of a community health approach in rural Africa, N Engl J Med, 381, pp. 219-229, (2019); 
Jewell B.L., Balzer L.B., Clark T.D., Et al., Predicting HIV incidence in the search trial: a mathematical modeling study, J Acquir Immune Defic Syndr, 87, pp. 1024-1031, (2021); 
Hayes R.J., Donnell D., Floyd S., Et al., Effect of universal testing and treatment on HIV incidence - HPTN 071 (PopART), N Engl J Med, 381, pp. 207-218, (2019); 
Makhema J., Wirth K.E., Pretorius Holme M., Et al., Universal testing, expanded treatment, and incidence of HIV infection in Botswana, N Engl J Med, 381, pp. 230-242, (2019); 
Hayes R., Ayles H., Beyers N., Et al., HPTN 071 (PopART): rationale and design of a cluster-randomised trial of the population impact of an HIV combination prevention intervention including universal testing and treatment - a study protocol for a cluster randomised trial, Trials, 15, (2014); 
Cori A., Ayles H., Beyers N., Et al., HPTN 071 (PopART): a cluster-randomized trial of the population impact of an HIV combination prevention intervention including universal testing and treatment: mathematical model, PLoS One, 9, (2014); 
Thomas R., Probert W.J.M., Sauter R., Et al., Cost and cost-effectiveness of a universal HIV testing and treatment intervention in Zambia and South Africa: evidence and projections from the HPTN 071 (PopART) trial, Lancet Glob Health, 9, pp. e668-e680, (2021); 
Probert W.J.M., Hall M., Xi X., Et al., Quantifying the contribution of different aged men and women to onwards transmission of HIV-1 in generalised epidemics in sub-Saharan Africa: a modelling and phylogenetics approach from the HPTN071 (PopART) trial. 10<sup>th</sup> IAS Conference on HIV Science; July 21–24, 2019: TUPDD0206LB (abstr); 
Donnell D., Floyd S., Hayes R., Population effects of antiretroviral therapy to reduce HIV transmission (PopART): a cluster-randomized trial of the impact of a combination prevention package on population-level HIV incidence in Zambia and South Africa. Statistical analysis plan; version 3.0, (2018); 
Analysis plan for individual-based model projections of the HPTN 071 (PopART) intervention; 
Pickles M., Cori A., Probert W.J.M., Et al., PopART-IBM, a highly efficient stochastic individual-based simulation model of generalised HIV epidemics developed in the context of the HPTN 071 (PopART) trial, PLOS Comput Biol, 17, (2021); 
HPTN 071: Population effects of antiretroviral therapy to reduce HIV transmission (PopART): a cluster-randomized trial of the impact of a combination prevention package on population-level HIV incidence in Zambia and South Africa. Final version 3.0, (2015); 
Cori A., Pickles M., van Sighem A., Et al., CD4+ cell dynamics in untreated HIV-1 infection: overall rates, and effects of age, viral load, sex and calendar time, AIDS, 29, pp. 2435-2446, (2015); 
Beaumont M.A., Approximate Bayesian computation in evolution and ecology, Annu Rev Ecol Evol Syst, 41, pp. 379-406, (2010); 
Solomon S.S., Mehta S.H., McFall A.M., Et al., Community viral load, antiretroviral therapy coverage, and HIV incidence in India: a cross-sectional, comparative study, Lancet HIV, 3, pp. e183-e190, (2016); 
Galvani A.P., Pandey A., Fitzpatrick M.C., Medlock J., Gray G.E., Defining control of HIV epidemics, Lancet HIV, 5, pp. e667-e670, (2018); 
Munafo M.R., Nosek B.A., Bishop D.V.M., Et al., A manifesto for reproducible science, Nat Hum Behav, 1, (2017); 
Kamya M.R., Petersen M.L., Kabami J., Et al., SEARCH human immunodeficiency virus (HIV) streamlined treatment intervention reduces mortality at a population level in men with low CD4 counts, Clin Infect Dis, 73, pp. e1938-e1945, (2021); 
Akullian A., Morrison M., Garnett G.P., Et al., The effect of 90-90-90 on HIV-1 incidence and mortality in eSwatini: a mathematical modelling study, Lancet HIV, 7, pp. e348-e358, (2020); 
Huerga H., Shiferie F., Grebe E., Et al., A comparison of self-report and antiretroviral detection to inform estimates of antiretroviral therapy coverage, viral load suppression and HIV incidence in Kwazulu-Natal, South Africa, BMC Infect Dis, 17, (2017); 
Grabowski M.K., Reynolds S.J., Kagaayi J., Et al., The validity of self-reported antiretroviral use in persons living with HIV: a population-based study, AIDS, 32, pp. 363-369, (2018); 
Lesotho Population-based HIV Impact Assessment (LePHIA) 2016–2017: final report, (2019)}
}

@ARTICLE{Dimitrov2015,
	author = {Dimitrov, Dobromir and Donnell, Deborah and Brown, Elizabeth R.},
	title = {High incidence is not high exposure: What proportion of prevention trial participants are exposed to HIV?},
	year = {2015},
	journal = {PLoS ONE},
	volume = {10},
	number = {1},
	doi = {10.1371/journal.pone.0115528},
	url = {https://www.scopus.com/inward/record.uri?eid=2-s2.0-84920830735&doi=10.1371%2fjournal.pone.0115528&partnerID=40&md5=7a570bb1878e3927e3ec5a5c695904d3},
	type = {Article},
	publication_stage = {Final},
	source = {Scopus},
	note = {Cited by: 6; All Open Access, Gold Open Access, Green Open Access}
}

@ARTICLE{Schneider2014627,
	author = {Schneider, A. and Wagner, A. and Davydova, E.E. and Smirnov, A.S. and Glazkov, I.N. and Shegai, M.M. and Glazkova, D.V.},
	title = {Problems and prospects of gene therapy against HIV},
	year = {2014},
	journal = {Pharmaceutical Chemistry Journal},
	volume = {47},
	number = {12},
	pages = {627 – 635},
	doi = {10.1007/s11094-014-1023-9},
	url = {https://www.scopus.com/inward/record.uri?eid=2-s2.0-84900024755&doi=10.1007%2fs11094-014-1023-9&partnerID=40&md5=e73cc265653109113f77900830891dcb},
	type = {Article},
	publication_stage = {Final},
	source = {Scopus},
	note = {Cited by: 0}
}

@ARTICLE{Bronke2013899,
	author = {Bronke, Corine and Almeida, Coral-Ann M. and Mckinnon, Elizabeth and Roberts, Steven G. and Keane, Niamh M. and Chopra, Abha and Carlson, Jonathan M. and Heckerman, David and Mallal, Simon and John, Mina},
	title = {HIV escape mutations occur preferentially at HLA-binding sites of CD8 T-cell epitopes},
	year = {2013},
	journal = {AIDS},
	volume = {27},
	number = {6},
	pages = {899 – 905},
	doi = {10.1097/QAD.0b013e32835e1616},
	url = {https://www.scopus.com/inward/record.uri?eid=2-s2.0-84876413860&doi=10.1097%2fQAD.0b013e32835e1616&partnerID=40&md5=e7430762a24b16dc0be06e7d886ac249},
	type = {Article},
	publication_stage = {Final},
	source = {Scopus},
	note = {Cited by: 30; All Open Access, Bronze Open Access, Green Open Access}
}

@ARTICLE{Wohl2013784,
	author = {Wohl, David A. and Dumond, Julie B. and Blevins, Suzanne and Pittard, Donna and Ragan, David and Wang, Ruili and Massengale, Kelley and Walsh, Kendall and Floris-Moore, Michelle and Eron, Joseph J. and Richardson, Amy and Hudgens, Michael G. and Kashuba, Angela D. M.},
	title = {Raltegravir pharmacokinetics in treatment-naive patients is not influenced by race: Results from the raltegravir early therapy in african-americans living with HIV (REAL) Study},
	year = {2013},
	journal = {Antimicrobial Agents and Chemotherapy},
	volume = {57},
	number = {2},
	pages = {784 – 788},
	doi = {10.1128/AAC.01826-12},
	url = {https://www.scopus.com/inward/record.uri?eid=2-s2.0-84872859169&doi=10.1128%2fAAC.01826-12&partnerID=40&md5=644032736c7076d7aff0f710938b8fed},
	type = {Article},
	publication_stage = {Final},
	source = {Scopus},
	note = {Cited by: 13; All Open Access, Bronze Open Access, Green Open Access}
}

@ARTICLE{Andrianakis2015,
	author = {Andrianakis, Ioannis and Vernon, Ian R. and McCreesh, Nicky and McKinley, Trevelyan J. and Oakley, Jeremy E. and Nsubuga, Rebecca N. and Goldstein, Michael and White, Richard G.},
	title = {Bayesian History Matching of Complex Infectious Disease Models Using Emulation: A Tutorial and a Case Study on HIV in Uganda},
	year = {2015},
	journal = {PLoS Computational Biology},
	volume = {11},
	number = {1},
	doi = {10.1371/journal.pcbi.1003968},
	url = {https://www.scopus.com/inward/record.uri?eid=2-s2.0-84922219924&doi=10.1371%2fjournal.pcbi.1003968&partnerID=40&md5=5c87ba68c23eb47925308168bdf0edc6},
	type = {Article},
	publication_stage = {Final},
	source = {Scopus},
	note = {Cited by: 84; All Open Access, Gold Open Access, Green Open Access}
}

@ARTICLE{Monteiro20161683,
	author = {Monteiro, J.F.G. and Escudero, D.J. and Weinreb, C. and Flanigan, T. and Galea, S. and Friedman, S.R. and Marshall, B.D.L.},
	title = {Understanding the effects of different HIV transmission models in individual-based microsimulation of HIV epidemic dynamics in people who inject drugs},
	year = {2016},
	journal = {Epidemiology and Infection},
	volume = {144},
	number = {8},
	pages = {1683 – 1700},
	doi = {10.1017/S0950268815003180},
	url = {https://www.scopus.com/inward/record.uri?eid=2-s2.0-84954469943&doi=10.1017%2fS0950268815003180&partnerID=40&md5=3ff5f7d07f5a251426515f4d20f55b50},
	type = {Article},
	publication_stage = {Final},
	source = {Scopus},
	note = {Cited by: 11; All Open Access, Bronze Open Access, Green Open Access}
}

@ARTICLE{Sawers2017155,
	author = {Sawers, Larry and Isaac, Alan},
	title = {Partnership duration, concurrency, and HIV in sub-Saharan Africa},
	year = {2017},
	journal = {African Journal of AIDS Research},
	volume = {16},
	number = {2},
	pages = {155 – 164},
	doi = {10.2989/16085906.2017.1336105},
	url = {https://www.scopus.com/inward/record.uri?eid=2-s2.0-85024365158&doi=10.2989%2f16085906.2017.1336105&partnerID=40&md5=a62e73b9485efc66240422313003fa51},
	type = {Article},
	publication_stage = {Final},
	source = {Scopus},
	note = {Cited by: 4}
}

@ARTICLE{Basten20181185,
	author = {Basten, Maartje and Heijne, Janneke Cornelia Maria and Geskus, Ronald and Den Daas, Chantal and Kretzschmar, Mirjam and Matser, Amy},
	title = {Sexual risk behaviour trajectories among MSM at risk for HIV in Amsterdam, the Netherlands},
	year = {2018},
	journal = {AIDS},
	volume = {32},
	number = {9},
	pages = {1185 – 1192},
	doi = {10.1097/QAD.0000000000001803},
	url = {https://www.scopus.com/inward/record.uri?eid=2-s2.0-85048374195&doi=10.1097%2fQAD.0000000000001803&partnerID=40&md5=89b0351924ab60053ca92824e8d178a9},
	type = {Article},
	publication_stage = {Final},
	source = {Scopus},
	note = {Cited by: 19; All Open Access, Green Open Access}
}

@ARTICLE{Wood2018350,
	author = {Wood, Daniel and Lancaster, Kathryn E. and Boily, Marie-Claude and Powers, Kimberly A. and Donnell, Deborah and Cohen, Myron S. and Dimitrov, Dobromir T.},
	title = {Recruitment of female sex workers in HIV prevention trials: Can efficacy endpoints be reached more efficiently?},
	year = {2018},
	journal = {Journal of Acquired Immune Deficiency Syndromes},
	volume = {77},
	number = {4},
	pages = {350 – 357},
	doi = {10.1097/QAI.0000000000001603},
	url = {https://www.scopus.com/inward/record.uri?eid=2-s2.0-85051631054&doi=10.1097%2fQAI.0000000000001603&partnerID=40&md5=317c49a7251fca0fd6cdc8da0d7ae3a7},
	type = {Article},
	publication_stage = {Final},
	source = {Scopus},
	note = {Cited by: 3; All Open Access, Green Open Access, Hybrid Gold Open Access}
}

@ARTICLE{Tully2013125,
	author = {Tully, Stephen and Cojocaru, Monica and Bauch, Chris T.},
	title = {Coevolution of risk perception, sexual behaviour, and HIV transmission in an agent-based model},
	year = {2013},
	journal = {Journal of Theoretical Biology},
	volume = {337},
	pages = {125 – 132},
	doi = {10.1016/j.jtbi.2013.08.014},
	url = {https://www.scopus.com/inward/record.uri?eid=2-s2.0-84883752580&doi=10.1016%2fj.jtbi.2013.08.014&partnerID=40&md5=a4a1c6e9035cd3e82a9c928bd37f29d3},
	type = {Article},
	publication_stage = {Final},
	source = {Scopus},
	note = {Cited by: 10; All Open Access, Green Open Access}
}

@ARTICLE{Zahnd201626,
	author = {Zahnd, Cindy and Salazar-Vizcaya, Luisa and Dufour, Jean-François and Müllhaupt, Beat and Wandeler, Gilles and Kouyos, Roger and Estill, Janne and Bertisch, Barbara and Rauch, Andri and Keiser, Olivia},
	title = {Modelling the impact of deferring HCV treatment on liver-related complications in HIV coinfected men who have sex with men},
	year = {2016},
	journal = {Journal of Hepatology},
	volume = {65},
	number = {1},
	pages = {26 – 32},
	doi = {10.1016/j.jhep.2016.02.030},
	url = {https://www.scopus.com/inward/record.uri?eid=2-s2.0-84964758707&doi=10.1016%2fj.jhep.2016.02.030&partnerID=40&md5=72eeccf081fea5aa935c9b112733ad87},
	type = {Article},
	publication_stage = {Final},
	source = {Scopus},
	note = {Cited by: 22; All Open Access, Green Open Access, Hybrid Gold Open Access}
}

@ARTICLE{Phillips2013,
	author = {Phillips, Andrew N. and Cambiano, Valentina and Nakagawa, Fumiyo and Brown, Alison E. and Lampe, Fiona and Rodger, Alison and Miners, Alec and Elford, Jonathan and Hart, Graham and Johnson, Anne M. and Lundgren, Jens and Delpech, Valerie C.},
	title = {Increased HIV Incidence in Men Who Have Sex with Men Despite High Levels of ART-Induced Viral Suppression: Analysis of an Extensively Documented Epidemic},
	year = {2013},
	journal = {PLoS ONE},
	volume = {8},
	number = {2},
	doi = {10.1371/journal.pone.0055312},
	url = {https://www.scopus.com/inward/record.uri?eid=2-s2.0-84874029956&doi=10.1371%2fjournal.pone.0055312&partnerID=40&md5=79c9666b60794da99d6177ec8dcc946f},
	type = {Article},
	publication_stage = {Final},
	source = {Scopus},
	note = {Cited by: 178; All Open Access, Gold Open Access, Green Open Access}
}

@ARTICLE{Escudero20162537,
	author = {Escudero, Daniel J. and Lurie, Mark N. and Mayer, Kenneth H. and Weinreb, Caleb and King, Maximilian and Galea, Sandro and Friedman, Samuel R. and Marshall, Brandon D.L.},
	title = {Acute HIV infection transmission among people who inject drugs in a mature epidemic setting},
	year = {2016},
	journal = {AIDS},
	volume = {30},
	number = {16},
	pages = {2537 – 2544},
	doi = {10.1097/QAD.0000000000001218},
	url = {https://www.scopus.com/inward/record.uri?eid=2-s2.0-84982860565&doi=10.1097%2fQAD.0000000000001218&partnerID=40&md5=45cbc5088b92f1d24b27a62918855a6d},
	type = {Article},
	publication_stage = {Final},
	source = {Scopus},
	note = {Cited by: 9; All Open Access, Green Open Access}
}

@ARTICLE{Nakagawa2016247,
	author = {Nakagawa, Fumiyo and Van Sighem, Ard and Thiebaut, Rodolphe and Smith, Colette and Ratmann, Oliver and Cambiano, Valentina and Albert, Jan and Amato-Gauci, Andrew and Bezemer, Daniela and Campbell, Colin and Commenges, Daniel and Donoghoe, Martin and Ford, Deborah and Kouyos, Roger and Lodwick, Rebecca and Lundgren, Jens and Pantazis, Nikos and Pharris, Anastasia and Quinten, Chantal and Thorne, Claire and Touloumi, Giota and Delpech, Valerie and Phillips, Andrew},
	title = {A method to estimate the size and characteristics of HIV-positive populations using an individual-based stochastic simulation model},
	year = {2016},
	journal = {Epidemiology},
	volume = {27},
	number = {2},
	pages = {247 – 256},
	doi = {10.1097/EDE.0000000000000423},
	url = {https://www.scopus.com/inward/record.uri?eid=2-s2.0-84957438129&doi=10.1097%2fEDE.0000000000000423&partnerID=40&md5=4675b64b140d6f6a7164f24190cfcd14},
	type = {Article},
	publication_stage = {Final},
	source = {Scopus},
	note = {Cited by: 10; All Open Access, Green Open Access}
}

@ARTICLE{Smith2015e159,
	author = {Smith, Jennifer A. and Sharma, Monisha and Levin, Carol and Baeten, Jared M. and van Rooyen, Heidi and Celum, Connie and Hallett, Timothy B. and Barnabas, Ruanne V.},
	title = {Cost-effectiveness of community-based strategies to strengthen the continuum of HIV care in rural South Africa: A health economic modelling analysis},
	year = {2015},
	journal = {The Lancet HIV},
	volume = {2},
	number = {4},
	pages = {e159 – e168},
	doi = {10.1016/S2352-3018(15)00016-8},
	url = {https://www.scopus.com/inward/record.uri?eid=2-s2.0-84943456405&doi=10.1016%2fS2352-3018%2815%2900016-8&partnerID=40&md5=904b61d540447c2960ca27ce84e2849b},
	type = {Article},
	publication_stage = {Final},
	source = {Scopus},
	note = {Cited by: 55; All Open Access, Green Open Access, Hybrid Gold Open Access}
}

@ARTICLE{Andrianov20141993,
	author = {Andrianov, Alexander M. and Kashyn, Ivan A. and Tuzikov, Alexander V.},
	title = {Discovery of novel anti-HIV-1 agents based on a broadly neutralizing antibody against the envelope gp120 V3 loop: A computational study},
	year = {2014},
	journal = {Journal of Biomolecular Structure and Dynamics},
	volume = {32},
	number = {12},
	pages = {1993 – 2004},
	doi = {10.1080/07391102.2013.848825},
	url = {https://www.scopus.com/inward/record.uri?eid=2-s2.0-84906313981&doi=10.1080%2f07391102.2013.848825&partnerID=40&md5=fc99a0270136c09d0f41334ce5b2a9d8},
	type = {Article},
	publication_stage = {Final},
	source = {Scopus},
	note = {Cited by: 4}
}

@ARTICLE{Smit2018773,
	author = {Smit, Mikaela and Olney, Jack and Ford, Nathan P. and Vitoria, Marco and Gregson, Simon and Vassall, Anna and Hallett, Timothy B.},
	title = {The growing burden of noncommunicable disease among persons living with HIV in Zimbabwe},
	year = {2018},
	journal = {AIDS},
	volume = {32},
	number = {6},
	pages = {773 – 782},
	doi = {10.1097/QAD.0000000000001754},
	url = {https://www.scopus.com/inward/record.uri?eid=2-s2.0-85044196732&doi=10.1097%2fQAD.0000000000001754&partnerID=40&md5=1ce2a47f48cba6bafb71be788c7cd0b2},
	type = {Article},
	publication_stage = {Final},
	source = {Scopus},
	note = {Cited by: 40; All Open Access, Green Open Access}
}

@ARTICLE{Hart-Malloy2018391,
	author = {Hart-Malloy, Rachel and Brown, Shakara and Bogucki, Kathleen and Tesoriero, James},
	title = {Implementing data-to-care initiatives for HIV in New York state: assessing the value of community health centers identifying persons out of care for health department follow-up},
	year = {2018},
	journal = {AIDS Care - Psychological and Socio-Medical Aspects of AIDS/HIV},
	volume = {30},
	number = {3},
	pages = {391 – 396},
	doi = {10.1080/09540121.2017.1363851},
	url = {https://www.scopus.com/inward/record.uri?eid=2-s2.0-85027138660&doi=10.1080%2f09540121.2017.1363851&partnerID=40&md5=c99564ab31b8240237b9e1932bdb2cd0},
	type = {Article},
	publication_stage = {Final},
	source = {Scopus},
	note = {Cited by: 25}
}

@ARTICLE{Andrianakis2017694,
	author = {Andrianakis, Ioannis and McCreesh, Nicky and Vernon, Ian and McKinley, Trevelyan J. and Oakle, Jeremy E. and Nsubuga, Rebecca N. and Goldstein, Michael and White, Richard G.},
	title = {Efficient History Matching of a High Dimensional Individual-Based HIV Transmission Model},
	year = {2017},
	journal = {SIAM-ASA Journal on Uncertainty Quantification},
	volume = {5},
	number = {1},
	pages = {694 – 719},
	doi = {10.1137/16M1093008},
	url = {https://www.scopus.com/inward/record.uri?eid=2-s2.0-85039869680&doi=10.1137%2f16M1093008&partnerID=40&md5=50b1bce7ab7089640754fc7559b65ac6},
	type = {Article},
	publication_stage = {Final},
	source = {Scopus},
	note = {Cited by: 18; All Open Access, Green Open Access}
}

@ARTICLE{Donovan2016211,
	author = {Donovan, Graham M. and Lythe, Grant},
	title = {T cell and reticular network co-dependence in HIV infection},
	year = {2016},
	journal = {Journal of Theoretical Biology},
	volume = {395},
	pages = {211 – 220},
	doi = {10.1016/j.jtbi.2016.01.040},
	url = {https://www.scopus.com/inward/record.uri?eid=2-s2.0-84959387098&doi=10.1016%2fj.jtbi.2016.01.040&partnerID=40&md5=11cf596b16df24be589910af606392f4},
	type = {Article},
	publication_stage = {Final},
	source = {Scopus},
	note = {Cited by: 10; All Open Access, Green Open Access}
}

@ARTICLE{Klein2015107,
	author = {Klein, Daniel J. and Eckhoff, Philip A. and Bershteyn, Anna},
	title = {Targeting HIV services to male migrant workers in southern Africa would not reverse generalized HIV epidemics in their home communities: A mathematical modeling analysis},
	year = {2015},
	journal = {International Health},
	volume = {7},
	number = {2},
	pages = {107 – 113},
	doi = {10.1093/inthealth/ihv011},
	url = {https://www.scopus.com/inward/record.uri?eid=2-s2.0-84924443538&doi=10.1093%2finthealth%2fihv011&partnerID=40&md5=d28e0a05335f7aa66032760551d58807},
	type = {Article},
	publication_stage = {Final},
	source = {Scopus},
	note = {Cited by: 11; All Open Access, Green Open Access, Hybrid Gold Open Access}
}

@ARTICLE{Blaser20171859,
	author = {Blaser, Nello and Bertisch, Barbara and Kouyos, Roger D. and Calmy, Alexandra and Bucher, Heiner C. and Cavassini, Matthias and Estill, Janne and Keiser, Olivia and Egger, Matthias and Aubert, V. and Battegay, M. and Bernasconi, E. and Böni, J. and Braun, D.L. and Bucher, H.C. and Calmy, A. and Cavassini, M. and Ciuffi, A. and Dollenmaier, G. and Egger, M. and Elzi, L. and Fehr, J. and Fellay, J. and Furrer, H. and Fux, C.A. and Günthard, H.F. and Haerry, D. and Hasse, B. and Hirsch, H.H. and Hoffmann, M. and Hösli, I. and Kahlert, C. and Kaiser, L. and Klimkait, T. and Kovari, H. and Ledergerber, B. and Martinetti, G. and Martinez De Tejada, B. and Marzolini, C. and Metzner, K.J. and Müller, N. and Nicca, D. and Pantaleo, G. and Paioni, P. and Rauch, A. and Rudin, C. and Scherrer, A.U. and Schmid, P. and Speck, R. and Stöckle, M. and Tarr, P. and Trkola, A. and Vernazza, P. and Wandeler, G. and Weber, R. and Yerly, S.},
	title = {Impact of screening and antiretroviral therapy on anal cancer incidence in HIV-positive MSM},
	year = {2017},
	journal = {AIDS},
	volume = {31},
	number = {13},
	pages = {1859 – 1866},
	doi = {10.1097/QAD.0000000000001546},
	url = {https://www.scopus.com/inward/record.uri?eid=2-s2.0-85026425064&doi=10.1097%2fQAD.0000000000001546&partnerID=40&md5=3f47472ec49673ad66493d6a71ebf441},
	type = {Article},
	publication_stage = {Final},
	source = {Scopus},
	note = {Cited by: 15; All Open Access, Green Open Access}
}

@ARTICLE{Hashimoto20123287,
	author = {Hashimoto, Chie and Nomura, Wataru and Ohya, Aki and Urano, Emiko and Miyauchi, Kosuke and Narumi, Tetsuo and Aikawa, Haruo and Komano, Jun A. and Yamamoto, Naoki and Tamamura, Hirokazu},
	title = {Evaluation of a synthetic C34 trimer of HIV-1 gp41 as AIDS vaccines},
	year = {2012},
	journal = {Bioorganic and Medicinal Chemistry},
	volume = {20},
	number = {10},
	pages = {3287 – 3291},
	doi = {10.1016/j.bmc.2012.03.050},
	url = {https://www.scopus.com/inward/record.uri?eid=2-s2.0-84860480114&doi=10.1016%2fj.bmc.2012.03.050&partnerID=40&md5=4304f5f89a19959f5532d1e1b232b007},
	type = {Article},
	publication_stage = {Final},
	source = {Scopus},
	note = {Cited by: 12}
}

@ARTICLE{Blanquart2016,
	author = {Blanquart, François and Grabowski, Mary Kate and Herbeck, Joshua and Nalugoda, Fred and Serwadda, David and Eller, Michael A. and Robb, Merlin L. and Gray, Ronald and Kigozi, Godfrey and Laeyendecker, Oliver and Lythgoe, Katrina A. and Nakigozi, Gertrude and Quinn, Thomas C. and Reynolds, Steven J. and Wawer, Maria J. and Fraser, Christophe},
	title = {A transmission-virulence evolutionary trade-off explains attenuation of HIV-1 in uganda},
	year = {2016},
	journal = {eLife},
	volume = {5},
	number = {NOVEMBER2016},
	doi = {10.7554/eLife.20492},
	url = {https://www.scopus.com/inward/record.uri?eid=2-s2.0-84996593719&doi=10.7554%2feLife.20492&partnerID=40&md5=081c0361a1cf0900e2e3135218dc64c9},
	type = {Article},
	publication_stage = {Final},
	source = {Scopus},
	note = {Cited by: 37; All Open Access, Gold Open Access, Green Open Access}
}

@ARTICLE{Rigby201771,
	author = {Rigby, Simon W. and Johnson, Leigh F.},
	title = {The relationship between intimate partner violence and HIV: A model-based evaluation},
	year = {2017},
	journal = {Infectious Disease Modelling},
	volume = {2},
	number = {1},
	pages = {71 – 89},
	doi = {10.1016/j.idm.2017.02.002},
	url = {https://www.scopus.com/inward/record.uri?eid=2-s2.0-85066452016&doi=10.1016%2fj.idm.2017.02.002&partnerID=40&md5=b7c58cfb63c588ff6a67445d6eeddd1e},
	type = {Article},
	publication_stage = {Final},
	source = {Scopus},
	note = {Cited by: 17; All Open Access, Gold Open Access, Green Open Access},
	Cited-References = {Abdool Karim Q., Baxter C., The dual burden of gender-based violence and HIV in adolescent girls and young women in South Africa, South African Medical Journal, 106, 12, pp. 1151-1153, (2016); 
Abrahams N., Jewkes R.K., Laubscher R., Hoffman M., Intimate partner violence: Prevalence and risk factors for men in Cape Town, South Africa, Violence and Victims, 21, 2, pp. 247-264, (2006); 
Abramsky T., Devries K., Kiss L., Nakuti J., Kyegombe N., Starmann E., Et al., Findings from the SASA! Study: A cluster randomized controlled trial to assess the impact of a community mobilization intervention to prevent violence against women and reduce HIV risk in Kampala, Uganda, BMC Medicine, 12, 1, (2014); 
Abramsky T., Watts C.H., Garcia-Moreno C., Devries K., Kiss L., Ellsberg M., Et al., What factors are associated with recent intimate partner violence? Findings from the WHO multi-country study on women's health and domestic violence, BMC Public Health, 11, 1, (2011); 
Boily M.-C., Anderson R.M., Human immunodeficiency virus transmission and the role of other sexually transmitted diseases: Measures of association and study design, Sexually Transmitted Diseases, 23, 4, pp. 312-332, (1996); 
Campbell J.C., Health consequences of intimate partner violence, The Lancet, 359, 9314, pp. 1331-1336, (2002); 
Campbell J.C., Baty M.L., Ghandour R.M., Stockman J.K., Francisco L., Wagman J., The intersection of intimate partner violence against women and HIV/AIDS: A review, International Journal of Injury Control and Safety Promotion, 15, 4, pp. 221-231, (2008); 
Castor D., Cook S., Leclerc-Madlala S., Shelton J., Intimate-partner violence and HIV in South African women, The Lancet, 376, 9748, (2010); 
Decker M.R., Seage G., Hemenway D., Gupta J., Raj A., Silverman J.G., Intimate partner violence perpetration, standard and gendered STI/HIV risk behaviour, and STI/HIV diagnosis among a clinic-based sample of men, Sexually Transmitted Infections, 85, 7, pp. 555-560, (2009); 
Dellar R.C., Dlamini S., Abdool Karim Q., Adolescent girls and young women: Key populations for HIV epidemic control, Journal of the International AIDS Society, 18, 2, (2015); 
DeMaris A., Till discord do us part: The role of physical and verbal conflict in union disruption, Journal of Marriage and Family, 62, 3, pp. 683-692, (2000); 
Devries K., Mak J.Y., Garcia-Moreno C., Petzold M., Child J., Falder G., Et al., The global prevalence of intimate partner violence against women, Science, 340, 6140, pp. 1527-1528, (2013); 
Dude A.M., Spousal intimate partner violence is associated with HIV and other STIs among married Rwandan women, AIDS and Behavior, 15, 1, pp. 142-152, (2011); 
Dunkle K.L., Decker M.R., Gender-based violence and HIV: Reviewing the evidence for links and causal pathways in the general population and high-risk groups, American Journal of Reproductive Immunology, 69, pp. 20-26, (2013); 
Dunkle K.L., Jewkes R.K., Brown H.C., Gray G.E., McIntryre J.A., Harlow S.D., Gender-based violence, relationship power, and risk of HIV infection in women attending antenatal clinics in South Africa, The Lancet, 363, 9419, pp. 1415-1421, (2004); 
Durevall D., Lindskog A., Intimate partner violence and HIV in ten sub-Saharan African countries: What do the demographic and health surveys tell us?, The Lancet Global Health, 3, 1, pp. e34-43, (2015); 
Durevall D., Lindskog A., Intimate partner violence and HIV infection in sub-Saharan Africa, World Development, 72, pp. 27-42, (2015); 
El-Sayed A.M., Scarborough P., Seemann L., Galea S., Social network analysis and agent-based modeling in social epidemiology, Epidemiologic Perspectives & Innovations, 9, 1, (2012); 
Garcia-Moreno C., Jansen H.A., Ellsberg M., Heise L., Watts C.H., WHO Multi-country Study on Women's Health and Domestic Violence against Women. Initial results on prevalence, health outcomes and women's responses, (2005); 
Garnett G.P., An introduction to mathematical models in sexually transmitted disease epidemiology, Sexually Transmitted Infections, 78, 1, pp. 7-12, (2002); 
Gass J.D., Stein D.J., Williams D.R., Seedat S., Gender differences in risk for intimate partner violence among South African adults, Journal of Interpersonal Violence, 26, 14, pp. 2764-2789, (2011); 
Harling G., Msisha W., Subramanian S.V., No association between HIV and intimate partner violence among women in 10 developing countries, PLoS One, 5, 12, (2010); 
Hatcher A.M., Smout E.M., Turan J.M., Christofides N., Stockl H., Intimate partner violence and engagement in HIV care and treatment among women: A systematic review and meta-analysis, AIDS, 29, 16, pp. 2183-2194, (2015); 
Jewkes R.K., Dunkle K.L., Koss M.P., Levin J.B., Nduna M., Jama N., Et al., Rape perpetration by young, rural South African men: Prevalence, patterns and risk factors, Social Science & Medicine, 63, 11, pp. 2949-2961, (2006); 
Jewkes R.K., Dunkle K.L., Nduna M., Shai N., Intimate partner violence, relationship power inequity, and incidence of HIV infection in young women in South Africa: A cohort study, The Lancet, 376, 9734, pp. 41-48, (2010); 
Jewkes R.K., Nduna M., Levin J., Jama N., Dunkle K.L., Puren A., Et al., Impact of stepping stones on incidence of HIV and HSV-2 and sexual behaviour in rural South Africa: Cluster randomised controlled trial, BMJ, 337, (2008); 
Johnson L.F., Estill J., Keiser O., Cornell M., Moolla H., Schomaker M., Et al., Do increasing rates of loss to follow-up in antiretroviral treatment programs imply deteriorating patient retention?, American Journal of Epidemiology, 180, 12, pp. 1208-1212, (2014); 
Johnson L.F., Geffen N., A comparison of two mathematical modeling frameworks for evaluating sexually transmitted infection epidemiology, Sexually Transmitted Diseases, 43, 3, pp. 139-146, (2016); 
Kayibanda J.F., Bitera R., Alary M., Violence toward women, men's sexual risk factors, and HIV infection among women: Findings from a national household survey in Rwanda, Journal of Acquired Immune Deficiency Syndromes, 59, 3, pp. 300-307, (2012); 
Kenyon C.R., Buyze J., No association between gender inequality and peak HIV prevalence in developing countries - an ecological study, AIDS Care, 27, 2, pp. 150-159, (2015); 
Kishor S., Johnson K., Profiling domestic violence: A multi-country study, (2004); 
Kouyoumdjian F.G., Calzavara L.M., Bondy S.J., O'Campo P., Serwadda D., Nalugoda F., Et al., Intimate partner violence is associated with incident HIV infection in women in Uganda, AIDS, 27, 8, pp. 1331-1338, (2013); 
Marshall B.D., Galea S., Formalizing the role of agent-based modeling in causal inference and epidemiology, American Journal of Epidemiology, 181, 2, (2014); 
Mathews C., Eggers S.M., Townsend L., Aaro L.E., Vries P.J., Mason-Jones A.J., Et al., Effects of PREPARE, a multi-component, school-based HIV and intimate partner violence (IPV) prevention programme on adolescent sexual risk behaviour and IPV: Cluster randomised controlled trial, AIDS and Behavior, pp. 1-20, (2016); 
Mullan Z., Gender-based violence: More research (funding) please, The Lancet Global Health, 2, 12, (2014); 
Neville F.G., Preventing violence through changing social norms, Oxford textbook of violence Prevention: Epidemiology, evidence, and policy, pp. 239-243, (2015); 
Peterman A., Bleck J., Palermo T., Age and intimate partner violence: An analysis of global trends among women experiencing victimization in 30 developing countries, Journal of Adolescent Health, 57, 6, pp. 624-630, (2015); 
Pettifor A., MacPhail C., Hughes J.P., Selin A., Wang J., Gomez-Olive F.X., Et al., The effect of a conditional cash transfer on HIV incidence in young women in rural South Africa (HPTN 068): A phase 3, randomised controlled trial, The Lancet Global Health, 4, 12, pp. e978-e988, (2016); 
Pettifor A.E., Van der Straten A., Dunbar M.S., Shiboski S.C., Padian N.S., Early age of first sex: A risk factor for HIV infection among women in Zimbabwe, AIDS, 18, 10, pp. 1435-1442, (2004); 
Pronyk P.M., Hargreaves J.R., Kim J.C., Morison L.A., Phetla G., Watts C.H., Et al., Effect of a structural intervention for the prevention of intimate-partner violence and HIV in rural South Africa: A cluster randomised trial, The Lancet, 368, 9551, pp. 1973-1983, (2006); 
Shi C.-F., Kouyoumdjian F.G., Dushoff J., Intimate partner violence is associated with HIV infection in women in Kenya: A cross-sectional analysis, BMC Public Health, 13, 1, (2013); 
Shisana O., Rehle T., Simbayi L.C., Zuma K., Jooste S., Zungu N., Et al., South African national HIV prevalence, incidence and behaviour survey, 2012, (2014); 
Townsend L., Jewkes R.K., Mathews C., Johnston L.G., Flisher A.J., Zembe Y., Et al., HIV risk behaviours and their relationship to intimate partner violence (IPV) among men who have multiple female sexual partners in Cape Town, South Africa, AIDS and Behavior, 15, 1, pp. 132-141, (2011); 
UNAIDS, World AIDS day report 2011, (2011); 
Wagman J.A., Gray R.H., Campbell J.C., Thoma M., Ndyanabo A., Ssekasanvu J., Et al., Effectiveness of an integrated intimate partner violence and HIV prevention intervention in Rakai, Uganda: Analysis of an intervention in an existing cluster randomised cohort, The Lancet Global Health, 3, 1, pp. e23-e33, (2015); 
Watts C.H., Foss A.M., Hossain M., Zimmerman C., von Simson R., Klot J., Sexual violence and conflict in Africa: Prevalence and potential impact on HIV incidence, Sexually Transmitted Infections, 86, pp. iii93-iii99, (2010); 
Were E., Curran K., Delany-Moretlwe S., Nakku-Joloba E., Mugo N.R., Kiarie J.N., Et al., A prospective study of frequency and correlates of intimate partner violence among African heterosexual HIV serodiscordant couples, AIDS, 25, 16, pp. 2009-2018, (2011); 
World Health Organisation, Global and regional estimates of violence against women: Prevalence and health effects of intimate partner violence and non-partner sexual violence, (2013)}
}

@ARTICLE{Abuelezam2016239,
	author = {Abuelezam, Nadia N. and McCormick, Alethea W. and Fussell, Thomas and Afriyie, Abena N. and Wood, Robin and DeGruttola, Victor and Freedberg, Kenneth A. and Lipsitch, Marc and Seage, George R.},
	title = {Can the Heterosexual HIV Epidemic be Eliminated in South Africa Using Combination Prevention? A Modeling Analysis},
	year = {2016},
	journal = {American Journal of Epidemiology},
	volume = {184},
	number = {3},
	pages = {239 – 248},
	doi = {10.1093/aje/kwv344},
	url = {https://www.scopus.com/inward/record.uri?eid=2-s2.0-84982994808&doi=10.1093%2faje%2fkwv344&partnerID=40&md5=f3f70addec6644b1043c079a5cabaeca},
	type = {Article},
	publication_stage = {Final},
	source = {Scopus},
	note = {Cited by: 14; All Open Access, Bronze Open Access, Green Open Access}
}

@ARTICLE{Romero-Severson2013516,
	author = {Romero-Severson, Ethan Obie and Alam, Shah Jamal and Volz, Erik and Koopman, James},
	title = {Acute-stage transmission of HIV: Effect of volatile contact rates},
	year = {2013},
	journal = {Epidemiology},
	volume = {24},
	number = {4},
	pages = {516 – 521},
	doi = {10.1097/EDE.0b013e318294802e},
	url = {https://www.scopus.com/inward/record.uri?eid=2-s2.0-84879889969&doi=10.1097%2fEDE.0b013e318294802e&partnerID=40&md5=15d9a311194c2140ae3df10bda860d27},
	type = {Article},
	publication_stage = {Final},
	source = {Scopus},
	note = {Cited by: 11; All Open Access, Bronze Open Access}
}

@ARTICLE{White2014S594,
	author = {White, Peter J. and Fox, Julie and Weber, Jonathan and Fidler, Sarah and Ward, Helen},
	title = {How many HIV infections may be averted by targeting primary infection in men who have sex with men? Quantification of changes in transmission-risk behavior, using an individual-based model},
	year = {2014},
	journal = {Journal of Infectious Diseases},
	volume = {210},
	pages = {S594 – S599},
	doi = {10.1093/infdis/jiu470},
	url = {https://www.scopus.com/inward/record.uri?eid=2-s2.0-84922295531&doi=10.1093%2finfdis%2fjiu470&partnerID=40&md5=197ac09bc7e46d3e7c5afee1e8253e45},
	type = {Article},
	publication_stage = {Final},
	source = {Scopus},
	note = {Cited by: 9; All Open Access, Green Open Access, Hybrid Gold Open Access}
}

@ARTICLE{Dombrowski20171004,
	author = {Dombrowski, Kirk and Khan, Bilal and Habecker, Patrick and Hagan, Holly and Friedman, Samuel R. and Saad, Mohamed},
	title = {The Interaction of Risk Network Structures and Virus Natural History in the Non-spreading of HIV Among People Who Inject Drugs in the Early Stages of the Epidemic},
	year = {2017},
	journal = {AIDS and Behavior},
	volume = {21},
	number = {4},
	pages = {1004 – 1015},
	doi = {10.1007/s10461-016-1568-6},
	url = {https://www.scopus.com/inward/record.uri?eid=2-s2.0-84989808058&doi=10.1007%2fs10461-016-1568-6&partnerID=40&md5=22cffba2bbcbf9f37238631aa9a152be},
	type = {Article},
	publication_stage = {Final},
	source = {Scopus},
	note = {Cited by: 13; All Open Access, Green Open Access}
}

@ARTICLE{Tweya2016953,
	author = {Tweya, Hannock and Keiser, Olivia and Haas, Andreas D. and Tenthani, Lyson and Phiri, Sam and Egger, Matthias and Estill, Janne},
	title = {Comparative cost-effectiveness of Option B+ for prevention of mother-to-child transmission of HIV in Malawi},
	year = {2016},
	journal = {AIDS},
	volume = {30},
	number = {6},
	pages = {953 – 961},
	doi = {10.1097/QAD.0000000000001009},
	url = {https://www.scopus.com/inward/record.uri?eid=2-s2.0-84960447407&doi=10.1097%2fQAD.0000000000001009&partnerID=40&md5=7c47de837462cb8a653b2d7bead7a894},
	type = {Article},
	publication_stage = {Final},
	source = {Scopus},
	note = {Cited by: 12; All Open Access, Green Open Access}
}

@ARTICLE{Gopalappa20172533,
	author = {Gopalappa, Chaitra and Sansom, Stephanie L. and Farnham, Paul G. and Chen, Yao-Hsuan},
	title = {Combinations of interventions to achieve a national HIV incidence reduction goal: Insights from an agent-based model},
	year = {2017},
	journal = {AIDS},
	volume = {31},
	number = {18},
	pages = {2533 – 2539},
	doi = {10.1097/QAD.0000000000001653},
	url = {https://www.scopus.com/inward/record.uri?eid=2-s2.0-85033793029&doi=10.1097%2fQAD.0000000000001653&partnerID=40&md5=9da67e9da88e2f611d0f3cea38bce56b},
	type = {Article},
	publication_stage = {Final},
	source = {Scopus},
	note = {Cited by: 9; All Open Access, Green Open Access}
}

@ARTICLE{Schneider20141027,
	author = {Schneider, Karen and Gray, Richard T. and Wilson, David P.},
	title = {A cost-effectiveness analysis of HIV preexposure prophylaxis for men who have sex with men in Australia},
	year = {2014},
	journal = {Clinical Infectious Diseases},
	volume = {58},
	number = {7},
	pages = {1027 – 1034},
	doi = {10.1093/cid/cit946},
	url = {https://www.scopus.com/inward/record.uri?eid=2-s2.0-84903959252&doi=10.1093%2fcid%2fcit946&partnerID=40&md5=73a96ecb93185fb8ba4be0ef1f61661f},
	type = {Article},
	publication_stage = {Final},
	source = {Scopus},
	note = {Cited by: 46}
}

@ARTICLE{Roberts2016,
	author = {Roberts, Sarah T. and Khanna, Aditya S. and Barnabas, Ruanne V. and Goodreau, Steven M. and Baeten, Jared M. and Celum, Connie and Cassels, Susan},
	title = {Estimating the impact of universal antiretroviral therapy for HIV serodiscordant couples through home HIV testing: Insights from mathematical models},
	year = {2016},
	journal = {Journal of the International AIDS Society},
	volume = {19},
	number = {1},
	doi = {10.7448/IAS.19.1.20864},
	url = {https://www.scopus.com/inward/record.uri?eid=2-s2.0-84974560071&doi=10.7448%2fIAS.19.1.20864&partnerID=40&md5=1a71d71e7b845ad543de8ab6bab42eb1},
	type = {Article},
	publication_stage = {Final},
	source = {Scopus},
	note = {Cited by: 4; All Open Access, Gold Open Access, Green Open Access}
}

@ARTICLE{De Vos20131070,
	author = {De Vos, Anneke S. and Van der Helm, Jannie J. and Matser, Amy and Prins, Maria and Kretzschmar, Mirjam E. E.},
	title = {Decline in incidence of HIV and hepatitis C virus infection among injecting drug users in Amsterdam; evidence for harm reduction?},
	year = {2013},
	journal = {Addiction},
	volume = {108},
	number = {6},
	pages = {1070 – 1081},
	doi = {10.1111/add.12125},
	url = {https://www.scopus.com/inward/record.uri?eid=2-s2.0-84877642620&doi=10.1111%2fadd.12125&partnerID=40&md5=59d23ee11f81b0e8f0d5ee18066792e7},
	type = {Article},
	publication_stage = {Final},
	source = {Scopus},
	note = {Cited by: 56}
}

@ARTICLE{Andrianov20151051,
	author = {Andrianov, Alexander M. and Kornoushenko, Yuri V. and Kashyn, Ivan A. and Kisel, Mikhail A. and Tuzikov, Alexander V.},
	title = {In silico design of novel broad anti-HIV-1 agents based on glycosphingolipid β-galactosylceramide, a high-affinity receptor for the envelope gp120 V3 loop},
	year = {2015},
	journal = {Journal of Biomolecular Structure and Dynamics},
	volume = {33},
	number = {5},
	pages = {1051 – 1066},
	doi = {10.1080/07391102.2014.926832},
	url = {https://www.scopus.com/inward/record.uri?eid=2-s2.0-84923633126&doi=10.1080%2f07391102.2014.926832&partnerID=40&md5=23bd32bb0718638e4b7c38fc46c36f93},
	type = {Article},
	publication_stage = {Final},
	source = {Scopus},
	note = {Cited by: 2}
}

@ARTICLE{Smit2015810,
	author = {Smit, Mikaela and Brinkman, Kees and Geerlings, Suzanne and Smit, Colette and Thyagarajan, Kalyani and van Sighem, Ard and de Wolf, Frank and Hallett, Timothy B.},
	title = {Future challenges for clinical care of an ageing population infected with HIV: A modelling study},
	year = {2015},
	journal = {The Lancet Infectious Diseases},
	volume = {15},
	number = {7},
	pages = {810 – 818},
	doi = {10.1016/S1473-3099(15)00056-0},
	url = {https://www.scopus.com/inward/record.uri?eid=2-s2.0-84937522755&doi=10.1016%2fS1473-3099%2815%2900056-0&partnerID=40&md5=b9c32a9fe9e75d36228590252c2e938d},
	type = {Article},
	publication_stage = {Final},
	source = {Scopus},
	note = {Cited by: 544; All Open Access, Green Open Access}
}

@ARTICLE{Polcin2017381,
	author = {Polcin, Douglas L. and Korcha, Rachael and Mericle, Amy A. and Mahoney, Elizabeth and Hemberg, Jordana},
	title = {Problems and service needs among ex-offenders with HIV risk behaviors entering sober living recovery homes},
	year = {2017},
	journal = {Criminal Justice Studies},
	volume = {30},
	number = {4},
	pages = {381 – 400},
	doi = {10.1080/1478601X.2017.1357036},
	url = {https://www.scopus.com/inward/record.uri?eid=2-s2.0-85026197257&doi=10.1080%2f1478601X.2017.1357036&partnerID=40&md5=67ec5ef71eef565241f7f3a7c3760dc7},
	type = {Article},
	publication_stage = {Final},
	source = {Scopus},
	note = {Cited by: 7; All Open Access, Green Open Access}
}

@ARTICLE{Monteiro2015457,
	author = {Monteiro, João Filipe G. and Galea, Sandro and Flanigan, Timothy and Monteiro, Maria de Lourdes and Friedman, Samuel R. and Marshall, Brandon D. L.},
	title = {Evaluating HIV prevention strategies for populations in key affected groups: the example of Cabo Verde},
	year = {2015},
	journal = {International Journal of Public Health},
	volume = {60},
	number = {4},
	pages = {457 – 466},
	doi = {10.1007/s00038-015-0676-9},
	url = {https://www.scopus.com/inward/record.uri?eid=2-s2.0-84937763279&doi=10.1007%2fs00038-015-0676-9&partnerID=40&md5=17089dfb25ba476d90f617a3c067839b},
	type = {Article},
	publication_stage = {Final},
	source = {Scopus},
	note = {Cited by: 6; All Open Access, Green Open Access}
}

@ARTICLE{Rice20189,
	author = {Rice, Whitney S. and Logie, Carmen H. and Napoles, Tessa M. and Walcott, Melonie and Batchelder, Abigail W. and Kempf, Mirjam-Colette and Wingood, Gina M. and Konkle-Parker, Deborah J. and Turan, Bulent and Wilson, Tracey E. and Johnson, Mallory O. and Weiser, Sheri D. and Turan, Janet M.},
	title = {Perceptions of intersectional stigma among diverse women living with HIV in the United States},
	year = {2018},
	journal = {Social Science and Medicine},
	volume = {208},
	pages = {9 – 17},
	doi = {10.1016/j.socscimed.2018.05.001},
	url = {https://www.scopus.com/inward/record.uri?eid=2-s2.0-85046759794&doi=10.1016%2fj.socscimed.2018.05.001&partnerID=40&md5=0f464907dc6cc98f74fb86f0a9081faa},
	type = {Article},
	publication_stage = {Final},
	source = {Scopus},
	note = {Cited by: 87; All Open Access, Green Open Access}
}

@ARTICLE{Lisziewicz2012,
	author = {Lisziewicz, Julianna and Bakare, Nyasha and Calarota, Sandra A. and Bánhegyi, Dénes and Szlávik, János and Újhelyi, Eszter and Toke, Eniko R. and Molnár, Levente and Lisziewicz, Zsolt and Autran, Brigitte and Lori, Franco},
	title = {Single DermaVir immunization: Dose-dependent expansion of precursor/memory T cells against all HIV antigens in HIV-1 infected individuals},
	year = {2012},
	journal = {PLoS ONE},
	volume = {7},
	number = {5},
	doi = {10.1371/journal.pone.0035416},
	url = {https://www.scopus.com/inward/record.uri?eid=2-s2.0-84860745751&doi=10.1371%2fjournal.pone.0035416&partnerID=40&md5=9e9512a8ac07c7c7da9e898365784eca},
	type = {Article},
	publication_stage = {Final},
	source = {Scopus},
	note = {Cited by: 60; All Open Access, Gold Open Access, Green Open Access}
}

@ARTICLE{LeVasseur201831,
	author = {LeVasseur, Michael T. and Goldstein, Neal D. and Tabb, Loni P. and Olivieri-Mui, Brianne L. and Welles, Seth L.},
	title = {The Effect of PrEP on HIV Incidence Among Men Who Have Sex With Men in the Context of Condom Use, Treatment as Prevention, and Seroadaptive Practices},
	year = {2018},
	journal = {Journal of Acquired Immune Deficiency Syndromes},
	volume = {77},
	number = {1},
	pages = {31 – 40},
	doi = {10.1097/QAI.0000000000001555},
	url = {https://www.scopus.com/inward/record.uri?eid=2-s2.0-85038404148&doi=10.1097%2fQAI.0000000000001555&partnerID=40&md5=b0b7b92c83fba4a28ba00a51fbbd9f8e},
	type = {Article},
	publication_stage = {Final},
	source = {Scopus},
	note = {Cited by: 26}
}

@ARTICLE{Smit2017,
	author = {Smit, Mikaela and Cassidy, Rachel and Cozzi-Lepri, Alessandro and Quiros-Roldan, Eugenia and Girardi, Enrico and Mammone, Alessia and Antinori, Andrea and Saracino, Annalisa and Bai, Francesca and Rusconi, Stefano and Magnani, Giacomo and Castelli, Francesco and Hsue, Priscilla and Monforte, Antonellad Arminio and Hallett, Timothy B.},
	title = {Projections of non-communicable disease and health care costs among HIV-positive persons in Italy and the U.S.A.: A modelling study},
	year = {2017},
	journal = {PLoS ONE},
	volume = {12},
	number = {10},
	doi = {10.1371/journal.pone.0186638},
	url = {https://www.scopus.com/inward/record.uri?eid=2-s2.0-85032204080&doi=10.1371%2fjournal.pone.0186638&partnerID=40&md5=ed042d349cea4fbfeef43115f1f62cff},
	type = {Article},
	publication_stage = {Final},
	source = {Scopus},
	note = {Cited by: 53; All Open Access, Gold Open Access, Green Open Access}
}

@ARTICLE{Abuelezam2013,
	author = {Abuelezam, Nadia N. and Rough, Kathryn and Seage III, George R.},
	title = {Individual-Based Simulation Models of HIV Transmission: Reporting Quality and Recommendations},
	year = {2013},
	journal = {PLoS ONE},
	volume = {8},
	number = {9},
	doi = {10.1371/journal.pone.0075624},
	url = {https://www.scopus.com/inward/record.uri?eid=2-s2.0-84884802482&doi=10.1371%2fjournal.pone.0075624&partnerID=40&md5=1dc8a2a0c7ecfecb1a812c1c3e1a4333},
	type = {Article},
	publication_stage = {Final},
	source = {Scopus},
	note = {Cited by: 22; All Open Access, Gold Open Access, Green Open Access}
}

@ARTICLE{Romero-Severson20171089,
	author = {Romero-Severson, Ethan O. and Bulla, Ingo and Hengartner, Nick and Bártolo, Inês and Abecasis, Ana and Azevedo-Pereira, José M. and Taveira, Nuno and Leitner, Thomas},
	title = {Donor-recipient identification in para- and poly-phyletic trees under alternative HIV-1 transmission hypotheses using approximate bayesian computation},
	year = {2017},
	journal = {Genetics},
	volume = {207},
	number = {3},
	pages = {1089 – 1101},
	doi = {10.1534/genetics.117.300284},
	url = {https://www.scopus.com/inward/record.uri?eid=2-s2.0-85032936267&doi=10.1534%2fgenetics.117.300284&partnerID=40&md5=80b6d84eb41d56e86741cd7c8f85eef8},
	type = {Article},
	publication_stage = {Final},
	source = {Scopus},
	note = {Cited by: 9; All Open Access, Bronze Open Access, Green Open Access}
}

@ARTICLE{Rentz2017372,
	author = {Rentz, Michael F. and Ruffner, Andrew H. and Ancona, Rachel M. and Hart, Kimberly W. and Kues, John R. and Barczak, Christopher M. and Lindsell, Christopher J. and Fichtenbaum, Carl J. and Lyons, Michael S.},
	title = {Pilot Integration of HIV screening and healthcare settings with multi- component social network and partner testing for HIV detection},
	year = {2017},
	journal = {Current HIV Research},
	volume = {15},
	number = {5},
	pages = {372 – 381},
	doi = {10.2174/1570162X15666171017121301},
	url = {https://www.scopus.com/inward/record.uri?eid=2-s2.0-85038848790&doi=10.2174%2f1570162X15666171017121301&partnerID=40&md5=7e00ee180bd1129554d335a5cf9f93a0},
	type = {Article},
	publication_stage = {Final},
	source = {Scopus},
	note = {Cited by: 1}
}

@ARTICLE{Phillips20151855,
	author = {Phillips, Andrew N. and Cambiano, Valentina and Miners, Alec and Lampe, Fiona C. and Rodger, Alison and Nakagawa, Fumiyo and Brown, Alison and Gill, O. Noel and De Angelis, Daniela and Elford, Jonathan and Hart, Graham and Johnson, Anne M. and Lundgren, Jens D. and Collins, Simon and Delpech, Valerie},
	title = {Potential impact on HIV incidence of higher HIV testing rates and earlier antiretroviral therapy initiation in MSM},
	year = {2015},
	journal = {AIDS},
	volume = {29},
	number = {14},
	pages = {1855 – 1862},
	doi = {10.1097/QAD.0000000000000767},
	url = {https://www.scopus.com/inward/record.uri?eid=2-s2.0-84975114135&doi=10.1097%2fQAD.0000000000000767&partnerID=40&md5=f92089712ba1322d27ab94f310bb922b},
	type = {Article},
	publication_stage = {Final},
	source = {Scopus},
	note = {Cited by: 43; All Open Access, Green Open Access}
}

@ARTICLE{Brown2013S72,
	author = {Brown, C. Hendricks and Mohr, David C. and Gallo, Carlos G. and Mader, Christopher and Palinkas, Lawrence and Wingood, Gina and Prado, Guillermo and Kellam, Sheppard G. and Pantin, Hilda and Poduska, Jeanne and Gibbons, Robert and McManus, John and Ogihara, Mitsunori and Valente, Thomas and Wulczyn, Fred and Czaja, Sara and Sutcliffe, Geoff and Villamar, Juan and Jacobs, Christopher},
	title = {A computational future for preventing HIV in minority communities: How advanced technology can improve implementation of effective programs},
	year = {2013},
	journal = {Journal of Acquired Immune Deficiency Syndromes},
	volume = {63},
	number = {SUPPL. 1},
	pages = {S72–S84},
	doi = {10.1097/QAI.0b013e31829372bd},
	url = {https://www.scopus.com/inward/record.uri?eid=2-s2.0-84880225819&doi=10.1097%2fQAI.0b013e31829372bd&partnerID=40&md5=ad583602317ef0e1b1b5198c757c154e},
	type = {Article},
	publication_stage = {Final},
	source = {Scopus},
	note = {Cited by: 48; All Open Access, Bronze Open Access, Green Open Access}
}

@ARTICLE{Gray2013,
	author = {Gray, Richard T. and Prestage, Garrett P. and Down, Ian and Ghaus, Muhammad Haris and Hoare, Alexander and Bradley, Jack and Wilson, David P.},
	title = {Increased HIV Testing Will Modestly Reduce HIV Incidence among Gay Men in NSW and Would Be Acceptable if HIV Testing Becomes Convenient},
	year = {2013},
	journal = {PLoS ONE},
	volume = {8},
	number = {2},
	doi = {10.1371/journal.pone.0055449},
	url = {https://www.scopus.com/inward/record.uri?eid=2-s2.0-84874043053&doi=10.1371%2fjournal.pone.0055449&partnerID=40&md5=3d92c5281e42912a55dfa21e6cfd8c38},
	type = {Article},
	publication_stage = {Final},
	source = {Scopus},
	note = {Cited by: 47; All Open Access, Gold Open Access, Green Open Access}
}

@ARTICLE{Gopalappa2016224,
	author = {Gopalappa, Chaitra and Farnham, Paul G. and Chen, Yao-Hsuan and Sansom, Stephanie L.},
	title = {Progression and Transmission of HIV/AIDS (PATH 2.0): A New, Agent-ased Model to Estimate HIV Transmissions in the United States},
	year = {2016},
	journal = {Medical Decision Making},
	volume = {37},
	number = {2},
	pages = {224 – 233},
	doi = {10.1177/0272989X16668509},
	url = {https://www.scopus.com/inward/record.uri?eid=2-s2.0-85009816985&doi=10.1177%2f0272989X16668509&partnerID=40&md5=91dd5d32bc465b7484f7d5817d4e0903},
	type = {Article},
	publication_stage = {Final},
	source = {Scopus},
	note = {Cited by: 42}
}

@ARTICLE{Smit2018743,
	author = {Smit, Mikaela and van Zoest, Rosan A. and Nichols, Brooke E. and Vaartjes, Ilonca and Smit, Colette and van der Valk, Marc and van Sighem, Ard and Wit, Ferdinand W. and Hallett, Timothy B. and Reiss, Peter},
	title = {Cardiovascular disease prevention policy in human immunodeficiency virus: Recommendations from a modeling study},
	year = {2018},
	journal = {Clinical Infectious Diseases},
	volume = {66},
	number = {5},
	pages = {743 – 750},
	doi = {10.1093/cid/cix858},
	url = {https://www.scopus.com/inward/record.uri?eid=2-s2.0-85046117811&doi=10.1093%2fcid%2fcix858&partnerID=40&md5=b9849e7b7270c0cc81c24c4f2d7c68ae},
	type = {Article},
	publication_stage = {Final},
	source = {Scopus},
	note = {Cited by: 19; All Open Access, Bronze Open Access, Green Open Access}
}

@ARTICLE{Leth2016713,
	author = {Leth, Steffen and Nymann, Rasmus and Jørgensen, Sofie and Olesen, Rikke and Rasmussen, Thomas Aagaard and Østergaard, Lars and Denton, Paul W. and Tolstrup, Martin and Søgaard, Ole Schmeltz},
	title = {HIV-1 transcriptional activity during frequent longitudinal sampling in aviremic patients on antiretroviral therapy},
	year = {2016},
	journal = {AIDS},
	volume = {30},
	number = {5},
	pages = {713 – 721},
	doi = {10.1097/QAD.0000000000000974},
	url = {https://www.scopus.com/inward/record.uri?eid=2-s2.0-84947997232&doi=10.1097%2fQAD.0000000000000974&partnerID=40&md5=fda5430d052d79c1601e6f67382120ed},
	type = {Article},
	publication_stage = {Final},
	source = {Scopus},
	note = {Cited by: 15}
}

@ARTICLE{Sharma2018233,
	author = {Sharma, Monisha and Smith, Jennifer A. and Farquhar, Carey and Ying, Roger and Cherutich, Peter and Golden, Matthew and Wamuti, Beatrice and Bukusi, David and Spiegel, Hans and Barnabas, Ruanne V.},
	title = {Assisted partner notification services are cost-effective for decreasing HIV burden in western Kenya},
	year = {2018},
	journal = {AIDS},
	volume = {32},
	number = {2},
	pages = {233 – 241},
	doi = {10.1097/QAD.0000000000001697},
	url = {https://www.scopus.com/inward/record.uri?eid=2-s2.0-85033580465&doi=10.1097%2fQAD.0000000000001697&partnerID=40&md5=bfc6435f53c988e3d2b24bacc690323f},
	type = {Article},
	publication_stage = {Final},
	source = {Scopus},
	note = {Cited by: 33; All Open Access, Green Open Access}
}

@ARTICLE{Andrianakis2017717,
	author = {Andrianakis, I. and Vernon, I. and McCreesh, N. and McKinley, T.J. and Oakley, J.E. and Nsubuga, R.N. and Goldstein, M. and White, R.G.},
	title = {History matching of a complex epidemiological model of human immunodeficiency virus transmission by using variance emulation},
	year = {2017},
	journal = {Journal of the Royal Statistical Society. Series C: Applied Statistics},
	volume = {66},
	number = {4},
	pages = {717 – 740},
	doi = {10.1111/rssc.12198},
	url = {https://www.scopus.com/inward/record.uri?eid=2-s2.0-85021878960&doi=10.1111%2frssc.12198&partnerID=40&md5=a99974b839ae7874e6aa633594210dca},
	type = {Article},
	publication_stage = {Final},
	source = {Scopus},
	note = {Cited by: 28; All Open Access, Green Open Access, Hybrid Gold Open Access}
}

@ARTICLE{Herbeck2014,
	author = {Herbeck, Joshua T. and Mittler, John E. and Gottlieb, Geoffrey S. and Mullins, James I.},
	title = {An HIV Epidemic Model Based on Viral Load Dynamics: Value in Assessing Empirical Trends in HIV Virulence and Community Viral Load},
	year = {2014},
	journal = {PLoS Computational Biology},
	volume = {10},
	number = {6},
	doi = {10.1371/journal.pcbi.1003673},
	url = {https://www.scopus.com/inward/record.uri?eid=2-s2.0-84903386044&doi=10.1371%2fjournal.pcbi.1003673&partnerID=40&md5=e5b574b28f65dcb3f44f02bfd8854fc4},
	type = {Article},
	publication_stage = {Final},
	source = {Scopus},
	note = {Cited by: 21; All Open Access, Gold Open Access, Green Open Access}
}

@ARTICLE{McMahon20173709,
	author = {McMahon, James M. and Chimenti, Ruth and Trabold, Nicole and Fedor, Theresa and Mittal, Mona and Tortu, Stephanie},
	title = {Risk of Intimate Partner Violence and Relationship Conflict Following Couple-Based HIV Prevention Counseling: Results From the Harlem River Couples Project},
	year = {2017},
	journal = {Journal of Interpersonal Violence},
	volume = {32},
	number = {24},
	pages = {3709 – 3734},
	doi = {10.1177/0886260515600878},
	url = {https://www.scopus.com/inward/record.uri?eid=2-s2.0-85038243407&doi=10.1177%2f0886260515600878&partnerID=40&md5=6c3223098263bf74e383391ab588f75f},
	type = {Article},
	publication_stage = {Final},
	source = {Scopus},
	note = {Cited by: 5; All Open Access, Green Open Access}
}

@ARTICLE{Brookmeyer2014,
	author = {Brookmeyer, Ron and Boren, David and Baral, Stefan D. and Bekker, Linda-Gail and Phaswana-Mafuya, Nancy and Beyrer, Chris and Sullivan, Patrick S.},
	title = {Combination HIV prevention among MSM in South Africa: Results from agent-based modeling},
	year = {2014},
	journal = {PLoS ONE},
	volume = {9},
	number = {11},
	doi = {10.1371/journal.pone.0112668},
	url = {https://www.scopus.com/inward/record.uri?eid=2-s2.0-84911893481&doi=10.1371%2fjournal.pone.0112668&partnerID=40&md5=c7401a492662812bb3a6bcb4716d7f3d},
	type = {Article},
	publication_stage = {Final},
	source = {Scopus},
	note = {Cited by: 39; All Open Access, Gold Open Access, Green Open Access}
}

@ARTICLE{Ng2013,
	author = {Ng, Kah Ying and Chew, Kuan Kiat and Kaur, Palvinder and Kwan, Joe Yap and Khong, Wei Xin and Lin, Li and Chua, Arlene and Tan, Mei Ting and Quinn, Thomas C. and Laeyendecker, Oliver and Leo, Yee Sin and Ng, Oon Tek},
	title = {High prevalence of CXCR4 usage among treatment-naive CRF01_AE and CRF51_01B-infected HIV-1 subjects in Singapore},
	year = {2013},
	journal = {BMC Infectious Diseases},
	volume = {13},
	number = {1},
	doi = {10.1186/1471-2334-13-90},
	url = {https://www.scopus.com/inward/record.uri?eid=2-s2.0-84873971345&doi=10.1186%2f1471-2334-13-90&partnerID=40&md5=38ec32537f078e5d70809e6ae9bfc634},
	type = {Article},
	publication_stage = {Final},
	source = {Scopus},
	note = {Cited by: 20; All Open Access, Gold Open Access, Green Open Access}
}

@ARTICLE{Reniers2015425,
	author = {Reniers, Georges and Armbruster, Benjamin and Lucas, Aaron},
	title = {Sexual networks, partnership mixing, and the female-to-male ratio of HIV infections in generalized epidemics: An agent-based simulation study},
	year = {2015},
	journal = {Demographic Research},
	volume = {33},
	number = {1},
	pages = {425 – 450},
	doi = {10.4054/DemRes.2015.33.15},
	url = {https://www.scopus.com/inward/record.uri?eid=2-s2.0-84940749548&doi=10.4054%2fDemRes.2015.33.15&partnerID=40&md5=26ac15dfc89db330244e6d1cd0194ade},
	type = {Article},
	publication_stage = {Final},
	source = {Scopus},
	note = {Cited by: 7; All Open Access, Gold Open Access, Green Open Access}
}

@ARTICLE{Graw2012104,
	author = {Graw, Frederik and Leitner, Thomas and Ribeiro, Ruy M.},
	title = {Agent-based and phylogenetic analyses reveal how HIV-1 moves between risk groups: Injecting drug users sustain the heterosexual epidemic in Latvia},
	year = {2012},
	journal = {Epidemics},
	volume = {4},
	number = {2},
	pages = {104 – 116},
	doi = {10.1016/j.epidem.2012.04.002},
	url = {https://www.scopus.com/inward/record.uri?eid=2-s2.0-84861208163&doi=10.1016%2fj.epidem.2012.04.002&partnerID=40&md5=4e741a646cde88a5a601f3fb0450c8bb},
	type = {Article},
	publication_stage = {Final},
	source = {Scopus},
	note = {Cited by: 29; All Open Access, Green Open Access}
}

@ARTICLE{Luo2018,
	author = {Luo, Wei and Katz, David A. and Hamilton, Deven T. and McKenney, Jennie and Jenness, Samuel M. and Goodreau, Steven M. and Stekler, Joanne D. and Rosenberg, Eli S. and Sullivan, Patrick S. and Cassels, Susan},
	title = {Development of an agent-based model to investigate the impact of hiv self-testing programs on men who have sex with men in atlanta and seattle},
	year = {2018},
	journal = {JMIR Public Health and Surveillance},
	volume = {4},
	number = {2},
	doi = {10.2196/publichealth.9357},
	url = {https://www.scopus.com/inward/record.uri?eid=2-s2.0-85053030251&doi=10.2196%2fpublichealth.9357&partnerID=40&md5=3cd21ac8ea0d4db1d17eef8848c7a93c},
	type = {Article},
	publication_stage = {Final},
	source = {Scopus},
	note = {Cited by: 9; All Open Access, Gold Open Access, Green Open Access}
}

@ARTICLE{Escudero2017,
	author = {Escudero, Daniel J. and Lurie, Mark N. and Mayer, Kenneth H. and King, Maximilian and Galea, Sandro and Friedman, Samuel R. and Marshall, Brandon D. L.},
	title = {The risk of HIV transmission at each step of the HIV care continuum among people who inject drugs: A modeling study},
	year = {2017},
	journal = {BMC Public Health},
	volume = {17},
	number = {1},
	doi = {10.1186/s12889-017-4528-9},
	url = {https://www.scopus.com/inward/record.uri?eid=2-s2.0-85025807889&doi=10.1186%2fs12889-017-4528-9&partnerID=40&md5=98fed8b97807abf5c878fe9dc5a73d89},
	type = {Article},
	publication_stage = {Final},
	source = {Scopus},
	note = {Cited by: 19; All Open Access, Gold Open Access, Green Open Access}
}

@ARTICLE{Jansson2012,
	author = {Jansson, James and Wilson, David P.},
	title = {Projected demographic profile of people living with hiv in australia: Planning for an older generation},
	year = {2012},
	journal = {PLoS ONE},
	volume = {7},
	number = {8},
	doi = {10.1371/journal.pone.0038334},
	url = {https://www.scopus.com/inward/record.uri?eid=2-s2.0-84865026335&doi=10.1371%2fjournal.pone.0038334&partnerID=40&md5=cb97018d8799646935c6ea8788c57ebc},
	type = {Article},
	publication_stage = {Final},
	source = {Scopus},
	note = {Cited by: 31; All Open Access, Gold Open Access, Green Open Access}
}

@ARTICLE{Schwartz2013261,
	author = {Schwartz, Elissa J. and De Pillis, Lisette G.},
	title = {Computational model of HIV-1 escape from the cytotoxic T lymphocyte response},
	year = {2013},
	journal = {Canadian Applied Mathematics Quarterly},
	volume = {21},
	number = {2},
	pages = {261 – 279},
	url = {https://www.scopus.com/inward/record.uri?eid=2-s2.0-84929738995&partnerID=40&md5=12af962b6764ba753dd99d820d14aaf6},
	type = {Article},
	publication_stage = {Final},
	source = {Scopus},
	note = {Cited by: 2}
}

@ARTICLE{Huang2015,
	author = {Huang, Chung-Yuan},
	title = {An agent-based epidemic simulation of social behaviors affecting HIV transmission among taiwanese homosexuals},
	year = {2015},
	journal = {Computational and Mathematical Methods in Medicine},
	volume = {2015},
	doi = {10.1155/2015/867264},
	url = {https://www.scopus.com/inward/record.uri?eid=2-s2.0-84925308661&doi=10.1155%2f2015%2f867264&partnerID=40&md5=0d8120fa42316ceca8978d882fcabc58},
	type = {Article},
	publication_stage = {Final},
	source = {Scopus},
	note = {Cited by: 5; All Open Access, Gold Open Access, Green Open Access}
}

@ARTICLE{Scott2018,
	author = {Scott, Nick and Stoové, Mark and Wilson, David P and Keiser, Olivia and El-Hayek, Carol and Doyle, Joseph and Hellard, Margaret},
	title = {Eliminating hepatitis C virus as a public health threat among HIV-positive men who have sex with men: A multi-modelling approach to understand differences in sexual risk behaviour: A},
	year = {2018},
	journal = {Journal of the International AIDS Society},
	volume = {21},
	number = {1},
	doi = {10.1002/jia2.25059},
	url = {https://www.scopus.com/inward/record.uri?eid=2-s2.0-85041371596&doi=10.1002%2fjia2.25059&partnerID=40&md5=44195b21747dd0b8aad4cc3fb9f5be1a},
	type = {Article},
	publication_stage = {Final},
	source = {Scopus},
	note = {Cited by: 18; All Open Access, Gold Open Access, Green Open Access}
}

@ARTICLE{Velez2015123,
	author = {Velez, Jose D. and Villeta, Ricky B. and Padua, Roberto N. and Hao, Richard and Colina, Marielle},
	title = {A Predictive Model on the Spread of HIV in Cebu City},
	year = {2015},
	journal = {Recoletos Multidisciplinary Research Journal},
	volume = {3},
	number = {2},
	pages = {123 – 129},
	doi = {10.32871/rmrj1503.02.10},
	url = {https://www.scopus.com/inward/record.uri?eid=2-s2.0-85160624537&doi=10.32871%2frmrj1503.02.10&partnerID=40&md5=48a1bda43e151f12519b73a72711774c},
	type = {Article},
	publication_stage = {Final},
	source = {Scopus},
	note = {Cited by: 0; All Open Access, Gold Open Access},
	Cited-References = {Anderson, Dahlberg, High-risk Sexual Behavior in the General Population (Results from a National Survey, 1988-1990), (1992); 
Apalisok M.G., HIV Epidemic, (2015); 
Joint United Nations Programme on HIV and AIDS (UNAIDS), Report on AIDS, (2006); 
The Cities Report, (2014); 
Miasco M., Cebu has most Phl HIV cases among male sexual partners, (2015); 
University of the Philippines (UP) Population Institute, Lifestyle, Health Status and Behavior of Young Workers in Call Centers and Other Industries: Metro Manila and Metro Cebu, (2010); 
Wilensky U., NetLogo AIDS model, (1997); 
Wilensky U., NetLogo, (1999)}
}

@ARTICLE{McNaghten2014,
	author = {McNaghten, A.D. and Kearns, Rachel and Siegler, Aaron J. and Phaswana-Mafuya, Nancy and Bekker, Linda-Gail and Stephenson, Rob and Baral, Stefan D. and Brookmeyer, Ron and Yah, Clarence S. and Lambert, Andrew J. and Brown, Benjamin and Rosenberg, Eli and Tharp, Mondie Blalock and de Voux, Alex and Beyrer, Chris and Sullivan, Patrick S.},
	title = {Sibanye methods for prevention packages program project protocol: Pilot study of hiv prevention interventions for men who have sex with men in south africa},
	year = {2014},
	journal = {JMIR Research Protocols},
	volume = {3},
	number = {4},
	doi = {10.2196/resprot.3737},
	url = {https://www.scopus.com/inward/record.uri?eid=2-s2.0-85099711493&doi=10.2196%2fresprot.3737&partnerID=40&md5=288ecab01f79e99461d58b20f31e592e},
	type = {Article},
	publication_stage = {Final},
	source = {Scopus},
	note = {Cited by: 18; All Open Access, Gold Open Access, Green Open Access},
	Cited-References = {Beyrer C, Baral SD, van Griensven F, Goodreau SM, Chariyalertsak S, Wirtz AL, Et al., Global epidemiology of HIV infection in men who have sex with men, Lancet, 380, 9839, pp. 367-377, (2012); 
76+ (more like 81) countries with anti-homosexuality laws, (2014); 
Sullivan PS, Carballo-Dieguez A, Coates T, Goodreau SM, McGowan I, Sanders EJ, Et al., Successes and challenges of HIV prevention in men who have sex with men, Lancet, 380, 9839, pp. 388-399, (2012); 
Merson M, Padian N, Coates TJ, Gupta GR, Bertozzi SM, Piot P, Lancet HIV Prevention Series Authors. Combination HIV prevention, Lancet, 372, 9652, pp. 1805-1806, (2008); 
Coates TJ, Richter L, Caceres C., Behavioural strategies to reduce HIV transmission: How to make them work better, Lancet, 372, 9639, pp. 669-684, (2008); 
RFA-AI-10-005. Methods for Prevention Packages Program (MP3 II) (R01); 
Boren D, Sullivan PS, Beyrer C, Baral SD, Bekker LG, Brookmeyer R., Stochastic variation in network epidemic models: Implications for the design of community level HIV prevention trials, Stat Med, 33, 22, pp. 3894-3904, (2014); 
Siegler AJ, de Voux A, Phaswana-Mafuya N, Bekker LG, Sullivan PS, Baral SD, Et al., Elements of condom use decision-making among MSM in South Africa, Journal of the Association of International Providers of AIDS Care, (2014); 
Strauss AL, Corbin JM., Basics of qualitative research: Techniques and procedures for developing grounded theory, (1998); 
Charmaz K., Constructing grounded theory: A practical guide through qualitative analysis, (2006); 
Good Participatory Practice (GPP): Guidelines for biomedical HIV prevention trialsURL, (2011); 
Makadon HJ, Mayer KH, Potter J, Goldhammer H., Fenway Guide to Lesbian, Gay, Bisexual and Transgender Health, (2008); 
Earnshaw VA, Chaudoir SR., From conceptualizing to measuring HIV stigma: A review of HIV stigma mechanism measures, AIDS Behav, 13, 6, pp. 1160-1177, (2009); 
Sullivan PS, White D, Rosenberg ES, Barnes J, Jones J, Dasgupta S, Et al., Safety and acceptability of couples HIV testing and counseling for US men who have sex with men: A randomized prevention study, J Int Assoc Provid AIDS Care, 13, 2, pp. 135-144, (2014); 
Sullivan PS, Stephenson R, Grazter B, Wingood G, Diclemente R, Allen S, Et al., Adaptation of the African couples HIV testing and counseling model for men who have sex with men in the United States: An application of the ADAPT-ITT framework, Springerplus, 3, (2014); 
Southern African guidelines for the safe use of pre-exposure prophylaxis in men who have sex with men who are at risk for HIV infection, Southern African Journal of HIV Medicine, 13, 2, (2012); 
(2014); 
Beyrer C., The global MSM HIV epidemic: Time to act, (2013); 
Siegler AJ, Sullivan PS, de Voux A, Phaswana-Mafuya N, Bekker LG, Baral SD, Et al., Exploring repeat HIV testing among men who have sex with men in Cape Town and Port Elizabeth, South Africa, AIDS Care, (2014); 
Cohen MS, Chen YQ, McCauley M, Gamble T, Hosseinipour MC, Kumarasamy N, Prevention of HIV-1 infection with early antiretroviral therapy, N Engl J Med, 365, 6, pp. 493-505, (2011); 
Padian NS, McCoy SI, Karim SS, Hasen N, Kim J, Bartos M, Et al., HIV prevention transformed: The new prevention research agenda, Lancet, 378, 9787, pp. 269-278, (2011); 
Shisana O, Rehle T, Simbayi LC, Zuma K, Jooste S, Zungu N, Et al., South African National HIV Prevalence, Incidence and Behavior Survey Cape Town, (2012); 
Shisana O, Rehle T, Simbayi L, Zuma K, Jooste S, Et al., South African national HIV prevalence, incidence, behavior and communication survey, 2008: A turning tide among teenagers?, (2009); 
UNAIDS Report on the Global AIDS Epidemic 2010, (2010); 
Lane T, Mogale T, Struthers H, McIntyre J, Kegeles SM., They see you as a different thing": The experiences of men who have sex with men with healthcare workers in South African township communities, Sex Transm Infect, 84, 6, pp. 430-433, (2008)}
}

@ARTICLE{Chong2015160,
	author = {Chong, James J.Y. and Fragaszy, Ellen and Dukes, Oliver and Cason, John and Kozlakidis, Zisis},
	title = {Serum Albumin Concentrations in a Multi-Ethnic Cohort of Patients with Human Immunodeficiency Virus Infection from South East London},
	year = {2015},
	journal = {BioResearch Open Access},
	volume = {4},
	number = {1},
	pages = {160 – 163},
	doi = {10.1089/biores.2014.0038},
	url = {https://www.scopus.com/inward/record.uri?eid=2-s2.0-85043225594&doi=10.1089%2fbiores.2014.0038&partnerID=40&md5=162b5e05cddb1f22c1efe589ba7f8022},
	type = {Article},
	publication_stage = {Final},
	source = {Scopus},
	note = {Cited by: 1; All Open Access, Bronze Open Access, Green Open Access}
}

@ARTICLE{Laroum2016185,
	author = {Laroum, Toufik and Tighiouart, Bornia and Redjimi, Mohammed},
	title = {Agent-based modelling applied to 5D model of the HIV infection},
	year = {2016},
	journal = {Journal of Information and Organizational Sciences},
	volume = {40},
	number = {2},
	pages = {185 – 201},
	doi = {10.31341/jios.40.2.2},
	url = {https://www.scopus.com/inward/record.uri?eid=2-s2.0-85005987201&doi=10.31341%2fjios.40.2.2&partnerID=40&md5=fc6723f927eaedcf1cc2ec9ee2197bd7},
	type = {Article},
	publication_stage = {Final},
	source = {Scopus},
	note = {Cited by: 0; All Open Access, Gold Open Access, Green Open Access}
}

@ARTICLE{Johnson20181036,
	author = {Johnson, L.F. and Mulongeni, P. and Marr, A. and Lane, T.},
	title = {Age bias in survey sampling and implications for estimating HIV prevalence in men who have sex with men: Insights from mathematical modelling},
	year = {2018},
	journal = {Epidemiology and Infection},
	volume = {146},
	number = {8},
	pages = {1036 – 1042},
	doi = {10.1017/S0950268818000961},
	url = {https://www.scopus.com/inward/record.uri?eid=2-s2.0-85046107011&doi=10.1017%2fS0950268818000961&partnerID=40&md5=9fcda2bea63009c9acfb460d931b2658},
	type = {Article},
	publication_stage = {Final},
	source = {Scopus},
	note = {Cited by: 5; All Open Access, Bronze Open Access, Green Open Access}
}

@ARTICLE{Boren20143894,
	author = {Boren, David and Sullivan, Patrick S. and Beyrer, Chris and Baral, Stefan D. and Bekker, Linda-Gail and Brookmeyer, Ron},
	title = {Stochastic variation in network epidemic models: Implications for the design of community level HIV prevention trials},
	year = {2014},
	journal = {Statistics in Medicine},
	volume = {33},
	number = {22},
	pages = {3894 – 3904},
	doi = {10.1002/sim.6193},
	url = {https://www.scopus.com/inward/record.uri?eid=2-s2.0-84906943618&doi=10.1002%2fsim.6193&partnerID=40&md5=d297d6056a2ca9fe669ef13d4fb99a82},
	type = {Article},
	publication_stage = {Final},
	source = {Scopus},
	note = {Cited by: 7; All Open Access, Green Open Access}
}

@ARTICLE{Montezuma-Rusca20152561,
	author = {Montezuma-Rusca, Jairo M. and Moir, Susan and Kardava, Lela and Buckner, Clarisa M. and Louie, Aaron and Kim, Leo J. Y. and Santich, Brian H. and Wang, Wei and Fankuchen, Olivia R. and Diaz, Gabriella and Daub, Janine R. and Rosenzweig, Sergio D. and Chun, Tae-Wook and Li, Yuxing and Braylan, Raul C. and Calvo, Katherine R. and Fauci, Anthony S.},
	title = {Bone marrow plasma cells are a primary source of serum HIV-1-specific antibodies in chronically infected individuals},
	year = {2015},
	journal = {Journal of Immunology},
	volume = {194},
	number = {6},
	pages = {2561 – 2568},
	doi = {10.4049/jimmunol.1402424},
	url = {https://www.scopus.com/inward/record.uri?eid=2-s2.0-84924559557&doi=10.4049%2fjimmunol.1402424&partnerID=40&md5=c73cb950a731818d1be2bb75d4b3c7dd},
	type = {Article},
	publication_stage = {Final},
	source = {Scopus},
	note = {Cited by: 12; All Open Access, Bronze Open Access, Green Open Access}
}

@ARTICLE{Leutscher2013645,
	author = {Leutscher, Peter Derek Christian and Stecher, Chalotte and Storgaard, Merete and Larsen, Carsten Schade},
	title = {Discontinuation of efavirenz therapy in HIV patients due to neuropsychiatric adverse effects},
	year = {2013},
	journal = {Scandinavian Journal of Infectious Diseases},
	volume = {45},
	number = {8},
	pages = {645 – 651},
	doi = {10.3109/00365548.2013.773067},
	url = {https://www.scopus.com/inward/record.uri?eid=2-s2.0-84880291960&doi=10.3109%2f00365548.2013.773067&partnerID=40&md5=9590848b55c4c3162233ff817ba3be87},
	type = {Article},
	publication_stage = {Final},
	source = {Scopus},
	note = {Cited by: 53}
}

@ARTICLE{Cuadros20141,
	author = {Cuadros, Diego F. and Abu-Raddad, Laith J. and Awad, Susanne F. and García-Ramos, Gisela},
	title = {Use of agent-based simulations to design and interpret HIV clinical trials},
	year = {2014},
	journal = {Computers in Biology and Medicine},
	volume = {50},
	pages = {1 – 8},
	doi = {10.1016/j.compbiomed.2014.03.008},
	url = {https://www.scopus.com/inward/record.uri?eid=2-s2.0-84899819559&doi=10.1016%2fj.compbiomed.2014.03.008&partnerID=40&md5=1f0ba131d1b195b7952b031f70b3d28f},
	type = {Article},
	publication_stage = {Final},
	source = {Scopus},
	note = {Cited by: 11; All Open Access, Hybrid Gold Open Access}
}

@ARTICLE{Cambiano201885,
	author = {Cambiano, Valentina and Miners, Alec and Dunn, David and McCormack, Sheena and Ong, Koh Jun and Gill, O Noel and Nardone, Anthony and Desai, Monica and Field, Nigel and Hart, Graham and Delpech, Valerie and Cairns, Gus and Rodger, Alison and Phillips, Andrew N},
	title = {Cost-effectiveness of pre-exposure prophylaxis for HIV prevention in men who have sex with men in the UK: a modelling study and health economic evaluation},
	year = {2018},
	journal = {The Lancet Infectious Diseases},
	volume = {18},
	number = {1},
	pages = {85 – 94},
	doi = {10.1016/S1473-3099(17)30540-6},
	url = {https://www.scopus.com/inward/record.uri?eid=2-s2.0-85031737352&doi=10.1016%2fS1473-3099%2817%2930540-6&partnerID=40&md5=a8266edbeb3ce35ef37871b22f9bd59f},
	type = {Article},
	publication_stage = {Final},
	source = {Scopus},
	note = {Cited by: 66; All Open Access, Bronze Open Access, Green Open Access}
}

@ARTICLE{Olney2016e592,
	author = {Olney, Jack J and Braitstein, Paula and Eaton, Jeffrey W and Sang, Edwin and Nyambura, Monicah and Kimaiyo, Sylvester and McRobie, Ellen and Hogan, Joseph W and Hallett, Timothy B},
	title = {Evaluating strategies to improve HIV care outcomes in Kenya: a modelling study},
	year = {2016},
	journal = {The Lancet HIV},
	volume = {3},
	number = {12},
	pages = {e592 – e600},
	doi = {10.1016/S2352-3018(16)30120-5},
	url = {https://www.scopus.com/inward/record.uri?eid=2-s2.0-84996843183&doi=10.1016%2fS2352-3018%2816%2930120-5&partnerID=40&md5=df855bddc2b3b7161061f0cf27bea6ea},
	type = {Article},
	publication_stage = {Final},
	source = {Scopus},
	note = {Cited by: 25; All Open Access, Green Open Access, Hybrid Gold Open Access}
}

@ARTICLE{Smith2017424,
	author = {Smith, Jennifer A. and Heffron, Renee and Butler, Ailsa R. and Celum, Connie and Baeten, Jared M. and Hallett, Timothy B.},
	title = {Could misreporting of condom use explain the observed association between injectable hormonal contraceptives and HIV acquisition risk?},
	year = {2017},
	journal = {Contraception},
	volume = {95},
	number = {4},
	pages = {424 – 430},
	doi = {10.1016/j.contraception.2016.12.003},
	url = {https://www.scopus.com/inward/record.uri?eid=2-s2.0-85010006377&doi=10.1016%2fj.contraception.2016.12.003&partnerID=40&md5=77545ad2de93e7a8d1c8838686f7e44e},
	type = {Article},
	publication_stage = {Final},
	source = {Scopus},
	note = {Cited by: 8; All Open Access, Green Open Access, Hybrid Gold Open Access}
}

@ARTICLE{Serbin2012723,
	author = {Serbin, A.V. and Veselovskii, A.V. and Tsvetkov, V.B.},
	title = {In vitro and in silico investigation of interferonogenic analogues of nucleic acids, artificially programmed to block the initial stages of HIV infection of cells},
	year = {2012},
	journal = {Applied Biochemistry and Microbiology},
	volume = {48},
	number = {9},
	pages = {723 – 739},
	doi = {10.1134/S0003683812090049},
	url = {https://www.scopus.com/inward/record.uri?eid=2-s2.0-84868679964&doi=10.1134%2fS0003683812090049&partnerID=40&md5=1009f5f3133f668502b4d05138cc0bc9},
	type = {Article},
	publication_stage = {Final},
	source = {Scopus},
	note = {Cited by: 5}
}

@ARTICLE{Mandorfer2014407,
	author = {Mandorfer, Mattias and Neukam, Karin and Rivero, Antonio and Puoti, Massimo and Boesecke, Christoph and Baumgarten, Axel and Grzeszczuk, Anna and Zangerle, Robert and Ernst, Diana and Rockstroh, Jürgen Kurt and Trauner, Michael and Pineda, Juan Antonio and Peck-Radosavljevic, Markus and Reiberger, Thomas},
	title = {Strategies for assignment of HIV-HCV genotype-1-coinfected patients to either dual-therapy or direct-acting antiviral agent-based triple-therapy},
	year = {2014},
	journal = {Antiviral Therapy},
	volume = {19},
	number = {4},
	pages = {407 – 414},
	doi = {10.3851/IMP2717},
	url = {https://www.scopus.com/inward/record.uri?eid=2-s2.0-84922730255&doi=10.3851%2fIMP2717&partnerID=40&md5=1e3f8572e5036e3fe8dd2d2578914ca3},
	type = {Article},
	publication_stage = {Final},
	source = {Scopus},
	note = {Cited by: 4}
}

@ARTICLE{Wang2014309,
	author = {Wang, Rui and Goyal, Ravi and Lei, Quanhong and Essex, M. and De Gruttola, Victor},
	title = {Sample size considerations in the design of cluster randomized trials of combination HIV prevention},
	year = {2014},
	journal = {Clinical Trials},
	volume = {11},
	number = {3},
	pages = {309 – 318},
	doi = {10.1177/1740774514523351},
	url = {https://www.scopus.com/inward/record.uri?eid=2-s2.0-84901286842&doi=10.1177%2f1740774514523351&partnerID=40&md5=b3ca98e518171680a5ff6d43021de5d6},
	type = {Article},
	publication_stage = {Final},
	source = {Scopus},
	note = {Cited by: 20; All Open Access, Green Open Access}
}

@ARTICLE{Alam201344,
	author = {Alam, Shah Jamal and Zhang, Xinyu and Romero-Severson, Ethan Obie and Henry, Christopher and Zhong, Lin and Volz, Erik M. and Brenner, Bluma G. and Koopman, James S.},
	title = {Detectable signals of episodic risk effects on acute HIV transmission: Strategies for analyzing transmission systems using genetic data},
	year = {2013},
	journal = {Epidemics},
	volume = {5},
	number = {1},
	pages = {44 – 55},
	doi = {10.1016/j.epidem.2012.11.003},
	url = {https://www.scopus.com/inward/record.uri?eid=2-s2.0-84873447619&doi=10.1016%2fj.epidem.2012.11.003&partnerID=40&md5=fa6f9dca0519cb782ef68ae11928d824},
	type = {Article},
	publication_stage = {Final},
	source = {Scopus},
	note = {Cited by: 12; All Open Access, Green Open Access, Hybrid Gold Open Access}
}

@ARTICLE{Storholm20139,
	author = {Storholm, Erik David and Halkitis, Perry N. and Kupprat, Sandra A. and Hampton, Melvin C. and Palamar, Joseph J. and Brennan-Ing, Mark and Karpiak, Stephen},
	title = {HIV-Related Stigma as a Mediator of the Relation Between Multiple-Minority Status and Mental Health Burden in an Aging HIV-Positive Population},
	year = {2013},
	journal = {Journal of HIV/AIDS and Social Services},
	volume = {12},
	number = {1},
	pages = {9 – 25},
	doi = {10.1080/15381501.2013.767557},
	url = {https://www.scopus.com/inward/record.uri?eid=2-s2.0-84875346183&doi=10.1080%2f15381501.2013.767557&partnerID=40&md5=143dcae62632d7f15bdd60e91e7e4104},
	type = {Article},
	publication_stage = {Final},
	source = {Scopus},
	note = {Cited by: 21; All Open Access, Green Open Access}
}

@ARTICLE{Ragonnet20171,
	author = {Ragonnet, Romain and Deuffic-Burban, Sylvie and Boesecke, Christoph and Guiguet, Marguerite and Lacombe, Karine and Guedj, Jeremie and Rockstroh, Jürgen K. and Yazdanpanah, Yazdan},
	title = {Estimating the time to diagnosis and the chance of spontaneous clearance during acute hepatitis C in human immunodeficiency virus-infected individuals},
	year = {2017},
	journal = {Open Forum Infectious Diseases},
	volume = {4},
	number = {1},
	pages = {1 – 7},
	doi = {10.1093/oid/ofw235},
	url = {https://www.scopus.com/inward/record.uri?eid=2-s2.0-85014129111&doi=10.1093%2foid%2fofw235&partnerID=40&md5=c3b2db7d694deb91caa86d5c21a2b964},
	type = {Article},
	publication_stage = {Final},
	source = {Scopus},
	note = {Cited by: 3}
}

@ARTICLE{Zhang2014435,
	author = {Zhang, Xing-Zhu and Bi, Gui-Hong and Qian, Lin-Hong and Wang, Hai-Rui},
	title = {Agent-based simulation of HIV propagation among intravenous drug users in social circles network},
	year = {2014},
	journal = {Xitong Fangzhen Xuebao / Journal of System Simulation},
	volume = {26},
	number = {2},
	pages = {435 – 444},
	url = {https://www.scopus.com/inward/record.uri?eid=2-s2.0-84896983424&partnerID=40&md5=4b1737917c183f70d6139b521bb4a59c},
	type = {Article},
	publication_stage = {Final},
	source = {Scopus},
	note = {Cited by: 1}
}

@ARTICLE{Bershteyn201897,
	author = {Bershteyn, Anna and Mutai, Kennedy K. and Akullian, Adam N. and Klein, Daniel J. and Jewell, Britta L. and Mwalili, Samuel M.},
	title = {The influence of mobility among high-risk populations on HIV transmission in Western Kenya},
	year = {2018},
	journal = {Infectious Disease Modelling},
	volume = {3},
	pages = {97 – 106},
	doi = {10.1016/j.idm.2018.04.001},
	url = {https://www.scopus.com/inward/record.uri?eid=2-s2.0-85064487565&doi=10.1016%2fj.idm.2018.04.001&partnerID=40&md5=1585ea3107b73abc8bc8f364cb0158a0},
	type = {Article},
	publication_stage = {Final},
	source = {Scopus},
	note = {Cited by: 10; All Open Access, Gold Open Access, Green Open Access}
}

@ARTICLE{McCreesh2012407,
	author = {McCreesh, Nicky and O'Brien, Katie and Nsubuga, Rebecca N. and Shafer, Leigh Anne and Bakker, Roel and Seeley, Janet and Hayes, Richard J. and White, Richard G.},
	title = {Exploring the potential impact of a reduction in partnership concurrency on HIV incidence in Rural Uganda: A modeling study},
	year = {2012},
	journal = {Sexually Transmitted Diseases},
	volume = {39},
	number = {6},
	pages = {407 – 413},
	doi = {10.1097/OLQ.0b013e318254c84a},
	url = {https://www.scopus.com/inward/record.uri?eid=2-s2.0-84861231752&doi=10.1097%2fOLQ.0b013e318254c84a&partnerID=40&md5=2c6f6c66a33eed970c00e937e7669d00},
	type = {Article},
	publication_stage = {Final},
	source = {Scopus},
	note = {Cited by: 24; All Open Access, Bronze Open Access}
}

@ARTICLE{Ragonnet2017,
	author = {Ragonnet, Romain and Deuffic-Burban, Sylvie and Boesecke, Christoph and Guiguet, Marguerite and Lacombe, Karine and Guedj, Jeremie and Rockstroh, Jürgen K. and Yazdanpanah, Yazdan},
	title = {Estimating the time to diagnosis and the chance of spontaneous clearance during acute hepatitis C in human immunodeficiency virus-infected individuals},
	year = {2017},
	journal = {Open Forum Infectious Diseases},
	volume = {4},
	number = {1},
	doi = {10.1093/ofid/ofw235},
	url = {https://www.scopus.com/inward/record.uri?eid=2-s2.0-85082342902&doi=10.1093%2fofid%2fofw235&partnerID=40&md5=6ae2503efba0f6d04073fc0318b68d8b},
	type = {Article},
	publication_stage = {Final},
	source = {Scopus},
	note = {Cited by: 3; All Open Access, Gold Open Access, Green Open Access}
}

@ARTICLE{McCreesh2018,
	author = {McCreesh, Nicky and Andrianakis, Ioannis and Nsubuga, Rebecca N. and Strong, Mark and Vernon, Ian and McKinley, Trevelyan J. and Oakley, Jeremy E. and Goldstein, Michael and Hayes, Richard and White, Richard G.},
	title = {Choice of time horizon critical in estimating costs and effects of changes to HIV programmes},
	year = {2018},
	journal = {PLoS ONE},
	volume = {13},
	number = {5},
	doi = {10.1371/journal.pone.0196480},
	url = {https://www.scopus.com/inward/record.uri?eid=2-s2.0-85047176282&doi=10.1371%2fjournal.pone.0196480&partnerID=40&md5=5504631c7ca542f2a10d18bb9ee84509},
	type = {Article},
	publication_stage = {Final},
	source = {Scopus},
	note = {Cited by: 1; All Open Access, Gold Open Access, Green Open Access}
}

@ARTICLE{Brinkerhoff2016470,
	author = {Brinkerhoff, Derick W.},
	title = {Building political will for HIV response: an operational model and strategy options},
	year = {2016},
	journal = {International Journal of Health Planning and Management},
	volume = {31},
	number = {4},
	pages = {470 – 487},
	doi = {10.1002/hpm.2330},
	url = {https://www.scopus.com/inward/record.uri?eid=2-s2.0-84994850780&doi=10.1002%2fhpm.2330&partnerID=40&md5=21d459691cef7e846fb12cc19977bd7b},
	type = {Article},
	publication_stage = {Final},
	source = {Scopus},
	note = {Cited by: 3}
}

@ARTICLE{Robineau2017,
	author = {Robineau, Olivier and Velter, Annie and Barin, Francis and Boelle, Pierre-Yves},
	title = {HIV transmission and pre-exposure prophylaxis in a high risk MSM population: A simulation study of location-based selection of sexual partners},
	year = {2017},
	journal = {PLoS ONE},
	volume = {12},
	number = {11},
	doi = {10.1371/journal.pone.0189002},
	url = {https://www.scopus.com/inward/record.uri?eid=2-s2.0-85035792886&doi=10.1371%2fjournal.pone.0189002&partnerID=40&md5=9da85e7e488b431aaaa570f9ea27be96},
	type = {Article},
	publication_stage = {Final},
	source = {Scopus},
	note = {Cited by: 2; All Open Access, Gold Open Access, Green Open Access}
}

@ARTICLE{Goedel2018323,
	author = {Goedel, William C. and King, Maximilian R.F. and Lurie, Mark N. and Nunn, Amy S. and Chan, Philip A. and Marshall, Brandon D.L.},
	title = {Effect of racial inequities in pre-exposure prophylaxis use on racial disparities in HIV incidence among men who have sex with men: A modeling study},
	year = {2018},
	journal = {Journal of Acquired Immune Deficiency Syndromes},
	volume = {79},
	number = {3},
	pages = {323 – 329},
	doi = {10.1097/QAI.0000000000001817},
	url = {https://www.scopus.com/inward/record.uri?eid=2-s2.0-85054888860&doi=10.1097%2fQAI.0000000000001817&partnerID=40&md5=bd39a6595ab08c5765f47599253e6a3a},
	type = {Article},
	publication_stage = {Final},
	source = {Scopus},
	note = {Cited by: 40; All Open Access, Bronze Open Access, Green Open Access}
}

@ARTICLE{McCormick2014,
	author = {McCormick, Alethea W. and Abuelezam, Nadia N. and Rhode, Erin R. and Hou, Taige and Walensky, Rochelle P. and Pei, Pamela P. and Becker, Jessica E. and DiLorenzo, Madeline A. and Losina, Elena and Freedberg, Kenneth A. and Lipsitch, Marc and Seage III, George R.},
	title = {Development, calibration and performance of an HIV transmission model incorporating natural history and behavioral patterns: Application in South Africa},
	year = {2014},
	journal = {PLoS ONE},
	volume = {9},
	number = {5},
	doi = {10.1371/journal.pone.0098272},
	url = {https://www.scopus.com/inward/record.uri?eid=2-s2.0-84901464740&doi=10.1371%2fjournal.pone.0098272&partnerID=40&md5=7e3eb6efca84e3e903a8b7832d07917d},
	type = {Article},
	publication_stage = {Final},
	source = {Scopus},
	note = {Cited by: 14; All Open Access, Gold Open Access, Green Open Access}
}

@ARTICLE{Marshall2012,
	author = {Marshall, Brandon D. L. and Paczkowski, Magdalena M. and Seemann, Lars and Tempalski, Barbara and Pouget, Enrique R. and Galea, Sandro and Friedman, Samuel R.},
	title = {A Complex Systems Approach to Evaluate HIV Prevention in Metropolitan Areas: Preliminary Implications for Combination Intervention Strategies},
	year = {2012},
	journal = {PLoS ONE},
	volume = {7},
	number = {9},
	doi = {10.1371/journal.pone.0044833},
	url = {https://www.scopus.com/inward/record.uri?eid=2-s2.0-84866392789&doi=10.1371%2fjournal.pone.0044833&partnerID=40&md5=398e657b1b44d15a709b0ffd50345fa9},
	type = {Article},
	publication_stage = {Final},
	source = {Scopus},
	note = {Cited by: 39; All Open Access, Gold Open Access, Green Open Access}
}

@ARTICLE{Nakagawa2017417,
	author = {Nakagawa, Fumiyo},
	title = {An epidemiological modelling study to estimate the composition of HIV-positive populations including migrants from endemic settings},
	year = {2017},
	journal = {AIDS},
	volume = {31},
	number = {3},
	pages = {417 – 425},
	doi = {10.1097/QAD.0000000000001329},
	url = {https://www.scopus.com/inward/record.uri?eid=2-s2.0-84994703268&doi=10.1097%2fQAD.0000000000001329&partnerID=40&md5=7d9bc8b61a99184614f6f9ad91042b59},
	type = {Article},
	publication_stage = {Final},
	source = {Scopus},
	note = {Cited by: 2; All Open Access, Green Open Access}
}

@ARTICLE{Tully2015,
	author = {Tully, Stephen and Cojocaru, Monica and Bauch, Chris T.},
	title = {Sexual behavior, risk perception, and HIV transmission can respond to HIV antiviral drugs and vaccines through multiple pathways},
	year = {2015},
	journal = {Scientific Reports},
	volume = {5},
	doi = {10.1038/srep15411},
	url = {https://www.scopus.com/inward/record.uri?eid=2-s2.0-84945931426&doi=10.1038%2fsrep15411&partnerID=40&md5=8872b0fe4db2d934868da1adf154fa7c},
	type = {Article},
	publication_stage = {Final},
	source = {Scopus},
	note = {Cited by: 13; All Open Access, Gold Open Access, Green Open Access}
}

@ARTICLE{Goodreau2017e311,
	author = {Goodreau, Steven M and Rosenberg, Eli S and Jenness, Samuel M and Luisi, Nicole and Stansfield, Sarah E and Millett, Gregorio A and Sullivan, Patrick S},
	title = {Sources of racial disparities in HIV prevalence in men who have sex with men in Atlanta, GA, USA: a modelling study},
	year = {2017},
	journal = {The Lancet HIV},
	volume = {4},
	number = {7},
	pages = {e311 – e320},
	doi = {10.1016/S2352-3018(17)30067-X},
	url = {https://www.scopus.com/inward/record.uri?eid=2-s2.0-85017522194&doi=10.1016%2fS2352-3018%2817%2930067-X&partnerID=40&md5=260b55efe0d51f3bcde47404ffe795ca},
	type = {Article},
	publication_stage = {Final},
	source = {Scopus},
	note = {Cited by: 64; All Open Access, Green Open Access}
}

@ARTICLE{Bershteyn2016277,
	author = {Bershteyn, Anna and Klein, Daniel J. and Eckhoff, Philip A.},
	title = {Age-targeted HIV treatment and primary prevention as a 'ring fence' to efficiently interrupt the age patterns of transmission in generalized epidemic settings in South Africa},
	year = {2016},
	journal = {International Health},
	volume = {8},
	number = {4},
	pages = {277 – 285},
	doi = {10.1093/inthealth/ihw010},
	url = {https://www.scopus.com/inward/record.uri?eid=2-s2.0-84988878556&doi=10.1093%2finthealth%2fihw010&partnerID=40&md5=a50a85bde565aded9c5671eef60be9e6},
	type = {Article},
	publication_stage = {Final},
	source = {Scopus},
	note = {Cited by: 16; All Open Access, Green Open Access, Hybrid Gold Open Access}
}

@ARTICLE{Berenguer201832,
	author = {Berenguer, Juan and Gil-Martin, Ángela and Jarrin, Inmaculada and Moreno, Ana and Dominguez, Lourdes and Montes, Marisa and Aldámiz-Echevarría, Teresa and Téllez, María J. and Santos, Ignacio and Benitez, Laura and Sanz, José and Ryan, Pablo and Gaspar, Gabriel and Alvarez, Beatriz and Losa, Juan E. and Torres-Perea, Rafael and Barros, Carlos and Martin, Juan V. San and Arponen, Sari and de Guzmán, María T. and Monsalvo, Raquel and Vegas, Ana and Garcia-Benayas, María T. and Serrano, Regino and Gotuzzo, Luis and Menendez, María Antonia and Belda, Luis M and Malmierca, Eduardo and Calvo, María J. and Cruz-Martos, Encarnación and González-García, Juan J.},
	title = {All-oral direct-acting antiviral therapy against hepatitis C virus (HCV) in human immunodeficiency virus/HCV–coinfected subjects in real-world practice: Madrid coinfection registry findings},
	year = {2018},
	journal = {Hepatology},
	volume = {68},
	number = {1},
	pages = {32 – 47},
	doi = {10.1002/hep.29814},
	url = {https://www.scopus.com/inward/record.uri?eid=2-s2.0-85047057214&doi=10.1002%2fhep.29814&partnerID=40&md5=c5c3e99964a60b3850adda8f411cb4f7},
	type = {Article},
	publication_stage = {Final},
	source = {Scopus},
	note = {Cited by: 49; All Open Access, Green Open Access, Hybrid Gold Open Access}
}

@ARTICLE{Omori20171721,
	author = {Omori, Ryosuke and Abu-Raddad, Laith J.},
	title = {Sexual network drivers of HIV and herpes simplex virus type 2 transmission},
	year = {2017},
	journal = {AIDS},
	volume = {31},
	number = {12},
	pages = {1721 – 1732},
	doi = {10.1097/QAD.0000000000001542},
	url = {https://www.scopus.com/inward/record.uri?eid=2-s2.0-85026459029&doi=10.1097%2fQAD.0000000000001542&partnerID=40&md5=ea2657df56066f860462300e7dc91008},
	type = {Article},
	publication_stage = {Final},
	source = {Scopus},
	note = {Cited by: 21; All Open Access, Green Open Access}
}@ARTICLE{El-Bassel2011198,
	author = {El-Bassel, Nabila and Gilbert, Louisa and Wu, Elwin and Witte, Susan S. and Chang, Mingway and Hill, Jennifer and Remien, Robert H.},
	title = {Couple-based HIV prevention for low-income drug users from New York City: A randomized controlled trial to reduce dual risks},
	year = {2011},
	journal = {Journal of Acquired Immune Deficiency Syndromes},
	volume = {58},
	number = {2},
	pages = {198 – 206},
	doi = {10.1097/QAI.0b013e318229eab1},
	url = {https://www.scopus.com/inward/record.uri?eid=2-s2.0-80052980544&doi=10.1097%2fQAI.0b013e318229eab1&partnerID=40&md5=b4e1e98d24be1f0f0fb75e65554053f2},
	type = {Article},
	publication_stage = {Final},
	source = {Scopus},
	note = {Cited by: 55; All Open Access, Bronze Open Access, Green Open Access},
	Cited-References = {Neslon K.E., Williams C.M., Infectious Disease Epidemiology: Theory and Practice, (2007); 
Low N., Broutet N., Adu-Sarkodie Y., Barton P., Hossain M., Hawkes S., Global control of sexually transmitted infections, Lancet, 368, pp. 2001-2016, (2006); 
Abu-Raddad L.J., Akala F.A., Semini I., Riedner G., Wilson D., Tawil O., Characterizing the HIV/AIDS Epidemic in the Middle East and North Africa: Time for Strategic Action, Middle East and North Africa HIV/AIDS Epidemiology Synthesis Project, (2010); 
Boily M.C., Masse B., Mathematical models of disease transmission: A precious tool for the study of sexually transmitted diseases, Can J Public Health, 88, pp. 255-265, (1997); 
Brunham R.C., Plummer F.A., A general model of sexually transmitted disease epidemiology and its implications for control, Med Clin North Am, 74, pp. 1339-1352, (1990); 
Yorke J.A., Hethcote H.W., Nold A., Dynamics and control of the transmission of gonorrhea, Sex Transm Dis, 5, pp. 51-56, (1978); 
Day S., Ward H., Ison C., Bell G., Weber J., Sexual networks: The integration of social and genetic data, Soc Sci Med, 47, pp. 1981-1992, (1998); 
Ghani A.C., Swinton J., Garnett G.P., The role of sexual partnership networks in the epidemiology of gonorrhea, Sex Transm Dis, 24, pp. 45-56, (1997); 
Potterat J.J., Rothenberg R.B., Muth S.Q., Network structural dynamics and infectious disease propagation, Int J STD AIDS, 10, pp. 182-185, (1999); 
Morris M., Network Epidemiology: A Handbook for Survey Design and Data Collection, (2004); 
Morris M., Sexual networks and HIV, AIDS, 11, pp. S209-S216, (1997); 
Manhart L.E., Aral S.O., Holmes K.K., Foxman B., Sex partner concurrency: Measurement, prevalence, and correlates among urban 18-39-year-olds, Sex Transm Dis, 29, pp. 133-143, (2002); 
Morris M., Telling tails explain the discrepancy in sexual partner reports, Nature, 365, pp. 437-440, (1993); 
Blower S.M., Dowlatabadi H., Sensitivity and uncertainty analysis of complex models of disease transmission: An HIV model, as an example, Int Statist Rev, 62, pp. 229-243, (1994); 
Abu-Raddad L.J., Schiffer J.T., Ashley R., Mumtaz G., Alsallaq R.A., Akala F.A., Et al., HSV-2 serology can be predictive of HIV epidemic potential and hidden sexual risk behavior in the Middle East and North Africa, Epidemics, 2, pp. 173-182, (2010); 
Abu-Raddad L.J., Magaret A.S., Celum C., Wald A., Longini I.M., Self S.G., Corey L., Genital herpes has played a more important role than any other sexually transmitted infection in driving HIV prevalence in Africa, PLoS One, 3, (2008); 
Awad S.F., Sgaier S.K., Tambatamba B.C., Mohamoud Y.A., Lau F.K., Reed J.B., Et al., Investigating voluntary medical male circumcision program efficiency gains through subpopulation prioritization: Insights from application to Zambia, PLoS One, 10, (2015); 
Wawer M.J., Gray R.H., Sewankambo N.K., Serwadda D., Li X., Laeyendecker O., Et al., Rates of HIV-1 transmission per coital act, by stage of HIV-1 infection, in Rakai, Uganda, J Infect Dis, 191, pp. 1403-1409, (2005); 
Pinkerton S.D., Probability of HIV transmission during acute infection in Rakai, Uganda, AIDS Behav, 12, pp. 677-684, (2008); 
Abu-Raddad L.J., Longini I.M., No HIV stage is dominant in driving the HIV epidemic in sub-Saharan Africa, AIDS, 22, pp. 1055-1061, (2008); 
Morgan D., Whitworth J., The natural history of HIV-1 infection in Africa, Nat Med, 7, pp. 143-145, (2001); 
UNAIDS Reference Group On Estimates, Modelling and Projections, (2007); 
Hollingsworth T.D., Anderson R.M., Fraser C., HIV-1 transmission, by stage of infection, J Infect Dis, 198, pp. 687-693, (2008); 
Abu-Raddad L.J., Patnaik P., Kublin J.G., Dual infection with HIV and malaria fuels the spread of both diseases in sub-Saharan Africa, Science, 314, pp. 1603-1606, (2006); 
Mark K.E., Wald A., Magaret A.S., Selke S., Olin L., Huang M.L., Corey L., Rapidly cleared episodes of herpes simplex virus reactivation in immunocompetent adults, J Infect Dis, 198, pp. 1141-1149, (2008); 
Wald A., Zeh J., Selke S., Warren T., Ryncarz A.J., Ashley R., Et al., Reactivation of genital herpes simplex virus type 2 infection in asymptomatic seropositive persons, N Engl J Med, 342, pp. 844-850, (2000); 
Tanton C., Abu-Raddad L.J., Weiss H.A., Time to refocus on HSV interventions for HIV prevention?, J Infect Dis, 204, pp. 1822-1826, (2011); 
Freeman E.E., Weiss H.A., Glynn J.R., Cross P.L., Whitworth J.A., Hayes R.J., Herpes simplex virus 2 infection increases HIV acquisition in men and women: Systematic review and metaanalysis of longitudinal studies, AIDS, 20, pp. 73-83, (2006); 
Celum C., Wald A., Lingappa J.R., Magaret A.S., Wang R.S., Mugo N., Et al., Acyclovir and transmission of HIV-1 from persons infected with HIV-1 and HSV-2, N Engl J Med, 362, pp. 427-439, (2010); 
Lingappa J.R., Baeten J.M., Wald A., Hughes J.P., Thomas K.K., Mujugira A., Et al., Daily acyclovir for HIV-1 disease progression in people dually infected with HIV-1 and herpes simplex virus type 2: A randomised placebo-controlled trial, Lancet, 375, pp. 824-833, (2010); 
Celum C., Wald A., Hughes J., Sanchez J., Reid S., Delany-Moretlwe S., Et al., Effect of aciclovir on HIV-1 acquisition in herpes simplex virus 2 seropositive women and men who have sex with men: A randomised, double-blind, placebo-controlled trial, Lancet, 371, pp. 2109-2119, (2008); 
Watson-Jones D., Weiss H.A., Rusizoka M., Changalucha J., Baisley K., Mugeye K., Et al., Effect of herpes simplex suppression on incidence of HIV among women in Tanzania, N Engl J Med, 358, pp. 1560-1571, (2008); 
Omori R., Chemaitelly H., Abu-Raddad L.J., Dynamics of noncohabiting sex partnering in sub-Saharan Africa: A modelling study with implications for HIV transmission, Sex Transm Infect, 91, pp. 451-457, (2015); 
Awad S.F., Abu-Raddad L.J., Could there have been substantial declines in sexual risk behavior across sub-Saharan Africa in the mid-1990s?, Epidemics, 8, pp. 9-17, (2014); 
Garnett G.P., Anderson R.M., Factors controlling the spread of HIV in heterosexual communities in developing countries: Patterns ofmixing between different age and sexual activity classes, Philos Trans R Soc Lond B Biol Sci, 342, pp. 137-159, (1993); 
Ball F., Britton T., Sirl D., A network with tunable clustering, degree correlation and degree distribution, and an epidemic thereon, J Math Biol, 66, pp. 979-1019, (2013); 
Yuasa T., Shirayama S., Extraction method of principal factor in epidemic propagation on network, IPSJ SIG Technical Report (ICS). in, pp. 1-6, (2010); 
World Population Prospects, the 2012 Revision, (2012); 
Newman M., Networks: An Introduction, (2010); 
Kretzschmar M., Morris M., Measures of concurrency in networks and the spread of infectious disease, Math Biosci, 133, pp. 165-195, (1996); 
Neter J., Kutner M.H., Nachtsheim C.J., Wasserman W., Applied Linear Statistical Models, (1996); 
Akaike H., Akaike's information criterion, International Encyclopedia of Statistical Science, (2011); 
Abu-Raddad L.J., Hilmi N., Mumtaz G., Benkirane M., Akala F.A., Riedner G., Et al., Epidemiology of HIV infection in the Middle East and North Africa, AIDS, 24, pp. S5-S23, (2010); 
Auvert B., Buve A., Ferry B., Carael M., Morison L., Lagarde E., Et al., Ecological and individual level analysis of risk factors for HIV infection in four urban populations in sub-Saharan Africa with different levels of HIV infection, AIDS, 15, pp. S15-S30, (2001); 
Vickerman P., Hickman M., May M., Kretzschmar M., Wiessing L., Can hepatitis C virus prevalence be used as a measure of injection-related human immunodeficiency virus risk in populations of injecting drug users? An ecological analysis, Addiction, 105, pp. 311-318, (2010); 
Mumtaz G.R., Weiss H.A., Vickerman P., Larke N., Abu-Raddad L.J., Using hepatitis C prevalence to estimate HIV epidemic potential among people who inject drugs in the Middle East and North Africa, AIDS, 29, pp. 1701-1710, (2015); 
Akbarzadeh V., Mumtaz G.R., Awad S.F., Weiss H.A., Abu-Raddad L.J., HCV prevalence can predict HIV epidemic potential among people who inject drugs: Mathematical modeling analysis, BMC Public Health, 16, (2016); 
Morris M., Kretzschmar M., Concurrent partnerships and the spread of HIV, AIDS, 11, pp. 641-648, (1997); 
Watts C.H., May R.M., The influence of concurrent partnerships on the dynamics of HIV/AIDS, Math Biosci, 108, pp. 89-104, (1992)}
}

@ARTICLE{Montaner1990565,
	author = {Montaner, J.S. and Le, T. and Fanning, M. and Gelmon, K. and Tsoukas, C. and Falutz, J. and O'shaughnessy, M. and Wainberg, M.A. and Ruedy, J.},
	title = {The effect of zidovudine on platelet count in hiv-infected individuals},
	year = {1990},
	journal = {Journal of Acquired Immune Deficiency Syndromes},
	volume = {3},
	number = {6},
	pages = {565},
	url = {https://www.scopus.com/inward/record.uri?eid=2-s2.0-0025338327&partnerID=40&md5=d4a0795fe98d5a086e3201dfe761a348},
	type = {Article},
	publication_stage = {Final},
	source = {Scopus},
	note = {Cited by: 31}
}

@ARTICLE{Freeman2007i17,
	author = {Freeman, Esther E. and Orroth, Kate K. and White, Richard G. and Glynn, Judith R. and Bakker, Roel and Boily, Marie-Claude and Habbema, Dik and Buvé, Anne and Hayes, Richard J.},
	title = {Proportion of new HIV infections attributable to herpes simplex 2 increases over time: Simulations of the changing role of sexually transmitted infections in sub-Saharan African HIV epidemics},
	year = {2007},
	journal = {Sexually Transmitted Infections},
	volume = {83},
	number = {SUPPL. 1},
	pages = {i17–i24},
	doi = {10.1136/sti.2006.023549},
	url = {https://www.scopus.com/inward/record.uri?eid=2-s2.0-34547789345&doi=10.1136%2fsti.2006.023549&partnerID=40&md5=628077e3ed6e0907ffd4e7218bdfd98e},
	type = {Article},
	publication_stage = {Final},
	source = {Scopus},
	note = {Cited by: 95; All Open Access, Bronze Open Access}
}

@ARTICLE{Conboy2002968,
	author = {Conboy, John C. and McReynolds, Katherine D. and Gervay-Hague, Jacquelyn and Saavedra, S. Scott},
	title = {Quantitative measurements of recombinant HIV surface glycoprotein 120 binding to several glycosphingolipids expressed in planar supported lipid bilayers},
	year = {2002},
	journal = {Journal of the American Chemical Society},
	volume = {124},
	number = {6},
	pages = {968 – 977},
	doi = {10.1021/ja011225s},
	url = {https://www.scopus.com/inward/record.uri?eid=2-s2.0-0037065705&doi=10.1021%2fja011225s&partnerID=40&md5=22635a3aa669f17554db3944e5de4207},
	type = {Article},
	publication_stage = {Final},
	source = {Scopus},
	note = {Cited by: 41}
}

@ARTICLE{Turcotte20081357,
	author = {Turcotte, Rebecca F. and Raines, Ronald T.},
	title = {Design and characterization of an HIV-specific ribonuclease zymogen},
	year = {2008},
	journal = {AIDS Research and Human Retroviruses},
	volume = {24},
	number = {11},
	pages = {1357 – 1363},
	doi = {10.1089/aid.2008.0146},
	url = {https://www.scopus.com/inward/record.uri?eid=2-s2.0-57049128294&doi=10.1089%2faid.2008.0146&partnerID=40&md5=bb52d281de18a2890704ac47df9b2fc0},
	type = {Article},
	publication_stage = {Final},
	source = {Scopus},
	note = {Cited by: 20; All Open Access, Green Open Access}
}

@ARTICLE{Serio2000431,
	author = {Serio, Dawn and Singh, Satya P. and Cartas, Maria A. and Weber, Irene T. and Harrison, Robert W. and Louis, John M. and Srinivasan, Alagarsamy},
	title = {Antiviral agent based on the non-structural protein targeting the maturation process of HIV-1: Expression and susceptibility of chimeric Vpr as a substrate for cleavage by HIV-1 protease},
	year = {2000},
	journal = {Protein Engineering},
	volume = {13},
	number = {6},
	pages = {431 – 436},
	doi = {10.1093/protein/13.6.431},
	url = {https://www.scopus.com/inward/record.uri?eid=2-s2.0-0033923485&doi=10.1093%2fprotein%2f13.6.431&partnerID=40&md5=b87df94ba17efd1c471dc89b19085022},
	type = {Article},
	publication_stage = {Final},
	source = {Scopus},
	note = {Cited by: 1}
}

@ARTICLE{Minami20091799,
	author = {Minami, Rumi and Yamamoto, Masahiro and Takahama, Soichiro and Ando, Hitoshi and Miyamura, Tomoya and Suematsu, Eiichi},
	title = {High molecular weight form of adiponectin in antiretroviral drug-induced dyslipidemia in HIV-infected Japanese individuals based on in vivo and in vitro analyses},
	year = {2009},
	journal = {Internal Medicine},
	volume = {48},
	number = {20},
	pages = {1799 – 1805},
	doi = {10.2169/internalmedicine.48.2340},
	url = {https://www.scopus.com/inward/record.uri?eid=2-s2.0-71049131841&doi=10.2169%2finternalmedicine.48.2340&partnerID=40&md5=d7716e29ff03dfa02b4d8c4748e9fa7f},
	type = {Article},
	publication_stage = {Final},
	source = {Scopus},
	note = {Cited by: 2; All Open Access, Bronze Open Access}
}

@ARTICLE{Machado200424,
	author = {Machado, Elizabeth S. and Lambert, John S. and Watson, Douglas C. and Afonso, Adriana O. and Da Cunha, Silvia M. and Nogueira, Susie A. and Caride, Elena and Oliveira, Ricardo H. and Sill, Anne M. and DeVico, Anthony and Tanuri, Amilcar},
	title = {Genotypic resistance and HIV-1 subtype in Brazilian children on dual and triple combination therapy},
	year = {2004},
	journal = {Journal of Clinical Virology},
	volume = {30},
	number = {1},
	pages = {24 – 31},
	doi = {10.1016/j.jcv.2003.08.001},
	url = {https://www.scopus.com/inward/record.uri?eid=2-s2.0-11144357930&doi=10.1016%2fj.jcv.2003.08.001&partnerID=40&md5=ac0557f7c579edb9ef91425fdf7a614b},
	type = {Article},
	publication_stage = {Final},
	source = {Scopus},
	note = {Cited by: 22}
}

@ARTICLE{Walshe200815,
	author = {Walshe, R. and Ruskin, H.J. and Callaghan, A.},
	title = {Multi-agent simulations of the immune response to HIV during the acute stage of infection},
	year = {2008},
	journal = {International Journal of Modern Physics C},
	volume = {19},
	number = {1},
	pages = {15 – 32},
	doi = {10.1142/S0129183108011917},
	url = {https://www.scopus.com/inward/record.uri?eid=2-s2.0-44349143532&doi=10.1142%2fS0129183108011917&partnerID=40&md5=77e75959fc088f8aa1515bc63da90ebf},
	type = {Article},
	publication_stage = {Final},
	source = {Scopus},
	note = {Cited by: 1}
}

@ARTICLE{Kim2010676,
	author = {Kim, Jong-Hoon and Riolo, Rick L. and Koopman, James S.},
	title = {HIV transmission by stage of infection and pattern of sexual partnerships},
	year = {2010},
	journal = {Epidemiology},
	volume = {21},
	number = {5},
	pages = {676 – 684},
	doi = {10.1097/EDE.0b013e3181e6639f},
	url = {https://www.scopus.com/inward/record.uri?eid=2-s2.0-77955918936&doi=10.1097%2fEDE.0b013e3181e6639f&partnerID=40&md5=62954db47996b0f9a7842cc9642e9ba7},
	type = {Article},
	publication_stage = {Final},
	source = {Scopus},
	note = {Cited by: 24; All Open Access, Bronze Open Access, Green Open Access}
}

@ARTICLE{Tencza19972394,
	author = {Tencza, Sarah Burroughs and Douglass, John P. and Creighton Jr., Donald J. and Montelaro, Ronald C. and Mietzner, Timothy A.},
	title = {Novel antimicrobial peptides derived from human immunodeficiency virus type 1 and other lentivirus transmembrane proteins},
	year = {1997},
	journal = {Antimicrobial Agents and Chemotherapy},
	volume = {41},
	number = {11},
	pages = {2394 – 2398},
	doi = {10.1128/aac.41.11.2394},
	url = {https://www.scopus.com/inward/record.uri?eid=2-s2.0-0030722714&doi=10.1128%2faac.41.11.2394&partnerID=40&md5=20c2ce54dca0d9bd8e4a2c970c9b93cf},
	type = {Article},
	publication_stage = {Final},
	source = {Scopus},
	note = {Cited by: 41; All Open Access, Bronze Open Access, Green Open Access}
}

@ARTICLE{Soma2010897,
	author = {Soma, Sen and Aguilar, Jemel P. and Bacchus, Denise N. A.},
	title = {Migration, poverty, and risk of hiv infection: An application of social capital theory},
	year = {2010},
	journal = {Journal of Human Behavior in the Social Environment},
	volume = {20},
	number = {7},
	pages = {897 – 908},
	doi = {10.1080/10911359.2010.494961},
	url = {https://www.scopus.com/inward/record.uri?eid=2-s2.0-78349251665&doi=10.1080%2f10911359.2010.494961&partnerID=40&md5=9fe0c309c8d6a60d28c0b8dd40451ccf},
	type = {Article},
	publication_stage = {Final},
	source = {Scopus},
	note = {Cited by: 5}
}

@ARTICLE{Gray20116125,
	author = {Gray, Richard T. and Ghaus, Mohammad H. and Hoare, Alexander and Wilson, David P.},
	title = {Expected epidemiological impact of the introduction of a partially effective HIV vaccine among men who have sex with men in Australia},
	year = {2011},
	journal = {Vaccine},
	volume = {29},
	number = {36},
	pages = {6125 – 6129},
	doi = {10.1016/j.vaccine.2011.06.061},
	url = {https://www.scopus.com/inward/record.uri?eid=2-s2.0-80051474269&doi=10.1016%2fj.vaccine.2011.06.061&partnerID=40&md5=0d5f5a33e2791857ab2ed68dcea0b267},
	type = {Article},
	publication_stage = {Final},
	source = {Scopus},
	note = {Cited by: 9}
}

@ARTICLE{Córdoba-Doña2012342,
	author = {Córdoba-Doña, Juan-Antonio and Novalbos-Ruiz, J.P. and Suárez-Farfante, J. and Andérica-Frías, G. and Escolar-Pujolar, A.},
	title = {Social inequalities in HIV-TB and non-HIV-TB patients in two urban areas in southern Spain: Multilevel analysis},
	year = {2012},
	journal = {International Journal of Tuberculosis and Lung Disease},
	volume = {16},
	number = {3},
	pages = {342 – 347},
	doi = {10.5588/ijtld.11.0137},
	url = {https://www.scopus.com/inward/record.uri?eid=2-s2.0-84857326799&doi=10.5588%2fijtld.11.0137&partnerID=40&md5=e0b0f7dc9bf4d01a602c08b242b8f059},
	type = {Article},
	publication_stage = {Final},
	source = {Scopus},
	note = {Cited by: 8}
}

@ARTICLE{Vermehren2012,
	author = {Vermehren, Johannes and Vermehren, Annika and Mueller, Axel and Carlebach, Amina and Lutz, Thomas and Gute, Peter and Knecht, Gaby and Sarrazin, Christoph and Friedrich-Rust, Mireen and Forestier, Nicole and Poynard, Thierry and Zeuzem, Stefan and Herrmann, Eva and Hofmann, Wolf P.},
	title = {Assessment of liver fibrosis and associated risk factors in HIV-infected individuals using transient elastography and serum biomarkers},
	year = {2012},
	journal = {BMC Gastroenterology},
	volume = {12},
	doi = {10.1186/1471-230X-12-27},
	url = {https://www.scopus.com/inward/record.uri?eid=2-s2.0-84858857699&doi=10.1186%2f1471-230X-12-27&partnerID=40&md5=4889ab2379c322cb0da34208f7027dae},
	type = {Article},
	publication_stage = {Final},
	source = {Scopus},
	note = {Cited by: 20; All Open Access, Gold Open Access, Green Open Access}
}

@ARTICLE{Wang20114178,
	author = {Wang, Qiang and Hu, Weidong and Wang, Shuyang and Pan, Zhenliang and Tao, Le and Guo, Xiaohe and Qian, Keduo and Chen, Chin-Ho and Lee, Kuo-Hsiung and Chang, Junbiao},
	title = {Synthesis of new 2′-deoxy-2′-fluoro-4′-azido nucleoside analogues as potent anti-HIV agents},
	year = {2011},
	journal = {European Journal of Medicinal Chemistry},
	volume = {46},
	number = {9},
	pages = {4178 – 4183},
	doi = {10.1016/j.ejmech.2011.06.020},
	url = {https://www.scopus.com/inward/record.uri?eid=2-s2.0-80052925838&doi=10.1016%2fj.ejmech.2011.06.020&partnerID=40&md5=2c923679e689aaf19a83c18c7e656ed9},
	type = {Article},
	publication_stage = {Final},
	source = {Scopus},
	note = {Cited by: 39; All Open Access, Green Open Access}
}

@ARTICLE{Stewart199912039,
	author = {Stewart, Sheila A. and Poon, Betty and Jowett, Jeremy B. M. and Xie, Yiming and Chen, Irvin S. Y.},
	title = {Lentiviral delivery of HIV-1 Vpr protein induces apoptosis in transformed cells},
	year = {1999},
	journal = {Proceedings of the National Academy of Sciences of the United States of America},
	volume = {96},
	number = {21},
	pages = {12039 – 12043},
	doi = {10.1073/pnas.96.21.12039},
	url = {https://www.scopus.com/inward/record.uri?eid=2-s2.0-0032717268&doi=10.1073%2fpnas.96.21.12039&partnerID=40&md5=7ce405fc15350672fba989ac6bef15a4},
	type = {Article},
	publication_stage = {Final},
	source = {Scopus},
	note = {Cited by: 119; All Open Access, Green Open Access}
}

@ARTICLE{Hoare2012144,
	author = {Hoare, Alexander and Gray, Richard T. and Wilson, David P.},
	title = {Could implementation of Australia's National Gay Men's Syphilis Action Plan have an indirect effect on the HIV epidemic?},
	year = {2012},
	journal = {Sexual Health},
	volume = {9},
	number = {2},
	pages = {144 – 151},
	doi = {10.1071/SH10145},
	url = {https://www.scopus.com/inward/record.uri?eid=2-s2.0-84860001423&doi=10.1071%2fSH10145&partnerID=40&md5=5b4e7ac14abd74935b6addeb7fd519f7},
	type = {Article},
	publication_stage = {Final},
	source = {Scopus},
	note = {Cited by: 11}
}

@ARTICLE{Andia2003963,
	author = {Andia, Jonny F. and Deren, Sherry and Friedman, Samuel R. and Winick, Charles and Kang, Sungyeon and Palij, Michael and Robles, Rafaela R. and Colón, Hector M. and Oliver-Velez, Denise and Finlinson, Ann},
	title = {Towards an HIV Role Theory: Drug-related Peer Beliefs and Role Strain Indicators as Predictors of Injection Risk Behaviors among Puerto Rican Injection Drug Users in New York and Puerto Rico},
	year = {2003},
	journal = {Journal of Drug Issues},
	volume = {33},
	number = {4},
	pages = {963 – 982},
	doi = {10.1177/002204260303300409},
	url = {https://www.scopus.com/inward/record.uri?eid=2-s2.0-0346250972&doi=10.1177%2f002204260303300409&partnerID=40&md5=9520326bd178eeec3927d48ead4710d4},
	type = {Article},
	publication_stage = {Final},
	source = {Scopus},
	note = {Cited by: 6}
}

@ARTICLE{Buckheit R.W.2000321,
	author = {Buckheit R.W., Jr. and Russell, J.D. and Xu, Z.-Q. and Flavin, M.},
	title = {Anti-HIV-1 activity of calanolides used in combination with other mechanistically diverse inhibitors of HIV-1 replication},
	year = {2000},
	journal = {Antiviral Chemistry and Chemotherapy},
	volume = {11},
	number = {5},
	pages = {321 – 327},
	doi = {10.1177/095632020001100502},
	url = {https://www.scopus.com/inward/record.uri?eid=2-s2.0-0034529307&doi=10.1177%2f095632020001100502&partnerID=40&md5=82085523617da1f1c345afdf47760269},
	type = {Article},
	publication_stage = {Final},
	source = {Scopus},
	note = {Cited by: 19; All Open Access, Bronze Open Access, Green Open Access}
}

@ARTICLE{Castiglione20073350,
	author = {Castiglione, F. and Pappalardo, F. and Bernaschi, M. and Motta, S.},
	title = {Optimization of HAART with genetic algorithms and agent-based models of HIV infection},
	year = {2007},
	journal = {Bioinformatics},
	volume = {23},
	number = {24},
	pages = {3350 – 3355},
	doi = {10.1093/bioinformatics/btm408},
	url = {https://www.scopus.com/inward/record.uri?eid=2-s2.0-36949005400&doi=10.1093%2fbioinformatics%2fbtm408&partnerID=40&md5=85829c860c8b85d98037376f4f45a299},
	type = {Article},
	publication_stage = {Final},
	source = {Scopus},
	note = {Cited by: 56; All Open Access, Bronze Open Access}
}

@ARTICLE{Stebbing20082305,
	author = {Stebbing, Justin and Powles, Tom and Mandalia, Sundhiya and Nelson, Mark and Gazzard, Brian and Bower, Mark},
	title = {Use of antidepressants and risk of cancer in individuals infected with HIV},
	year = {2008},
	journal = {Journal of Clinical Oncology},
	volume = {26},
	number = {14},
	pages = {2305 – 2310},
	doi = {10.1200/JCO.2007.15.9681},
	url = {https://www.scopus.com/inward/record.uri?eid=2-s2.0-44249114096&doi=10.1200%2fJCO.2007.15.9681&partnerID=40&md5=7cfe50f7390f22b267d0efbaacfde31e},
	type = {Article},
	publication_stage = {Final},
	source = {Scopus},
	note = {Cited by: 4; All Open Access, Bronze Open Access}
}

@ARTICLE{Neaigus1998140,
	author = {Neaigus, A.},
	title = {The network approach and interventions to prevent HIV among injection drug users},
	year = {1998},
	journal = {Public Health Reports},
	volume = {113},
	number = {SUPPL. 1},
	pages = {140 – 150},
	url = {https://www.scopus.com/inward/record.uri?eid=2-s2.0-0032321468&partnerID=40&md5=a3649e5aeb745070219ff2bf320263e9},
	type = {Article},
	publication_stage = {Final},
	source = {Scopus},
	note = {Cited by: 93}
}

@ARTICLE{O'Cleirigh2007314,
	author = {O'Cleirigh, Conall and Ironson, Gail and Smits, Jasper A.J.},
	title = {Does Distress Tolerance Moderate the Impact of Major Life Events on Psychosocial Variables and Behaviors Important in the Management of HIV?},
	year = {2007},
	journal = {Behavior Therapy},
	volume = {38},
	number = {3},
	pages = {314 – 323},
	doi = {10.1016/j.beth.2006.11.001},
	url = {https://www.scopus.com/inward/record.uri?eid=2-s2.0-34547663614&doi=10.1016%2fj.beth.2006.11.001&partnerID=40&md5=099dec6546f7c6eef789021d5b1a1b9d},
	type = {Article},
	publication_stage = {Final},
	source = {Scopus},
	note = {Cited by: 71; All Open Access, Green Open Access}
}

@ARTICLE{Alam2007,
	author = {Alam, Shah Jamal and Meyer, Ruth and Ziervogel, Gina and Moss, Scott},
	title = {The impact of HIV/AIDS in the context of socioeconomic stressors: An evidence-driven approach},
	year = {2007},
	journal = {JASSS},
	volume = {10},
	number = {4},
	url = {https://www.scopus.com/inward/record.uri?eid=2-s2.0-36249004508&partnerID=40&md5=1bb0550f7145ebf738593cf9104abd10},
	type = {Article},
	publication_stage = {Final},
	source = {Scopus},
	note = {Cited by: 23}
}

@ARTICLE{Ishii20121469,
	author = {Ishii, Hideki and Koyama, Hiroko and Hagiwara, Kyoji and Miura, Tomoyuki and Xue, Guangai and Hashimoto, Yoshie and Kitahara, Genta and Aida, Yoko and Suzuki, Masaaki},
	title = {Synthesis and biological evaluation of deoxy-hematoxylin derivatives as a novel class of anti-HIV-1 agents},
	year = {2012},
	journal = {Bioorganic and Medicinal Chemistry Letters},
	volume = {22},
	number = {3},
	pages = {1469 – 1474},
	doi = {10.1016/j.bmcl.2011.06.066},
	url = {https://www.scopus.com/inward/record.uri?eid=2-s2.0-84862779188&doi=10.1016%2fj.bmcl.2011.06.066&partnerID=40&md5=0e15ab0a5d921d1cb70f851b182b9f33},
	type = {Article},
	publication_stage = {Final},
	source = {Scopus},
	note = {Cited by: 21}
}

@ARTICLE{Friedman1991623,
	author = {Friedman, R.B. and Gunsolley, J. and Gentry, A. and Dinius, A. and Kaplowitz, L. and Settle, J.},
	title = {Periodontal status of HIV-seropositive and AIDS patients.},
	year = {1991},
	journal = {Journal of periodontology},
	volume = {62},
	number = {10},
	pages = {623 – 627},
	doi = {10.1902/jop.1991.62.10.623},
	url = {https://www.scopus.com/inward/record.uri?eid=2-s2.0-0026232206&doi=10.1902%2fjop.1991.62.10.623&partnerID=40&md5=dbfa507ae25d0add073a07ee6581e080},
	type = {Article},
	publication_stage = {Final},
	source = {Scopus},
	note = {Cited by: 49}
}

@ARTICLE{Tomlinson2010972,
	author = {Tomlinson, Mark and Rohleder, Poul and Swartz, Leslie and Drimie, Scott and Kagee, Ashraf},
	title = {Broadening psychology's contribution to addressing issues of HIV/AIDS, poverty and nutrition: Structural issues as constraints and opportunities},
	year = {2010},
	journal = {Journal of Health Psychology},
	volume = {15},
	number = {7},
	pages = {972 – 981},
	doi = {10.1177/1359105310371399},
	url = {https://www.scopus.com/inward/record.uri?eid=2-s2.0-77957578985&doi=10.1177%2f1359105310371399&partnerID=40&md5=22e7026c1651ea5905afb647aa5ee431},
	type = {Article},
	publication_stage = {Final},
	source = {Scopus},
	note = {Cited by: 12}
}

@ARTICLE{Xiong20106451,
	author = {Xiong, Juan and Kashiwada, Yoshiki and Chen, Chin-Ho and Qian, Keduo and Morris-Natschke, Susan L. and Lee, Kuo-Hsiung and Takaishi, Yoshihisa},
	title = {Conjugates of betulin derivatives with AZT as potent anti-HIV agents},
	year = {2010},
	journal = {Bioorganic and Medicinal Chemistry},
	volume = {18},
	number = {17},
	pages = {6451 – 6469},
	doi = {10.1016/j.bmc.2010.06.092},
	url = {https://www.scopus.com/inward/record.uri?eid=2-s2.0-77955982012&doi=10.1016%2fj.bmc.2010.06.092&partnerID=40&md5=a06d8ce9ce419e87396ef67f0c6a5b68},
	type = {Article},
	publication_stage = {Final},
	source = {Scopus},
	note = {Cited by: 38; All Open Access, Green Open Access}
}

@ARTICLE{Hurwitz2002115,
	author = {Hurwitz, Selwyn J. and Schinazi, Raymond F.},
	title = {Development of a pharmacodynamic model for HIV treatment with nucleoside reverse transcriptase and protease inhibitors},
	year = {2002},
	journal = {Antiviral Research},
	volume = {56},
	number = {2},
	pages = {115 – 127},
	doi = {10.1016/S0166-3542(02)00103-1},
	url = {https://www.scopus.com/inward/record.uri?eid=2-s2.0-0036843187&doi=10.1016%2fS0166-3542%2802%2900103-1&partnerID=40&md5=7ac312af5c42431ed18087cff2ab3cde},
	type = {Article},
	publication_stage = {Final},
	source = {Scopus},
	note = {Cited by: 15}
}

@ARTICLE{Richardson2012624,
	author = {Richardson, Lindsey and Grund, Thomas},
	title = {Modeling the impact of supra-structural network nodes: The case of anonymous syringe sharing and HIV among people who inject drugs},
	year = {2012},
	journal = {Social Science Research},
	volume = {41},
	number = {3},
	pages = {624 – 636},
	doi = {10.1016/j.ssresearch.2011.12.004},
	url = {https://www.scopus.com/inward/record.uri?eid=2-s2.0-84858293568&doi=10.1016%2fj.ssresearch.2011.12.004&partnerID=40&md5=c03ca3c0830373b32f5fb8748f1af43b},
	type = {Article},
	publication_stage = {Final},
	source = {Scopus},
	note = {Cited by: 13; All Open Access, Green Open Access}
}

@ARTICLE{Crespo2008793,
	author = {Crespo, Manuel and Mira, José A. and Pineda, Juan A. and van den Eynde, Eva and Ríos-Villegas, María J. and Collado, Antonio and Girón-González, José A. and López-Cortés, Luis F. and González-Serrano, Mercedes and Rivero, Antonio and Merino, Dolores and Esteban, Juan I.},
	title = {Efficacy of pegylated interferon and ribavirin for retreatment of chronic HCV infection in HIV co-infected patients failing a previous standard interferon-based regimen},
	year = {2008},
	journal = {Journal of Antimicrobial Chemotherapy},
	volume = {62},
	number = {4},
	pages = {793 – 796},
	doi = {10.1093/jac/dkn262},
	url = {https://www.scopus.com/inward/record.uri?eid=2-s2.0-52949106160&doi=10.1093%2fjac%2fdkn262&partnerID=40&md5=d6ab2528498f55fd2bf414597cca4bec},
	type = {Article},
	publication_stage = {Final},
	source = {Scopus},
	note = {Cited by: 13; All Open Access, Bronze Open Access}
}

@ARTICLE{Gonzalez2003149,
	author = {Gonzalez, Stevan A. and Talal, Andrew H.},
	title = {Hepatitis C virus in human immunodeficiency virus-infected individuals: An emerging comorbidity with significant implications},
	year = {2003},
	journal = {Seminars in Liver Disease},
	volume = {23},
	number = {2},
	pages = {149 – 166},
	doi = {10.1055/s-2003-39946},
	url = {https://www.scopus.com/inward/record.uri?eid=2-s2.0-0038282724&doi=10.1055%2fs-2003-39946&partnerID=40&md5=804aadbe00a4ff11fc3ff6ad70bfff8d},
	type = {Article},
	publication_stage = {Final},
	source = {Scopus},
	note = {Cited by: 30}
}

@ARTICLE{2008S3,
	title = {Methodological overview of an African American couple-based HIV/STD prevention trial.},
	year = {2008},
	journal = {Journal of acquired immune deficiency syndromes (1999)},
	volume = {49 Suppl 1},
	pages = {S3–14},
	doi = {10.1097/QAI.0b013e3181842570},
	url = {https://www.scopus.com/inward/record.uri?eid=2-s2.0-53449094602&doi=10.1097%2fQAI.0b013e3181842570&partnerID=40&md5=3addf0cc78698c381549bf8f9f0b4b75},
	type = {Article},
	publication_stage = {Final},
	source = {Scopus},
	note = {Cited by: 14; All Open Access, Bronze Open Access, Green Open Access}
}

@ARTICLE{Korenromp2000135,
	author = {Korenromp, Eline L. and van Vliet, Carina and Bakker, Roel and de Vlas, Sake J. and Habbema, J. Dik F.},
	title = {HIV spread and partnership reduction for different patterns of sexual behaviour - A study with the microsimulation model STDSIM},
	year = {2000},
	journal = {Mathematical Population Studies},
	volume = {8},
	number = {2},
	pages = {135 – 173},
	doi = {10.1080/08898480009525479},
	url = {https://www.scopus.com/inward/record.uri?eid=2-s2.0-0034454384&doi=10.1080%2f08898480009525479&partnerID=40&md5=db67504c09a9e46010af0f1ed4d2e7ef},
	type = {Article},
	publication_stage = {Final},
	source = {Scopus},
	note = {Cited by: 31}
}

@ARTICLE{Welch2001214,
	author = {Welch, Kathleen J. and Morse, Anne},
	title = {Survival patterns among HIV+ individuals based on health care utilization},
	year = {2001},
	journal = {Journal of the National Medical Association},
	volume = {93},
	number = {6},
	pages = {214 – 219},
	url = {https://www.scopus.com/inward/record.uri?eid=2-s2.0-0035374923&partnerID=40&md5=c3aa4b5955ffef0a3363828fa6aa02d5},
	type = {Article},
	publication_stage = {Final},
	source = {Scopus},
	note = {Cited by: 15}
}

@ARTICLE{White20081841,
	author = {White, Richard G and Glynn, Judith R and Orroth, Kate K and Freeman, Esther E and Bakker, Roel and Weiss, Helen A and Kumaranayake, Lilani and Habbema, J Dik F and Buvé, Anne and Hayes, Richard J},
	title = {Male circumcision for HIV prevention in sub-Saharan Africa: Who, what and when?},
	year = {2008},
	journal = {AIDS},
	volume = {22},
	number = {14},
	pages = {1841 – 1850},
	doi = {10.1097/QAD.0b013e32830e0137},
	url = {https://www.scopus.com/inward/record.uri?eid=2-s2.0-58249122975&doi=10.1097%2fQAD.0b013e32830e0137&partnerID=40&md5=660a299e61c9a190ba6f88ba540ca0ba},
	type = {Article},
	publication_stage = {Final},
	source = {Scopus},
	note = {Cited by: 74; All Open Access, Bronze Open Access}
}

@ARTICLE{Robinson2012348,
	author = {Robinson, Keisha T. and Sanders, Salvatore A. and Boyd, Joan L.},
	title = {High-risk HIV minorities in the united states: Who gets tested and where?},
	year = {2012},
	journal = {American Journal of Health Behavior},
	volume = {36},
	number = {3},
	pages = {348 – 359},
	doi = {10.5993/AJHB.36.3.6},
	url = {https://www.scopus.com/inward/record.uri?eid=2-s2.0-84862005907&doi=10.5993%2fAJHB.36.3.6&partnerID=40&md5=9e0736f0ca3a2da8f22642e463beebf7},
	type = {Article},
	publication_stage = {Final},
	source = {Scopus},
	note = {Cited by: 8}
}

@ARTICLE{Schneider20111143,
	author = {Schneider, Karen and Puthanakit, Thanyawee and Kerr, Stephen and Law, Matthew G. and Cooper, David A. and Donovan, Basil and Phanuphak, Nittaya and Sirisanthana, Virat and Ananworanich, Jintanat and Ohata, June and Wilson, David P.},
	title = {Economic evaluation of monitoring virologic responses to antiretroviral therapy in HIV-infected children in resource-limited settings},
	year = {2011},
	journal = {AIDS},
	volume = {25},
	number = {9},
	pages = {1143 – 1151},
	doi = {10.1097/QAD.0b013e3283466fab},
	url = {https://www.scopus.com/inward/record.uri?eid=2-s2.0-79957636777&doi=10.1097%2fQAD.0b013e3283466fab&partnerID=40&md5=52af7a70c37c0b2f6cec7377dc126cbb},
	type = {Article},
	publication_stage = {Final},
	source = {Scopus},
	note = {Cited by: 18; All Open Access, Bronze Open Access}
}

@ARTICLE{You20052239,
	author = {You, Seok Hwang and Chmielewski, Jean},
	title = {Development of low molecular weight HIV-1 protease dimerization inhibitors},
	year = {2005},
	journal = {Journal of Medicinal Chemistry},
	volume = {48},
	number = {6},
	pages = {2239 – 2242},
	doi = {10.1021/jm049581j},
	url = {https://www.scopus.com/inward/record.uri?eid=2-s2.0-15444380612&doi=10.1021%2fjm049581j&partnerID=40&md5=c1cd39d9c3a877e0b76956ec59e45bd9},
	type = {Article},
	publication_stage = {Final},
	source = {Scopus},
	note = {Cited by: 27}
}

@ARTICLE{Deren1998239,
	author = {Deren, Sherry and Beardsley, Mark and Coyle, Susan and Singer, Merrill},
	title = {HIV serostatus and risk behaviors in a multisite sample of drug users},
	year = {1998},
	journal = {Journal of Psychoactive Drugs},
	volume = {30},
	number = {3},
	pages = {239 – 245},
	doi = {10.1080/02791072.1998.10399698},
	url = {https://www.scopus.com/inward/record.uri?eid=2-s2.0-0031671466&doi=10.1080%2f02791072.1998.10399698&partnerID=40&md5=48c8433297e44b368abd8eac9d863fbc},
	type = {Article},
	publication_stage = {Final},
	source = {Scopus},
	note = {Cited by: 19}
}

@ARTICLE{Orroth2007i5,
	author = {Orroth, Kate K. and Freeman, Esther E. and Bakker, Roel and Buvé, Anne and Glynn, Judith R. and Boily, Marie-Claude and White, Richard G. and Habbema, J. Dik F. and Hayes, Richard J.},
	title = {Understanding the differences between contrasting HIV epidemics in east and west Africa: Results from a simulation model of the Four Cities Study},
	year = {2007},
	journal = {Sexually Transmitted Infections},
	volume = {83},
	number = {SUPPL. 1},
	pages = {i5–i16},
	doi = {10.1136/sti.2006.023531},
	url = {https://www.scopus.com/inward/record.uri?eid=2-s2.0-34547824687&doi=10.1136%2fsti.2006.023531&partnerID=40&md5=4299341e19fc70dad88ebf3be38ce969},
	type = {Article},
	publication_stage = {Final},
	source = {Scopus},
	note = {Cited by: 61; All Open Access, Bronze Open Access}
}

@ARTICLE{Leclerc2009,
	author = {Leclerc, Pauline M. and Matthews, Alan P. and Garenne, Michel L.},
	title = {Fitting the HIV Epidemic in Zambia: A Two-Sex Micro-Simulation Model},
	year = {2009},
	journal = {PLoS ONE},
	volume = {4},
	number = {5},
	doi = {10.1371/journal.pone.0005439},
	url = {https://www.scopus.com/inward/record.uri?eid=2-s2.0-67649831714&doi=10.1371%2fjournal.pone.0005439&partnerID=40&md5=16fd562a2096f272549227f9b86f2591},
	type = {Article},
	publication_stage = {Final},
	source = {Scopus},
	note = {Cited by: 33; All Open Access, Gold Open Access, Green Open Access}
}

@ARTICLE{Betechuoh2006684,
	author = {Betechuoh, Brain Leke and Tim, Taryn and Marwala, Tshilidzi and Lagazio, Monica},
	title = {Using genetic algorithms versus line search optimization for HIV predictions},
	year = {2006},
	journal = {WSEAS Transactions on Information Science and Applications},
	volume = {3},
	number = {4},
	pages = {684 – 690},
	url = {https://www.scopus.com/inward/record.uri?eid=2-s2.0-33645165824&partnerID=40&md5=30e808fe1cb234edb12b79136159efac},
	type = {Article},
	publication_stage = {Final},
	source = {Scopus},
	note = {Cited by: 6}
}

@ARTICLE{Gu20012320,
	author = {Gu, Yingmei and LaBell, Rachel and O'Brien, David F. and Saavedra, S. Scott},
	title = {Quantitative studies of binding between synthetic galactosyl ceramide analogues and HIV-1 gp120 at planar membrane surfaces},
	year = {2001},
	journal = {Angewandte Chemie - International Edition},
	volume = {40},
	number = {12},
	pages = {2320 – 2322},
	doi = {10.1002/1521-3773(20010618)40:12<2320::AID-ANIE2320>3.0.CO;2-X},
	url = {https://www.scopus.com/inward/record.uri?eid=2-s2.0-0035907711&doi=10.1002%2f1521-3773%2820010618%2940%3a12%3c2320%3a%3aAID-ANIE2320%3e3.0.CO%3b2-X&partnerID=40&md5=5806570e66cf53decf2b317215036e12},
	type = {Article},
	publication_stage = {Final},
	source = {Scopus},
	note = {Cited by: 13}
}

@ARTICLE{Hetzler2009254,
	author = {Hetzler, Ronald and Stickley, Christopher and Shikuma, Cecilia and Chow, Dominic and Takahashi, Courtney and Kimura, Iris and Barnett, Alexis},
	title = {Validation of the human activity profile in HIV-positive individuals on HAART},
	year = {2009},
	journal = {HIV Clinical Trials},
	volume = {10},
	number = {4},
	pages = {254 – 260},
	doi = {10.1310/hct1004-254},
	url = {https://www.scopus.com/inward/record.uri?eid=2-s2.0-70349162420&doi=10.1310%2fhct1004-254&partnerID=40&md5=8e1cb7e64906bca510f5c4a696e24f9e},
	type = {Article},
	publication_stage = {Final},
	source = {Scopus},
	note = {Cited by: 2}
}

@ARTICLE{To199261,
	author = {To, L.P. and Balasubramanian, V. and Charlton, M.E. and Francis, T.A. and Doyle, C. and Sweetnam, P.M.},
	title = {Development and characterization of a whole-cell radioligand binding assay for [125i]gpl20 of hiv-1},
	year = {1992},
	journal = {Journal of Immunoassay},
	volume = {13},
	number = {1},
	pages = {61 – 83},
	doi = {10.1080/15321819208019825},
	url = {https://www.scopus.com/inward/record.uri?eid=2-s2.0-0026588162&doi=10.1080%2f15321819208019825&partnerID=40&md5=12c10e0d934980611e4a63d3857b073b},
	type = {Article},
	publication_stage = {Final},
	source = {Scopus},
	note = {Cited by: 8}
}

@ARTICLE{Shoji19961,
	author = {Shoji, Y. and Nakashima, H. and Iwatani, W. and Tamura, N. and Norimatsu, M. and Shimada, J. and Mizushima, Y.},
	title = {Anti-HIV activity of phosphorothioate oligodeoxynucleotides containing consecutive G sequences},
	year = {1996},
	journal = {International Journal of Immunotherapy},
	volume = {12},
	number = {1-2},
	pages = {1 – 9},
	url = {https://www.scopus.com/inward/record.uri?eid=2-s2.0-0030436245&partnerID=40&md5=c8d279bbf186af81236380ed2a0444ac},
	type = {Article},
	publication_stage = {Final},
	source = {Scopus},
	note = {Cited by: 2}
}

@ARTICLE{McInerney2008266,
	author = {McInerney, Patricia A. and Ncama, Busisiwe P. and Wantland, Dean and Bhengu, Busisiwe R. and McGibbon, Chris and Davis, Sheila M. and Corless, Inge B. and Nicholas, Patrice K.},
	title = {Quality of life and physical functioning in HIV-infected individuals receiving antiretroviral therapy in KwaZulu-Natal, South Africa},
	year = {2008},
	journal = {Nursing and Health Sciences},
	volume = {10},
	number = {4},
	pages = {266 – 272},
	doi = {10.1111/j.1442-2018.2008.00410.x},
	url = {https://www.scopus.com/inward/record.uri?eid=2-s2.0-56049120349&doi=10.1111%2fj.1442-2018.2008.00410.x&partnerID=40&md5=2db1c17d10649f3091497522730a523f},
	type = {Article},
	publication_stage = {Final},
	source = {Scopus},
	note = {Cited by: 31}
}

@ARTICLE{Mazumder19962472,
	author = {Mazumder, Abhijit and Wang, Shaomeng and Neamati, Nouri and Nicklaus, Marc and Sunder, Sanjay and Chen, Julie and Milne, George W. A. and Rice, William G. and Burke Jr., Terrence R. and Pommier, Yves},
	title = {Antiretroviral agents as inhibitors of both human immunodeficiency virus type 1 integrase and protease},
	year = {1996},
	journal = {Journal of Medicinal Chemistry},
	volume = {39},
	number = {13},
	pages = {2472 – 2481},
	doi = {10.1021/jm960074e},
	url = {https://www.scopus.com/inward/record.uri?eid=2-s2.0-15844424316&doi=10.1021%2fjm960074e&partnerID=40&md5=f7bd3a384402e7394b0bb449fd780345},
	type = {Article},
	publication_stage = {Final},
	source = {Scopus},
	note = {Cited by: 172}
}

@ARTICLE{Diaz-Mitoma199531,
	author = {Diaz-Mitoma, F. and Kumar, A. and Karimi, S. and Kryworuchko, M. and Daftarian, M.P. and Creery, W.D. and Filion, L.G. and Cameron, W.},
	title = {Expression of IL-10, IL-4 and interferon-gamma in unstimulated and mitogen-stimulated peripheral blood lymphocytes from HIV-seropositive patients},
	year = {1995},
	journal = {Clinical and Experimental Immunology},
	volume = {102},
	number = {1},
	pages = {31 – 39},
	doi = {10.1111/j.1365-2249.1995.tb06632.x},
	url = {https://www.scopus.com/inward/record.uri?eid=2-s2.0-0028884903&doi=10.1111%2fj.1365-2249.1995.tb06632.x&partnerID=40&md5=dd24c429a14dcf13b57d06745e89945d},
	type = {Article},
	publication_stage = {Final},
	source = {Scopus},
	note = {Cited by: 54; All Open Access, Green Open Access}
}

@ARTICLE{Yang201175,
	author = {Yang, Xiushi},
	title = {Prevalence and correlates of HIV unsafe sex and STIs among women working in China's entertainment industry},
	year = {2011},
	journal = {AIDS Care - Psychological and Socio-Medical Aspects of AIDS/HIV},
	volume = {23},
	number = {SUPPL. 1},
	pages = {75 – 82},
	doi = {10.1080/09540121.2010.525620},
	url = {https://www.scopus.com/inward/record.uri?eid=2-s2.0-79958712617&doi=10.1080%2f09540121.2010.525620&partnerID=40&md5=b88617444df7459a2a723f4a4725d007},
	type = {Article},
	publication_stage = {Final},
	source = {Scopus},
	note = {Cited by: 4; All Open Access, Green Open Access}
}

@ARTICLE{Devaux2008,
	author = {Devaux, I. and Alix, J. and Likatavicius, G. and Herida, M. and Nielsen, S.S. and Hamers, F.F. and Nardone, A.},
	title = {Human immunodeficiency virus (HIV) and acquired immunodeficiency syndrome (AIDS) case reporting in the World Health Organization European Region in 2006.},
	year = {2008},
	journal = {Euro surveillance : bulletin européen sur les maladies transmissibles = European communicable disease bulletin},
	volume = {13},
	number = {39},
	url = {https://www.scopus.com/inward/record.uri?eid=2-s2.0-58149186774&partnerID=40&md5=8e7ec0ea0f0a2c292e3f9c0a75145762},
	type = {Article},
	publication_stage = {Final},
	source = {Scopus},
	note = {Cited by: 6}
}

@ARTICLE{Tamamura20012179,
	author = {Tamamura, Hirokazu and Omagari, Akane and Hiramatsu, Kenichi and Kanamoto, Taisei and Gotoh, Kazuyo and Kanbara, Kenji and Yamamoto, Naoki and Nakashima, Hideki and Otaka, Akira and Fujii, Nobutaka},
	title = {Synthesis and evaluation of bifunctional anti-HIV agents based on specific CXCR4 antagonists-AZT conjugation},
	year = {2001},
	journal = {Bioorganic and Medicinal Chemistry},
	volume = {9},
	number = {8},
	pages = {2179 – 2187},
	doi = {10.1016/S0968-0896(01)00128-6},
	url = {https://www.scopus.com/inward/record.uri?eid=2-s2.0-0034907536&doi=10.1016%2fS0968-0896%2801%2900128-6&partnerID=40&md5=bbca42caf8fbf519be30acc5ac981bdc},
	type = {Article},
	publication_stage = {Final},
	source = {Scopus},
	note = {Cited by: 27}
}

@ARTICLE{Wilson2011588,
	author = {Wilson, David P. and Fairley, Christopher K. and Sankar, Daniel and Williams, Henrietta and Keen, Phillip and Read, Tim R. H. and Chen, Marcus Y.},
	title = {Replacement of conventional HIV testing with rapid testing: Mathematical modelling to predict the impact on further HIV transmission between men},
	year = {2011},
	journal = {Sexually Transmitted Infections},
	volume = {87},
	number = {7},
	pages = {588 – 593},
	doi = {10.1136/sextrans-2011-050002},
	url = {https://www.scopus.com/inward/record.uri?eid=2-s2.0-82555191385&doi=10.1136%2fsextrans-2011-050002&partnerID=40&md5=8356e3bde3e367b94f037a86c71e27ee},
	type = {Article},
	publication_stage = {Final},
	source = {Scopus},
	note = {Cited by: 10}
}

@ARTICLE{Lu2000497,
	author = {Lu, Y. and Xiao, Y. and Ding, J. and Dierich, M.P. and Chen, Ying-Hua},
	title = {Multiepitope vaccines intensively increased levels of antibodies recognizing three neutralizing epitopes on human immunodeficiency virus-1 envelope protein},
	year = {2000},
	journal = {Scandinavian Journal of Immunology},
	volume = {51},
	number = {5},
	pages = {497 – 501},
	doi = {10.1046/j.1365-3083.2000.00713.x},
	url = {https://www.scopus.com/inward/record.uri?eid=2-s2.0-0034015622&doi=10.1046%2fj.1365-3083.2000.00713.x&partnerID=40&md5=025a8c11b9cceab76861ae23d268f39a},
	type = {Article},
	publication_stage = {Final},
	source = {Scopus},
	note = {Cited by: 19; All Open Access, Bronze Open Access}
}

@ARTICLE{Freeman2009940,
	author = {Freeman, Esther E. and White, Richard G. and Bakker, Roel and Orroth, Kate K. and Weiss, Helen A. and Buvé, Anne and Hayes, Richard J. and Glynn, Judith R.},
	title = {Population-level effect of potential HSV2 prophylactic vaccines on HIV incidence in sub-Saharan Africa},
	year = {2009},
	journal = {Vaccine},
	volume = {27},
	number = {6},
	pages = {940 – 946},
	doi = {10.1016/j.vaccine.2008.11.074},
	url = {https://www.scopus.com/inward/record.uri?eid=2-s2.0-58249116909&doi=10.1016%2fj.vaccine.2008.11.074&partnerID=40&md5=8234887f87658fed717db6acac953afe},
	type = {Article},
	publication_stage = {Final},
	source = {Scopus},
	note = {Cited by: 42; All Open Access, Green Open Access, Hybrid Gold Open Access}
}

@ARTICLE{Sieg19975860,
	author = {Sieg, Scott and Smith, Dawn and Yildirim, Zafer and Kaplan, David},
	title = {Fas ligand deficiency in HIV disease},
	year = {1997},
	journal = {Proceedings of the National Academy of Sciences of the United States of America},
	volume = {94},
	number = {11},
	pages = {5860 – 5865},
	doi = {10.1073/pnas.94.11.5860},
	url = {https://www.scopus.com/inward/record.uri?eid=2-s2.0-0031006439&doi=10.1073%2fpnas.94.11.5860&partnerID=40&md5=2b6fe1846925f3a900a0cc21ffb101b8},
	type = {Article},
	publication_stage = {Final},
	source = {Scopus},
	note = {Cited by: 43; All Open Access, Green Open Access}
}

@ARTICLE{Tamamura201269,
	author = {Tamamura, Hirokazu},
	title = {Development of Anti-HIV Agents Based on Chemical Biology},
	year = {2012},
	journal = {Yakugaku Zasshi},
	volume = {132},
	number = {1},
	pages = {69 – 78},
	doi = {10.1248/yakushi.132.69},
	url = {https://www.scopus.com/inward/record.uri?eid=2-s2.0-85024450959&doi=10.1248%2fyakushi.132.69&partnerID=40&md5=39c77797bf44193cd4ad5406cb959ce5},
	type = {Article},
	publication_stage = {Final},
	source = {Scopus},
	note = {Cited by: 0; All Open Access, Bronze Open Access, Green Open Access}
}
