# Supplementary material for: Modelling HIV/AIDS epidemiological complexity: A scoping review of Agent-Based Models and their application
Source: PLoS One. 2024 Feb 2;19(2):e0297247. doi: 10.1371/journal.pone.0297247 (PMC10836677; doi:10.1371/journal.pone.0297247)
Supplement: S5 Appendix — The database and analysis performed for the study. (ZIP) [file pone.0297247.s005.zip › S6 Scripts Files/Tables.R]

require(stargazer)

## Functions -----------------------------------------------------------------

source("C:/Users/ander/OneDrive/R/DSAIDS-ABM Rview/Funções/histPlot2.R", 
       echo=TRUE)
source("C:/Users/ander/OneDrive/R/DSAIDS-ABM Rview/Funções/fieldByYear2.R", 
       echo=TRUE)
source("C:/Users/ander/OneDrive/R/DSAIDS-ABM Rview/Funções/dataFromIgraph.R", 
       encoding = 'UTF-8', echo=TRUE)

# Tables ------------------------------------------------------------------


## Descriptive -------------------------------------------------------------

BASE %>% 
  group_by(PY) %>% 
  rename(Year = PY) %>% 
  summarise(Articles = n()) %>% 
  stargazer( summary=FALSE, rownames=FALSE, type = "html",
             out = "Tables/PublicationsbyYear.html", digit.separator = "")


## Co-Citations ---------------------------------------------------------
BASE %>% 
  select(SR,PY,DI,coCI, LCS,TC) %>% 
  arrange(LCS, Decreasing = TRUE) %>%
  rename(Study = SR, Year = PY, DOI = DI, GCS = TC ) %>% 
  stargazer(summary = FALSE, rownames = FALSE, type = "html",
            out = "Tables/LocalCitations.html", digit.separator = "")


## Main papers -------------------------------------------------------------

BASE %>% 
  filter(Main == TRUE) %>% 
  arrange(PY, Decreasing = FALSE) %>% 
  select(SR,Goal,Population ,Region, coCI, LCS, TC) %>% 
  rename(Study = SR, Aim = Goal, Location = Region, GCS = TC) %>% 
  stargazer( summary=FALSE, rownames=FALSE, type = "html",
             out = "Tables/Main-Papers.html", digit.separator = "")

## Goal --------------------------------------------------------------------

BASE %>% 
  filter(!is.na(Goal)) %>% 
  select(Goal) %>% 
  group_by(Goal) %>% 
  summarise(Articles = n()) %>% 
  arrange(desc(Articles)) %>% 
  stargazer( summary=FALSE, rownames=FALSE, type = "html",
             out = "Tables/GoalssbyStudy.html")

strsplit(BASE$Goal, "; ") %>% 
  unlist() %>% 
  table() %>% 
  as.tibble() %>% 
  rename(Goal = ".", Frequency = n) %>% 
  arrange(desc(Frequency)) %>% 
  stargazer( summary=FALSE, rownames=FALSE, type = "html",
             out = "Tables/GoalAppearances.html")

## Regions -----------------------------------------------------------------

BASE %>% 
  group_by(Region) %>% 
  summarise(Articles = n()) %>% 
  rename(Location = Region) %>% 
  arrange(desc(Articles)) %>% 
  stargazer( summary=FALSE, rownames=FALSE, type = "html", 
             out = "Tables/Regions.html")

strsplit(BASE$Region, "; ") %>% 
  unlist() %>% 
  table() %>% 
  as.tibble() %>% 
  rename(Location = ".", Frequency = n) %>% 
  arrange(desc(Frequency)) %>% 
  stargazer( summary=FALSE, rownames=FALSE, type = "html",
             out = "Tables/RegionsbyAppearances.html")

## Geographic.Dimension ----------------------------------------------------

BASE %>% 
  filter(!is.na(Geographic.Dimension)) %>% 
  group_by(Geographic.Dimension) %>% 
  summarise(Articles = n()) %>% 
  arrange(desc(Articles)) %>% 
  rename("Geographic Dimension" = Geographic.Dimension) %>% 
  stargazer( summary=FALSE, rownames=FALSE, type = "html",
             out = "Tables/Geographi_Dimension.html")


## Country -----------------------------------------------------------------

BASE %>% 
  filter(!is.na(Country)) %>% 
  group_by(Country) %>% 
  summarise(Articles = n()) %>% 
  arrange(desc(Articles)) %>% 
  stargazer( summary=FALSE, rownames=FALSE, type = "html",
             out = "Tables/Country.html")

strsplit(BASE$Country, "; ") %>% 
  unlist() %>% 
  table() %>% 
  as.tibble() %>% 
  rename(Country = ".", Frequency = n) %>% 
  arrange(desc(Frequency))%>% 
  stargazer( summary=FALSE, rownames=FALSE, type = "html",
             out = "Tables/CountryAppearances.html")


## Population --------------------------------------------------------------

BASE %>% 
  filter(!is.na(Population)) %>% 
  select(Population) %>% 
  group_by(Population) %>% 
  summarise(Articles = n()) %>% 
  arrange(desc(Articles)) %>% 
  stargazer( summary=FALSE, rownames=FALSE, type = "html",
             out = "Tables/PopulationsbyStudy.html")

## Subpopulations
strsplit(BASE$Population, "; ") %>% 
  unlist() %>% 
  table() %>% 
  as.tibble() %>% 
  rename(Population = ".", Frequency = n) %>% 
  arrange(desc(Frequency)) %>% 
  stargazer( summary=FALSE, rownames=FALSE, type = "html",
             out = "Tables/PopulationAppeareances.html")


## Articles -----------------------------------------------------------

BASE %>% 
  arrange(PY, Decreasing = FALSE) %>% 
  select(SR,TI, Goal,Population ,Region, Geographic.Dimension, Country, 
         ODD, Limitations) %>% 
  rename(Study = SR,Title = TI, Aim = Goal, Location = Region, 
         "Geographic Dimension" = Geographic.Dimension) %>% 
  stargazer( summary=FALSE, rownames=FALSE, type = "html",
             out = "Tables/Papers.html", digit.separator = "")

# ODD and Limitations ---------------------------------------------------------------------

BASE %>% 
  group_by(ODD, Limitations) %>% 
  summarise(Articles = n()) %>% 
  stargazer( summary=FALSE, rownames=FALSE, type = "html",
             out = "Tables/Odd and Limitations.html", digit.separator = "")
