# Supplementary material for: Modelling HIV/AIDS epidemiological complexity: A scoping review of Agent-Based Models and their application
Source: PLoS One. 2024 Feb 2;19(2):e0297247. doi: 10.1371/journal.pone.0297247 (PMC10836677; doi:10.1371/journal.pone.0297247)
Supplement: S5 Appendix — The database and analysis performed for the study. (ZIP) [file pone.0297247.s005.zip › S6 Scripts Files/Verified Papers.csv]

	AU	PY	TI	SO	AB	DI	Keep	Exclusion Criteria	Geographic Dimension	Country	Region	Population	Goal	Coments	ODD	Limitations
1	NIYUKURI D;CHIBAWARA T;NYASULU W	2021	INFERRING HIV TRANSMISSION NETWORK DETERMINANTS USING AGENT-BASED MODELS CALIBRATED TO MULTI-DATA SOURCES	MATHEMATICS	(1) BACKGROUND: CALIBRATION OF SIMPACT CYAN CAN HELP TO IMPROVE ESTIMATES RELATED TO THE TRANSMISSION DYNAMICS OF THE HUMAN IMMUNODEFICIENCY VIRUS (HIV). AGE-MIXING PATTERNS IN SEXUAL PARTNERSHIPS, ONWARD TRANSMISSIONS, AND TEMPORAL TRENDS OF HIV INCIDENCE ARE DETERMINANTS WHICH CAN INFORM THE DESIGN OF EFFICIENT PREVENTION, AND LINKAGE-TO-CARE PROGRAMS. USING AN AGENT-BASED MODEL (ABM) SIMULATIO…	10.3390/math9212645	TRUE	0	Macro-region	NA	Sub-Saharan Africa	Heterosexual	Transmission Dynamics	0	No	Yes
2	CUADROS DF;ABU-RADDAD LJ;AWAD G	2014	USE OF AGENT-BASED SIMULATIONS TO DESIGN AND INTERPRET HIV CLINICAL TRIALS	COMPUTERS IN BIOLOGY AND MEDICINE	IN THIS STUDY, WE ILLUSTRATE THE UTILITY OF AN AGENT-BASED SIMULATION TO INFORM A TRIAL DESIGN AND HOW THIS SUPPORTS OUTCOME INTERPRETATION OF RANDOMIZED CONTROLLED TRIALS (RCTS). WE DEVELOPED AGENT-BASED MONTE CARLO MODELS TO SIMULATE EXISTING LANDMARK HIV RCTS, SUCH AS THE PARTNERS IN PREVENTION HSV/HIV TRANSMISSION STUDY. WE SIMULATED A VARIATION OF THIS STUDY USING VALACYCLOVIR THERAPY AS THE…	10.1016/j.compbiomed.2014.03.008	TRUE	0	City	Uganda	Rakai, Uganda	Heterosexual	RCT Design; Prevention Packages	0	No	Yes
3	TULLY S;COJOCARU M;BAUCH CT	2013	COEVOLUTION OF RISK PERCEPTION, SEXUAL BEHAVIOUR, AND HIV TRANSMISSION IN AN AGENT-BASED MODEL	JOURNAL OF THEORETICAL BIOLOGY	RISK PERCEPTION SHAPES INDIVIDUAL BEHAVIOUR, AND IS IN TURN SHAPED BY THE CONSEQUENCES OF THAT BEHAVIOUR. HERE WE EXPLORE THIS DYNAMICS IN THE CONTEXT OF HUMAN IMMUNODEFICIENCY VIRUS (HIV) SPREAD. WE CONSTRUCT A SIMPLIFIED AGENT-BASED MODEL BASED ON A PARTNER SELECTION GAME, WHERE INDIVIDUALS ARE PAIRED WITH OTHERS IN THE POPULATION, AND THROUGH A DECISION TREE, AGREE ON UNPROTECTED SEX, PROTECTE…	10.1016/j.jtbi.2013.08.014	TRUE	0	NA	NA	Not Specified	MSM	Transmission Dynamics	Risk Perception	No	No
4	DHOU K;CRUZEN C	2022	A CREATIVE CHAIN CODING TECHNIQUE FOR BI-LEVEL IMAGE COMPRESSION INSPIRED BY THE NETLOGO HIV AGENT-BASED MODELING SIMULATION	JOURNAL OF COMPUTATIONAL SCIENCE	IN THIS PAPER, WE DEVELOP A NEW CHAIN CODING APPLICATION STIMULATED BY THE EXISTING NETLOGO HIV AGENT-BASED MODEL AND UTILIZE IT IN BI-LEVEL IMAGE COMPRESSION. OUR PAPER IS AN EXTENDED VERSION OF OUR PREVIOUSLY PUBLISHED PAPER IN THE INTERNATIONAL CONFERENCE ON COMPUTATIONAL SCIENCE 2021. OUR METHOD CONSIDERS CONVERTING AN IMAGE INTO A VIRTUAL ENVIRONMENT, WHICH MAPS TO THE ORIGINAL IMAGE AND CON…	10.1016/j.jocs.2022.101613	FALSE	1	NA	NA	NA	NA	NA	NA	NA	NA
5	GRAW F;LEITNER T;RIBEIRO RM	2012	AGENT-BASED AND PHYLOGENETIC ANALYSES REVEAL HOW HIV-1 MOVES BETWEEN RISK GROUPS: INJECTING DRUG USERS SUSTAIN THE HETEROSEXUAL EPIDEMIC IN LATVIA	EPIDEMICS	INJECTING DRUG USERS (IDUS) ARE A DRIVING FORCE FOR THE SPREAD OF HIV-1 IN LATVIA AND OTHER BALTIC STATES, ACCOUNTING FOR A MAJORITY OF CASES. HOWEVER, IN RECENT YEARS, HETEROSEXUAL CASES HAVE INCREASED DISPROPORTIONATELY. IT IS UNCLEAR HOW THE CHANGES IN INCIDENCE PATTERNS IN LATVIA CAN BE EXPLAINED, AND HOW IMPORTANT IDUS ARE FOR THE HETEROSEXUAL SUB-EPIDEMIC. WE INTRODUCE A NOVEL EPIDEMIC MODE…	10.1016/j.epidem.2012.04.002	TRUE	0	Country	Latvia	Latvia	Heterosexual; PWID	Transmission Dynamics	Interact Subpopulations	No	No
6	MONTEIRO JFG;ESCUDERO DJ;WEINREB C;FLANIGAN T;GALEA S;FRIEDMAN SR;MARSHALL BDL	2016	UNDERSTANDING THE EFFECTS OF DIFFERENT HIV TRANSMISSION MODELS IN INDIVIDUAL-BASED MICROSIMULATION OF HIV EPIDEMIC DYNAMICS IN PEOPLE WHO INJECT DRUGS	EPIDEMIOLOGY AND INFECTION	WE INVESTIGATED HOW DIFFERENT MODELS OF HIV TRANSMISSION, AND ASSUMPTIONS REGARDING THE DISTRIBUTION OF UNPROTECTED SEX AND SYRINGE-SHARING EVENTS ('RISK ACTS'), AFFECT QUANTITATIVE UNDERSTANDING OF HIV TRANSMISSION PROCESS IN PEOPLE WHO INJECT DRUGS (PWID). THE INDIVIDUAL-BASED MODEL SIMULATED HIV TRANSMISSION IN A DYNAMIC SEXUAL AND INJECTING NETWORK REPRESENTING NEW YORK CITY. WE CONSTRUCTED F…	10.1017/s0950268815003180	TRUE		City	US	New York City, NY - US	PWID	Transmission Dynamics		No	Yes
7	BUCHANAN AL;BESSEY S;GOEDEL WC;KING M;MURRAY EJ;FRIEDMAN SR;HALLORAN ME;MARSHALL BDL	2021	DISSEMINATED EFFECTS IN AGENT-BASED MODELS: A POTENTIAL OUTCOMES FRAMEWORK AND APPLICATION TO INFORM PREEXPOSURE PROPHYLAXIS COVERAGE LEVELS FOR HIV PREVENTION	AMERICAN JOURNAL OF EPIDEMIOLOGY	PREEXPOSURE PROPHYLAXIS (PREP) FOR PREVENTION OF HUMAN IMMUNODEFICIENCY VIRUS (HIV) INFECTION MAY BENEFIT NOT ONLY THE PERSON WHO USES IT BUT ALSO THEIR UNINFECTED SEXUAL RISK CONTACTS. WE DEVELOPED AN AGENT-BASED MODEL USING A NOVEL TRIAL EMULATION APPROACH TO QUANTIFY DISSEMINATED EFFECTS OF PREP USE AMONG MEN WHO HAVE SEX WITH MEN IN ATLANTA, GEORGIA, FROM 2015 TO 2017. MODEL COMPONENTS (SUBSE…	10.1093/aje/kwaa239	TRUE	0	City	US	Atlanta, GA - US	MSM	PrEP	0	No	Yes
8	GOPALAPPA C;SANSOM SL;FARNHAM YH	2017	COMBINATIONS OF INTERVENTIONS TO ACHIEVE A NATIONAL HIV INCIDENCE REDUCTION GOAL: INSIGHTS FROM AN AGENT-BASED MODEL	AIDS	OBJECTIVE: ANALYZING HIV CARE SERVICE TARGETS FOR ACHIEVING A NATIONAL GOAL OF A 25\% REDUCTION IN ANNUAL HIV INCIDENCE AND EVALUATING THE USE OF ANNUAL HIV DIAGNOSES TO MEASURE PROGRESS IN INCIDENCE REDUCTION. DESIGN: BECAUSE THERE ARE CONSIDERABLE INTERACTIONS AMONG HIV CARE SERVICES, WE MODEL THE DYNAMICS OF `COMBINATIONS' OF INCREASES IN HIV CARE CONTINUUM TARGETS TO IDENTIFY THOSE THAT WOULD…	10.1097/qad.0000000000001653	TRUE	0	Country	US	US	PLWH	Prevention Packages	Combination of Intervention	No	Yes
9	BUCHANAN ALL;PARK CJJ;BESSEY WCC;MURRAY EJJ;FRIEDMAN SRR;HALLORAN ME;KATENKA BDL	2022	SPILLOVER BENEFIT OF PRE-EXPOSURE PROPHYLAXIS FOR HIV PREVENTION: EVALUATING THE IMPORTANCE OF EFFECT MODIFICATION USING AN AGENT-BASED MODEL	EPIDEMIOLOGY AND INFECTION	WE DEVELOPED AN AGENT-BASED MODEL USING A TRIAL EMULATION APPROACH TO QUANTIFY EFFECT MEASURE MODIFICATION OF SPILLOVER EFFECTS OF PRE-EXPOSURE PROPHYLAXIS (PREP) FOR HIV AMONG MEN WHO HAVE SEX WITH MEN (MSM) IN THE ATLANTA-SANDY SPRINGS-ROSWELL METROPOLITAN AREA, GEORGIA. PREP MAY IMPACT NOT ONLY THE INDIVIDUAL PRESCRIBED, BUT ALSO THEIR PARTNERS AND BEYOND, KNOWN AS SPILLOVER. WE SIMULATED A TW…	10.1017/s0950268822001650	TRUE	0	Micro-Region	US	Atlanta, Sandy Springs, Alpharetta, GA - US	MSM	PrEP	0	No	Yes
10	SINGH S;FRANCE AM;CHEN YH;FARNHAM PG;OSTER AM;GOPALAPPA C	2021	PROGRESSION AND TRANSMISSION OF HIV (PATH 4.0)-A NEW AGENT-BASED EVOLVING NETWORK SIMULATION FOR MODELING HIV TRANSMISSION CLUSTERS	MATHEMATICAL BIOSCIENCES AND ENGINEERING	WE PRESENT THE PROGRESSION AND TRANSMISSION OF HIV (PATH 4.0), A SIMULATION TOOL FOR ANALYSES OF CLUSTER DETECTION AND INTERVENTION STRATEGIES. MOLECULAR CLUSTERS ARE GROUPS OF HIV INFECTIONS THAT ARE GENETICALLY SIMILAR, INDICATING RAPID HIV TRANSMISSION WHERE HIV PREVENTION RESOURCES ARE NEEDED TO IMPROVE HEALTH OUTCOMES AND PREVENT NEW INFECTIONS. PATH 4.0 WAS CONSTRUCTED USING A NEWLY DEVELOP…	10.3934/mbe.2021109	TRUE	0	Country	US	US	MSM; Heterosexual	Transmission Dynamics	Network	No	Yes
11	ABUELEZAM NN;ROUGH K;SEAGE GR	2013	INDIVIDUAL-BASED SIMULATION MODELS OF HIV TRANSMISSION: REPORTING QUALITY AND RECOMMENDATIONS	PLOS ONE	BACKGROUND: INDIVIDUAL-BASED MODELING IS A GROWING TECHNIQUE IN THE HIV TRANSMISSION AND PREVENTION LITERATURE, BUT INSUFFICIENT ATTENTION HAS BEEN PAID TO FORMALLY EVALUATE THE QUALITY OF REPORTING IN THIS FIELD. WE PRESENT REPORTING RECOMMENDATIONS FOR INDIVIDUAL-BASED MODELS FOR HIV TREATMENT AND PREVENTION, ASSESS THE QUALITY OF REPORTING IN THE EXISTING LITERATURE, AND COMMENT ON THE CONTRIB…	10.1371/journal.pone.0075624	FALSE	1						REPORTING RECOMENDATIONS
12	VERMEER W;HJORTH A;JENNESS SM;BROWN H;WILENSKY U	2020	LEVERAGING MODULARITY DURING REPLICATION OF HIGH-FIDELITY MODELS: LESSONS FROM REPLICATING AN AGENT-BASED MODEL FOR HIV PREVENTION	JASSS-THE JOURNAL OF ARTIFICIAL SOCIETIES AND SOCIAL SIMULATION	HIGH-FIDELITY MODELS ARE INCREASINGLY USED TO PREDICT, AND GUIDE DECISION MAKING. PRIOR WORK HAS EMPHASIZED THE IMPORTANCE OF REPLICATION IN ENSURING RELIABLE MODELING, AND HAS YIELDED IMPORTANT REPLICATION STRATEGIES. HOWEVER, THIS WORK IS BASED ON RELATIVELY SIMPLE THEORY GENERATING MODELS, AND ITS LESSONS MIGHT NOT TRANSLATE TO HIGH-FIDELITY MODELS USED FOR DECISION SUPPORT. USING NETLOGO WE R…	10.18564/jasss.4352	TRUE	0	Country	US	US	MSM	Replication Exercise; Covid-19	0	Yes	No
13	ANDRIANAKIS L;MCCREESH N;VERNON I;MCKINLEY TJ;OAKLEY JE;NSUBUGA M;WHITE RG	2017	EFFICIENT HISTORY MATCHING OF A HIGH DIMENSIONAL INDIVIDUAL-BASED HIV TRANSMISSION MODEL	SIAM-ASA JOURNAL ON UNCERTAINTY QUANTIFICATION	HISTORY MATCHING IS A MODEL (PRE-)CALIBRATION METHOD THAT HAS BEEN APPLIED TO COMPUTER MODELS FROM A WIDE RANGE OF SCIENTIFIC DISCIPLINES. IN THIS WORK WE APPLY HISTORY MATCHING TO AN INDIVIDUAL-BASED EPIDEMIOLOGICAL MODEL OF HIV THAT HAS 96 INPUT AND 50 OUTPUT PARAMETERS, A MODEL OF MUCH LARGER SCALE THAN OTHERS THAT HAVE BEEN CALIBRATED BEFORE USING THIS OR SIMILAR METHODS. APART FROM DEMONSTRA…	10.1137/16m1093008	FALSE	1
14	MORADI M;SHAHNAZI R;CHAIBAKHSH A	2019	INDIVIDUAL-BASED MULTI-OBJECTIVE OPTIMAL STRUCTURED TREATMENT INTERRUPTION FOR HIV INFECTION	APPLIED SOFT COMPUTING	IN THIS PAPER, BASED ON THE MEASURABLE QUANTITIES FROM AN INDIVIDUAL PATIENT THAT HAS INFECTION TO HUMAN IMMUNODEFICIENCY VIRUS (HIV) AND HIS/HER CONDITION IS NEAR TO ACQUIRED IMMUNE DEFICIENCY SYNDROME (AIDS), INDIVIDUAL-BASED MULTI-OBJECTIVE OPTIMAL TREATMENTS HAVE BEEN PROPOSED. FIRSTLY, THE MOST EFFECTIVE PARAMETERS OF THE PATIENT IN COMPUTING LONG-TERM NON-PROGRESSOR (LTNP) EQUILIBRIUM ARE D…	10.1016/j.asoc.2019.105780	FALSE	1
15	HUANG CY	2015	AN AGENT-BASED EPIDEMIC SIMULATION OF SOCIAL BEHAVIORS AFFECTING HIV TRANSMISSION AMONG TAIWANESE HOMOSEXUALS	COMPUTATIONAL AND MATHEMATICAL METHODS IN MEDICINE	COMPUTATIONAL SIMULATIONS ARE CURRENTLY USED TO IDENTIFY EPIDEMIC DYNAMICS, TO TEST POTENTIAL PREVENTION AND INTERVENTION STRATEGIES, AND TO STUDY THE EFFECTS OF SOCIAL BEHAVIORS ON HIV TRANSMISSION. THE AUTHOR DESCRIBES AN AGENT-BASED EPIDEMIC SIMULATION MODEL OF A NETWORK OF INDIVIDUALS WHO PARTICIPATE IN HIGH-RISK SEXUAL PRACTICES, USING NUMBER OF PARTNERS, CONDOM USAGE, AND RELATIONSHIP LENGT…	10.1155/2015/867264	TRUE	0	Country	Taiwan	Taiwan	MSM	Transmission Dynamics	0	No	No
16	BROOKMEYER R;BOREN D;BARAL SD;BEKKER LG;PHASWANA-MAFUYA N;BEYRER C;SULLIVAN PS	2014	COMBINATION HIV PREVENTION AMONG MSM IN SOUTH AFRICA: RESULTS FROM AGENT-BASED MODELING	PLOS ONE	HIV PREVENTION TRIALS HAVE DEMONSTRATED THE EFFECTIVENESS OF A NUMBER OF BEHAVIORAL AND BIOMEDICAL INTERVENTIONS. HIV PREVENTION PACKAGES ARE COMBINATIONS OF INTERVENTIONS AND OFFER POTENTIAL TO SIGNIFICANTLY INCREASE THE EFFECTIVENESS OF ANY SINGLE INTERVENTION. ESTIMATES OF THE EFFECTIVENESS OF PREVENTION PACKAGES ARE IMPORTANT FOR GUIDING THE DEVELOPMENT OF PREVENTION STRATEGIES AND FOR CHARAC…	10.1371/journal.pone.0112668	TRUE	0	Country	South Africa	South Africa	MSM	Prevention Packages	0	No	Yes
17	KASAIE P;BERRY SA;SHAH ES;HOOVER KW;GIFT TL;CHESSON H;PENNINGTON J;GERMAN D;FLYNN CP;BEYRER C;DOWDY DW	2018	IMPACT OF PROVIDING PREEXPOSURE PROPHYLAXIS FOR HUMAN IMMUNODEFICIENCY VIRUS AT CLINICS FOR SEXUALLY TRANSMITTED INFECTIONS IN BALTIMORE CITY: AN AGENT-BASED MODEL	SEXUALLY TRANSMITTED DISEASES	BACKGROUND PREEXPOSURE PROPHYLAXIS (PREP) GREATLY REDUCES THE RISK OF HUMAN IMMUNODEFICIENCY VIRUS (HIV) ACQUISITION, BUT ITS OPTIMAL DELIVERY STRATEGY REMAINS UNCERTAIN. CLINICS FOR SEXUALLY TRANSMITTED INFECTIONS (STIS) CAN PROVIDE AN EFFICIENT VENUE FOR PREP DELIVERY. METHODS TO QUANTIFY THE ADDED VALUE OF STI CLINIC-BASED PREP DELIVERY, WE USED AN AGENT-BASED SIMULATION OF HIV TRANSMISSION AM…	10.1097/olq.0000000000000882	TRUE	0	City	US	Baltimore City, Mariland - US	MSM	PrEP	0	No	Yes
18	CASTIGLIONE F;PAPPALARDO F;BERNASCHI M;MOTTA S	2007	OPTIMIZATION OF HAART WITH GENETIC ALGORITHMS AND AGENT-BASED MODELS OF HIV INFECTION	BIOINFORMATICS	MOTIVATION: HIGHLY ACTIVE ANTIRETROVIRAL THERAPIES (HAART) CAN PROLONG LIFE SIGNIFICANTLY TO PEOPLE INFECTED BY HIV SINCE, ALTHOUGH UNABLE TO ERADICATE THE VIRUS, THEY ARE QUITE EFFECTIVE IN MAINTAINING CONTROL OF THE INFECTION. HOWEVER, SINCE HAART HAVE SEVERAL UNDESIRABLE SIDE EFFECTS, IT IS CONSIDERED USEFUL TO SUSPEND THE THERAPY ACCORDING TO A SUITABLE SCHEDULE OF STRUCTURED THERAPEUTIC INTE…	10.1093/bioinformatics/btm408	FALSE	1	NA	NA	NA	NA	NA	NA	NA	NA
19	DEMEULEMEESTER R;SAVY N;MOUNIE L;DELPIERRE C;DELLAMONICA C;PUGLIESSE P;CUZIN P;COSTA N	2022	ECONOMIC IMPACT OF GENERIC ANTIRETROVIRALS IN FRANCE FOR HIV PATIENTS' CARE: A SIMULATION BETWEEN 2019 AND 2023	BMC HEALTH SERVICES RESEARCH	BACKGROUND IN A CONTEXT WHERE THE ECONOMIC BURDEN OF HIV IS INCREASING AS HIV PATIENTS NOW HAVE A CLOSE TO NORMAL LIFESPAN, THE AVAILABILITY OF GENERIC ANTIRETROVIRALS COMMONLY PRESCRIBED IN 2017 AND THE IMMINENCE OF PATENT EXPIRATION ARE EXPECTED TO PROVIDE SUBSTANTIAL SAVINGS IN THE COMING YEARS. THIS ARTICLE AIMS TO ASSESS THE ECONOMIC IMPACT OF THESE GENERIC ANTIRETROVIRALS IN FRANCE AND SPEC…	10.1186/s12913-022-07859-w	TRUE	0	Country	France	France	PLWH	Cost-Effectiveness	0	Yes	Yes
20	LIESENBORGS J;HENDRICKX DM;KUYLEN D;HENS N;DELVA W	2019	SIMPACTCYAN 1.0: AN OPEN-SOURCE SIMULATOR FOR INDIVIDUAL-BASED MODELS IN HIV EPIDEMIOLOGY WITH R AND PYTHON INTERFACES	SCIENTIFIC REPORTS	SIMPACTCYAN IS AN OPEN-SOURCE SIMULATOR FOR INDIVIDUAL-BASED MODELS IN HIV EPIDEMIOLOGY. ITS CORE ALGORITHM IS WRITTEN IN C++ FOR COMPUTATIONAL EFFICIENCY, WHILE THE R AND PYTHON INTERFACES AIM TO MAKE THE TOOL ACCESSIBLE TO THE FAST-GROWING COMMUNITY OF R AND PYTHON USERS. TRANSMISSION, TREATMENT AND PREVENTION OF HIV INFECTIONS IN DYNAMIC SEXUAL NETWORKS ARE SIMULATED BY DISCRETE EVENTS. A GENE…	10.1038/s41598-019-55689-4	FALSE	1
21	VERMEER W;GURKAN C;HJORTH A;BENBOW N;MUSTANSKI BM;KERN D;BROWN U	2022	AGENT-BASED MODEL PROJECTIONS FOR REDUCING HIV INFECTION AMONG MSM: PREVENTION AND CARE PATHWAYS TO END THE HIV EPIDEMIC IN CHICAGO, ILLINOIS	PLOS ONE	OUR OBJECTIVE IS TO IMPROVE LOCAL DECISION-MAKING FOR STRATEGIES TO END THE HIV EPIDEMIC USING THE NEWLY DEVELOPED LEVERS OF HIV AGENT-BASED MODEL (ABM). AGENT-BASED MODELS USE COMPUTER SIMULATIONS THAT INCORPORATE HETEROGENEITY IN INDIVIDUAL BEHAVIORS AND INTERACTIONS, ALLOW EMERGENCE OF SYSTEMIC BEHAVIORS, AND EXTRAPOLATE INTO THE FUTURE. THE LEVERS OF HIV MODEL (LHM) USES CHICAGO NEIGHBORHOOD …	10.1371/journal.pone.0274288	TRUE	0	City	US	Chicago, Illinois	MSM	Prevention Packages	0	Yes	Yes
22	ADAMS JW;LURIE MN;KING KA;GALEA S;FRIEDMAN SR;KHAN MR;MARSHALL BDL	2018	POTENTIAL DRIVERS OF HIV ACQUISITION IN AFRICAN-AMERICAN WOMEN RELATED TO MASS INCARCERATION: AN AGENT-BASED MODELLING STUDY	BMC PUBLIC HEALTH	BACKGROUNDTHE UNITED STATES HAS THE HIGHEST INCARCERATION RATE IN THE WORLD. INCARCERATION CAN INCREASE HIV RISK BEHAVIORS FOR INDIVIDUALS INVOLVED WITH THE CRIMINAL JUSTICE SYSTEM AND MAY BE A DRIVER OF HIV ACQUISITION WITHIN THE COMMUNITY.METHODSWE USED AN AGENT-BASED MODEL TO SIMULATE HIV TRANSMISSION IN A SEXUAL-CONTACT NETWORK REPRESENTING HETEROSEXUAL AFRICAN AMERICAN MEN AND WOMEN IN PHILA…	10.1186/s12889-018-6304-x	TRUE	0	City	US	Philadelphia, PE - US	Racial Disparities; Incarcerated	Transmission Dynamics	0	Yes	Yes
23	GOEDEL WC;KING MRF;LURIE S;TOWNSEND JP;GALVANI SR;MARSHALL BDL	2020	IMPLEMENTATION OF SYRINGE SERVICES PROGRAMS TO PREVENT RAPID HUMAN IMMUNODEFICIENCY VIRUS TRANSMISSION IN RURAL COUNTIES IN THE UNITED STATES: A MODELING STUDY	CLINICAL INFECTIOUS DISEASES	BACKGROUND SYRINGE SERVICES PROGRAMS (SSPS) ARE EFFECTIVE VENUES FOR DELIVERING HARM-REDUCTION SERVICES TO PEOPLE WHO INJECT DRUGS (PWID). HOWEVER, SSPS OFTEN FACE SIGNIFICANT BARRIERS TO IMPLEMENTATION, PARTICULARLY IN THE ABSENCE OF KNOWN HUMAN IMMUNODEFICIENCY VIRUS (HIV) OUTBREAKS. METHODS USING AN AGENT-BASED MODEL, WE SIMULATED HIV TRANSMISSION IN SCOTT COUNTY, INDIANA, A RURAL COUNTY WITH …	10.1093/cid/ciz321	TRUE	0	City	US	Scott County, Indiana, US	PWID	Single Intervention	Syringe services	No	Yes
24	PICKLES M;CORI A;PROBERT WJM;SAUTER R;HINCH R;FIDLER S;AYLES H;BOCK P;DONNELL D;WILSON E;PIWOWAR-MANNING E;FLOYD S;HAYES RJ;FRASER CHPTNPARTST	2021	POPART-IBM, A HIGHLY EFFICIENT STOCHASTIC INDIVIDUAL-BASED SIMULATION MODEL OF GENERALISED HIV EPIDEMICS DEVELOPED IN THE CONTEXT OF THE HPTN 071 (POPART) TRIAL	PLOS COMPUTATIONAL BIOLOGY	MATHEMATICAL MODELS ARE POWERFUL TOOLS IN HIV EPIDEMIOLOGY, PRODUCING QUANTITATIVE PROJECTIONS OF KEY INDICATORS SUCH AS HIV INCIDENCE AND PREVALENCE. IN ORDER TO IMPROVE THE ACCURACY OF PREDICTIONS, SUCH MODELS NEED TO INCORPORATE A NUMBER OF BEHAVIOURAL AND BIOLOGICAL HETEROGENEITIES, ESPECIALLY THOSE RELATED TO THE SEXUAL NETWORK WITHIN WHICH HIV TRANSMISSION OCCURS. AN INDIVIDUAL-BASED MODEL,…	10.1371/journal.pcbi.1009301	FALSE	1
25	ADAMS JW;LURIE MN;KING KA;GALEA S;FRIEDMAN SR;KHAN MR;MARSHALL BDL	2019	DECREASING HIV TRANSMISSIONS TO AFRICAN AMERICAN WOMEN THROUGH INTERVENTIONS FOR MEN LIVING WITH HIV POST-INCARCERATION: AN AGENT-BASED MODELING STUDY	PLOS ONE	BACKGROUND INCARCERATION AND HIV DISPROPORTIONATELY IMPACT AFRICAN AMERICAN COMMUNITIES. THE MASS INCARCERATION OF AFRICAN AMERICAN MEN IS HYPOTHESIZED TO INCREASE HIV ACQUISITION RISK FOR AFRICAN AMERICAN WOMEN. INTERVENTIONS OPTIMIZING HIV CARE ENGAGEMENT AND MINIMIZING SEXUAL RISK BEHAVIORS FOR MEN LIVING WITH HIV POST-INCARCERATION MAY DECREASE HIV INCIDENCE. METHODS USING AN AGENT-BASED MODE…	10.1371/journal.pone.0219361	TRUE	0	City	US	Philadelphia, PE - US	PWID; Racial Disparities; Incarcerated	Prevention Packages	0	No	Yes
26	NAKAGAWA F;VAN SIGHEM A;THIEBAUT R;SMITH C;RATMANN O;CAMBIANO V;ALBERT A;BEZEMER D;CAMPBELL D;DONOGHOE M;FORD D;KOUYOS R;LODWICK R;LUNDGREN J;PANTAZIS A;QUINTEN C;THORNE C;TOULOUMI G;DELPECH V;PHILLIPS A	2016	A METHOD TO ESTIMATE THE SIZE AND CHARACTERISTICS OF HIV-POSITIVE POPULATIONS USING AN INDIVIDUAL-BASED STOCHASTIC SIMULATION MODEL	EPIDEMIOLOGY	IT IS IMPORTANT NOT ONLY TO COLLECT EPIDEMIOLOGIC DATA ON HIV BUT TO ALSO FULLY UTILIZE SUCH INFORMATION TO UNDERSTAND THE EPIDEMIC OVER TIME AND TO HELP INFORM AND MONITOR THE IMPACT OF POLICIES AND INTERVENTIONS. WE DESCRIBE AND APPLY A NOVEL METHOD TO ESTIMATE THE SIZE AND CHARACTERISTICS OF HIV-POSITIVE POPULATIONS. THE METHOD WAS APPLIED TO DATA ON MEN WHO HAVE SEX WITH MEN LIVING IN THE UK …	10.1097/ede.0000000000000423	TRUE		Country	UK	UK	MSM	Prevalence Estimate		No	Yes
27	HENDRICKX DM;SOUSA JD;LIBIN W;LIESENBORGS J;HENS N;MUELLER AM	2021	COMPARISON OF TWO SIMULATORS FOR INDIVIDUAL BASED MODELS IN HIV EPIDEMIOLOGY IN A POPULATION WITH HSV 2 IN YAOUNDE (CAMEROON)	SCIENTIFIC REPORTS	MODEL COMPARISONS HAVE BEEN WIDELY USED TO GUIDE INTERVENTION STRATEGIES TO CONTROL INFECTIOUS DISEASES. AGREEMENT BETWEEN DIFFERENT MODELS IS CRUCIAL FOR PROVIDING ROBUST EVIDENCE FOR POLICY-MAKERS BECAUSE DIFFERENCES IN MODEL PROPERTIES CAN INFLUENCE THEIR PREDICTIONS. IN THIS STUDY, WE COMPARED MODELS IMPLEMENTED BY TWO INDIVIDUAL-BASED MODEL SIMULATORS FOR HIV EPIDEMIOLOGY IN A HETEROSEXUAL P…	10.1038/s41598-021-94289-z	FALSE	1
28	RENIERS G;ARMBRUSTER B;LUCAS A	2015	SEXUAL NETWORKS, PARTNERSHIP MIXING, AND THE FEMALE-TO-MALE RATIO OF HIV INFECTIONS IN GENERALIZED EPIDEMICS: AN AGENT-BASED SIMULATION STUDY	DEMOGRAPHIC RESEARCH	BACKGROUND EMPIRICAL ESTIMATES OF THE FEMALE-TO-MALE RATIO OF INFECTIONS IN GENERALIZED HIV EPIDEMICS IN SUB-SAHARAN AFRICA RANGE FROM 1.31 IN ZAMBIA TO 2.21 IN IVORY COAST. INEQUALITIES IN THE GENDER RATIO OF INFECTIONS CAN ARISE BECAUSE OF DIFFERENCES IN EXPOSURE (TO HIV-POSITIVE PARTNERS), SUSCEPTIBILITY (GIVEN EXPOSURE), AND SURVIVAL (ONCE INFECTED). DIFFERENCES IN SUSCEPTIBILITY HAVE TO DATE…	10.4054/demres.2015.33.15	TRUE	0	Continent	NA	Africa	Heterosexual	Transmission Dynamics	0	No	No
29	LUO W;KATZ DA;HAMILTON DT;MCKENNEY J;JENNESS SM;GOODREAU SM;STEKLER JD;ROSENBERG ES;SULLIVAN PS;CASSELS S	2018	DEVELOPMENT OF AN AGENT-BASED MODEL TO INVESTIGATE THE IMPACT OF HIV SELF-TESTING PROGRAMS ON MEN WHO HAVE SEX WITH MEN IN ATLANTA AND SEATTLE	JMIR PUBLIC HEALTH AND SURVEILLANCE	BACKGROUND: IN THE UNITED STATES HIV EPIDEMIC, MEN WHO HAVE SEX WITH MEN (MSM) REMAIN THE MOST PROFOUNDLY AFFECTED GROUP. PREVENTION SCIENCE IS INCREASINGLY BEING ORGANIZED AROUND HIV TESTING AS A LAUNCH POINT INTO AN HIV PREVENTION CONTINUUM FOR MSM WHO ARE NOT LIVING WITH HIV AND INTO AN HIV CARE CONTINUUM FOR MSM WHO ARE LIVING WITH HIV. AN INCREASING HIV TESTING FREQUENCY AMONG MSM MIGHT DECR…	10.2196/publichealth.9357	TRUE	0	City	US	Atlanta, GA - US; Seatle, WA - US	MSM	Single Intervention	Self-test; Intervention Dynamics	No	Yes
30	LABS J;NUNN AS;CHAN PA;BESSEY CJ;MARSHALL BDL;PATEL LA;GOEDEL WC	2022	PROJECTED EFFECTS OF DISRUPTIONS TO HUMAN IMMUNODEFICIENCY VIRUS (HIV) PREVENTION SERVICES DURING THE CORONAVIRUS DISEASE 2019 PANDEMIC AMONG BLACK/AFRICAN AMERICAN MEN WHO HAVE SEX WITH MEN IN AN ENDING THE HIV EPIDEMIC PRIORITY JURISDICTION	OPEN FORUM INFECTIOUS DISEASES	BACKGROUND DISRUPTIONS IN ACCESS TO IN-PERSON HUMAN IMMUNODEFICIENCY VIRUS (HIV) PREVENTIVE CARE DURING THE CORONAVIRUS DISEASE 2019 (COVID-19) PANDEMIC MAY HAVE A NEGATIVE IMPACT ON OUR PROGRESS TOWARDS THE ENDING THE HIV EPIDEMIC GOALS IN THE UNITED STATES. METHODS WE USED AN AGENT-BASED MODEL TO SIMULATE HIV TRANSMISSION AMONG BLACK/AFRICAN AMERICAN MEN WHO HAVE SEX WITH MEN IN MISSISSIPPI OVE…	10.1093/ofid/ofac274	TRUE	0	State	US	Mississippi	Racial Disparities	Covid-19	0	No	Yes
31	GOPALAPPA C;FARNHAM PG;CHEN YH;SANSOM SL	2017	PROGRESSION AND TRANSMISSION OF HIV/AIDS (PATH 2.0): A NEW, AGENT-BASED MODEL TO ESTIMATE HIV TRANSMISSIONS IN THE UNITED STATES	MEDICAL DECISION MAKING	BACKGROUND. HIV TRANSMISSION IS THE RESULT OF COMPLEX DYNAMICS IN THE RISK BEHAVIORS, PARTNERSHIP CHOICES, DISEASE STAGE AND POSITION ALONG THE HIV CARE CONTINUUMINDIVIDUAL CHARACTERISTICS THAT THEMSELVES CAN CHANGE OVER TIME. CAPTURING THESE DYNAMICS AND SIMULATING TRANSMISSIONS TO UNDERSTAND THE CHIEF SOURCES OF TRANSMISSION REMAIN IMPORTANT FOR PREVENTION. METHODS. THE PROGRESSION AND TRANSMIS…	10.1177/0272989x16668509	TRUE	0	Country	US	US	Representative	Transmission Dynamics	0	No	No
32	MITTLER JE;MURPHY JT;STANSFIELD K;GOTTLIEB GS;ABERNETHY MC;GOODREAU SM;HERBECK JT	2019	LARGE BENEFITS TO YOUTH-FOCUSED HIV TREATMENT-AS-PREVENTION EFFORTS IN GENERALIZED HETEROSEXUAL POPULATIONS: AN AGENT-BASED SIMULATION MODEL	PLOS COMPUTATIONAL BIOLOGY	PREDOMINANTLY HETEROSEXUAL HIV-1 EPIDEMICS LIKE THOSE IN SUB-SAHARAN AFRICA CONTINUE TO HAVE HIGH HIV INCIDENCE IN YOUNG PEOPLE. WE USED A STOCHASTIC, AGENT-BASED MODEL FOR AGE-DISPARATE NETWORKS TO TEST THE HYPOTHESIS THAT FOCUSING UPTAKE AND RETENTION OF ART AMONG YOUTH COULD ENHANCE THE EFFICIENCY OF TREATMENT AS PREVENTION (TASP) CAMPAIGNS. WE USED THE MODEL TO IDENTIFY STRATEGIES THAT REDUCE…	10.1371/journal.pcbi.1007561	TRUE	0	Macro-region	NA	Sub-Saharan Africa	Young	Single Intervention	0	No	No
33	ANDRIANAKIS I;VERNON I;MCCREESH N;MCKINLEY JE;NSUBUGA RN;GOLDSTEIN M;WHITE RG	2017	HISTORY MATCHING OF A COMPLEX EPIDEMIOLOGICAL MODEL OF HUMAN IMMUNODEFICIENCY VIRUS TRANSMISSION BY USING VARIANCE EMULATION	JOURNAL OF THE ROYAL STATISTICAL SOCIETY SERIES C-APPLIED STATISTICS	COMPLEX STOCHASTIC MODELS ARE COMMONPLACE IN EPIDEMIOLOGY, BUT THEIR UTILITY DEPENDS ON THEIR CALIBRATION TO EMPIRICAL DATA. HISTORY MATCHING IS A (PRE)CALIBRATION METHOD THAT HAS BEEN APPLIED SUCCESSFULLY TO COMPLEX DETERMINISTIC MODELS. IN THIS WORK, WE ADAPT HISTORY MATCHING TO STOCHASTIC MODELS, BY EMULATING THE VARIANCE IN THE MODEL OUTPUTS, AND THEREFORE ACCOUNTING FOR ITS DEPENDENCE ON THE…	10.1111/rssc.12198	FALSE	1
34	CHAN PA;GOEDEL WC;NUNN G;GALARRAGA O;PROSPERI R;MENA L;MONTGOMERY MC;MARSHALL BDL	2019	POTENTIAL IMPACT OF INTERVENTIONS TO ENHANCE RETENTION IN CARE DURING REAL-WORLD HIV PRE-EXPOSURE PROPHYLAXIS IMPLEMENTATION	AIDS PATIENT CARE AND STDS	PRE-EXPOSURE PROPHYLAXIS (PREP) HAS THE POTENTIAL TO SIGNIFICANTLY REDUCE HIV INCIDENCE AMONG MEN WHO HAVE SEX WITH MEN (MSM) IN THE UNITED STATES. HOWEVER, THE EXTENT TO WHICH SUBOPTIMAL PREP ADHERENCE AND RETENTION IN CARE MAY LIMIT SUCCESSFUL IMPLEMENTATION IS UNKNOWN. AN AGENT-BASED MODEL WAS USED TO REPRESENT THE ENTIRE POPULATION OF MSM IN RHODE ISLAND FROM 2013 TO 2017. THE IMPACT OF POTEN…	10.1089/apc.2019.0064	TRUE	0	State	US	Rhode Island - US	MSM	PrEP	0	No	Yes
35	RAGONNET R;DEUFFIC-BURBAN S;BOESECKE M;LACOMBE K;GUEDJ JK;YAZDANPANAH Y	2017	ESTIMATING THE TIME TO DIAGNOSIS AND THE CHANCE OF SPONTANEOUS CLEARANCE DURING ACUTE HEPATITIS C IN HUMAN IMMUNODEFICIENCY VIRUS-INFECTED INDIVIDUALS	OPEN FORUM INFECTIOUS DISEASES	BACKGROUND. HEPATITIS C VIRUS (HCV) INFECTION IS OFTEN ASYMPTOMATIC, AND THE DATE OF INFECTION IS ALMOST IMPOSSIBLE TO DETERMINE. FURTHERMORE, SPONTANEOUS CLEARANCE (SC) MAY OCCUR, BUT LITTLE IS KNOWN ABOUT ITS TIME OF OCCURRENCE. METHODS. DATA ON HUMAN IMMUNODEFICIENCY VIRUS (HIV)-HCV COINFECTED INDIVIDUALS WERE USED TO INFORM A STOCHASTIC SIMULATION MODEL OF HCV VIRAL LOAD KINETICS, ALANINE AMI…	10.1093/ofid/ofw235	FALSE	1	NA	NA	NA	NA	NA	NA	NA	NA
36	MCKAY VR;CAMBEY CL;COMBS TB;STUBBS LC;GAUR AH	2021	USING A MODELING-BASED APPROACH TO ASSESS AND OPTIMIZE HIV LINKAGE TO CARE SERVICES	AIDS AND BEHAVIOR	EVIDENCE-BASED LINKAGE TO CARE INTERVENTIONS (LTCS) HELP RECENTLY DIAGNOSED HIV+ INDIVIDUALS ENGAGE IN CARE IN A TIMELY MANNER YET ARE HEAVILY IMPACTED BY THE SYSTEMS IN WHICH THEY ARE EMBEDDED. WE DEVELOPED A PROTOTYPE AGENT-BASED MODEL INFORMED BY DATA FROM AN ESTABLISHED LTC PROGRAM TARGETING YOUTH AND YOUNG ADULTS AGED 13-24 IN MEMPHIS, TENNESSEE. WE THEN TESTED TWO INTERVENTIONS TO IMPROVE L…	10.1007/s10461-020-03051-5	TRUE	0	City	US	Memphis, TN - US	Young	LTC	0	No	Yes
37	GANTENBERG JR;KING M;MONTGOMERY MC;GALARRAGA O;PROSPERI M;CHANT BDL	2018	IMPROVING THE IMPACT OF HIV PRE-EXPOSURE PROPHYLAXIS IMPLEMENTATION IN SMALL URBAN CENTERS AMONG MEN WHO HAVE SEX WITH MEN: AN AGENT-BASED MODELLING STUDY	PLOS ONE	OBJECTIVES IDENTIFYING PRESCRIBING STRATEGIES THAT IMPROVE THE EFFICIENCY OF PREP SHOULD INCREASE ITS IMPACT AT THE POPULATION LEVEL. THIS STUDY IDENTIFIES PREP ALLOCATION CRITERIA THAT MOST EFFECTIVELY REDUCE 10-YEAR HIV INCIDENCE BY 25\%, IN ACCORDANCE WITH THE US NATIONAL HIV/AIDS STRATEGY'S GOAL FOR THE PROPORTIONATE REDUCTION IN NEW DIAGNOSES. METHODS WE USED A DISCRETE-TIME STOCHASTIC AGENT…	10.1371/journal.pone.0199915	TRUE	0	State	US	Rhode Island - US	MSM	PrEP	0	No	Yes
38	SINGLETON AL;MARSHALL BDL;ZANG AS;GOEDEL WC	2020	ADDED BENEFITS OF PRE-EXPOSURE PROPHYLAXIS USE ON HIV INCIDENCE WITH MINIMAL CHANGES IN EFFICIENCY IN THE CONTEXT OF HIGH TREATMENT ENGAGEMENT AMONG MEN WHO HAVE SEX WITH MEN	AIDS PATIENT CARE AND STDS	ALTHOUGH THERE IS ONGOING DEBATE OVER THE NEED FOR SUBSTANTIAL INCREASES IN PRE-EXPOSURE PROPHYLAXIS (PREP) USE WHEN ANTIRETROVIRAL TREATMENT CONFERS THE DUAL BENEFITS OF REDUCING HIV-RELATED MORBIDITY AND MORTALITY AND THE RISK OF HIV TRANSMISSION, NO STUDIES TO DATE HAVE QUANTIFIED THE POTENTIAL ADDED BENEFITS OF PREP USE AND CHANGES IN ITS EFFICIENCY IN THE CONTEXT OF HIGH TREATMENT ENGAGEMENT…	10.1089/apc.2020.0151	TRUE	0	City	US	Atlanta, GA - US; Seatle, WA - US	MSM; Racial Disparities	PrEP	0	No	Yes
39	GOEDEL WC;BESSEY S;LURIE MN;BIELLO KB;SULLIVAN PS;NUNN AS;MARSHALL BDL	2020	PROJECTING THE IMPACT OF EQUITY-BASED PREEXPOSURE PROPHYLAXIS IMPLEMENTATION ON RACIAL DISPARITIES IN HIV INCIDENCE AMONG MSM	AIDS	BACKGROUND: IT IS UNKNOWN WHAT LEVELS OF PREEXPOSURE PROPHYLAXIS (PREP) USE ARE NEEDED TO REDUCE RACIAL DISPARITIES IN HIV INCIDENCE AMONG MEN WHO HAVE SEX WITH MEN (MSM). USING AN AGENT-BASED MODEL, WE QUANTIFIED THE IMPACT OF ACHIEVING PREP COVERAGE TARGETS GROUNDED IN EQUITY ON RACIAL DISPARITIES IN HIV INCIDENCE AMONG MSM IN AN URBAN SETTING IN THE SOUTHEASTERN UNITED STATES. METHODS: AN AGEN…	10.1097/qad.0000000000002577	TRUE	0	Micro-Region	US	Atlanta, Sandy Springs, Alpharetta, GA - US	MSM; Racial Disparities	PrEP	0	No	Yes
40	ALAM SJ;MEYER R;ZIERVOGEL G;MOSS S	2007	THE IMPACT OF HIV/AIDS IN THE CONTEXT OF SOCIOECONOMIC STRESSORS: AN EVIDENCE-DRIVEN APPROACH	JASSS-THE JOURNAL OF ARTIFICIAL SOCIETIES AND SOCIAL SIMULATION	IN THIS PAPER, WE PRESENT AN AGENT-BASED SIMULATION MODEL OF THE SOCIAL IMPACTS OF HIV/AIDS IN VILLAGES IN THE SEKHUKHUNE DISTRICT OF THE LIMPOPO PROVINCE IN SOUTH AFRICA. AIDS IS A MAJOR CONCERN IN SOUTH AFRICA, NOT JUST IN TERMS OF DISEASE SPREAD BUT ALSO IN TERM OF ITS IMPACT ON SOCIETY AND ECONOMIC DEVELOPMENT. THE IMPACT OF THE DISEASE CANNOT HOWEVER BE CONSIDERED IN ISOLATION FROM OTHER STR…	https://www.jasss.org/10/4/7.html	TRUE	0	City	South Africa	Sekhukhune, Limpopo - South Africa	Representative	Transmission Dynamics; Social Impact	0	No	Yes
41	GRAY RT;GHAUS MH;HOARE A;WILSON DP	2011	EXPECTED EPIDEMIOLOGICAL IMPACT OF THE INTRODUCTION OF A PARTIALLY EFFECTIVE HIV VACCINE AMONG MEN WHO HAVE SEX WITH MEN IN AUSTRALIA	VACCINE	A TRIAL OF THE ALVAC-AIDSVAX HIV VACCINE WAS RECENTLY FOUND TO BE PARTIALLY EFFECTIVE IN PREVENTING HIV TRANSMISSION AMONG STUDY PARTICIPANTS IN THAILAND. THE SUCCESS OF THIS TRIAL MEANS THAT VACCINATION MAY BECOME A VIABLE INTERVENTION FOR THE PREVENTION OF HIV INFECTION IN THE MEDIUM-TERM FUTURE. ASSUMING THAT THE VACCINE HAS SIMILAR RELATIVE PROTECTIVE EFFECTIVENESS PER EXPOSURE EVENT FOR REDU…	10.1016/j.vaccine.2011.06.061	TRUE		State	Australia	New South Wales - Australia	MSM	Single Intervention		NA	NA
42	JACKA BP;NOLEN S;BESSEY SE;ZANG X;GOEDEL WC;YEDINAK JL;MARSHALL BDL	2022	BRIEF REPORT: USE OF PRE-EXPOSURE PROPHYLAXIS TO PREVENT RAPID HIV TRANSMISSION AMONG PEOPLE WHO INJECT DRUGS IN RURAL COUNTIES IN THE UNITED STATES: A MODELING STUDY	JAIDS-JOURNAL OF ACQUIRED IMMUNE DEFICIENCY SYNDROMES	BACKGROUND:DESPITE RECENT HIV OUTBREAKS AMONG PEOPLE WHO INJECT DRUGS (PWID) IN NONURBAN US SETTINGS, SYRINGE SERVICE PROGRAMS (SSP) ARE OFTEN INACCESSIBLE IN THESE COMMUNITIES. FURTHERMORE, PRE-EXPOSURE PROPHYLAXIS (PREP) AWARENESS AND COVERAGE FOR PWID IS LIMITED. WE AIMED TO MODEL THE IMPACT OF PREP ON HIV TRANSMISSION AMONG PWID IN A RURAL SETTING.SETTING:USING A CALIBRATED AGENT-BASED MODEL,…	10.1097/qai.0000000000003093	TRUE	0	City	US	Scott County, Indiana, US	PWID	PrEP	No access to the paper	NA	NA
43	WHITE PJ;FOX J;WEBER J;FIDLER H	2014	HOW MANY HIV INFECTIONS MAY BE AVERTED BY TARGETING PRIMARY INFECTION IN MEN WHO HAVE SEX WITH MEN? QUANTIFICATION OF CHANGES IN TRANSMISSION-RISK BEHAVIOR, USING AN INDIVIDUAL-BASED MODEL	JOURNAL OF INFECTIOUS DISEASES	IN THE UNITED KINGDOM, HUMAN IMMUNODEFICIENCY VIRUS (HIV) TRANSMISSION AMONG MEN WHO HAVE SEX WITH MEN (MSM) IS NOT UNDER CONTROL, DESPITE READILY AVAILABLE TREATMENT, HIGHLIGHTING THE NEED TO DESIGN A COST-EFFECTIVE COMBINATION PREVENTION PACKAGE. MSM REPORT SIGNIFICANTLY REDUCED TRANSMISSION RISK BEHAVIOR FOLLOWING HIV DIAGNOSIS. TO ASSESS THE EFFECTIVENESS OF HIV DIAGNOSIS IN AVERTING TRANSMIS…	10.1093/infdis/jiu470	TRUE		Country	UK	UK	MSM	Transmission Dynamics		No	Yes
44	SAWERS L;ISAAC A	2017	PARTNERSHIP DURATION, CONCURRENCY, AND HIV IN SUB-SAHARAN AFRICA	AJAR-AFRICAN JOURNAL OF AIDS RESEARCH	A WIDELY ACCEPTED EXPLANATION FOR THE EXCEPTIONALLY HIGH HIV PREVALENCE IN SUB-SAHARAN AFRICA IS THE PRACTICE OF LONG-TERM OVERLAPPING HETEROSEXUAL PARTNERING. THIS ARTICLE SHOWS THAT LONG-DURATION CONCURRENT PARTNERING CAN BE PROTECTIVE AGAINST HIV TRANSMISSION RATHER THAN PROMOTING IT. MONOGAMOUS PARTNERING PREVENTS SEXUAL TRANSMISSION TO ANYONE OUTSIDE THE PARTNERSHIP AND, IN AN INITIALLY CONC…	10.2989/16085906.2017.1336105	TRUE		Macro-region	NA	Sub-Saharan Africa	Heterosexual	Transmission Dynamics		NA	NA
45	ALAM SJ;ZHANG X;ROMERO-SEVERSON C;ZHONG L;VOLZ EM;BRENNER BG;KOOPMAN JS	2013	DETECTABLE SIGNALS OF EPISODIC RISK EFFECTS ON ACUTE HIV TRANSMISSION: STRATEGIES FOR ANALYZING TRANSMISSION SYSTEMS USING GENETIC DATA	EPIDEMICS	EPISODIC HIGH-RISK SEXUAL BEHAVIOR IS COMMON AND CAN HAVE A PROFOUND EFFECT ON HIV TRANSMISSION. IN A MODEL OF HIV TRANSMISSION AMONG MEN WHO HAVE SEX WITH MEN (MSM), CHANGING THE FREQUENCY, DURATION AND CONTACT RATES OF HIGH-RISK EPISODES CAN TAKE ENDEMIC PREVALENCE FROM ZERO TO 50\% AND MORE THAN DOUBLE TRANSMISSIONS DURING ACUTE HIV INFECTION (AHI). UNDIRECTED TEST AND TREAT COULD BE INEFFICIE…	10.1016/j.epidem.2012.11.003	FALSE	1,2
46	NICHOLS BE;DE NOOY A;BENADE K;MPHANDE M;RAO G;CLAASSEN CW;KHAN S;STILLSON C;RUSSELL CA;DOI N;DOVEL K	2022	FACILITY-BASED HIV SELF-TESTING STRATEGIES MAY SUBSTANTIALLY AND COST-EFFECTIVELY INCREASE THE NUMBER OF MEN AND YOUTH TESTED FOR HIV IN MALAWI: RESULTS FROM AN INDIVIDUAL-BASED MATHEMATICAL MODEL	JOURNAL OF THE INTERNATIONAL AIDS SOCIETY	INTRODUCTION MALAWI IS RAPIDLY CLOSING THE GAP IN ACHIEVING THE UNAIDS 95-95-95 TARGETS, WITH 90\% OF PEOPLE LIVING WITH HIV IN MALAWI AWARE OF THEIR STATUS. AS WE APPROACH EPIDEMIC CONTROL, INTERVENTIONS TO IMPROVE COVERAGE WILL BECOME MORE COSTLY. THERE IS, THEREFORE, AN URGENT NEED TO IDENTIFY INNOVATIVE AND LOW-COST STRATEGIES TO MAINTAIN AND INCREASE TESTING COVERAGE WITHOUT DIVERTING RESOUR…	10.1002/jia2.26020	TRUE		Country	Malawi	Malawi	MSM; Young	Prevention Packages; Cost-Effectiveness		No	Yes
47	SELINGER C;BERSHTEYN A;DIMITROV BJS;REVILL P;HALLETT AN;BEKKER LG;REES H;GRAY G	2019	TARGETING AND VACCINE DURABILITY ARE KEY FOR POPULATION-LEVEL IMPACT AND COST-EFFECTIVENESS OF A POX-PROTEIN HIV VACCINE REGIMEN IN SOUTH AFRICA	VACCINE	BACKGROUND: RV144 IS TO DATE THE ONLY HIV VACCINE TRIAL TO DEMONSTRATE EFFICACY, ALBEIT RAPIDLY WANING OVER TIME. THE HVTN 702 TRIAL IS CURRENTLY EVALUATING IN SOUTH AFRICA A SIMILAR VACCINE FORMULATION TO THAT OF RV144 FOR SUBTYPE C HIV WITH ADDITIONAL BOOSTERS (POX-PROTEIN REGIMEN). USING A DETAILED STOCHASTIC INDIVIDUAL-BASED NETWORK MODEL OF DISEASE TRANSMISSION CALIBRATED TO THE HIV EPIDEMIC…	10.1016/j.vaccine.2019.02.073	TRUE	0	Country	South Africa	South Africa	Heterosexual	Cost-Effectiveness	0	No	Yes
48	RICHARDSON L;GRUND T	2012	MODELING THE IMPACT OF SUPRA-STRUCTURAL NETWORK NODES: THE CASE OF ANONYMOUS SYRINGE SHARING AND HIV AMONG PEOPLE WHO INJECT DRUGS	SOCIAL SCIENCE RESEARCH	NETWORKS ARE WELL UNDERSTOOD AS CRUCIAL TO THE DIFFUSION OF HIV AMONG INJECTION DRUG USERS (IDUS), BUT QUASI-ANONYMOUS RISK NODES - SUCH AS SHOOTING GALLERIES - RESIST MEASUREMENT AND INCORPORATION INTO EMPIRICAL ANALYSES OF DISEASE DIFFUSION. DRAWING ON NETWORK DATA FROM 767 IDUS IN BUSHWICK, BROOKLYN, WE ILLUSTRATE THE USE OF CALIBRATED AGENT-BASED MODELS (CABMS) TO ACCOUNT FOR NETWORK STRUCTUR…	10.1016/j.ssresearch.2011.12.004	TRUE	0	Neighborhood	US	Bushwick, Brooklyn, NY - US	PWID	Transmission Dynamics	0	No	Yes
49	ZANG X;GOEDEL WC;BESSEY SE;LURIE MN;GALEA S;GALVANI AP;FRIEDMAN B;MARSHALL BDL	2022	THE IMPACT OF SYRINGE SERVICES PROGRAM CLOSURE ON THE RISK OF REBOUND HIV OUTBREAKS AMONG PEOPLE WHO INJECT DRUGS: A MODELING STUDY	AIDS	OBJECTIVE: DESPITE THEIR EFFECTIVENESS IN PREVENTING THE TRANSMISSION OF HIV AMONG PEOPLE WHO INJECT DRUGS (PWID), SYRINGE SERVICES PROGRAMS (SSPS) IN MANY SETTINGS ARE HAMPERED BY SOCIAL AND POLITICAL OPPOSITION. WE AIMED TO ESTIMATE THE IMPACT OF CLOSURE AND TEMPORARY INTERRUPTION OF SSP ON THE HIV EPIDEMIC IN A RURAL UNITED STATES SETTING. METHODS: USING AN AGENT-BASED MODEL (ABM) CALIBRATED T…	10.1097/qad.0000000000003199	TRUE	0	City	US	Scott County, Indiana, US	PWID	Single Intervention	Syringe services	No	Yes
50	ABUELEZAM NN;MCCORMICK AW;FUSSELL AN;WOOD R;DEGRUTTOLA V;FREEDBERG KA;LIPSITCH M;SEAGE GR	2016	CAN THE HETEROSEXUAL HIV EPIDEMIC BE ELIMINATED IN SOUTH AFRICA USING COMBINATION PREVENTION? A MODELING ANALYSIS	AMERICAN JOURNAL OF EPIDEMIOLOGY	LITTLE IS KNOWN ABOUT HOW COMBINING EFFICACIOUS INTERVENTIONS FOR HUMAN IMMUNODEFICIENCY VIRUS (HIV) PREVENTION COULD LEAD TO HIV ELIMINATION. WE USED AN AGENT-BASED SIMULATION MODEL, THE HIV CALIBRATED DYNAMIC MODEL, TO ASSESS THE POTENTIAL FOR HIV ELIMINATION IN SOUTH AFRICA. WE EXAMINED SEVERAL SCENARIOS (FROM CONTINUATION OF THE CURRENT STATUS QUO TO PERFECT ACHIEVEMENT OF TARGETS) WITH DIFFE…	10.1093/aje/kwv344	TRUE	0	Country	South Africa	South Africa	Heterosexual	Prevention Packages	0	No	Yes
51	MANDORFER M;NEUKAM K;RIVERO A;PUOTI M;BOESECKE C;BAUMGARTEN A;GRZESZCZUK A;ZANGERLE R;ERNST D;ROCKSTROH JK;TRAUNER M;PINEDA JA;PECK-RADOSAVLJEVIC M;REIBERGER T	2014	STRATEGIES FOR ASSIGNMENT OF HIV-HCV GENOTYPE-1-COINFECTED PATIENTS TO EITHER DUAL-THERAPY OR DIRECT-ACTING ANTIVIRAL AGENT-BASED TRIPLE-THERAPY	ANTIVIRAL THERAPY	BACKGROUND: THE AIM OF THIS STUDY WAS TO EVALUATE STRATEGIES FOR ASSIGNMENT OF HIV-HCV GENOTYPE-1-COINFECTED PATIENTS (HIV-HCV-GT1) TO EITHER DUAL-THERAPY OR DIRECT-ACTING ANTIVIRAL AGENT (DAA)-BASED TRIPLE-THERAPY. METHODS: A TOTAL OF 148 TREATMENT-NAIVE HIV-HCV-GT1 WHO RECEIVED ANTIVIRAL THERAPY WITH PEGYLATED INTERFERON/RIBAVIRIN WERE INCLUDED IN THIS MULTINATIONAL, RETROSPECTIVE ANALYSIS. PAT…	10.3851/imp2717	FALSE	1,2	NA	NA	NA	NA	NA	NA	NA	NA
52	GOEDEL WC;KING MRF;LURIE AS;CHAN PA;MARSHALL BDL	2018	EFFECT OF RACIAL INEQUITIES IN PRE-EXPOSURE PROPHYLAXIS USE ON RACIAL DISPARITIES IN HIV INCIDENCE AMONG MEN WHO HAVE SEX WITH MEN: A MODELING STUDY	JAIDS-JOURNAL OF ACQUIRED IMMUNE DEFICIENCY SYNDROMES	BACKGROUND: PRE-EXPOSURE PROPHYLAXIS (PREP) UPTAKE HAS BEEN SLOW AMONG AFRICAN AMERICAN MEN WHO HAVE SEX WITH MEN (AAMSM) IN THE UNITED STATES. WE USED AN AGENT-BASED MODEL (ABM) TO SIMULATE RACE-SPECIFIC PREP COVERAGE TO ESTIMATE THEIR IMPACT ON RACIAL DISPARITIES IN HIV INCIDENCE AMONG MSM IN ATLANTA, GA. METHODS: AN ABM WAS CONSTRUCTED TO SIMULATE HIV TRANSMISSION IN A DYNAMIC NETWORK OF 10,00…	10.1097/qai.0000000000001817	TRUE	0	City	US	Atlanta, GA - US	MSM; Racial Disparities	PrEP	0	No	Yes
53	DES JARLAIS D;BOBASHEV G;FEELEMYER C	2022	MODELING HIV TRANSMISSION AMONG PERSONS WHO INJECT DRUGS (PWID) AT THE ``END OF THE HIV EPIDEMIC'' AND DURING THE COVID-19 PANDEMIC	DRUG AND ALCOHOL DEPENDENCE	BACKGROUND: WE EXPLORE INJECTING RISK AND HIV INCIDENCE AMONG PWID IN NEW YORK CITY (NYC), FROM 2012 TO 2019, WHEN INCIDENCE WAS EXTREMELY LOW, <0.1/100 PERSON-YEARS AT RISK, AND DURING DISRUPTION OF PREVENTION SERVICES DUE TO THE COVID-19 PANDEMIC. METHODS: WE DEVELOPED AN AGENT-BASED MODEL (ABM) TO SIMULATE SHARING INJECTING EQUIPMENT AND MEASURE HIV INCIDENCE IN NYC. THE MODEL WAS ADAPTED FROM…	10.1016/j.drugalcdep.2022.109573	TRUE	0	City	US	New York City, NY - US	PWID	Covid-19	0	No	Yes
54	HENDRICKX DM;DELVA W;HENS N	2021	INFLUENCE OF SEXUAL RISK BEHAVIOUR AND STI CO-INFECTION DYNAMICS ON THE EVOLUTION OF HIV SET POINT VIRAL LOAD IN MSM	EPIDEMICS	HIV VIRAL LOAD (VL) IS AN IMPORTANT PREDICTOR OF HIV PROGRESSION AND TRANSMISSION. ANTI-RETROVIRAL THERAPY (ART) HAS BEEN REPORTED TO REDUCE HIV TRANSMISSION BY LOWERING VL. HOWEVER, APART FROM THIS BENEFICIAL EFFECT, INCREASED LEVELS OF POPULATION MEAN SET-POINT VIRAL LOAD (SPVL), AN ESTIMATOR FOR HIV VIRULENCE, HAVE BEEN OBSERVED IN MEN WHO HAVE SEX WITH MEN (MSM) IN THE DECADE FOLLOWING THE IN…	10.1016/j.epidem.2021.100474	TRUE		Country	Netherlands	Netherlands	MSM	Proof of Concept		No	No
55	MONTEIRO JFG;GALEA S;FLANIGAN ML;FRIEDMAN SR;MARSHALL BDL	2015	EVALUATING HIV PREVENTION STRATEGIES FOR POPULATIONS IN KEY AFFECTED GROUPS: THE EXAMPLE OF CABO VERDE	INTERNATIONAL JOURNAL OF PUBLIC HEALTH	WE USED AN INDIVIDUAL-BASED MODEL TO EVALUATE THE EFFECTS OF HYPOTHETICAL PREVENTION INTERVENTIONS ON HIV INCIDENCE TRAJECTORIES IN A CONCENTRATED, MIXED EPIDEMIC SETTING FROM 2011 TO 2021, AND USING CABO VERDE AS AN EXAMPLE. SIMULATIONS WERE CONDUCTED TO EVALUATE THE EXTENT TO WHICH EARLY HIV TREATMENT AND OPTIMIZATION OF CARE, HIV TESTING, CONDOM DISTRIBUTION, AND SUBSTANCE ABUSE TREATMENT COUL…	10.1007/s00038-015-0676-9	TRUE		Country	Cabo Verde	Cabo Verde	PWID; NU; FSW	Prevention Packages		No	Yes
56	SCOTT N;STOOVE M;WILSON DP;KEISER C;DOYLE J;HELLARD M	2018	ELIMINATING HEPATITIS C VIRUS AS A PUBLIC HEALTH THREAT AMONG HIV-POSITIVE MEN WHO HAVE SEX WITH MEN: A MULTI-MODELLING APPROACH TO UNDERSTAND DIFFERENCES IN SEXUAL RISK BEHAVIOUR	JOURNAL OF THE INTERNATIONAL AIDS SOCIETY	INTRODUCTION OUTBREAKS OF HEPATITIS C VIRUS (HCV) INFECTIONS AMONG HIV-POSITIVE MEN WHO HAVE SEX WITH MEN (MSM) HAVE BEEN OBSERVED GLOBALLY. USING A MULTI-MODELLING APPROACH WE ESTIMATE THE TIME AND NUMBER OF DIRECT-ACTING ANTIVIRAL TREATMENT COURSES REQUIRED TO ACHIEVE AN 80\% REDUCTION IN HCV PREVALENCE AMONG HIV-POSITIVE MSM IN THE STATE OF VICTORIA, AUSTRALIA. METHODS THREE MODELS OF HCV TRAN…	10.1002/jia2.25059	TRUE	0	State	Australia	Victoria - Australia	MSM	Multidisease	0	No	Yes
57	ROBERTS ST;KHANNA AS;BARNABAS SM;BAETEN JM;CELUM C;CASSELS S	2016	ESTIMATING THE IMPACT OF UNIVERSAL ANTIRETROVIRAL THERAPY FOR HIV SERODISCORDANT COUPLES THROUGH HOME HIV TESTING: INSIGHTS FROM MATHEMATICAL MODELS	JOURNAL OF THE INTERNATIONAL AIDS SOCIETY	INTRODUCTION: ANTIRETROVIRAL THERAPY (ART) PREVENTS HIV TRANSMISSION WITHIN HIV SERODISCORDANT COUPLES (SDCS), BUT SLOW IMPLEMENTATION AND LOW UPTAKE HAS LIMITED ITS IMPACT ON POPULATION-LEVEL HIV INCIDENCE. HOME HIV TESTING AND COUNSELLING (HTC) CAMPAIGNS COULD INCREASE ART UPTAKE AMONG SDCS BY INCORPORATING COUPLES' TESTING AND ART REFERRAL. WE ESTIMATED THE REDUCTION IN ADULT HIV INCIDENCE ACH…	10.7448/ias.19.1.20864	TRUE	0	Region	South Africa; Uganda	Kwazulu-Natal - South Africa; Southwestern, Uganda	Heterosexual	Single Intervention	ART	No	Yes
58	KHATAMI SN;GOPALAPPA C	2021	A REINFORCEMENT LEARNING MODEL TO INFORM OPTIMAL DECISION PATHS FOR HIV ELIMINATION	MATHEMATICAL BIOSCIENCES AND ENGINEERING	THE `ENDING THE HIV EPIDEMIC (EHE)' NATIONAL PLAN AIMS TO REDUCE ANNUAL HIV INCIDENCE IN THE UNITED STATES FROM 38,000 IN 2015 TO 9300 BY 2025 AND 3300 BY 2030. DIAGNOSIS AND TREATMENT ARE TWO MOST EFFECTIVE INTERVENTIONS, AND THUS, IDENTIFYING CORRESPONDING OPTIMAL COMBINATIONS OF TESTING AND RETENTION-IN-CARE RATES WOULD HELP INFORM IMPLEMENTATION OF RELEVANT PROGRAMS. CONSIDERING THE DYNAMIC A…	10.3934/mbe.2021380	TRUE	0	Country	US	US	Representative	Proof of Concept	D�vida	No	Yes
59	LEE F;KHANNA AS;HALLMARK CJ;LAVINGIA R;MCNEESE M;ZHAO J;MCNEESE S;ARDESTANI BM;COLLIER N;OZIK J;HOTTON AL;HARAWA NT;SCHNEIDER JA;FUJIMOTO K	2023	EXPANDING MEDICAID TO REDUCE HUMAN IMMUNODEFICIENCY VIRUS TRANSMISSION IN HOUSTON, TEXAS INSIGHTS FROM A MODELING STUDY	MEDICAL CARE	CONTEXT:MEDICAID EXPANSION HAS BEEN NATIONALLY SHOWN TO IMPROVE ENGAGEMENT IN THE HUMAN IMMUNODEFICIENCY VIRUS (HIV) TREATMENT AND PREVENTION CONTINUA, WHICH ARE VITAL STEPS TO STOPPING THE HIV EPIDEMIC. NEW HIV INFECTIONS IN THE UNITED STATES ARE DISPROPORTIONATELY CONCENTRATED AMONG YOUNG BLACK MEN WHO HAVE SEX WITH MEN (YBMSM). HOUSTON, TX, IS THE MOST POPULOUS CITY IN THE SOUTHERN UNITED STAT…	10.1097/mlr.0000000000001772	TRUE	0	City	US	Houston, Texas, US	YBMSM; Racial Disparities	PrEP	0	No	Yes
60	SERIO D;SINGH SP;CARTAS MA;WEBER IT;HARRISON JM;SRINIVASAN A	2000	ANTIVIRAL AGENT BASED ON THE NON-STRUCTURAL PROTEIN TARGETING THE MATURATION PROCESS OF HIV-1: EXPRESSION AND SUSCEPTIBILITY OF CHIMERIC VPR AS A SUBSTRATE FOR CLEAVAGE BY HIV-1 PROTEASE	PROTEIN ENGINEERING	THE PROCESSING OF PRECURSOR PROTEINS (GAG AND GAG-POL) BY THE VIRAL PROTEASE IS ABSOLUTELY REQUIRED IN ORDER TO GENERATE INFECTIOUS PARTICLES. THIS PROMPTED US TO CONSIDER NOVEL STRATEGIES THAT TARGET VIRAL MATURATION. TOWARDS THIS END, WE HAVE ENGINEERED AN HIV-1 VIRION ASSOCIATED PROTEIN, VPR, TO CONTAIN PROTEASE CLEAVAGE SIGNAL SEQUENCES FROM GAG AND GAG-POL PRECURSOR PROTEINS. WE PREVIOUSLY R…	10.1093/protein/13.6.431	FALSE	1,2	NA	NA	NA	NA	NA	NA	NA	NA
61	MILWID RM;XIA Y;DOYLE CM;COX J;LAMBERT G;THOMAS R;MISHRA S;GRACE D;LACHOWSKY NJ;HART TA;BOILY MC;MAHEU-GIROUX M	2022	PAST DYNAMICS OF HIV TRANSMISSION AMONG MEN WHO HAVE SEX WITH MEN IN MONTREAL, CANADA: A MATHEMATICAL MODELING STUDY	BMC INFECTIOUS DISEASES	BACKGROUND GAY, BISEXUAL, AND OTHER MEN WHO HAVE SEX WITH MEN (GBMSM) EXPERIENCE DISPROPORTIONATE RISKS OF HIV ACQUISITION AND TRANSMISSION. IN 2017, MONTREAL BECAME THE FIRST CANADIAN FAST-TRACK CITY, SETTING THE 2030 GOAL OF ZERO NEW HIV INFECTIONS. TO INFORM LOCAL ELIMINATION EFFORTS, WE ESTIMATE THE EVOLVING ROLE OF PREVENTION AND SEXUAL BEHAVIOURS ON HIV TRANSMISSION DYNAMICS AMONG GBMSM IN …	10.1186/s12879-022-07207-7	TRUE	0	City	Canada	Montreal, Canada	MSM	Transmission Dynamics	0	No	Yes
62	BERENGUER J;GIL-MARTIN A;JARRIN A;DOMINGUEZ L;MONTES T;TELLEZ MJ;SANTOS L;SANZ J;RYAN P;GASPAR B;LOSA JE;TORRES-PEREA R;BARROS C;SAN MARTIN JV;ARPONEN S;DE GUZMAN MT;MONSALVO R;VEGAS A;GARCIA-BENAYAS R;GOTUZZO L;ANTONIA MENENDEZ M;BELDA LM;MALMIERCA E;CALVO MJ;CRUZ-MARTOS E;GONZALEZ-GARCIA JJ	2018	ALL-ORAL DIRECT-ACTING ANTIVIRAL THERAPY AGAINST HEPATITIS C VIRUS (HCV) IN HUMAN IMMUNODEFICIENCY VIRUS/HCV-COINFECTED SUBJECTS IN REAL-WORLD PRACTICE: MADRID COINFECTION REGISTRY FINDINGS	HEPATOLOGY	WE EVALUATED TREATMENT OUTCOMES IN A PROSPECTIVE REGISTRY OF HUMAN IMMUNODEFICIENCY VIRUS/HEPATITIS C VIRUS (HCV)-COINFECTED PATIENTS TREATED WITH INTERFERON-FREE DIRECT-ACTING ANTIVIRAL AGENT-BASED THERAPY IN HOSPITALS FROM THE REGION OF MADRID BETWEEN NOVEMBER 2014 AND AUGUST 2016. WE ASSESSED SUSTAINED VIRAL RESPONSE AT 12 WEEKS AFTER COMPLETION OF TREATMENT AND USED MULTIVARIABLE LOGISTIC REG…	10.1002/hep.29814	FALSE	2	NA	NA	NA	NA	NA	NA	NA	NA
63	SMIT M;VAN ZOEST RA;NICHOLS I;SMIT C;VAN DER VALK M;VAN;SIGHEM A;WIT FW;HALLETT TB;REISS P;NETHERLANDS ATHENA OBSERVATIONAL NATHENAO	2018	CARDIOVASCULAR DISEASE PREVENTION POLICY IN HUMAN IMMUNODEFICIENCY VIRUS: RECOMMENDATIONS FROM A MODELING STUDY	CLINICAL INFECTIOUS DISEASES	BACKGROUND. CARDIOVASCULAR DISEASE (CVD) IS EXPECTED TO CONTRIBUTE A LARGE NONCOMMUNICABLE DISEASE BURDEN AMONG HUMAN IMMUNODEFICIENCY VIRUS (HIV)-INFECTED PEOPLE. WE QUANTIFY THE IMPACT OF PREVENTION INTERVENTIONS ON ANNUAL CVD BURDEN AND COSTS AMONG HIV-INFECTED PEOPLE IN THE NETHERLANDS. METHODS. WE CONSTRUCTED AN INDIVIDUAL-BASED MODEL OF CVD IN HIV-INFECTED PEOPLE USING NATIONAL ATHENA (AIDS…	10.1093/cid/cix858	FALSE	1
64	BOREN D;SULLIVAN PS;BEYRER C;BARAL SD;BEKKER LG;BROOKMEYER R	2014	STOCHASTIC VARIATION IN NETWORK EPIDEMIC MODELS: IMPLICATIONS FOR THE DESIGN OF COMMUNITY LEVEL HIV PREVENTION TRIALS	STATISTICS IN MEDICINE	IMPORTANT SOURCES OF VARIATION IN THE SPREAD OF HIV IN COMMUNITIES ARISE FROM OVERLAPPING SEXUAL NETWORKS AND HETEROGENEITY IN BIOLOGICAL AND BEHAVIORAL RISK FACTORS IN POPULATIONS. THESE SOURCES OF VARIATION ARE NOT ROUTINELY ACCOUNTED FOR IN THE DESIGN OF HIV PREVENTION TRIALS. IN THIS PAPER, WE USE AGENT-BASED MODELS TO ACCOUNT FOR THESE SOURCES OF VARIATION. WE ILLUSTRATE THE APPROACH WITH AN…	10.1002/sim.6193	TRUE	0	Country	South Africa	South Africa	MSM	Transmission Dynamics	Prevention Trials	No	No
65	SMIT M;PEREZ-GUZMAN PN;MUTAI R;KIBACHIO J;KILONZO N;HALLETT TB	2020	MAPPING THE CURRENT AND FUTURE NONCOMMUNICABLE DISEASE BURDEN IN KENYA BY HUMAN IMMUNODEFICIENCY VIRUS STATUS: A MODELING STUDY	CLINICAL INFECTIOUS DISEASES	BACKGROUND. THE NONCOMMUNICABLE DISEASE (NCD) BURDEN IN KENYA IS NOT WELL CHARACTERIZED, DESPITE ESTIMATES NEEDED TO IDENTIFY FUTURE HEALTH PRIORITIES. WE AIMED TO QUANTIFY CURRENT AND FUTURE NCD BURDEN IN KENYA BY HUMAN IMMUNODEFICIENCY VIRUS (HIV) STATUS. METHODS. ORIGINAL SYSTEMATIC REVIEWS AND META-ANALYSES OF PREVALENCE/INCIDENCE OF CARDIOVASCULAR DISEASE (CVD), CHRONIC KIDNEY DISEASE, DEPRE…	10.1093/cid/ciz1103	FALSE	1
66	ISAAC AG;SAWERS L	2019	PARTNERSHIP DURATION AND CONCURRENT PARTNERING: IMPLICATIONS FOR MODELS OF HIV PREVALENCE	JOURNAL OF ECONOMIC INTERACTION AND COORDINATION	RESEARCHERS AND POLICY MAKERS HAVE ARGUED THAT LONG-DURATION CONCURRENT RELATIONSHIPS PROMOTE THE SPREAD OF HIV. THE CONCURRENCY HYPOTHESIS PROPOSES THAT CONCURRENT PARTNERING, PARTICULARLY AS MANIFESTED IN FORMAL AND INFORMAL POLYGYNY, IS A PRIMARY CONTRIBUTOR TO THE SPREAD OF HIV IN SUB-SAHARAN AFRICA. WE INVESTIGATE CLAIMS THAT AGENT-BASED MODELS OF CONCURRENT PARTNERING SUPPORT THIS HYPOTHESI…	10.1007/s11403-018-00234-1	TRUE	0	Macro-region	NA	Sub-Saharan Africa	Heterosexual	Transmission Dynamics	Network, Proof of Concept	No	No
67	KATZ DA;HAMILTON DT;ROSENTHAL LY;DUNVILLE RL;ASLAM M;BARRIOS LC;ZLOTORZYNSKA M;SANCHEZ TH;SULLIVAN PS;ROSENBERG ES;GOODREAU SM	2021	EFFECTS OF CONDOM USE ON HUMAN IMMUNODEFICIENCY VIRUS TRANSMISSION AMONG ADOLESCENT SEXUAL MINORITY MALES IN THE UNITED STATES: A MIXED EPIDEMIOLOGY AND EPIDEMIC MODELING STUDY	SEXUALLY TRANSMITTED DISEASES	BACKGROUND WE EXAMINED CONDOM USE PATTERNS AND POTENTIAL POPULATION-LEVEL EFFECTS OF A HYPOTHETICAL CONDOM INTERVENTION ON HUMAN IMMUNODEFICIENCY VIRUS (HIV) TRANSMISSION AMONG ADOLESCENT SEXUAL MINORITY MALES (ASMM). METHODS USING 3 DATA SETS: NATIONAL YOUTH RISK BEHAVIOR SURVEY 2015 TO 2017 (YRBS-NATIONAL), LOCAL YRBS DATA FROM 8 JURISDICTIONS WITH SEX OF PARTNER QUESTIONS FROM 2011 TO 2017 (YR…	10.1097/olq.0000000000001485	TRUE	0	Region	US	Delaware, Florida, Hawaii, Illinois, Michigan, New York City, Rhode Island, San Diego	YMSM	Single Intervention	Condom use	No	Yes
68	BROWN CH;MOHR DC;GALLO CG;MADER C;PALINKAS L;WINGOOD G;PRADO G;KELLAM SG;PANTIN H;PODUSKA J;GIBBONS R;MCMANUS J;OGIHARA T;WULCZYN F;CZAJA S;SUTCLIFFE G;VILLAMAR J;JACOBS C	2013	A COMPUTATIONAL FUTURE FOR PREVENTING HIV IN MINORITY COMMUNITIES: HOW ADVANCED TECHNOLOGY CAN IMPROVE IMPLEMENTATION OF EFFECTIVE PROGRAMS	JAIDS-JOURNAL OF ACQUIRED IMMUNE DEFICIENCY SYNDROMES	AFRICAN AMERICANS AND HISPANICS IN THE UNITED STATES HAVE MUCH HIGHER RATES OF HIV THAN NON-MINORITIES. THERE IS NOW STRONG EVIDENCE THAT A RANGE OF BEHAVIORAL INTERVENTIONS ARE EFFICACIOUS IN REDUCING SEXUAL RISK BEHAVIOR IN THESE POPULATIONS. ALTHOUGH A HANDFUL OF THESE PROGRAMS ARE JUST BEGINNING TO BE DISSEMINATED WIDELY, WE STILL HAVE NOT IMPLEMENTED EFFECTIVE PROGRAMS TO A LEVEL THAT WOULD …	10.1097/qai.0b013e31829372bd	FALSE	2	NA	NA	NA	NA	NA	NA	NA	NA
69	GAUSE NK;BROWN JL;WELGE J;NORTHERN N	2018	META-ANALYSES OF HIV PREVENTION INTERVENTIONS TARGETING IMPROVED PARTNER COMMUNICATION: EFFECTS ON PARTNER COMMUNICATION AND CONDOM USE FREQUENCY OUTCOMES	JOURNAL OF BEHAVIORAL MEDICINE	BEHAVIORAL HIV PREVENTION INTERVENTIONS DESIGNED TO IMPROVE SAFER-SEX COMMUNICATION SKILLS WITH SEXUAL PARTNERS MAY ENHANCE ENGAGEMENT IN PROTECTIVE BEHAVIORS AND REDUCE HIV/STI RISK. THE CURRENT META-ANALYSES EXAMINED THE EFFICACY OF INDIVIDUAL-BASED (I.E., NOT COUPLES-BASED) HIV PREVENTION INTERVENTIONS WITH A PARTNER COMMUNICATION SKILLS BUILDING COMPONENT TO INCREASE FREQUENCY OF: (A) SAFER-S…	10.1007/s10865-018-9916-9	FALSE	2
70	NEAIGUS A	1999	THE NETWORK APPROACH AND INTERVENTIONS TO PREVENT HIV AMONG INJECTION DRUG USERS	PUBLIC HEALTH	OBJECTIVE. TO REVIEW HUMAN IMMUNODEFICIENCY VIRUS (HIV) RISK REDUCTION INTERVENTIONS AMONG INJECTING DRUG USERS (IDUS) THAT HAVE ADOPTED A NETWORK APPROACH. METHOD. THE DESIGN AND OUTCOMES OF SELECTED NETWORK-BASED INTERVENTIONS AMONG IDUS ARE REVIEWED USING THE NETWORK CONCEPTS OF THE DYAD (TWO-PERSON RELATIONSHIPS), THE PERSONAL RISK NETWORK (AN INDEX PERSON AND ALL OF HIS OR HER RELATIONSHIPS)…	9722819	TRUE		NA	NA	NA	PWID	Transmission Dynamics		NA	No
71	WALSHE R;RUSKIN HJ;CALLAGHAN A	2008	MULTI-AGENT SIMULATIONS OF THE IMMUNE RESPONSE TO HIV DURING THE ACUTE STAGE OF INFECTION	INTERNATIONAL JOURNAL OF MODERN PHYSICS C	RESULTS OF MULTI-AGENT BASED SIMULATIONS OF THE IMMUNE RESPONSE TO HIV DURING THE ACUTE PHASE OF INFECTION ARE PRESENTED HERE. THE MODEL SUCCESSFULLY RECREATES THE VIRAL DYNAMICS ASSOCIATED WITH THE ACUTE PHASE OF INFECTION, I.E., A RAPID RISE IN VIRAL LOAD FOLLOWED BY A SHARP DECLINE TO WHAT IS OFTEN REFERRED TO AS A ``SET POINT'' A RESULT OF T-CELL RESPONSE AND EMERGENCE OF HIV NEUTRALIZING ANT…	10.1142/s0129183108011917	FALSE	1	NA	NA	NA	NA	NA	NA	NA	NA
72	MARSHALL BDL;PACZKOWSKI MM;SEEMANN L;TEMPALSKI B;POUGET ER;GALEA SR	2012	A COMPLEX SYSTEMS APPROACH TO EVALUATE HIV PREVENTION IN METROPOLITAN AREAS: PRELIMINARY IMPLICATIONS FOR COMBINATION INTERVENTION STRATEGIES	PLOS ONE	BACKGROUND: HIV TRANSMISSION AMONG INJECTING AND NON-INJECTING DRUG USERS (IDU, NIDU) IS A SIGNIFICANT PUBLIC HEALTH PROBLEM. CONTINUING PROPAGATION IN ENDEMIC SETTINGS AND EMERGING REGIONAL OUTBREAKS HAVE INDICATED THE NEED FOR COMPREHENSIVE AND COORDINATED HIV PREVENTION. WE DESCRIBE THE DEVELOPMENT OF A CONCEPTUAL FRAMEWORK AND CALIBRATION OF AN AGENT-BASED MODEL (ABM) TO EXAMINE HOW COMBINATI…	10.1371/journal.pone.0044833	TRUE	0	Micro-Region	US	NY Metropolitan Statistical Area (MSA), NY - US	Heterosexual; MSM; WSW; PWID; NIDU; NU	Prevention Packages	0	Yes	Yes
73	BOILY MC;ABU-RADDAD L;DESAI K;MASSE B;SELF S;ANDERSON R	2008	MEASURING THE PUBLIC-HEALTH IMPACT OF CANDIDATE HIV VACCINES AS PART OF THE LICENSING PROCESS	LANCET INFECTIOUS DISEASES	THE FULL IMPACT OF VACCINES AGAINST INFECTIOUS DISEASES IS MANIFEST AT BOTH THE INDIVIDUAL AND THE COMMUNITY LEVELS. WE ARGUE THAT EVALUATING THE COMMUNITY-LEVEL IMPACT OF HIV VACCINE CANDIDATES SHOULD BE AN INTEGRAL PART OF THE LICENSING PROCESS. WE DESCRIBE A FRAMEWORK FOR THE PUBLIC-HEALTH EVALUATION OF AN HIV VACCINE, WHICH IS BASED ON THE INTERACTIVE USE OF MATHEMATICAL MODELS AND COMMUNITY …	10.1016/s1473-3099(07)70292-x	FALSE	1,2
74	JACOBSON EU;LI Z;BINGHAM A;FARNHAM PGG;SANSOM SLL	2023	ASSESSING THE INDIVIDUAL BENEFITS OF REDUCING HIV DIAGNOSIS DELAY AND INCREASING ADHERENCE TO HIV CARE AND TREATMENT	AIDS CARE-PSYCHOLOGICAL AND SOCIO-MEDICAL ASPECTS OF AIDS/HIV	WE USED AN AGENT-BASED SIMULATION MODEL (PROGRESSION AND TRANSMISSION OF HIV) TO FOLLOW FOR 20 YEARS A COHORT OF PERSONS IN THE UNITED STATES INFECTED WITH HIV IN 2015. WE ASSESSED THE BENEFITS OF REDUCING THE DELAY BETWEEN HIV INFECTION AND DIAGNOSIS AND INCREASING ADHERENCE TO HIV CARE AND TREATMENT ON THE PERCENT OF PERSONS SURVIVING 20 YEARS AFTER INFECTION, AVERAGE ANNUAL HIV TRANSMISSION RA…	10.1080/09540121.2022.2147478	TRUE	0	Country	US	US	PLWH	Prevention Packages	No access to the paper	NA	NA
75	TURCOTTE RF;RAINES RT	2008	DESIGN AND CHARACTERIZATION OF AN HIV-SPECIFIC RIBONUCLEASE ZYMOGEN	AIDS RESEARCH AND HUMAN RETROVIRUSES	RIBONUCLEASES ARE EVOKING MEDICAL INTEREST BECAUSE OF THEIR INTRINSIC CYTOTOXIC ACTIVITY. MOST NOTABLY, RANPIRNASE, WHICH IS AN AMPHIBIAN RIBONUCLEASE, IS IN ADVANCED CLINICAL TRIALS AS A CHEMOTHERAPEUTIC AGENT FOR THE TREATMENT OF CANCER. HERE, WE DESCRIBE A STRATEGY TO CREATE A NOVEL ANTIVIRAL AGENT BASED ON BOVINE PANCREATIC RIBONUCLEASE (RNASE A), A MAMMALIAN HOMOLOGUE OF RANPIRNASE. SPECIFIC…	10.1089/aid.2008.0146	FALSE	1,2	NA	NA	NA	NA	NA	NA	NA	NA
76	WAI B;VASARHELYI K;RUTHERFORD C;GUSTAFSON R;COMPTON M;HULL M;WILLIAMS J;BARRIOS R	2022	A QUALITATIVE MODEL OF THE HIV CARE CONTINUUM IN VANCOUVER, CANADA	HEALTH SYSTEMS	A TEAM OF HEALTH CARE STAKEHOLDERS AND RESEARCHERS COLLABORATIVELY DEVELOPED A QUALITATIVE MODEL AND GRAPHIC REPRESENTATION OF THE CONTINUUM OF HIV CARE IN VANCOUVER TO INFORM DELIVERY OF ANTIRETROVIRAL THERAPY AND OTHER HIV HEALTH SERVICES. THE MODEL DESCRIBES THE PATIENT JOURNEY THROUGH THE HIV CARE CONTINUUM, INCLUDING STATES OF INFECTION, HEALTH SERVICES, AND CARE DECISIONS. WE USED A UNIFIED…	10.1080/20476965.2021.1906762	FALSE	1,2	NA	NA	NA	NA	NA	NA	NA	NA
77	OSETINSKY B;HONTELEZ JAC;LURIE ST;BLOOMFIELD GS;PASTAKIA SD;WAMAI R;BARNIGHAUSEN T;DE VLAS O	2019	EPIDEMIOLOGICAL AND HEALTH SYSTEMS IMPLICATIONS OF EVOLVING HIV AND HYPERTENSION IN SOUTH AFRICA AND KENYA	HEALTH AFFAIRS	HEALTH SYSTEMS IN SUB-SAHARAN AFRICA ARE FACING AN ONGOING HIV EPIDEMIC AND INCREASING BURDEN OF NONCOMMUNICABLE DISEASE. WITH THE FOCUS SHIFTING TO THE DEVELOPMENT OF COMPREHENSIVE PRIMARY HEALTH CARE AND CHRONIC DISEASE TREATMENT, MULTIDISEASE MODELING IS INTEGRAL TO ESTIMATING FUTURE HEALTH CARE NEEDS. WE EXTENDED AN ESTABLISHED AGENT-BASED MODEL OF HIV TRANSMISSION TO INCLUDE HYPERTENSION IN …	10.1377/hlthaff.2018.05287	TRUE	0	Country	South Africa; Kenya	South Africa; Kenya	Representative	Multidisease	0	No	Yes
78	DOMBROWSKI K;KHAN B;HABECKER P;HAGAN H;FRIEDMAN SR;SAAD M	2017	THE INTERACTION OF RISK NETWORK STRUCTURES AND VIRUS NATURAL HISTORY IN THE NON-SPREADING OF HIV AMONG PEOPLE WHO INJECT DRUGS IN THE EARLY STAGES OF THE EPIDEMIC	AIDS AND BEHAVIOR	THIS ARTICLE EXPLORES HOW SOCIAL NETWORK DYNAMICS MAY HAVE REDUCED THE SPREAD OF HIV-1 INFECTION AMONG PEOPLE WHO INJECT DRUGS DURING THE EARLY YEARS OF THE EPIDEMIC. STOCHASTIC, DISCRETE EVENT, AGENT-BASED SIMULATIONS ARE USED TO TEST WHETHER A ``FIREWALL EFFECT'' CAN ARISE OUT OF SELF-ORGANIZING PROCESSES AT THE ACTOR LEVEL, AND WHETHER SUCH AN EFFECT CAN ACCOUNT FOR STABLE HIV PREVALENCE RATES…	10.1007/s10461-016-1568-6	TRUE	0	City	US	New York City, NY - US	PWID	Transmission Dynamics	0	No	Yes
79	GOEDEL WC;MIMIAGA MJ;KING MRF;SAFREN SA;MAYER KH;CHAN BDL;BIELLO KB	2020	POTENTIAL IMPACT OF TARGETED HIV PRE-EXPOSURE PROPHYLAXIS UPTAKE AMONG MALE SEX WORKERS	SCIENTIFIC REPORTS	LITTLE IS KNOWN ABOUT THE POTENTIAL POPULATION-LEVEL IMPACT OF HIV PRE-EXPOSURE PROPHYLAXIS (PREP) USE AMONG CISGENDER MALE SEX WORKERS (MSWS), A HIGH-RISK SUBSET OF CISGENDER MEN WHO HAVE SEX WITH MEN (MSM). USING AN AGENT-BASED MODEL, WE SIMULATED HIV TRANSMISSION AMONG CISGENDER MSM IN RHODE ISLAND TO DETERMINE THE IMPACTS OF PREP IMPLEMENTATION WHERE CISGENDER MSWS WERE EQUALLY (''STANDARD EX…	10.1038/s41598-020-62694-5	TRUE	0	State	US	Rhode Island - US	MSWS	PrEP	0	No	Yes
80	HOGAN JW;GALAI N;DAVIS WW	2021	MODELING THE IMPACT OF SOCIAL DETERMINANTS OF HEALTH ON HIV	AIDS AND BEHAVIOR	THERE IS GROWING EVIDENCE FOR THE KEY ROLE OF SOCIAL DETERMINANTS OF HEALTH (SDOH) IN UNDERSTANDING MORBIDITY AND MORTALITY OUTCOMES GLOBALLY. FACTORS SUCH AS STIGMA, RACISM, POVERTY OR ACCESS TO HEALTH AND SOCIAL SERVICES REPRESENT COMPLEX CONSTRUCTS THAT AFFECT POPULATION HEALTH VIA INTRICATE RELATIONSHIPS TO INDIVIDUAL CHARACTERISTICS, BEHAVIORS AND DISEASE PREVENTION AND TREATMENT OUTCOMES. M…	10.1007/s10461-021-03399-2	FALSE	2	NA	NA	NA	NA	NA	NA	NA	NA
81	BEYRER C;BARAL SD;VAN GRIENSVEN SM;CHARIYALERTSAK S;WIRTZ R	2012	GLOBAL EPIDEMIOLOGY OF HIV INFECTION IN MEN WHO HAVE SEX WITH MEN	LANCET	EPIDEMICS OF HIV IN MEN WHO HAVE SEX WITH MEN (MSM) CONTINUE TO EXPAND IN MOST COUNTRIES. WE SOUGHT TO UNDERSTAND THE EPIDEMIOLOGICAL DRIVERS OF THE GLOBAL EPIDEMIC IN MSM AND WHY IT CONTINUES UNABATED. WE DID A COMPREHENSIVE REVIEW OF AVAILABLE DATA FOR HIV PREVALENCE, INCIDENCE, RISK FACTORS, AND THE MOLECULAR EPIDEMIOLOGY OF HIV IN MSM FROM 2007 TO 2011, AND MODELLED THE DYNAMICS OF HIV TRANSM…	10.1016/s0140-6736(12)60821-6	TRUE	0	Global	NA	Global	MSM	Transmission Dynamics	0	No	No
82	TULLY S;COJOCARU M;BAUCH CT	2015	SEXUAL BEHAVIOR, RISK PERCEPTION, AND HIV TRANSMISSION CAN RESPOND TO HIV ANTIVIRAL DRUGS AND VACCINES THROUGH MULTIPLE PATHWAYS	SCIENTIFIC REPORTS	THERE HAS BEEN GROWING USE OF HIGHLY ACTIVE ANTIRETROVIRAL TREATMENT (HAART) FOR HIV AND SIGNIFICANT PROGRESS IN DEVELOPING PROPHYLACTIC HIV VACCINES. THE SIMPLEST THEORIES OF COUNTERPRODUCTIVE BEHAVIORAL RESPONSES TO SUCH INTERVENTIONS TEND TO FOCUS ON SINGLE FEEDBACK MECHANISMS: FOR INSTANCE, HAART OPTIMISM MAKES INFECTION LESS SCARY AND THUS PROMOTES RISKY SEXUAL BEHAVIOR. HERE, WE DEVELOP AN …	10.1038/srep15411	TRUE	0	NA	NA	Not Specified	MSM; Young	Transmission Dynamics	Sexual behavior, risk perception...	No	No
83	TOMLINSON M;ROHLEDER P;SWARTZ L;DRIMIE S;KAGEE A	2010	BROADENING PSYCHOLOGY'S CONTRIBUTION TO ADDRESSING ISSUES OF HIV/AIDS, POVERTY AND NUTRITION STRUCTURAL ISSUES AS CONSTRAINTS AND OPPORTUNITIES	JOURNAL OF HEALTH PSYCHOLOGY	HIV/AIDS, MORE THAN ANY OTHER PUBLIC HEALTH PROBLEM, CHALLENGES DOMINANT MODELS OF THE ROLE OF PSYCHOLOGY IN HEALTH PROMOTION AND PREVENTION. THIS PAPER FOCUSES ON POVERTY AND RESULTING FOOD INSECURITY AS A STRUCTURAL RISK FACTOR FOR HIV INFECTION. THE PAPER CONSIDERS THE ROLE OF HEALTH PSYCHOLOGY IN GLOBAL HEALTH CONCERNS AND ARGUES THAT, WHILE INDIVIDUAL-BASED INTERVENTIONS ARE IMPORTANT, HEALT…	10.1177/1359105310371399	FALSE	2
84	BRINKERHOFF DW	2016	BUILDING POLITICAL WILL FOR HIV RESPONSE: AN OPERATIONAL MODEL AND STRATEGY OPTIONS	INTERNATIONAL JOURNAL OF HEALTH PLANNING AND MANAGEMENT	AS GLOBAL PROGRAMS FOR HIV RESPONSE LOOK TO TRANSFER RESPONSIBILITY AND FINANCING INCREASINGLY TO COUNTRY GOVERNMENTS, THE POLITICAL WILL TO TAKE ON THESE RESPONSIBILITIES BECOMES INCREASINGLY PROMINENT. HOWEVER, DEFINING AND ASSESSING POLITICAL WILL ARE PROBLEMATIC; IT INVOLVES INTENT AND MOTIVATION, AND THUS IS INHERENTLY DIFFICULT TO OBSERVE. IT IS INTIMATELY CONNECTED TO CAPACITY AND IS CONTE…	10.1002/hpm.2330	FALSE	1,2	NA	NA	NA	NA	NA	NA	NA	NA
85	FREEMAN EE;WHITE RG;BAKKER R;ORROTH KK;WEISS HA;BUVE A;HAYES JR	2009	POPULATION-LEVEL EFFECT OF POTENTIAL HSV2 PROPHYLACTIC VACCINES ON HIV INCIDENCE IN SUB-SAHARAN AFRICA	VACCINE	HERPES SIMPLEX VIRUS TYPE-2 (HSV2) INFECTION INCREASES HIV TRANSMISSION. WE EXPLORE THE IMPACT OF A POTENTIAL PROPHYLACTIC HSV2 VACCINATION ON HIV INCIDENCE IN AFRICA USING STDSIM AN INDIVIDUAL-BASED MODEL. A CAMPAIGN THAT ACHIEVED 70\% COVERAGE OVER 5 YEARS WITH A VACCINE THAT REDUCED SUSCEPTIBILITY TO HSV2 ACQUISITION AND HSV2 REACTIVATION BY 75\% FOR 10 YEARS, REDUCED HIV INCIDENCE BY 30-40\% …	10.1016/j.vaccine.2008.11.074	TRUE		Macro-region	NA	Sub-Saharan Africa	Representative	Single Intervention		No	No
86	GUNAWARDANA M;REMEDIOS-CHAN M;SANCHEZ S;GALVAN P;FANTER R;CASTONGUAY AE;WEBSTER P;MOSS JA;KUO PA;VINCENT KL;MOTAMEDI D;MARZINKE MA;HENDRIX CW;BAUM MM	2020	MULTISPECIES EVALUATION OF A LONG-ACTING TENOFOVIR ALAFENAMIDE SUBDERMAL IMPLANT FOR HIV PROPHYLAXIS	FRONTIERS IN PHARMACOLOGY	NEW HIV-1 INFECTION RATES FAR OUTPACE THE TARGETS SET BY GLOBAL HEALTH ORGANIZATIONS, DESPITE IMPORTANT PROGRESS IN CURBING THE PROGRESSION OF THE EPIDEMIC. LONG-ACTING (LA) FORMULATIONS DELIVERING ANTIRETROVIRAL (ARV) AGENTS FOR HIV-1 PRE-EXPOSURE PROPHYLAXIS (PREP) HOLD SIGNIFICANT PROMISE, POTENTIALLY FACILITATING ADHERENCE DUE TO REDUCED DOSING FREQUENCY COMPARED TO ORAL REGIMENS. WE HAVE DEV…	10.3389/fphar.2020.569373	FALSE	1,2	NA	NA	NA	NA	NA	NA	NA	NA
87	WILSON DP;FAIRLEY CK;SANKAR H;KEEN P;READ TRH;CHEN MY	2011	REPLACEMENT OF CONVENTIONAL HIV TESTING WITH RAPID TESTING: MATHEMATICAL MODELLING TO PREDICT THE IMPACT ON FURTHER HIV TRANSMISSION BETWEEN MEN	SEXUALLY TRANSMITTED INFECTIONS	BACKGROUND RAPID HIV TESTING IS NOT PERMITTED IN AUSTRALIA AT THE POINT OF CARE. THE AUTHORS EVALUATE THE EXPECTED NET EFFECT OF RAPID HIV TESTING COMPARED WITH STANDARD SEROLOGY DIAGNOSTIC TESTS IN TERMS OF ONWARD HIV TRANSMISSION. METHODS THE AUTHORS USED DATA FOR 174 MEN WHO HAD SEX WITH MEN TESTING HIV-POSITIVE AT THE MELBOURNE SEXUAL HEALTH CENTRE, AUSTRALIA, IN AN AGENT-BASED MATHEMATICAL M…	10.1136/sextrans-2011-050002	TRUE	0	City	Australia	Melbourne - Australia	MSM	Single Intervention	0	No	Yes
88	BOURNE A;MELENDEZ-TORRES GJ;THANH LY A;KIDD P;COGLE A;BROWN G;LYONS A;CARMAN M;RULEE J;POWER J	2022	ANXIETY ABOUT HIV CRIMINALISATION AMONG PEOPLE LIVING WITH HIV IN AUSTRALIA	AIDS CARE-PSYCHOLOGICAL AND SOCIO-MEDICAL ASPECTS OF AIDS/HIV	MANY COUNTRIES, INCLUDING AUSTRALIA, HAVE LAWS THAT ENABLE CRIMINAL PROSECUTION OF AN INDIVIDUAL BASED ON RECKLESS OR INTENTIONAL TRANSMISSION OF HIV TO ANOTHER PERSON. PREVIOUS RESEARCH HAS SUGGESTED THAT CRIMINALISATION OF HIV MAY SERVE TO HAMPER PUBLIC HEALTH EFFORTS BY INHIBITING HIV STATUS DISCLOSURE OR TESTING. LIMITED RESEARCH TO DATE HAS SOUGHT TO EXAMINE THE BROADER IMPACT OF CRIMINALISA…	10.1080/09540121.2021.1936443	FALSE	2
89	SINGLETON AL;MARSHALL BDL;BESSEY MT;GALVANI AP;YEDINAK BP;GOODREAU SM;GOEDEL WC	2021	NETWORK STRUCTURE AND RAPID HIV TRANSMISSION AMONG PEOPLE WHO INJECT DRUGS: A SIMULATION-BASED ANALYSIS	EPIDEMICS	AS HIV INCIDENCE AMONG PEOPLE WHO INJECT DRUGS GROWS IN THE CONTEXT OF AN ESCALATING DRUG OVERDOSE EPIDEMIC IN NORTH AMERICA, INVESTIGATING HOW NETWORK STRUCTURE MAY AFFECT VULNERABILITY TO RAPID HIV TRANSMISSION IS NECESSARY FOR PREVENTING OUTBREAKS. WE COMPARED THE CHARACTERISTICS OF THE OBSERVED CONTACT TRACING NETWORK FROM THE 2015 OUTBREAK IN RURAL INDIANA WITH 1000 NETWORKS GENERATED BY AN …	10.1016/j.epidem.2020.100426	TRUE	0	Micro-Region	US	Rural Indiana - US	PWID	Proof of Concept	0	No	Yes
90	PEEBLES K;MITTLER JE;GOODREAU JT;REID MC;ABERNETHY N;GOTTLIEB GS;BARNABAS RV;HERBECK JT	2021	RISK COMPENSATION AFTER HIV-1 VACCINATION MAY ACCELERATE VIRAL ADAPTATION AND REDUCE COST-EFFECTIVENESS: A MODELING STUDY	SCIENTIFIC REPORTS	PATHOGEN POPULATIONS CAN EVOLVE IN RESPONSE TO SELECTIVE PRESSURE FROM VACCINE-INDUCED IMMUNE RESPONSES. FOR HIV, MODELS PREDICT THAT VIRAL ADAPTATION, EITHER VIA STRAIN REPLACEMENT OR SELECTION ON DE NOVO MUTATION, MAY RAPIDLY REDUCE THE EFFECTIVENESS OF AN HIV VACCINE. WE HYPOTHESIZED THAT BEHAVIORAL RISK COMPENSATION AFTER VACCINATION MAY ACCELERATE THE TRANSMISSION OF VACCINE RESISTANT STRAIN…	10.1038/s41598-021-85487-w	TRUE	0	Country	South Africa	South Africa	Heterosexual	Proof of Concept	0	No	Yes
91	ANDIA JF;DEREN S;FRIEDMAN SR;WINICK C;KANG M;ROBLES RR;COLON HM;OLIVER-VELEZ D;FINLINSON A	2003	TOWARDS AN HIV ROLE THEORY: DRUG-RELATED PEER BELIEFS AND ROLE STRAIN INDICATORS AS PREDICTORS OF INJECTION RISK BEHAVIORS AMONG PUERTO RICAN INJECTION DRUG USERS IN NEW YORK AND PUERTO RICO	JOURNAL OF DRUG ISSUES	THIS STUDY ASSESSES WHETHER INJECTION RISK BEHAVIORS (E.G., SYRINGE SHARING AND SHARING INJECTION PARAPHERNALIA) CAN BE UNDERSTOOD USING A MODEL THAT HIGHLIGHTS DRUG RELATED PEER BELIEFS AND ROLE STRAIN/DEPRIVATION. DATA WERE COLLECTED ON 561 PUERTO RICAN INJECTION DRUG USERS IN NEW YORK AND 313 IN PUERTO RICO. A DRUG PEER BELIEFS SCALE AND THREE INDICATORS OF ROLE STRAIN WERE USED WITH OTHER CON…	10.1177/002204260303300409	FALSE	2
92	JOHNSON LF;MULONGENI P;MARR A;LANE T	2018	AGE BIAS IN SURVEY SAMPLING AND IMPLICATIONS FOR ESTIMATING HIV PREVALENCE IN MEN WHO HAVE SEX WITH MEN: INSIGHTS FROM MATHEMATICAL MODELLING	EPIDEMIOLOGY AND INFECTION	RESPONDENT-DRIVEN SAMPLING (RDS) IS WIDELY USED TO ESTIMATE HIV PREVALENCE IN MEN WHO HAVE SEX WITH MEN (MSM). MATHEMATICAL MODELS THAT ARE CALIBRATED TO THESE DATA MAY BE COMPROMISED IF THEY TAIL TO ACCOUNT FOR SELECTION BIASES IN RDS SURVEYS. TO QUANTIFY THE POTENTIAL EXTENT OF THIS BIAS, AN AGENT-BASED MODEL OF HIV IN SOUTH AFRICA WAS CALIBRATED TO HIV PREVALENCE AND SEXUAL BEHAVIOUR DATA FROM…	10.1017/s0950268818000961	TRUE	0	Country	South Africa	South Africa	MSM; Young	Transmission Dynamics	0	No	Yes
93	JANSSON J;WILSON DP	2012	PROJECTED DEMOGRAPHIC PROFILE OF PEOPLE LIVING WITH HIV IN AUSTRALIA: PLANNING FOR AN OLDER GENERATION	PLOS ONE	BACKGROUND: ADVANCES IN HIV ANTIRETROVIRAL THERAPY (ART) HAS REDUCED MORTALITY IN PEOPLE LIVING WITH HIV (PLHIV), RESULTING IN AN AGEING POPULATION OF PLHIV. KNOWLEDGE OF DEMOGRAPHIC DETAILS SUCH AS AGE, GEOGRAPHICAL LOCATION AND SEX, WILL AID IN THE PLANNING OF TRAINING AND RESOURCE ALLOCATION TO EFFECTIVELY CARE FOR THE FUTURE COMPLEX HEALTH NEEDS OF PLHIV. METHODS: AN AGENT-BASED, STOCHASTIC, …	10.1371/journal.pone.0038334	TRUE	0	Country	Australia	Australia	PLWH	ART	0	No	Yes
94	BLANQUART F;GRABOWSKI MK;HERBECK F;SERWADDA D;ELLER MA;ROBB ML;GRAY R;KIGOZI G;LAEYENDECKER O;LYTHGOE KA;NAKIGOZI G;QUINN SJ;WAWER MJ;FRASER C	2016	A TRANSMISSION-VIRULENCE EVOLUTIONARY TRADE-OFF EXPLAINS ATTENUATION OF HIV-1 IN UGANDA	ELIFE	EVOLUTIONARY THEORY HYPOTHESIZES THAT INTERMEDIATE VIRULENCE MAXIMIZES PATHOGEN FITNESS AS A RESULT OF A TRADE-OFF BETWEEN VIRULENCE AND TRANSMISSION, BUT EMPIRICAL EVIDENCE REMAINS SCARCE. WE BRIDGE THIS GAP USING DATA FROM A LARGE AND LONG-STANDING HIV-1 PROSPECTIVE COHORT, IN UGANDA. WE USE AN EPIDEMIOLOGICAL-EVOLUTIONARY MODEL PARAMETERISED WITH THIS DATA TO DERIVE EVOLUTIONARY PREDICTIONS BA…	10.7554/elife.20492	FALSE	1
95	HOARE A;GRAY RT;WILSON DP	2012	COULD IMPLEMENTATION OF AUSTRALIA'S NATIONAL GAY MEN'S SYPHILIS ACTION PLAN HAVE AN INDIRECT EFFECT ON THE HIV EPIDEMIC?	SEXUAL HEALTH	OBJECTIVES: THE NUMBER OF INCIDENT INFECTIONS OF SYPHILIS AND HIV HAVE INCREASED OVER THE PAST DECADE ACROSS AUSTRALIA, PARTICULARLY AMONG GAY MEN. IN OTHER INDUSTRIALISED SETTINGS, SYPHILIS EPIDEMICS HAVE ALSO RESURGED COINCIDENTALLY WITH INCREASES IN HIV DIAGNOSES. SEXUALLY TRANSMISSIBLE INFECTIONS (STI) ARE A BIOLOGICALLY PLAUSIBLE COFACTOR FOR INCREASING HIV TRANSMISSION. WE POSE THE QUESTION…	10.1071/sh10145	TRUE	0	State	Australia	Victoria - Australia	MSM	Multidisease	NA	NA	NA
96	SCHNEIDER K;GRAY RT;WILSON DP	2014	A COST-EFFECTIVENESS ANALYSIS OF HIV PREEXPOSURE PROPHYLAXIS FOR MEN WHO HAVE SEX WITH MEN IN AUSTRALIA	CLINICAL INFECTIOUS DISEASES	BACKGROUND. ANTIRETROVIRAL THERAPY (ART) USED AS PREEXPOSURE PROPHYLAXIS (PREP) BY HUMAN IMMUNODEFICIENCY VIRUS (HIV)-SERONEGATIVE INDIVIDUALS REDUCES THE RISK OF ACQUIRING HIV. HOWEVER, THE POPULATION-LEVEL IMPACT AND COST-EFFECTIVENESS OF USING PREP AS A PUBLIC HEALTH INTERVENTION REMAINS DEBATED. METHODS. WE USED A STOCHASTIC AGENT-BASED MODEL OF HIV TRANSMISSION AND PROGRESSION TO SIMULATE TH…	10.1093/cid/cit946	TRUE	0	State	Australia	New South Wales - Australia	MSM	Cost-Effectiveness	0	No	Yes
97	AIRHIHENBUWA CO;FORD CL;IWELUNMOR JI	2014	WHY CULTURE MATTERS IN HEALTH INTERVENTIONS: LESSONS FROM HIV/AIDS STIGMA AND NCDS	HEALTH EDUCATION \& BEHAVIOR	THEORIES ABOUT HEALTH BEHAVIOR ARE COMMONLY USED IN PUBLIC HEALTH AND OFTEN FRAME PROBLEMS AS ASCRIBED OR RELATED TO INDIVIDUALS' ACTIONS OR INACTION. THIS FRAMING SUGGESTS THAT POOR HEALTH OCCURS BECAUSE INDIVIDUALS ARE UNABLE OR UNWILLING TO HEED PREVENTIVE MESSAGES OR RECOMMENDED TREATMENT ACTIONS. THE RECENT UNITED NATIONS CALL FOR STRATEGIES TO REDUCE THE GLOBAL DISEASE BURDEN OF NONCOMMUNIC…	10.1177/1090198113487199	FALSE	2
98	HERBECK JT;MITTLER JE;GOTTLIEB JI	2014	AN HIV EPIDEMIC MODEL BASED ON VIRAL LOAD DYNAMICS: VALUE IN ASSESSING EMPIRICAL TRENDS IN HIV VIRULENCE AND COMMUNITY VIRAL LOAD	PLOS COMPUTATIONAL BIOLOGY	TRENDS IN HIV VIRULENCE HAVE BEEN MONITORED SINCE THE START OF THE AIDS PANDEMIC, AS STUDYING HIV VIRULENCE INFORMS OUR UNDERSTANDING OF HIV EPIDEMIOLOGY AND PATHOGENESIS. HERE, WE MODEL CHANGES IN HIV VIRULENCE AS A STRICTLY EVOLUTIONARY PROCESS, USING SET POINT VIRAL LOAD (SPVL) AS A PROXY, TO MAKE INFERENCES ABOUT EMPIRICAL SPVL TRENDS FROM LONGITUDINAL HIV COHORTS. WE DEVELOP AN AGENT-BASED E…	10.1371/journal.pcbi.1003673	TRUE	0	NA	NA	Not Specified	NA	Transmission Dynamics	0	No	No
99	LEUTSCHER PDC;STECHER C;STORGAARD M;LARSEN CS	2013	DISCONTINUATION OF EFAVIRENZ THERAPY IN HIV PATIENTS DUE TO NEUROPSYCHIATRIC ADVERSE EFFECTS	SCANDINAVIAN JOURNAL OF INFECTIOUS DISEASES	BACKGROUND: EFAVIRENZ (EFV) IS ASSOCIATED WITH NEUROPSYCHIATRIC MANIFESTATIONS THAT MAY COMPROMISE THE COURSE OF HIV TREATMENT. METHODS: ADVERSE EFFECTS LEADING TO DRUG DISCONTINUATION AMONG NAIVE HIV-1 PATIENTS STARTING ON A FIRST-LINE ANTIRETROVIRAL THERAPY (ART) REGIMEN WERE INVESTIGATED BY A REVIEW OF PATIENT MEDICAL FILES. RESULTS: AMONG 276 PATIENTS, 168 (61\%) WERE GIVEN EFV AS PART OF THE…	10.3109/00365548.2013.773067	FALSE	2	NA	NA	NA	NA	NA	NA	NA	NA
100	ESCUDERO DJ;LURIE MN;MAYER C;KING M;GALEA S;FRIEDMAN SR;MARSHALL BDL	2016	ACUTE HIV INFECTION TRANSMISSION AMONG PEOPLE WHO INJECT DRUGS IN A MATURE EPIDEMIC SETTING	AIDS	OBJECTIVE:ESTIMATES FOR THE CONTRIBUTION OF TRANSMISSION ARISING FROM ACUTE HIV INFECTIONS (AHIS) TO OVERALL HIV INCIDENCE VARY SIGNIFICANTLY. FURTHERMORE, LITTLE IS KNOWN ABOUT AHI-ATTRIBUTABLE TRANSMISSION AMONG PEOPLE WHO INJECT DRUGS (PWID), INCLUDING THE EXTENT TO WHICH INTERVENTIONS TARGETING CHRONIC INFECTIONS (E.G. HAART AS PREVENTION) ARE LIMITED BY AHI TRANSMISSION. THUS, WE ESTIMATED T…	10.1097/qad.0000000000001218	TRUE	0	City	US	New York City, NY - US	PWID	Transmission Dynamics	0	No	Yes
101	BINGHAM A;SHRESTHA RK;KHURANA N;JACOBSON EU;FARNHAM PG	2021	ESTIMATED LIFETIME HIV-RELATED MEDICAL COSTS IN THE UNITED STATES	SEXUALLY TRANSMITTED DISEASES	BACKGROUND LIFETIME COST ESTIMATES ARE A USEFUL TOOL IN MEASURING THE ECONOMIC BURDEN OF HIV IN THE UNITED STATES. PREVIOUS ESTIMATION METHODS NEED TO BE UPDATED, GIVEN IMPROVING ANTIRETROVIRAL THERAPY REGIMENS AND UPDATED COSTS. METHODS WE USED AN UPDATED VERSION OF THE AGENT-BASED MODEL PROGRESSION AND TRANSMISSION OF HIV (PATH) 3.0 TO REFLECT CURRENT REGIMENS AND COSTS. WE SIMULATED A COHORT O…	10.1097/olq.0000000000001366	TRUE	0	Country	US	US	PLWH	Cost-Effectiveness	0	No	Yes
102	REITSEMA M;STEFFERS L;VISSER M;HEIJNE J;VAN HOEK AJ;VAN DER LOEFF MS;VAN;SIGHEM A;VAN BENTHEM B;WALLINGA J;XIRIDOU M;MANGEN MJ	2019	COST-EFFECTIVENESS OF INCREASED HIV TESTING AMONG MSM IN THE NETHERLANDS	AIDS	OBJECTIVES: TO ASSESS THE COST-EFFECTIVENESS OF INCREASED CONSISTENT HIV TESTING AMONG MSM IN THE NETHERLANDS. METHODS: AMONG MSM TESTING AT SEXUALLY TRANSMITTED INFECTION CLINICS IN THE NETHERLANDS IN 2014-2015, APPROXIMATELY 20\% TESTED CONSISTENTLY EVERY 6 MONTHS. WE EXAMINED FOUR SCENARIOS WITH INCREASED PERCENTAGE OF MSM TESTING EVERY 6 MONTHS: A SMALL AND A MODERATE INCREASE AMONG ALL MSM; …	10.1097/qad.0000000000002199	TRUE	0	Country	Netherlands	Netherlands	MSM	Cost-Effectiveness	0	No	Yes
103	JOHNSON LF;KUBJANE M;EATON JW	2020	CHALLENGES IN ESTIMATING HIV PREVALENCE TRENDS AND GEOGRAPHICAL VARIATION IN HIV PREVALENCE USING ANTENATAL DATA: INSIGHTS FROM MATHEMATICAL MODELLING	PLOS ONE	BACKGROUND HIV PREVALENCE DATA AMONG PREGNANT WOMEN HAVE BEEN CRITICAL TO ESTIMATING HIV TRENDS AND GEOGRAPHICAL PATTERNS OF HIV IN MANY AFRICAN COUNTRIES. ALTHOUGH ANTENATAL HIV PREVALENCE DATA ARE KNOWN TO BE BIASED REPRESENTATIONS OF HIV PREVALENCE IN THE GENERAL POPULATION, MATHEMATICAL MODELS HAVE MADE VARIOUS ADJUSTMENTS TO CONTROL FOR KNOWN SOURCES OF BIAS, INCLUDING THE EFFECT OF HIV ON F…	10.1371/journal.pone.0242595	TRUE	0	Country	South Africa	South Africa	Women	Proof of Concept	0	No	Yes
104	KASAIE P;STEWART C;HUMES E;GERACE L;ZHANG J;SILVERBERG MJ;HORBERG MA;REBEIRO PF;HYLE EP;LIMA C;GILL MJ;GEBO K;MOORE MM;ALTHOFF KN	2022	PROJECTING THE AGE-DISTRIBUTION OF MEN WHO HAVE SEX WITH MEN RECEIVING HIV TREATMENT IN THE UNITED STATES	ANNALS OF EPIDEMIOLOGY	BACKGROUND: THE AGE-DISTRIBUTION OF MEN WHO HAVE SEX WITH MEN (MSM) CONTINUES TO CHANGE IN THE `TREAT-ALL' ERA AS EFFECTIVE TEST-AND-TREAT PROGRAMS TARGET KEY-POPULATIONS. HOWEVER, THE NATURE OF THESE CHANGES AND POTENTIAL RACIAL HETEROGENEITIES REMAIN UNCERTAIN. METHODS: THE PEARL MODEL IS AN AGENT-BASED SIMULATION OF MSM IN HIV CARE IN THE US, CALIBRATED TO DATA FROM THE NORTH AMERICAN AIDS COH…	10.1016/j.annepidem.2021.08.021	TRUE	0	Country	US	US	MSM; PLWH	ART	Age distribution	No	Yes
105	GOYAL R;HU C;KLEIN PW;HOTCHKISS E;MANDSAGER P;COHEN SM;LUCA J;JONES A;ADDISON W;O'BRIEN-STRAIN M;CHEEVER LW;GILMAN B	2021	DEVELOPMENT OF A MATHEMATICAL MODEL TO ESTIMATE THE COST-EFFECTIVENESS OF HRSA'S RYAN WHITE HIV/AIDS PROGRAM	JAIDS-JOURNAL OF ACQUIRED IMMUNE DEFICIENCY SYNDROMES	BACKGROUND: THE HEALTH RESOURCES AND SERVICES ADMINISTRATION'S RYAN WHITE HIV/AIDS PROGRAM PROVIDES SERVICES TO MORE THAN HALF OF ALL PEOPLE DIAGNOSED WITH HIV IN THE UNITED STATES. WE PRESENT AND VALIDATE A MATHEMATICAL MODEL THAT CAN BE USED TO ESTIMATE THE LONG-TERM PUBLIC HEALTH AND COST IMPACT OF THE FEDERAL PROGRAM. METHODS: WE DEVELOPED A STOCHASTIC, AGENT-BASED MODEL THAT REFLECTS THE CUR…	10.1097/qai.0000000000002546	TRUE	0	Country	US	US	MSM; PLWH	Cost-Effectiveness	0	No	Yes
106	O'CLEIRIGH C;IRONSON G;SMITS JAJ	2007	DOES DISTRESS TOLERANCE MODERATE THE IMPACT OF MAJOR LIFE EVENTS ON PSYCHOSOCIAL VARIABLES AND BEHAVIORS IMPORTANT IN THE MANAGEMENT OF HIV?	BEHAVIOR THERAPY	LIVING WITH HIV INVOLVES MANAGEMENT OF MULTIPLE STRESSFUL DISEASE-RELATED AND OTHER LIFE EVENTS. DISTRESS TOLERANCE MAY PROVIDE A FUNCTIONAL, INDIVIDUAL-BASED CONTEXT FOR QUALIFYING THE ESTABLISHED RELATIONSHIPS BETWEEN MAJOR LIFE EVENTS AND PSYCHOSOCIAL VARIABLES IMPORTANT IN THE MANAGEMENT OF HIV. THE PRESENT STUDY PROVIDED A PRELIMINARY TEST OF THE HYPOTHESIS THAT DISTRESS TOLERANCE MODERATES …	10.1016/j.beth.2006.11.001	FALSE	2
107	ALTHOFF KN;STEWART CN;HUMES E;ZHANG J;GERACE L;BOYD CM;WONG AC;GEBO KA;THORNE JE;RUBTSOVA AA;HORBERG MA;SILVERBERG MJ;LENG SX;REBEIRO PF;MOORE RD;BUCHACZ K;KASAIE P	2022	THE SHIFTING AGE DISTRIBUTION OF PEOPLE WITH HIV USING ANTIRETROVIRAL THERAPY IN THE UNITED STATES	AIDS	OBJECTIVE: TO PROJECT THE FUTURE AGE DISTRIBUTION OF PEOPLE WITH HIV USING ANTIRETROVIRAL THERAPY (ART) IN THE UNITED STATES, UNDER EXPECTED TRENDS IN HIV DIAGNOSIS AND SURVIVAL (BASELINE SCENARIO) AND ACHIEVING THE ENDING THE HIV EPIDEMIC (EHE) GOALS OF A 75\% REDUCTION IN HIV DIAGNOSES FROM 2020 TO 2025 AND SUSTAINING LEVELS TO 2030 (EHE75\% SCENARIO). DESIGN: AN AGENT-BASED SIMULATION MODEL WI…	10.1097/qad.0000000000003128	TRUE	0	Country	US	US	Representative	ART	Age distribution	No	Yes
108	HAMILTON DT;AGUTU C;BABIGUMIRA JB;VAN;DER ELST E;HASSAN A;GICHURU E;MUGO P;FARQUHAR C;NDUNG'U T;SIRENGO M;CHEGE W;GOODREAU SM;ELDER A;SANDERS EJ;GRAHAM SM	2022	MODELING THE IMPACT OF HIV-1 NUCLEIC ACID TESTING AMONG SYMPTOMATIC ADULT OUTPATIENTS IN KENYA	JAIDS-JOURNAL OF ACQUIRED IMMUNE DEFICIENCY SYNDROMES	BACKGROUND: UP TO 69\% OF ADULTS WHO ACQUIRE HIV IN KENYA SEEK CARE BEFORE SEROCONVERSION, PROVIDING AN IMPORTANT OPPORTUNITY FOR EARLY DIAGNOSIS AND TREATMENT. THE TAMBUA MAPEMA PLUS (TMP) TRIAL TESTED A COMBINED HIV-1 NUCLEIC ACID TESTING, LINKAGE, TREATMENT, AND PARTNER NOTIFICATION INTERVENTION FOR ADULTS AGED 18-39 YEARS WITH SYMPTOMS OF ACUTE HIV INFECTION PRESENTING TO HEALTH FACILITIES IN…	10.1097/qai.0000000000003013	TRUE	0	Country	Kenya	Kenya	Representative	Single Intervention	Testing	No	Yes
109	BEKELE A;FLEMING K;HABTAMU Z;FOGARTY A	2009	THE ASSOCIATION OF TB WITH HIV INFECTION IN OROMIA REGIONAL NATIONAL STATE, ETHIOPIA IN 2006/7	ETHIOPIAN JOURNAL OF HEALTH DEVELOPMENT	BACKGROUND: INFECTION WITH HUMAN IMMUNODEFICIENCY VIRUS (HIV) IS AN ESTABLISHED RISK FACTOR FOR TUBERCULOSIS INFECTION. POPULATION-BASED DATA ON ASSOCIATIONS BETWEEN HIV AND TUBERCULOSIS (TB) CAN PROVIDE AN EPIDEMIOLOGICAL ASSESSMENT OF THE IMPACT OF HIV INFECTION ON TB IN ENVIRONMENTS WHERE INDIVIDUAL BASED DATA ARE DIFFICULT TO COLLECT. METHOD: WE USED AN ECOLOGICAL STUDY TO ASSESS THE ASSOCIAT…	10.4314/ejhd.v23i1.44839	FALSE	2
110	HERBECK JT;MITTLER JE;GOTTLIEB SM;MURPHY JT;CORI A;PICKLES M;FRASER C	2016	EVOLUTION OF HIV VIRULENCE IN RESPONSE TO WIDESPREAD SCALE UP OF ANTIRETROVIRAL THERAPY: A MODELING STUDY	VIRUS EVOLUTION	THERE ARE GLOBAL INCREASES IN THE USE OF HIV ANTIRETROVIRAL THERAPY (ART), GUIDED BY CLINICAL BENEFITS OF EARLY ART INITIATION AND THE EFFICACY OF TREATMENT AS PREVENTION OF TRANSMISSION. SEPARATELY, IT HAS BEEN SHOWN THEORETICALLY AND EMPIRICALLY THAT HIV VIRULENCE CAN EVOLVE OVER TIME; OBSERVED VIRULENCE LEVELS MAY REFLECT AN ADAPTIVE BALANCE BETWEEN INFECTED LIFESPAN AND PER-CONTACT TRANSMISSI…	10.1093/ve/vew028	TRUE	0	Country	South Africa	South Africa	Heterosexual	ART	0	No	No
111	BECK EC;BIRKETT M;ARMBRUSTER B	2015	A DATA-DRIVEN SIMULATION OF HIV SPREAD AMONG YOUNG MEN WHO HAVE SEX WITH MEN: ROLE OF AGE AND RACE MIXING AND STIS	JAIDS-JOURNAL OF ACQUIRED IMMUNE DEFICIENCY SYNDROMES	OBJECTIVE:YOUNG MEN WHO HAVE SEX WITH MEN (YMSM) IN THE UNITED STATES HAVE A HIGH HIV INCIDENCE WITH SUBSTANTIAL RACIAL DISPARITIES THAT ARE POORLY UNDERSTOOD. WE USE A DATA-DRIVEN SIMULATION MODEL TO UNDERSTAND THE IMPACT OF NETWORK-LEVEL MECHANISMS AND SEXUALLY TRANSMITTED INFECTIONS ON THE SPREAD OF HIV AMONG YMSM.METHODS:WE DESIGNED AND PARAMETERIZED A STOCHASTIC AGENT-BASED NETWORK SIMULATIO…	10.1097/qai.0000000000000733	TRUE	0	Country	US	US	YMSM; Racial Disparities	Transmission Dynamics	0	No	Yes
112	SCHNEIDER K;PUTHANAKIT T;KERR S;LAW MG;COOPER DA;DONOVAN B;PHANUPHAK N;SIRISANTHANA V;ANANWORANICH J;OHATA J;WILSON DP	2011	ECONOMIC EVALUATION OF MONITORING VIROLOGIC RESPONSES TO ANTIRETROVIRAL THERAPY IN HIV-INFECTED CHILDREN IN RESOURCE-LIMITED SETTINGS	AIDS	OBJECTIVE: ANTIRETROVIRAL THERAPY (ART) MANAGEMENT FOR HIV-INFECTED CHILDREN IS CRITICAL IN MANY RESOURCE-CONSTRAINED COUNTRIES. WE INVESTIGATED THE COST-EFFECTIVENESS AND COST-UTILITY OF DIFFERENT FREQUENCIES OF MONITORING PLASMA VIRAL LOAD AMONG HIV-POSITIVE CHILDREN INITIATING ART IN A RESOURCE-LIMITED SETTING. DESIGN/METHODS: A STOCHASTIC AGENT-BASED SIMULATION MODEL WAS BUILT AND DIRECTLY IN…	10.1097/qad.0b013e3283466fab	TRUE	0	Country	Thailand	Thailand	Children	ART	0	No	Yes
113	KIM JH;RIOLO RL;KOOPMAN JS	2010	HIV TRANSMISSION BY STAGE OF INFECTION AND PATTERN OF SEXUAL PARTNERSHIPS	EPIDEMIOLOGY	BACKGROUND: MOST MODEL ANALYSES EXAMINING THE ROLE OF PRIMARY HIV INFECTION IN THE HIV EPIDEMIC IGNORE THE FACT THAT HIV IS OFTEN TRANSMITTED THROUGH LONG-TERM, CONCURRENT SEXUAL PARTNERSHIPS. WE SOUGHT TO UNDERSTAND HOW DURATION AND CONCURRENCY OF SEXUAL PARTNERSHIPS AFFECT THE ROLE OF TRANSMISSIONS DURING PRIMARY HIV INFECTION. METHODS: WE CONSTRUCTED A STOCHASTIC INDIVIDUAL-BASED MODEL OF HIV …	10.1097/ede.0b013e3181e6639f	TRUE		NA	NA	NA	Heterosexual	Transmission Dynamics		No	No
114	BOBASHEV G;MARS S;MURPHY N;DREISBACH C;ZULE W;CICCARONE D	2019	HEROIN TYPE, INJECTING BEHAVIOR, AND HIV TRANSMISSION. A SIMULATION MODEL OF HIV INCIDENCE AND PREVALENCE	PLOS ONE	BACKGROUND AND AIMS USING MATHEMATICAL MODELING TO ILLUSTRATE AND PREDICT HOW DIFFERENT HEROIN SOURCE-FORMS: ``BLACK TAR'' (BTH) AND POWDER HEROIN (PH) CAN AFFECT HIV TRANSMISSION IN THE CONTEXT OF CONTRASTING INJECTING PRACTICES. BY QUANTIFYING HIV RISK BY THESE TWO HEROIN SOURCE-TYPES WE SHOW HOW EACH AFFECTS THE INCIDENCE AND PREVALENCE OF HIV OVER TIME. FROM 1997 TO 2010 PH REACHING THE UNITE…	10.1371/journal.pone.0215042	TRUE	0	Country	US	US	PWID	Transmission Dynamics	0	No	Yes
115	YANG X	2011	PREVALENCE AND CORRELATES OF HIV UNSAFE SEX AND STIS AMONG WOMEN WORKING IN CHINA'S ENTERTAINMENT INDUSTRY	AIDS CARE-PSYCHOLOGICAL AND SOCIO-MEDICAL ASPECTS OF AIDS/HIV	FEMALE ENTERTAINMENT WORKERS IN CHINA ARE AT RISK OF SEXUALLY ACQUIRING HIV, BUT RISK FACTORS OF THEIR UNSAFE SEX REMAIN UNDERSTUDIED. USING INFORMATION FROM A VENUE-BASED SAMPLE OF 724 FEMALE ENTERTAINMENT WORKERS IN SHANGHAI, THIS PAPER EXAMINES THE PREVALENCE AND RISK FACTORS OF UNSAFE SEX AND STIS. WHILE BOTH MEASURES OF UNSAFE SEX AND HISTORY OF COMMON STIS SUGGEST THAT PARTICIPANTS IN THIS …	10.1080/09540121.2010.525620	FALSE	2
116	KHANNA AS;EDALI M;OZIK J;COLLIER N;HOTTON A;SKWARA A;ARDESTANI BM;BREWER R;FUJIMOTO K;HARAWA JA	2021	PROJECTING THE NUMBER OF NEW HIV INFECTIONS TO FORMULATE THE ``GETTING TO ZERO'' STRATEGY IN ILLINOIS, USA	MATHEMATICAL BIOSCIENCES AND ENGINEERING	OBJECTIVES: GETTING TO ZERO (GTZ) INITIATIVES FOCUS ON EXPANDING USE OF ANTIRETROVIRAL TREATMENT (ART) AND PRE-EXPOSURE PROPHYLAXIS (PREP) TO ELIMINATE NEW HIV INFECTIONS. COMPUTATIONAL MODELS HELP INFORM POLICIES FOR IMPLEMENTATION OF ART AND PREP CONTINUUMS. SUCH MODELS, HOWEVER, VARY IN THEIR DESIGN, AND MAY YIELD INCONSISTENT PREDICTIONS. USING MULTIPLE APPROACHES CAN HELP ASSESS THE CONSISTE…	10.3934/mbe.2021196	TRUE	0	State	US	Illinois - US	Young; Racial Disparities; MSM	Prevention Packages	Comparing Metodologies	No	Yes
117	LEVASSEUR MT;GOLDSTEIN ND;TABB BL;WELLES SL	2018	THE EFFECT OF PREP ON HIV INCIDENCE AMONG MEN WHO HAVE SEX WITH MEN IN THE CONTEXT OF CONDOM USE, TREATMENT AS PREVENTION, AND SEROADAPTIVE PRACTICES	JAIDS-JOURNAL OF ACQUIRED IMMUNE DEFICIENCY SYNDROMES	BACKGROUND: HIV PREEXPOSURE PROPHYLAXIS (PREP) IS AN EFFECTIVE TOOL IN PREVENTING HIV INFECTION AMONG HIGH-RISK MEN WHO HAVE SEX WITH MEN (MSM). IT IS UNKNOWN HOW EFFECTIVE PREP IS IN THE CONTEXT OF OTHER IMPLEMENTED HIV PREVENTION STRATEGIES, INCLUDING CONDOM USE, SEROADAPTION, AND TREATMENT AS PREVENTION (TASP). WE EVALUATE THE IMPACT OF INCREASING UPTAKE OF PREP IN CONJUNCTION WITH ESTABLISHED…	10.1097/qai.0000000000001555	TRUE	0	Country	US	US	MSM	Prevention Packages	0	No	Yes
118	LETH S;NYMANN R;JORGENSEN S;OLESEN R;RASMUSSEN TA;OSTERGAARD L;DENTON PW;TOLSTRUP M;SOGAARD OS	2016	HIV-1 TRANSCRIPTIONAL ACTIVITY DURING FREQUENT LONGITUDINAL SAMPLING IN AVIREMIC PATIENTS ON ANTIRETROVIRAL THERAPY	AIDS	BACKGROUND: HIV-1 TRANSCRIPTION DURING SUPPRESSIVE ANTIRETROVIRAL THERAPY (ART) IS NOT WELL UNDERSTOOD. THIS IS PROBLEMATIC AS LATENCY-REACTIVATING AGENT-BASED HIV-1 ERADICATION TRIALS UTILIZE CHANGES IN VIRAL TRANSCRIPTION AS AN EFFICACY BIOMARKER. METHODS: WE CONDUCTED AN OBSERVATIONAL COHORT STUDY ENROLLING AVIREMIC, HIV-1-INFECTED ADULTS ON LONG-TERM ART. CELL-ASSOCIATED UNSPLICED (CA-US) HIV…	10.1097/qad.0000000000000974	FALSE	2	NA	NA	NA	NA	NA	NA	NA	NA
119	BERSHTEYN A;MUTAI KK;AKULLIAN AN;KLEIN DJ;JEWELL BL;MWALILI SM	2018	THE INFLUENCE OF MOBILITY AMONG HIGH-RISK POPULATIONS ON HIV TRANSMISSION IN WESTERN KENYA	INFECTIOUS DISEASE MODELLING	WESTERN KENYA SUFFERS A HIGHLY ENDEMIC AND ALSO VERY HETEROGENEOUS EPIDEMIC OF HUMAN IMMUNODEFICIENCY VIRUS (HIV). ALTHOUGH FEMALE SEX WORKERS (FSW) AND THEIR MALE CLIENTS ARE KNOWN TO BE AT HIGH RISK FOR HIV, HIV PREVALENCE ACROSS REGIONS IN WESTERN KENYA IS NOT STRONGLY CORRELATED WITH THE FRACTION OF WOMEN ENGAGED IN COMMERCIAL SEX. AN AGENT-BASED NETWORK MODEL OF HIV TRANSMISSION, GEOGRAPHICA…	10.1016/j.idm.2018.04.001	TRUE	0	State	Kenya	Western Kenya	FSW	Transmission Dynamics	0	No	Yes
120	SULLIVAN PS;JONES J;KISHORE N;STEPHENSON R	2015	THE ROLES OF TECHNOLOGY IN PRIMARY HIV PREVENTION FOR MEN WHO HAVE SEX WITH MEN	CURRENT HIV/AIDS REPORTS	MEN WHO HAVE SEX WITH MEN (MSM) ARE AT DISPROPORTIONATE RISK FOR HIV INFECTION GLOBALLY. THE PAST 5 YEARS HAVE SEEN CONSIDERABLE ADVANCES IN BIOMEDICAL INTERVENTIONS TO REDUCE THE RISK OF HIV INFECTION. TO BE IMPACTFUL IN REDUCING HIV INCIDENCE REQUIRES THE RAPID AND EXPANSIVE SCALE-UP OF PREVENTION. ONE MECHANISM FOR ACHIEVING THIS IS TECHNOLOGY-BASED TOOLS TO IMPROVE KNOWLEDGE, ACCEPTABILITY, A…	10.1007/s11904-015-0293-5	FALSE	2	NA	NA	NA	NA	NA	NA	NA	NA
121	HURWITZ SJ;SCHINAZI RF	2002	DEVELOPMENT OF A PHARMACODYNAMIC MODEL FOR HIV TREATMENT WITH NUCLEOSIDE REVERSE TRANSCRIPTASE AND PROTEASE INHIBITORS	ANTIVIRAL RESEARCH	THERE IS A NEED FOR MODELS USEFUL FOR PREDICTING THE EFFICACY OF AGENTS DEVELOPED FOR TREATING HUMAN IMMUNODEFICIENCY VIRUS (HIV) BASED ON INFORMATION OBTAINED DURING THE DRUG DEVELOPMENT PROCESS. A PHARMACODYNAMIC MODEL THAT SUPERIMPOSES THE PHARMACOKINETICS OF ANTI-HIV NUCLEOSIDE REVERSE TRANSCRIPTION (RT) AND PROTEASE INHIBITORS OVER A PREVIOUSLY PUBLISHED PREDATOR-PREY MODEL OF HIV AND CD4 DY…	10.1016/s0166-3542(02)00103-1	FALSE	1,2	NA	NA	NA	NA	NA	NA	NA	NA
122	ROMERO-SEVERSON EO;ALAM SJ;VOLZ J	2013	ACUTE-STAGE TRANSMISSION OF HIV: EFFECT OF VOLATILE CONTACT RATES	EPIDEMIOLOGY	BACKGROUND: THE ROLE OF ACUTE-STAGE TRANSMISSION IN SUSTAINING HIV EPIDEMICS HAS BEEN DIFFICULT TO DETERMINE. THIS DIFFICULTY IS EXACERBATED BY A LACK OF THEORETICAL UNDERSTANDING OF HOW PARTNERSHIP DYNAMICS AND SEXUAL BEHAVIOR INTERACT TO AFFECT ACUTE-STAGE TRANSMISSION. WE PROPOSE THAT INDIVIDUAL-LEVEL VARIATION IN RATES OF SEXUAL CONTACT IS A KEY ASPECT OF PARTNERSHIP DYNAMICS THAT CAN GREATLY…	10.1097/ede.0b013e318294802e	TRUE		NA	NA	NA	NA	Transmission Dynamics		No	No
123	KLEIN DJ;ECKHOFF PA;BERSHTEYN A	2015	TARGETING HIV SERVICES TO MALE MIGRANT WORKERS IN SOUTHERN AFRICA WOULD NOT REVERSE GENERALIZED HIV EPIDEMICS IN THEIR HOME COMMUNITIES: A MATHEMATICAL MODELING ANALYSIS	INTERNATIONAL HEALTH	BACKGROUND: MIGRANT POPULATIONS SUCH AS MINE WORKERS CONTRIBUTED TO THE SPREAD OF HIV IN SUB-SAHARAN AFRICA. WE USED A MATHEMATICAL MODEL TO ESTIMATE THE COMMUNITY-WIDE IMPACT OF TARGETING TREATMENT AND PREVENTION TO MALE MIGRANTS. METHODS: WE AUGMENTED AN INDIVIDUAL-BASED NETWORK MODEL, EMOD-HIV V0.8, TO INCLUDE AN AGE-DEPENDENT PROPENSITY FOR MALES TO MIGRATE. MIGRANTS WERE EXPOSED TO HIV OUTSI…	10.1093/inthealth/ihv011	TRUE		Macro-region	NA	Sub-Saharan Africa	Heterosexual	Single Intervention		No	No
124	REITSEMA M;VAN HOEK AJ;VAN DER LOEFF MS;HOORNENBORG E;VAN SIGHEM A;WALLINGA B;XIRIDOU M	2020	PREEXPOSURE PROPHYLAXIS FOR MEN WHO HAVE SEX WITH MEN IN THE NETHERLANDS: IMPACT ON HIV AND NEISSERIA GONORRHOEAE TRANSMISSION AND COST-EFFECTIVENESS	AIDS	OBJECTIVES: TO ASSESS THE IMPACT OF A PREEXPOSURE PROPHYLAXIS (PREP) PROGRAMME FOR HIGH-RISK MEN WHO HAVE SEX WITH MEN (MSM), WHICH INCLUDES GONORRHOEA TESTING AND TREATMENT, ON THE TRANSMISSION OF HIV AND NEISSERIA AMONG MSM IN THE NETHERLANDS AND THE COST-EFFECTIVENESS OF SUCH PROGRAMME WITH AND WITHOUT RISK COMPENSATION (IN THE FORM OF REDUCED CONDOM USE). METHODS: WE DEVELOPED A STOCHASTIC AG…	10.1097/qad.0000000000002469	TRUE	0	Country	Netherlands	Netherlands	MSM	Multidisease; PrEP; Transmission Dynamics; Cost-Effectiveness	0	No	Yes
125	KOENIG LJ;KHURANA N;ISLAM MH;GOPALAPPA C;FARNHAM PG	2023	CLOSING THE GAPS IN THE CONTINUUM OF DEPRESSION CARE FOR PERSONS WITH HIV: MODELING THE IMPACT ON VIRAL SUPPRESSION IN THE UNITED STATES	AIDS	OBJECTIVE:DEPRESSION IS PREVALENT AMONG PERSONS WITH HIV (PWH) AND IS ASSOCIATED WITH POORER ADHERENCE AND LACK OF VIRAL LOAD SUPPRESSION (VLS). WHEN TREATED FOR DEPRESSION, PWH ARE MORE LIKELY TO STAY IN HIV CARE AND ADHERE TO MEDICATIONS; HOWEVER, FOR MANY PWH, DEPRESSION IS NOT ADEQUATELY DIAGNOSED OR TREATED. WE ADAPTED PROGRESSION AND TRANSMISSION OF HIV (PATH 3.0), A U.S. AGENT-BASED DYNAMI…	10.1097/qad.0000000000003536	TRUE	0	Country	US	US	PLWH	Single Intervention; Multidisease	Depression	No	Yes
126	CORDOBA-DONA JA;NOVALBOS-RUIZ JP;SUAREZ-FARFANTE G;ESCOLAR-PUJOLAR A	2012	SOCIAL INEQUALITIES IN HIV-TB AND NON-HIV-TB PATIENTS IN TWO URBAN AREAS IN SOUTHERN SPAIN: MULTILEVEL ANALYSIS	INTERNATIONAL JOURNAL OF TUBERCULOSIS AND LUNG DISEASE	SETTING: TWO TOWNS IN CAMPO DE GIBRALTAR, SOUTHERN SPAIN, WITH A SMALL FOREIGN POPULATION AND HIGHER TUBERCULOSIS (TB) INCIDENCE AND HUMAN IMMUNODEFICIENCY VIRUS (HIV) PREVALENCE THAN THE NATIONAL AVERAGE. OBJECTIVE: TO DETERMINE THE RELATIONSHIP BETWEEN HIV-TB AND NON-HIV-TB INCIDENCE AND SOCIAL DEPRIVATION AND OTHER POTENTIAL INDIVIDUAL AND CONTEXTUAL DETERMINANTS. METHODS: IN A CROSS-SECTIONAL…	10.5588/ijtld.11.0137	FALSE	2
127	DONOVAN GM;LYTHE G	2016	T CELL AND RETICULAR NETWORK CO-DEPENDENCE IN HIV INFECTION	JOURNAL OF THEORETICAL BIOLOGY	FIBROBLASTIC RETICULAR CELLS (FRC) ARE ARRANGED ON A NETWORK IN THE T CELL ZONE OF LYMPH NODES, FORMING A SCAFFOLD FOR T CELL MIGRATION, AND PROVIDING SURVIVAL FACTORS, ESPECIALLY INTERLEUKIN-7 (IL-7). CONVERSELY, CD4(+) T CELLS ARE THE MAJOR PRODUCERS OF LYMPHOTOXIN-BETA (LT-BETA), NECESSARY FOR THE CONSTRUCTION AND MAINTENANCE OF THE FRC NETWORK. THIS INTERDEPENDENCE CREATES THE POSSIBILITY OF …	10.1016/j.jtbi.2016.01.040	FALSE	1	NA	NA	NA	NA	NA	NA	NA	NA
128	REITSEMA M;HEIJNE J;VISSER M;VAN;SIGHEM A;SCHIM VAN DER LOEFF M;OP DE COUL ELM;BEZEMER D;WALLINGA J;VAN BENTHEM BHB;XIRIDOU M	2020	IMPACT OF FREQUENT TESTING ON THE TRANSMISSION OF HIV ANDN. GONORRHOEAEAMONG MEN WHO HAVE SEX WITH MEN: A MATHEMATICAL MODELLING STUDY	SEXUALLY TRANSMITTED INFECTIONS	OBJECTIVES TO INVESTIGATE THE IMPACT AND EFFICIENCY OF COMBINED TESTING FOR HIV AND OTHER STIS ON HIV AND STI TRANSMISSION AMONG MEN WHO HAVE SEX WITH MEN (MSM) AND TO ASSESS WHAT SUBGROUPS OF MSM SHOULD BE TARGETED FOR FREQUENT TESTING. METHODS WE DEVELOPED AN AGENT-BASED TRANSMISSION MODEL THAT SIMULATES INFECTION WITH HIV ORNEISSERIA GONORRHOEAE(NG) AMONG MSM. WE EXAMINED SCENARIOS WITH INCREA…	10.1136/sextrans-2018-053943	TRUE	0	Country	Netherlands	Netherlands	MSM	Single Intervention	Multidisease	No	Yes
129	CONTI S;OVCHINNIKOV V;FARIS AK;KARPLUS M;SPRENGER KG	2022	MULTISCALE AFFINITY MATURATION SIMULATIONS TO ELICIT BROADLY NEUTRALIZING ANTIBODIES AGAINST HIV	PLOS COMPUTATIONAL BIOLOGY	AUTHOR SUMMARYVACCINATION HAS SAVED MORE LIVES THAN ANY OTHER MEDICAL PROCEDURE. BUT, WE DO NOT HAVE ROBUST WAYS TO DEVELOP VACCINES AGAINST HIGHLY MUTABLE PATHOGENS. FOR EXAMPLE, THERE IS NO EFFECTIVE VACCINE AGAINST HIV, AND A UNIVERSAL VACCINE AGAINST DIVERSE STRAINS OF INFLUENZA IS ALSO NOT AVAILABLE. THE DEVELOPMENT OF IMMUNIZATION STRATEGIES TO ELICIT ANTIBODIES THAT CAN NEUTRALIZE DIVERSE …	10.1371/journal.pcbi.1009391	FALSE	1	NA	NA	NA	NA	NA	NA	NA	NA
130	GOODREAU SM;ROSENBERG ES;JENNESS N;STANSFIELD SE;MILLETT PS	2017	SOURCES OF RACIAL DISPARITIES IN HIV PREVALENCE IN MEN WHO HAVE SEX WITH MEN IN ATLANTA, GA, USA: A MODELLING STUDY	LANCET HIV	BACKGROUND IN THE USA, MEN WHO HAVE SEX MEN (MSM) ARE AT HIGH RISK FOR HIV, AND BLACK MSM HAVE A SUBSTANTIALLY HIGHER PREVALENCE OF INFECTION THAN WHITE MSM. WE CREATED A SIMULATION MODEL TO ASSESS THE STRENGTH OF EXISTING HYPOTHESES AND DATA THAT ACCOUNT FOR THESE DISPARITIES. METHODS WE BUILT A DYNAMIC, STOCHASTIC, AGENT-BASED NETWORK MODEL OF BLACK AND WHITE MSM AGED 18-39 YEARS IN ATLANTA, GA…	10.1016/s2352-3018(17)30067-x	TRUE	0	City	US	Atlanta, GA - US	MSM; Racial Disparities	Transmission Dynamics	0	No	No
131	PHILLIPS AN;CAMBIANO V;MINERS A;LAMPE FC;RODGER A;NAKAGAWA F;BROWN ON;DE ANGELIS D;ELFORD J;HART G;JOHNSON AM;LUNDGREN JD;COLLINS V	2015	POTENTIAL IMPACT ON HIV INCIDENCE OF HIGHER HIV TESTING RATES AND EARLIER ANTIRETROVIRAL THERAPY INITIATION IN MSM	AIDS	BACKGROUND:INCREASED RATES OF TESTING, WITH EARLY ANTIRETROVIRAL THERAPY (ART) INITIATION, REPRESENT A KEY POTENTIAL HIV-PREVENTION APPROACH. CURRENTLY, IN MSM IN THE UNITED KINGDOM, IT IS ESTIMATED THAT 36\% ARE DIAGNOSED BY 1 YEAR FROM INFECTION, AND THE ART INITIATION THRESHOLD IS AT CD4(+) CELL COUNT 350/L. WE INVESTIGATED WHAT WOULD BE REQUIRED TO REDUCE HIV INCIDENCE IN MSM TO BELOW 1 PER 1…	10.1097/qad.0000000000000767	TRUE		Country	UK	UK	MSM	Single Intervention		No	No
132	BABIGUMIRA JB;AGUTU CA;HAMILTON DT;VAN;DER ELST E;HASSAN A;GICHURU E;MUGO PM;FARQUHAR C;NDUNG'U T;SIRENGO W;GOODREAU SM;SANDERS SM	2022	TESTING STRATEGIES TO DETECT ACUTE AND PREVALENT HIV INFECTION IN ADULT OUTPATIENTS SEEKING HEALTHCARE FOR SYMPTOMS COMPATIBLE WITH ACUTE HIV INFECTION IN KENYA: A COST-EFFECTIVENESS ANALYSIS	BMJ OPEN	BACKGROUND DETECTION OF ACUTE AND PREVALENT HIV INFECTION USING POINT-OF-CARE NUCLEIC ACID AMPLIFICATION TESTING (POC-NAAT) AMONG OUTPATIENTS WITH SYMPTOMS COMPATIBLE WITH ACUTE HIV IS CRITICAL TO HIV PREVENTION, BUT IT IS NOT CLEAR IF IT IS COST-EFFECTIVE COMPARED WITH EXISTING HIV TESTING STRATEGIES. METHODS WE DEVELOPED AND PARAMETRISED A DECISION TREE TO COMPARE THE COST-EFFECTIVENESS OF (1) …	10.1136/bmjopen-2021-058636	TRUE	0	Country	Kenya	Kenya	Representative	Cost-Effectiveness	Testing	No	Yes
133	WANG R;GOYAL R;LEI Q;ESSEX M;DE;GRUTTOLA V	2014	SAMPLE SIZE CONSIDERATIONS IN THE DESIGN OF CLUSTER RANDOMIZED TRIALS OF COMBINATION HIV PREVENTION	CLINICAL TRIALS	BACKGROUND CLUSTER RANDOMIZED TRIALS HAVE BEEN UTILIZED TO EVALUATE THE EFFECTIVENESS OF HIV PREVENTION STRATEGIES ON REDUCING INCIDENCE. DESIGN OF SUCH STUDIES MUST TAKE INTO ACCOUNT POSSIBLE CORRELATION OF OUTCOMES WITHIN RANDOMIZED UNITS. PURPOSE TO DISCUSS POWER AND SAMPLE SIZE CONSIDERATIONS FOR CLUSTER RANDOMIZED TRIALS OF COMBINATION HIV PREVENTION, USING AN HIV PREVENTION STUDY IN BOTSWAN…	10.1177/1740774514523351	TRUE	0	Country	Botswana	Botswana	Heterosexual	RCT Design	0	No	Yes
134	BRONKE C;ALMEIDA CAM;MCKINNON SG;KEANE NM;CHOPRA A;CARLSON JM;HECKERMAN D;MALLAL S;JOHN M	2013	HIV ESCAPE MUTATIONS OCCUR PREFERENTIALLY AT HLA-BINDING SITES OF CD8 T-CELL EPITOPES	AIDS	OBJECTIVE: TO DEFINE THE RELATIVE FREQUENCIES OF DIFFERENT MECHANISMS OF VIRAL ESCAPE. DESIGN: A POPULATION-BASED APPROACH TO EXAMINE THE DISTRIBUTION OF HIV POLYMORPHISM ASSOCIATED WITH DIVERSE POPULATION HUMAN LEUCOCYTE ANTIGENS (HLAS) AT SITES WITHIN AND FLANKING CD8 T-CELL EPITOPES AS A CORRELATE OF LIKELY MECHANISMS OF VIRAL ESCAPE. METHODS: SEQUENCE WINDOWS SURROUNDING 874 HLA ALLELE-SPECIF…	10.1097/qad.0b013e32835e1616	FALSE	1
135	GRAY RT;PRESTAGE GP;DOWN I;GHAUS MH;HOARE A;BRADLEY J;WILSON DP	2013	INCREASED HIV TESTING WILL MODESTLY REDUCE HIV INCIDENCE AMONG GAY MEN IN NSW AND WOULD BE ACCEPTABLE IF HIV TESTING BECOMES CONVENIENT	PLOS ONE	OBJECTIVE: DETERMINE THE ACCEPTABILITY AND EPIDEMIOLOGICAL IMPACT OF INCREASES IN HIV TESTING IN GAY MEN IN NEW SOUTH WALES (NSW), AUSTRALIA - PARTICULARLY PERTINENT WHEN CONSIDERING TREATMENT AS PREVENTION AND THE NEED TO REDUCE UNDIAGNOSED INFECTIONS. METHODS: WE CONDUCTED AN ONLINE SURVEY AND FOCUS GROUPS TO ASSESS WHETHER INCREASES IN HIV TESTING WOULD BE ACCEPTABLE TO GAY MEN IN NSW. IN PARA…	10.1371/journal.pone.0055449	TRUE		State	Australia	New South Wales - Australia	MSM	Single Intervention		No	Yes
136	LEE F;SHEELER D;HOTTON A;DEL VECCHIO N;FLORES R;FUJIMOTO K;HARAWA JA;KHANNA AS	2022	STIMULANT USE INTERVENTIONS MAY STRENGTHEN `GETTING TO ZERO' HIV ELIMINATION INITIATIVES IN ILLINOIS: INSIGHTS FROM A MODELING STUDY	INTERNATIONAL JOURNAL OF DRUG POLICY	OBJECTIVE(S): GETTING TO ZERO (GTZ) IS AN ILLINOIS-BASED HIV ELIMINATION INITIATIVE. GTZ IDENTIFIES YOUNGER BLACK MEN WHO HAVE SEX WITH MEN (YBMSM) AS A POPULATION WHO HAVE EXPERIENCED DISPROPORTIONATE HIV INCIDENCE. RISING STIMULANT USE AMONG YBMSM HAS BEEN DETERMINED TO IMPEDE ENGAGEMENT IN THE HIV PREVENTION AND TREAT-MENT CONTINUA FOR REDUCING ONWARD HIV TRANSMISSION. GIVEN THE LIMITED DEVELO…	10.1016/j.drugpo.2022.103628	TRUE	0	State	US	Illinois - US	YBMSM; Racial Disparities	Transmission Dynamics	0	No	Yes
137	GOYAL R;LUCA D;KLEIN PW;MORRIS P;COHEN SM;HU C;HOTCHKISS J;GAO J;JONES A;ADDISON W;O'BRIEN-STRAIN M;CHEEVER LW;GILMAN B	2021	COST-EFFECTIVENESS OF HRSA'S RYAN WHITE HIV/AIDS PROGRAM?	JAIDS-JOURNAL OF ACQUIRED IMMUNE DEFICIENCY SYNDROMES	BACKGROUND: WITH AN ANNUAL BUDGET OF MORE THAN \$2 BILLION, THE HEALTH RESOURCES AND SERVICES ADMINISTRATION'S RYAN WHITE HIV/AIDS PROGRAM (RWHAP) IS THE THIRD LARGEST SOURCE OF PUBLIC FUNDING FOR HIV CARE AND TREATMENT IN THE UNITED STATES, YET LITTLE ANALYSIS HAS BEEN DONE TO QUANTIFY THE LONG-TERM PUBLIC HEALTH AND ECONOMIC IMPACTS OF THE FEDERAL PROGRAM. METHODS: USING AN AGENT-BASED, STOCHAS…	10.1097/qai.0000000000002547	TRUE	0	Country	US	US	PLWH	Cost-Effectiveness	0	No	Yes
138	JEWELL BL;BALZER LB;CLARK ED;KWARISIIMA D;KAMYA D;PETERSEN ML;BERSHTEYN A	2021	PREDICTING HIV INCIDENCE IN THE SEARCH TRIAL: A MATHEMATICAL MODELING STUDY	JAIDS-JOURNAL OF ACQUIRED IMMUNE DEFICIENCY SYNDROMES	BACKGROUND: THE SEARCH STUDY PROVIDED COMMUNITY-BASED HIV AND MULTIDISEASE TESTING AND ANTIRETROVIRAL THERAPY (ART) TO 32 COMMUNITIES IN EAST AFRICA AND REPORTED NO STATISTICALLY SIGNIFICANT DIFFERENCE IN 3-YEAR HIV INCIDENCE. WE USED MATHEMATICAL MODELING TO ESTIMATE THE EFFECT OF CONTROL ARM VIRAL SUPPRESSION AND COMMUNITY MIXING ON SEARCH TRIAL OUTCOMES. SETTING: UGANDA AND KENYA. METHODS: USI…	10.1097/qai.0000000000002684	TRUE		Macro-region	Uganda; Kenya	Uganda; Kenya	Heterosexual	Epidemiologic Analysis		No	Yes
139	ANDERSSON E;NAKAGAWA F;VAN SIGHEM A;AXELSSON M;PHILLIPS AN;SONNERBORG A;ALBER J	2019	CHALLENGES IN MODELLING THE PROPORTION OF UNDIAGNOSED HIV INFECTIONS IN SWEDEN	EUROSURVEILLANCE	BACKGROUND: SWEDEN HAS A LOW HIV PREVALENCE. HOWEVER, AMONG NEW HIV DIAGNOSES IN 2016, THE PROPORTION OF LATE PRESENTERS AND MIGRANTS WAS HIGH (59\% AND 81\%, RESPECTIVELY). THIS POSES CHALLENGES IN ESTIMATING THE PROPORTION OF UNDIAGNOSED PERSONS LIVING WITH HIV (PLHIV). AIM: TO ESTIMATE THE PROPORTION OF UNDIAGNOSED PLHIV IN SWEDEN COMPARING TWO MODELS WITH DIFFERENT DEMANDS ON DATA AVAILABILIT…	10.2807/1560-7917.es.2019.24.14.1800203	TRUE		Country	Sweden	Sweden	Representative	Epidemiologic Analysis		No	Yes
140	DIMITROV D;DONNELL D;BROWN ER	2015	HIGH INCIDENCE IS NOT HIGH EXPOSURE: WHAT PROPORTION OF PREVENTION TRIAL PARTICIPANTS ARE EXPOSED TO HIV?	PLOS ONE	OBJECTIVE RANDOMIZED CLINICAL TRIALS OF HIV PREVENTION IN HIGH-RISK POPULATIONS OF WOMEN OFTEN ASSUME THAT ALL PARTICIPANTS HAVE SIMILAR EXPOSURE TO HIV. HOWEVER, A SUBSTANTIAL FRACTION OF WOMEN ENROLLED IN THE TRIAL MAY HAVE NO OR LOW EXPOSURE TO HIV. OUR OBJECTIVE WAS TO ESTIMATE THE PROPORTION OF WOMEN EXPOSED TO HIV THROUGHOUT A HYPOTHETICAL HIGH-RISK STUDY POPULATION. METHODS A STOCHASTIC IN…	10.1371/journal.pone.0115528	TRUE		Country	South Africa	South Africa	Women; Heterosexual	Transmission Dynamics		No	No
141	GOLDSTEIN ND;LEVASSEUR MT;TRAN J;WELLES SL;EPPES SC	2019	MODELING HPV VACCINATION SCALE-UP AMONG URBAN YOUNG MEN WHO HAVE SEX WITH MEN IN THE CONTEXT OF HIV	VACCINE	INTRODUCTION: YOUNG MEN WHO HAVE SEX WITH MEN (YMSM) ARE AT HIGH RISK TO CONTRACT HUMAN PAPILLOMAVIRUS (HPV). WHILE AN EFFECTIVE VACCINATION EXISTS, ITS USE AMONG YMSM IS MARKEDLY LOWER COMPARED TO NON-MSM AND WOMEN. THIS STUDY COMPARES SCALING UP HPV VACCINATION IN CONJUNCTION WITH OTHER PREVENTION STRATEGIES. METHODS: AN AGENT-BASED MODEL OF URBAN YMSM (<= 26 YEARS OF AGE) REFLECTIVE OF THE DEM…	10.1016/j.vaccine.2019.05.047	FALSE	1	NA	NA	NA	NA	NA	NA	NA	NA
142	BERSHTEYN A;KLEIN DJ;ECKHOFF PA	2016	AGE-TARGETED HIV TREATMENT AND PRIMARY PREVENTION AS A `RING FENCE' TO EFFICIENTLY INTERRUPT THE AGE PATTERNS OF TRANSMISSION IN GENERALIZED EPIDEMIC SETTINGS IN SOUTH AFRICA	INTERNATIONAL HEALTH	GENERALIZED HIV EPIDEMICS PROPAGATE TO FUTURE GENERATIONS ACCORDING TO THE AGE PATTERNS OF TRANSMISSION. WE HYPOTHESIZED THAT FUTURE GENERATIONS COULD BE PROTECTED FROM INFECTION USING AGE-TARGETED PREVENTION, ANALOGOUS TO THE RING-FENCING STRATEGIES USED TO CONTROL THE SPREAD OF SMALLPOX. WE MODELED AGE-TARGETED OR COHORT-TARGETED OUTREACH WITH HIV TREATMENT AND/OR PREVENTION USING EMOD-HIV V0 C…	10.1093/inthealth/ihw010	TRUE		State	South Africa	Kwazulu-Natal, South Africa	Heterosexual	Single Intervention		No	Yes
143	HAMILTON DT;AGUTU C;SIRENGO M;CHEGE W;GOODREAU SM;ELDER A;SANDERS EJ;GRAHAM SM	2023	MODELING THE IMPACT OF DIFFERENT PREP TARGETING STRATEGIES COMBINED WITH A CLINIC-BASED HIV-1 NUCLEIC ACID TESTING INTERVENTION IN KENYA	EPIDEMICS	BACKGROUND: UP TO 69\% OF ADULTS WHO ACQUIRE HIV IN KENYA SEEK CARE FOR ACUTE RETROVIRAL SYMPTOMS, PROVIDING AN IMPORTANT OPPORTUNITY FOR EARLY DIAGNOSIS AND HIV CARE ENGAGEMENT. THE TAMBUA MAPEMA PLUS (TMP) TRIAL TESTED A COMBINED HIV-1 NUCLEIC ACID TESTING, LINKAGE, TREATMENT, AND PARTNER NOTIFICATION INTERVENTION FOR ADULTS WITH SYMPTOMS OF ACUTE HIV INFECTION PRESENTING TO HEALTH FACILITIES I…	10.1016/j.epidem.2023.100696	TRUE		Country	Kenya	Kenya	Heterosexual	PrEP		No	Yes
144	MARSHALL BDL;GOEDEL WC;KING MRF;SINGLETON A;DURHAM DP;CHAN JP;GALVANI AP	2018	POTENTIAL EFFECTIVENESS OF LONG-ACTING INJECTABLE PRE-EXPOSURE PROPHYLAXIS FOR HIV PREVENTION IN MEN WHO HAVE SEX WITH MEN: A MODELLING STUDY	LANCET HIV	BACKGROUND ORAL PRE-EXPOSURE PROPHYLAXIS (PREP) PREVENTS HIV INFECTION IN MEN WHO HAVE SEX WITH MEN (MSM); HOWEVER, ADHERENCE IS AN ONGOING CONCERN. LONG-ACTING INJECTABLE PREP IS BEING TESTED IN PHASE 3 TRIALS AND COULD ADDRESS CHALLENGES ASSOCIATED WITH ADHERENCE. WE EXAMINED THE POTENTIAL EFFECTIVENESS OF LONG-ACTING INJECTABLE PREP COMPARED WITH ORAL PREP IN MSM. METHODS WE USED AN AGENT-BASE…	10.1016/s2352-3018(18)30097-3	TRUE	0	City	US	Atlanta, GA - US	MSM	PrEP	0	No	Yes
145	MILALI MP;RESAR D;KAFTAN D;CAMPBELL J;OLOWU A;EDWARDS D;PLATAIS HY;JENKINS S;BERSHTEYN A	2023	COST-EFFECTIVENESS OF THE DUAL PREVENTION PILL FOR CONTRACEPTION AND HIV PRE-EXPOSURE PROPHYLAXIS	FRONTIERS IN REPRODUCTIVE HEALTH	INTRODUCTIONWOMEN IN SUB-SAHARAN AFRICA (SSA) EXPERIENCE THE WORLD'S HIGHEST RATES OF BOTH HIV INFECTION AND UNINTENDED PREGNANCY. THE DUAL PREVENTION PILL (DPP) IS A NOVEL MULTIPURPOSE PREVENTION TECHNOLOGY (MPT) THAT CO-FORMULATES HIV PRE-EXPOSURE PROPHYLAXIS (PREP) AND COMBINED HORMONAL ORAL CONTRACEPTION INTO A SINGLE DAILY PILL. AS A DUAL INDICATION PRODUCT, THE DPP MAY BE PREFERRED BY WOMEN…	10.3389/frph.2023.1144217	TRUE		Macro-region	Kenya; Zimbabwe; South Africa	Kenya; Zimbabwe; South Africa	Women; Heterosexual	Cost-Effectiveness		No	Yes
146	WOOD D;LANCASTER KE;BOILY KA;DONNELL D;COHEN DT	2018	RECRUITMENT OF FEMALE SEX WORKERS IN HIV PREVENTION TRIALS: CAN EFFICACY ENDPOINTS BE REACHED MORE EFFICIENTLY?	JAIDS-JOURNAL OF ACQUIRED IMMUNE DEFICIENCY SYNDROMES	BACKGROUND/SETTING: RANDOMIZED CONTROLLED TRIALS (RCTS) OF HIV BIOMEDICAL PREVENTION INTERVENTIONS OFTEN ENROLL PARTICIPANTS WITH VARYING LEVELS OF HIV EXPOSURE, INCLUDING PEOPLE NEVER EXPOSED TO HIV. WE ASSESSED WHETHER ENROLLING LARGER PROPORTION OF PARTICIPANTS WITH CONSISTENTLY HIGH EXPOSURE TO HIV, SUCH AS FEMALE SEX WORKERS (FSWS), MIGHT REDUCE TRIAL DURATION AND IMPROVE THE ACCURACY OF PRO…	10.1097/qai.0000000000001603	TRUE		Country	South Africa	South Africa	Women; FSW	RCT Design		No	Yes
147	ESCUDERO DJ;LURIE MN;MAYER KH;KING M;GALEA S;FRIEDMAN SR;MARSHALL BDL	2017	THE RISK OF HIV TRANSMISSION AT EACH STEP OF THE HIV CARE CONTINUUM AMONG PEOPLE WHO INJECT DRUGS: A MODELING STUDY	BMC PUBLIC HEALTH	BACKGROUND: PEOPLE WHO INJECT DRUGS (PWID) ARE AT CONTINUED RISK FOR HIV IN THE U.S., AND EXPERIENCE DISPARITIES ACROSS THE HIV CARE CONTINUUM COMPARED TO OTHER HIGH-RISK GROUPS. ESTIMATES OF THE RISK OF HIV TRANSMISSION AT EACH STAGE OF THE CARE CONTINUUM MAY ASSIST IN IDENTIFYING PUBLIC HEALTH PRIORITIES FOR AVERTING INCIDENT INFECTIONS AMONG PWID, IN ADDITION TO TRANSMISSIONS TO SEXUAL PARTNER…	10.1186/s12889-017-4528-9	TRUE	0	City	US	New York City, NY - US	PWID	Transmission Dynamics	0	No	Yes
148	SMITH JA;HEFFRON R;BUTLER AR;CELUM C;BAETEN JM;HALLETT TB	2017	COULD MISREPORTING OF CONDOM USE EXPLAIN THE OBSERVED ASSOCIATION BETWEEN INJECTABLE HORMONAL CONTRACEPTIVES AND HIV ACQUISITION RISK	CONTRACEPTION	OBJECTIVE: SOME OBSERVATIONAL STUDIES HAVE SUGGESTED AN ASSOCIATION BETWEEN THE USE OF HORMONAL CONTRACEPTIVES (HC) AND HIV ACQUISITION. ONE MAJOR CONCERN IS THAT DIFFERENTIAL MISREPORTING OF SEXUAL BEHAVIOR BETWEEN HC USERS AND NONUSERS MAY GENERATE ARTIFICIALLY INFLATED RISK ESTIMATES. STUDY DESIGN: WE DEVELOPED AN INDIVIDUAL-BASED MODEL THAT SIMULATES THE SOUTH AFRICAN HIV SERODISCORDANT COUPL…	10.1016/j.contraception.2016.12.003	TRUE		Country	South Africa	South Africa	Heterosexual	Proof of Concept		No	Yes
149	KASAIE P;SCHUMACHER CM;JENNINGS SA;TUDDENHAM SA;SHAH ES;HOOVER KW;GIFT TL;CHESSON H;GERMAN D;DOWDY DW	2019	GONORRHOEA AND CHLAMYDIA DIAGNOSIS AS AN ENTRY POINT FOR HIV PRE-EXPOSURE PROPHYLAXIS: A MODELLING STUDY	BMJ OPEN	OBJECTIVES NEISSERIA GONORRHOEAE (NG) AND CHLAMYDIA TRACHOMATIS (CT) INCREASE THE RISK OF HIV TRANSMISSION AMONG MEN WHO HAVE SEX WITH MEN (MSM). DIAGNOSIS OF NG/CT MAY PROVIDE AN EFFICIENT ENTRY POINT FOR PREVENTION OF HIV THROUGH THE DELIVERY OF PRE-EXPOSURE PROPHYLAXIS (PREP); HOWEVER, THE ADDITIONAL POPULATION-LEVEL IMPACT OF TARGETING PREP TO MSM DIAGNOSED WITH NG/CT IS UNKNOWN. DESIGN AN AG…	10.1136/bmjopen-2018-023453	TRUE	0	City	US	Baltimore City, Mariland - US	MSM	PrEP	Multidisease	No	Yes
150	SMIT M;OLNEY J;FORD NP;VITORIA S;VASSALL A;HALLETT TB	2018	THE GROWING BURDEN OF NONCOMMUNICABLE DISEASE AMONG PERSONS LIVING WITH HIV IN ZIMBABWE	AIDS	OBJECTIVES: WE AIM TO CHARACTERIZE THE FUTURE NONCOMMUNICABLE DISEASE (NCD) BURDEN IN ZIMBABWE TO IDENTIFY FUTURE HEALTH SYSTEM PRIORITIES. METHODS: WE DEVELOPED AN INDIVIDUAL-BASED MULTIDISEASE MODEL FOR ZIMBABWE, SIMULATING BIRTHS, DEATHS, INFECTION WITH HIV AND PROGRESSION AND KEY NCD [ASTHMA, CHRONIC KIDNEY DISEASE (CKD), DEPRESSION, DIABETES, HYPERTENSION, STROKE, BREAST, CERVICAL, COLORECTA…	10.1097/qad.0000000000001754	FALSE	1
151	BLASER N;BERTISCH B;KOUYOS RD;CALMY A;BUCHER HC;CAVASSINI M;ESTILL J;KEISER O;EGGER M;SWISS HIV COHORT STUDY SHIVCS	2017	IMPACT OF SCREENING AND ANTIRETROVIRAL THERAPY ON ANAL CANCER INCIDENCE IN HIV-POSITIVE MSM	AIDS	BACKGROUND: THE INCIDENCE OF ANAL CANCER IS HIGH IN HIV-POSITIVE MSM. WE MODELED THE IMPACT OF SCREENING STRATEGIES AND COMBINATION ANTIRETROVIRAL THERAPY (CART) COVERAGE ON ANAL CANCER INCIDENCE IN SWITZERLAND. METHODS: INDIVIDUAL-BASED, DYNAMIC SIMULATION MODEL PARAMETERIZED WITH SWISS HIV COHORT STUDY AND LITERATURE DATA. WE ASSUMED ALL MEN TO BE HUMAN PAPILLOMAVIRUS INFECTED. CD4(+) CELL COUN…	10.1097/qad.0000000000001546	FALSE	1
152	SHARMA M;SMITH JA;FARQUHAR C;YING R;CHERUTICH P;GOLDEN M;WAMUTI D;SPIEGEL H;BARNABAS RV	2018	ASSISTED PARTNER NOTIFICATION SERVICES ARE COST-EFFECTIVE FOR DECREASING HIV BURDEN IN WESTERN KENYA	AIDS	BACKGROUND:ASSISTED PARTNER SERVICES (APS) OR PROVIDER NOTIFICATION FOR SEXUAL PARTNERS OF PERSONS DIAGNOSED HIV POSITIVE CAN INCREASE HIV TESTING AND LINKAGE IN SUB-SAHARAN AFRICA AND IS A HIGH YIELD STRATEGY TO IDENTIFY HIV-POSITIVE PERSONS. HOWEVER, ITS COST-EFFECTIVENESS IS NOT WELL EVALUATED.METHODS:USING EFFECTIVENESS AND COST DATA FROM AN APS TRIAL IN KENYA, WE PARAMETERIZED AN INDIVIDUAL-…	10.1097/qad.0000000000001697	TRUE		State	Kenya	Nyanza, Kenya	Heterosexual	Single Intervention		No	Yes
153	BASTEN M;HEIJNE JCM;GESKUS R;DEN DAAS C;KRETZSCHMAR M;MATSER A	2018	SEXUAL RISK BEHAVIOUR TRAJECTORIES AMONG MSM AT RISK FOR HIV IN AMSTERDAM, THE NETHERLANDS	AIDS	OBJECTIVE: SEXUAL RISK BEHAVIOUR CHANGES DURING A PERSON'S LIFE COURSE. INSIGHTS IN SEXUAL RISK BEHAVIOUR TRAJECTORIES OF MSM MAY PROVIDE STARTING POINTS FOR THE TIMING OF HIV PREVENTION METHODS. WE AIMED TO STUDY LONGITUDINAL TRAJECTORIES OF SEXUAL RISK BEHAVIOUR PREDICTIVE OF HIV ACQUISITION FROM SEXUAL DEBUT ONWARDS. DESIGN: A LONGITUDINAL STUDY AMONG 815 HIV-NEGATIVE PARTICIPANTS OF THE AMSTE…	10.1097/qad.0000000000001803	TRUE		City	Netherlands	Amsterdam, Netherlands	MSM	Transmission Dynamics		No	Yes
154	ZAHND C;SALAZAR-VIZCAYA L;DUFOUR B;WANDELER G;KOUYOS R;ESTILL J;BERTISCH B;RAUCH A;KEISER O;SWISS HIV;SHIV;SWISS HEPATITIS C COHORT STUDIES SHCCS	2016	MODELLING THE IMPACT OF DEFERRING HCV TREATMENT ON LIVER-RELATED COMPLICATIONS IN HIV COINFECTED MEN WHO HAVE SEX WITH MEN	JOURNAL OF HEPATOLOGY	BACKGROUND \& AIMS: HEPATITIS C (HCV) IS A LEADING CAUSE OF MORBIDITY AND MORTALITY IN PEOPLE WHO LIVE WITH HIV. IN MANY COUNTRIES, ACCESS TO DIRECT ACTING ANTIVIRAL AGENTS TO TREAT HCV IS RESTRICTED TO INDIVIDUALS WITH ADVANCED LIVER DISEASE (METAVIR STAGE F3 OR F4). OUR GOAL WAS TO ESTIMATE THE LONG TERM IMPACT OF DEFERRING HCV TREATMENT FOR MEN WHO HAVE SEX WITH MEN (MSM) WHO ARE COINFECTED WI…	10.1016/j.jhep.2016.02.030	FALSE	1
155	ABBAS UL;GLAUBIUS RL;DING Y;HOOD G	2019	DRUG RESISTANCE FROM PREFERRED ANTIRETROVIRAL REGIMENS FOR HIV INFECTION IN SOUTH AFRICA: A MODELING STUDY	PLOS ONE	BACKGROUND TENOFOVIR-CONTAINING REGIMENS COMPRISE THE PREFERRED FIRST-LINE ANTIRETROVIRAL THERAPY (ART) IN MANY COUNTRIES INCLUDING SOUTH AFRICA, WHERE UTILIZATION OF SECOND-LINE REGIMENS IS LIMITED. CONSIDERABLE HIV DRUG RESISTANCE HAS OCCURRED AMONG PERSONS FAILING TENOFOVIR-CONTAINING FIRST-LINE ART. WE EVALUATED DRUG RESISTANCE AT THE POPULATION LEVEL USING MATHEMATICAL MODELING. SETTING HETE…	10.1371/journal.pone.0218649	TRUE		State	South Africa	Kwazulu-Natal, South Africa	Heterosexual	Proof of Concept		No	Yes
156	HAMILTON DT;HOOVER KW;SMITH DK;DELANEY KP;WANG LY;LI J;HOYTE SM;GOODREAU SM	2023	ACHIEVING THE ``ENDING THE HIV EPIDEMIC IN THE US'' INCIDENCE REDUCTION GOALS AMONG AT-RISK POPULATIONS IN THE SOUTH	BMC PUBLIC HEALTH	INTRODUCTIONANTIRETROVIRAL MEDICATION COVERAGE REMAINS SUB-OPTIMAL IN MUCH OF THE UNITED STATES, PARTICULARLY THE SOTHERN REGION, AND NON-HISPANIC BLACK OR AFRICAN AMERICAN PERSONS (NHB) CONTINUE TO BE DISPROPORTIONATELY IMPACTED BY THE HIV EPIDEMIC. THE ``ENDING THE HIV EPIDEMIC IN THE U.S.'' (EHE) INITIATIVE SEEKS TO REDUCE HIV INCIDENCE NATIONALLY BY FOCUSING RESOURCES TOWARDS THE MOST HIGHLY …	10.1186/s12889-023-15563-5	TRUE	0	Region	US	South, US	MSM; Racial Disparities	Prevention Packages	ART and PrEP targets	No	Yes
157	RASELLA D;DE SAMPAIO MORAIS GA;ANDERLE RV;DA SILVA AF;LUA R;RUBIO FA;MAGNO L;MACHADO D;PESCARINI J;SOUZA LE;MACINKO J;DOURADO I	2022	EVALUATING THE IMPACT OF SOCIAL DETERMINANTS, CONDITIONAL CASH TRANSFERS AND PRIMARY HEALTH CARE ON HIV/AIDS: STUDY PROTOCOL OF A RETROSPECTIVE AND FORECASTING APPROACH BASED ON THE DATA INTEGRATION WITH A COHORT OF 100 MILLION BRAZILIANS	PLOS ONE	BACKGROUND DESPITE THE GREAT PROGRESS MADE OVER THE LAST DECADES, STRONGER STRUCTURAL INTERVENTIONS ARE NEEDED TO END THE HIV/AIDS PANDEMIC IN LOW AND MIDDLE-INCOME COUNTRIES (LMIC). BRAZIL IS ONE OF THE LARGEST AND DATA-RICHEST LMIC, WITH RAPIDLY CHANGING SOCIOECONOMIC CHARACTERISTICS AND AN IMPORTANT HIV/AIDS BURDEN. OVER THE LAST TWO DECADES BRAZIL HAS ALSO IMPLEMENTED THE WORLD'S LARGEST COND…	10.1371/journal.pone.0265253	FALSE	3	NA	NA	NA	NA	NA	NA	NA	NA
158	ROBINEAU O;VELTER A;BARIN F;BOELLE PY	2017	HIV TRANSMISSION AND PRE-EXPOSURE PROPHYLAXIS IN A HIGH RISK MSM POPULATION: A SIMULATION STUDY OF LOCATION-BASED SELECTION OF SEXUAL PARTNERS	PLOS ONE	OBJECTIVE IN FRANCE, INDICATIONS FOR PRE-EXPOSURE PROPHYLAXIS (PREP) FOR HIV PREVENTION ARE BASED ON INDIVIDUAL-LEVEL RISK FACTORS FOR HIV INFECTION. HOWEVER, THE RISK OF HIV INFECTION MAY ALSO DEPEND ON CHARACTERISTICS OF SEXUAL PARTNERSHIPS. HERE WE STUDY HOW PLACE-BASED SELECTION OF PARTNERS CHANGE TRANSMISSION AND THE OVERALL EFFICIENCY OF PREP. METHODS WE USED THE PREVAGAY SURVEY OF SEXUAL B…	10.1371/journal.pone.0189002	FALSE	2
159	GOUNTAS I;SYPSA V;PAPATHEODORIDIS D;KALAMITSIS G;ANAGNOSTOU A;FOTIOU A;HATZAKIS A	2019	A HEPATITIS C OUTBREAK PRECEDED THE HIV OUTBREAK AMONG PERSONS WHO INJECT DRUGS IN ATHENS, GREECE: INSIGHTS FROM A MATHEMATICAL MODELLING STUDY	JOURNAL OF VIRAL HEPATITIS	PEOPLE WHO INJECT DRUGS (PWID) COMPRISE ONE OF THE MAJOR TRANSMISSION RISK GROUPS FOR HUMAN IMMUNODEFICIENCY VIRUS (HIV) AND HEPATITIS C VIRUS (HCV). IN 2011, ATHENS EXPERIENCED A LARGE HIV OUTBREAK AMONG PWID. SIGNIFICANT PUBLIC HEALTH INTERVENTIONS WERE IMPLEMENTED IN RESPONSE TO THE HIV OUTBREAK. THE AIMS OF THIS STUDY WERE TO ESTIMATE THE INDIRECT EFFECTS OF THE HIV INTERVENTIONS ON HCV INFEC…	10.1111/jvh.13178	TRUE		City	Greece	Athens, Grece	PWID	Proof of Concept; Multidisease		NA	NA
160	OMORI R;ABU-RADDAD LJ	2017	SEXUAL NETWORK DRIVERS OF HIV AND HERPES SIMPLEX VIRUS TYPE 2 TRANSMISSION	AIDS	OBJECTIVES: HIV AND HERPES SIMPLEX VIRUS TYPE 2 (HSV-2) INFECTIONS ARE SEXUALLY TRANSMITTED AND PROPAGATE IN SEXUAL NETWORKS. USING MATHEMATICAL MODELING, WE AIMED TO QUANTIFY EFFECTS OF KEY NETWORK STATISTICS ON INFECTION TRANSMISSION, AND EXTENT TO WHICH HSV-2 PREVALENCE CAN BE A PROXY OF HIV PREVALENCE. DESIGN/METHODS: AN INDIVIDUAL-BASED SIMULATION MODEL WAS CONSTRUCTED TO DESCRIBE SEX PARTNE…	10.1097/qad.0000000000001542	TRUE		NA	NA	NA	NA	Proof of Concept; Transmission Dynamics		No	Yes
161	LECLERC PM;MATTHEWS AP;GARENNE ML	2009	FITTING THE HIV EPIDEMIC IN ZAMBIA: A TWO-SEX MICRO-SIMULATION MODEL	PLOS ONE	BACKGROUND: IN DESCRIBING AND UNDERSTANDING HOW THE HIV EPIDEMIC SPREADS IN AFRICAN COUNTRIES, PREVIOUS STUDIES HAVE NOT TAKEN INTO ACCOUNT THE DETAILED PERIODS AT RISK. THIS STUDY IS BASED ON A MICRO-SIMULATION MODEL (INDIVIDUAL-BASED) OF THE SPREAD OF THE HIV EPIDEMIC IN THE POPULATION OF ZAMBIA, WHERE WOMEN TEND TO MARRY EARLY AND WHERE DIVORCES ARE NOT FREQUENT. THE MAIN TARGET OF THE MODEL W…	10.1371/journal.pone.0005439	TRUE		Country	Zambia	Zambia	Heterosexual; Women	Transmission Dynamics		No	Yes
162	NAKAGAWA F;WRITING GRP HIV EPIDEMIOLOGIC ESTI WGHIVEE	2017	AN EPIDEMIOLOGICAL MODELLING STUDY TO ESTIMATE THE COMPOSITION OF HIV-POSITIVE POPULATIONS INCLUDING MIGRANTS FROM ENDEMIC SETTINGS	AIDS	OBJECTIVE: MIGRANTS ACCOUNT FOR A SIGNIFICANT NUMBER OF PEOPLE LIVING WITH HIV IN EUROPE, AND IT IS IMPORTANT TO FULLY CONSIDER THIS POPULATION IN NATIONAL ESTIMATES. USING A NOVEL APPROACH WITH THE UK AS AN EXAMPLE, WE PRESENT KEY PUBLIC HEALTH MEASURES OF THE HIV EPIDEMIC, TAKING INTO ACCOUNT BOTH IN-COUNTRY INFECTIONS AND INFECTIONS LIKELY TO HAVE BEEN ACQUIRED ABROAD. DESIGN: MATHEMATICAL MOD…	10.1097/qad.0000000000001329	TRUE		Country	UK	UK	Migrants	Transmission Dynamics		No	Yes
163	TWEYA H;KEISER O;HAAS AD;TENTHANI L;PHIRI S;EGGER M;ESTILL J	2016	COMPARATIVE COST-EFFECTIVENESS OF OPTION BR FOR PREVENTION OF MOTHER-TO-CHILD TRANSMISSION OF HIV IN MALAWI	AIDS	OBJECTIVE:TO ESTIMATE THE COST-EFFECTIVENESS OF PREVENTION OF MOTHER-TO-CHILD TRANSMISSION (MTCT) OF HIV WITH LIFELONG ANTIRETROVIRAL THERAPY (ART) FOR PREGNANT AND BREASTFEEDING WOMEN (OPTION B+') COMPARED WITH ART DURING PREGNANCY OR BREASTFEEDING ONLY UNLESS CLINICALLY INDICATED (OPTION B').DESIGN:MATHEMATICAL MODELLING STUDY OF FIRST AND SECOND PREGNANCY, INFORMED BY DATA FROM THE MALAWI OPTI…	10.1097/qad.0000000000001009	TRUE		Country	Malawi	Malawi	Women	Cost-Effectiveness		No	Yes
164	MCCREESH N;ANDRIANAKIS I;NSUBUGA M;VERNON I;MCKINLEY TJ;OAKLEY JE;GOLDSTEIN M;HAYES R;WHITE RG	2017	UNIVERSAL TEST, TREAT, AND KEEP: IMPROVING ART RETENTION IS KEY IN COST-EFFECTIVE HIV CONTROL IN UGANDA	BMC INFECTIOUS DISEASES	BACKGROUND: WITH AMBITIOUS NEW UNAIDS TARGETS TO END AIDS BY 2030, AND NEW WHO TREATMENT GUIDELINES, THERE IS INCREASED INTEREST IN THE BEST WAY TO SCALE-UP ART COVERAGE. WE INVESTIGATE THE COST-EFFECTIVENESS OF VARIOUS ART SCALE-UP OPTIONS IN UGANDA. METHODS: INDIVIDUAL-BASED HIV/ART MODEL OF UGANDA, CALIBRATED USING HISTORY MATCHING. 22 ART SCALE-UP STRATEGIES WERE SIMULATED FROM 2016 TO 2030, …	10.1186/s12879-017-2420-y	TRUE		Country	Uganda	Uganda	Representative	Prevention Packages		No	Yes
165	VAN SCHALKWYK C;MOODLEY J;WELTE A;JOHNSON LF	2019	ARE ASSOCIATIONS BETWEEN HIV AND HUMAN PAPILLOMAVIRUS TRANSMISSION DUE TO BEHAVIOURAL CONFOUNDING OR BIOLOGICAL EFFECTS?	SEXUALLY TRANSMITTED INFECTIONS	OBJECTIVES C OHORT STUDIES HAVE SHOWN SIGNIFICANT INCREASED RISK OF HIV ACQUISITION FOLLOWING HUMAN PAPILLOMAVIRUS (HPV) DETECTION AND INCREASED RISK OF NEW HPV DETECTION IN INDIVIDUALS WITH HIV INFECTION, AFTER ADJUSTING FOR BEHAVIOURAL RISK FACTORS. THIS STUDY USES AN INDIVIDUAL-BASED MODEL TO ASSESS WHETHER CONFOUNDING SEXUAL BEHAVIOUR FACTORS AND NETWORK LEVEL EFFECTS CAN EXPLAIN THESE ASSOCI…	10.1136/sextrans-2018-053558	FALSE	1
166	DE VOS AS;VAN DER HELM JJ;MATSER A;PRINS M;KRETZSCHMAR MEE	2013	DECLINE IN INCIDENCE OF HIV AND HEPATITIS C VIRUS INFECTION AMONG INJECTING DRUG USERS IN AMSTERDAM; EVIDENCE FOR HARM REDUCTION?	ADDICTION	AIMS IN AMSTERDAM, HIV PREVALENCE HAS NEARLY HALVED AMONG INJECTING DRUG USERS (IDU) SINCE 1990. HEPATITIS C VIRUS (HCV) PREVALENCE ALSO DECLINED; HIV AND HCV INCIDENCE DROPPED TO NEARLY ZERO. WE EXAMINED POSSIBLE EXPLANATIONS FOR THESE TIME TRENDS, AMONG WHICH THE IMPLEMENTATION OF HARM REDUCTION MEASURES AIMED AT REDUCING THE RISK BEHAVIOUR OF IDU. DESIGN WE USED INDIVIDUAL-BASED MODELLING OF T…	10.1111/add.12125	TRUE		City	Netherlands	Amsterdam, Netherlands	PWID	Epidemiologic Analysis		NA	NA
167	MCCREESH N;ANDRIANAKIS I;NSUBUGA M;VERNON I;MCKINLEY TJ;OAKLEY JE;GOLDSTEIN M;HAYES R;WHITE RG	2018	CHOICE OF TIME HORIZON CRITICAL IN ESTIMATING COSTS AND EFFECTS OF CHANGES TO HIV PROGRAMMES	PLOS ONE	BACKGROUND UGANDA CHANGED ITS ANTIRETROVIRAL THERAPY GUIDELINES IN 2014, INCREASING THE CD4 THRESHOLD FOR ANTIRETROVIRAL THERAPY INITIATION FROM 350 CELLS/MU L TO 500 CELLS/MU L. WE INVESTIGATE WHAT EFFECT THIS CHANGE IN POLICY IS LIKELY TO HAVE ON HIV INCIDENCE, MORBIDITY, AND PROGRAMME COSTS, AND ESTIMATE THE COST-EFFECTIVENESS OF THE CHANGE OVER DIFFERENT TIME HORIZONS. METHODS WE USED A COMPL…	10.1371/journal.pone.0196480	TRUE		Country	Uganda	Uganda	Representative	Single Intervention		No	Yes
168	MCMAHON JM;CHIMENTI R;TRABOLD N;FEDOR T;MITTAL M;TORTU S	2017	RISK OF INTIMATE PARTNER VIOLENCE AND RELATIONSHIP CONFLICT FOLLOWING COUPLE-BASED HIV PREVENTION COUNSELING: RESULTS FROM THE HARLEM RIVER COUPLES PROJECT	JOURNAL OF INTERPERSONAL VIOLENCE	HETEROSEXUAL TRANSMISSION OF HIV OFTEN OCCURS IN THE CONTEXT OF INTIMATE SEXUAL PARTNERSHIPS. THERE IS MOUNTING EVIDENCE THAT COUPLE-BASED HIV PREVENTION INTERVENTIONS MAY BE MORE EFFECTIVE THAN INDIVIDUAL-BASED INTERVENTIONS FOR PROMOTING RISK REDUCTION WITHIN SUCH RELATIONSHIPS. YET, CONCERNS HAVE BEEN RAISED ABOUT THE SAFETY OF COUPLE-BASED PREVENTION APPROACHES, ESPECIALLY WITH REGARD TO THE …	10.1177/0886260515600878	FALSE	2
169	EL-BASSEL N;GILBERT L;WU E;WITTE SS;CHANG M;HILL J;REMIEN RH	2011	COUPLE-BASED HIV PREVENTION FOR LOW-INCOME DRUG USERS FROM NEW YORK CITY: A RANDOMIZED CONTROLLED TRIAL TO REDUCE DUAL RISKS	JAIDS-JOURNAL OF ACQUIRED IMMUNE DEFICIENCY SYNDROMES	OBJECTIVE: DUAL THREATS OF INJECTION DRUG USE AND RISKY SEXUAL PRACTICES CONTINUE TO INCREASE TRANSMISSION OF HIV AND OTHER SEXUALLY TRANSMITTED INFECTIONS (STIS) AMONG DRUG-USING COUPLES IN LOW-INCOME COMMUNITIES IN THE UNITED STATES. TWO HYPOTHESES WERE TESTED: (1) ``INTERVENTION EFFECT''-WHETHER THE HIV RISK-REDUCTION INTERVENTION PROVIDED TO THE COUPLE OR INDIVIDUAL PARTNERS WOULD BE MORE EFF…	10.1097/qai.0b013e318229eab1	FALSE	2
170	SMIT M;CASSIDY R;COZZI-LEPRI E;GIRARDI E;MAMMONE A;SARACINO A;BAI F;RUSCONI S;MAGNANI G;CASTELLI F;HSUE P;MONFORTE AA;HALLETT TB	2017	PROJECTIONS OF NON-COMMUNICABLE DISEASE AND HEALTH CARE COSTS AMONG HIV-POSITIVE PERSONS IN ITALY AND THE USA: A MODELLING STUDY	PLOS ONE	BACKGROUND COUNTRY-SPECIFIC FORECASTS OF THE GROWING NON-COMMUNICABLE DISEASE (NCD) BURDEN IN AGEING HIV-POSITIVE PATIENTS WILL BE KEY TO GUIDE FUTURE HIV POLICIES. WE PROVIDED THE FIRST NATIONAL FORECASTS FOR ITALY AND THE UNITES STATES OF AMERICA (USA) AND QUANTIFIED DIRECT COST OF CARING FOR THESE INCREASINGLY COMPLEX PATIENTS. METHODS AND SETTING WE ADAPTED AN INDIVIDUAL-BASED MODEL OF AGEING…	10.1371/journal.pone.0186638	FALSE	1
171	BURGER EA;DYER MA;SY S;PALEFSKY JM;DE POKOMANDY A;COUTLEE F;SILVERBERG MJ;KIM JJ	2018	DEVELOPMENT AND CALIBRATION OF A MATHEMATICAL MODEL OF ANAL CARCINOGENESIS FOR HIGH-RISK HIV-INFECTED MEN	JAIDS-JOURNAL OF ACQUIRED IMMUNE DEFICIENCY SYNDROMES	OBJECTIVES: MEN WHO HAVE SEX WITH MEN WHO ARE LIVING WITH HIV ARE AT HIGHEST RISK FOR ANAL CANCER. OUR OBJECTIVE WAS TO USE EMPIRICAL DATA TO DEVELOP A COMPREHENSIVE DISEASE SIMULATION MODEL THAT REFLECTS THE MOST CURRENT UNDERSTANDING OF ANAL CARCINOGENESIS, WHICH IS UNIQUELY POSITIONED TO EVALUATE FUTURE ANAL CANCER SCREENING STRATEGIES AND PROVIDE INSIGHT ON THE UNOBSERVABLE COURSE OF THE DISE…	10.1097/qai.0000000000001727	FALSE	1
172	WALKER ML;STIASNY D;GUY RJ;LAW MG;HOLT M;MAO L;DONOVAN AE;GRAY RT;REGAN DG	2022	ASSESSING THE IMPACT OF HIV PREEXPOSURE PROPHYLAXIS SCALE-UP ON GONORRHEA INCIDENCE AMONG GAY AND BISEXUAL MEN IN SYDNEY: A MATHEMATICAL MODELING STUDY	SEXUALLY TRANSMITTED DISEASES	BACKGROUND: THE ROLLOUT OF PREEXPOSURE PROPHYLAXIS (PREP) FOR HIV PREVENTION AMONG GAY AND BISEXUAL MEN (GBM) IS ASSOCIATED WITH INCREASES IN CONDOMLESS ANAL INTERCOURSE, POTENTIALLY INCREASING THE INCIDENCE OF OTHER SEXUALLY TRANSMISSIBLE INFECTIONS (STIS). METHODS: WE DEVELOPED AN INDIVIDUAL-BASED MATHEMATICAL MODEL TO SIMULATE THE TRANSMISSION OF NEISSERIA GONORRHOEAE AMONG GBM IN SYDNEY, ACCO…	10.1097/olq.0000000000001649	FALSE	1
173	MCCREESH N;O'BRIEN K;NSUBUGA RN;SHAFER LA;BAKKER R;SEELEY J;HAYES RG	2012	EXPLORING THE POTENTIAL IMPACT OF A REDUCTION IN PARTNERSHIP CONCURRENCY ON HIV INCIDENCE IN RURAL UGANDA: A MODELING STUDY	SEXUALLY TRANSMITTED DISEASES	BACKGROUND: A NUMBER OF AFRICAN COUNTRIES HAVE PLANNED CAMPAIGNS AGAINST CONCURRENCY. IT WILL NOT BE POSSIBLE TO SEPARATE THE EFFECTS OF A REDUCTION IN CONCURRENCY FROM OTHER BEHAVIOR CHANGES WHEN EVALUATING THESE CAMPAIGNS. THIS MODELING STUDY EXPLORES THE POTENTIAL IMPACT OF AN INTERVENTION TO REDUCE PARTNERSHIP CONCURRENCY ON HIV INCIDENCE IN CONTEMPORARY RURAL UGANDA, KEEPING INCIDENCE OF SEX…	10.1097/olq.0b013e318254c84a	TRUE		Country	Uganda	Uganda	Representative	Single Intervention		No	Yes
174	MCCORMICK AW;ABUELEZAM NN;RHODE T;WALENSKY RP;PEI PP;BECKER JE;DILORENZO MA;LOSINA E;FREEDBERG KA;LIPSITCH M;SEAGE GR	2014	DEVELOPMENT, CALIBRATION AND PERFORMANCE OF AN HIV TRANSMISSION MODEL INCORPORATING NATURAL HISTORY AND BEHAVIORAL PATTERNS: APPLICATION IN SOUTH AFRICA	PLOS ONE	UNDERSTANDING HIV TRANSMISSION DYNAMICS IS CRITICAL TO ESTIMATING THE POTENTIAL POPULATION-WIDE IMPACT OF HIV PREVENTION AND TREATMENT INTERVENTIONS. WE DEVELOPED AN INDIVIDUAL-BASED SIMULATION MODEL OF THE HETEROSEXUAL HIV EPIDEMIC IN SOUTH AFRICA AND LINKED IT TO THE PREVIOUSLY PUBLISHED COST-EFFECTIVENESS OF PREVENTING AIDS COMPLICATIONS (CEPAC) INTERNATIONAL MODEL, WHICH SIMULATES THE NATURAL…	10.1371/journal.pone.0098272	TRUE		Country	South Africa	South Africa	Representative	Replication Exercise		No	Yes
175	SHARMA M;MUDIMU E;SIMEON K;BERSHTEYN A;DORWARD J;VIOLETTE LR;AKULLIAN SSA;CELUM C;GARRETT N;DRAIN PK	2021	COST-EFFECTIVENESS OF POINT-OF-CARE TESTING WITH TASK-SHIFTING FOR HIV CARE IN SOUTH AFRICA: A MODELLING STUDY	LANCET HIV	BACKGROUND THE NUMBER OF PEOPLE ON ANTIRETROVIRAL THERAPY (ART) REQUIRING TREATMENT MONITORING IN LOW-RESOURCE SETTINGS IS RAPIDLY INCREASING. POINT-OF-CARE (POC) TESTING FOR ART MONITORING MIGHT ALLEVIATE BURDEN ON CENTRALISED LABORATORIES AND IMPROVE CLINICAL OUTCOMES, BUT ITS COST-EFFECTIVENESS IS UNKNOWN. METHODS WE USED COST AND EFFECTIVENESS DATA FROM THE STREAM TRIAL IN SOUTH AFRICA (FEBRU…	10.1016/s2352-3018(20)30279-4	TRUE	0	City	South Africa	Durban - South Africa	PLWH	Cost-Effectiveness	0	NA	NA
176	ANDRIANAKIS I;VERNON IR;MCCREESH TJ;OAKLEY JE;NSUBUGA M;WHITE RG	2015	BAYESIAN HISTORY MATCHING OF COMPLEX INFECTIOUS DISEASE MODELS USING EMULATION: A TUTORIAL AND A CASE STUDY ON HIV IN UGANDA	PLOS COMPUTATIONAL BIOLOGY	ADVANCES IN SCIENTIFIC COMPUTING HAVE ALLOWED THE DEVELOPMENT OF COMPLEX MODELS THAT ARE BEING ROUTINELY APPLIED TO PROBLEMS IN DISEASE EPIDEMIOLOGY, PUBLIC HEALTH AND DECISION MAKING. THE UTILITY OF THESE MODELS DEPENDS IN PART ON HOW WELL THEY CAN REPRODUCE EMPIRICAL DATA. HOWEVER, FITTING SUCH MODELS TO REAL WORLD DATA IS GREATLY HINDERED BOTH BY LARGE NUMBERS OF INPUT AND OUTPUT PARAMETERS, A…	10.1371/journal.pcbi.1003968	FALSE	1,2
177	NIMH MULTISITE HIV STD PREVENT TRI NIMHMHIVSTDPT	2008	METHODOLOGICAL OVERVIEW OF AN AFRICAN AMERICAN COUPLE-BASED HIV/STD PREVENTION TRIAL	JAIDS-JOURNAL OF ACQUIRED IMMUNE DEFICIENCY SYNDROMES	OBJECTIVE: TO PROVIDE IN OVERVIEW OF THE NATIONAL INSTITUTE OF MENTAL HEALTH MULTISITE HIV/SEXUALLY TRANSMITTED DISEASE (STD) PREVENTION TRIAL FOR AFRICAN AMERICAN COUPLES CONDUCTED IN 4 URBAN AREAS: ATLANTA, LOS ANGELES, NEW YORK, AND PHILADELPHIA. THE RATIONALE, STUDY DESIGN METHODS, PROPOSED DATA ANALYSES, AND STUDY MANAGEMENT ARE DESCRIBED. DESIGN: THIS IS A 2-ARM RANDOMIZED TRIAL, IMPLEMENTI…	10.1097/qai.0b013e3181842570	FALSE	2
178	WHITE RG;GLYNN JR;ORROTH KK;FREEMAN EE;BAKKER R;WEISS HA;KUMARANAYAKE L;HABBEMA JDF;BUVE A;HAYES RJ	2008	MALE CIRCUMCISION FOR HIV PREVENTION IN SUB-SAHARAN AFRICA: WHO, WHAT AND WHEN?	AIDS	BACKGROUND AND OBJECTIVE: MALE CIRCUMCISION (CIRCUMCISION) REDUCES HIV INCIDENCE IN MEN BY 50-60\%. THE UNITED NATIONS JOINT PROGRAMME ON HIV/AIDS (UNAIDS) RECOMMENDS THE PROVISION OF SAFE CIRCUMCISION SERVICES IN COUNTRIES WITH HIGH HIV AND LOW CIRCUMCISION PREVALENCE, PRIORITIZING 12-30 YEARS OLD HIV-UNINFECTED MEN. WE EXPLORE HOW THE POPULATION-LEVEL IMPACT OF CIRCUMCISION VARIES BY TARGET AGE…	10.1097/qad.0b013e32830e0137	TRUE		Macro-region	NA	Sub-Saharan Africa	Heterosexual	Single Intervention		No	No
179	CRESPO M;MIRA JA;PINEDA JA;VAN DEN EYNDE E;RIOS-VILLEGAS MJ;COLLADO A;GIRON-GONZALEZ JA;LOPEZ-CORTES LF;GONZALEZ-SERRANO A;MERINO D;ESTEBAN JI	2008	EFFICACY OF PEGYLATED INTERFERON AND RIBAVIRIN FOR RETREATMENT OF CHRONIC HCV INFECTION IN HIV CO-INFECTED PATIENTS FAILING A PREVIOUS STANDARD INTERFERON-BASED REGIMEN	JOURNAL OF ANTIMICROBIAL CHEMOTHERAPY	COMBINATION OF PEGYLATED INTERFERON (PEG-IFN) AND RIBAVIRIN IS THE STANDARD TREATMENT FOR HCV INFECTION IN HIV CO-INFECTED PATIENTS. HOWEVER, DATA AVAILABLE ON THE EFFICACY OF THIS THERAPY IN CO-INFECTED PATIENTS WHO FAILED A FORMER INTERFERON-BASED REGIMEN ARE LIMITED. WE ANALYSED THE EFFICACY AND SAFETY OF THE PEG-IFN ALFA-2A OR ALFA-2B PLUS RIBAVIRIN COMBINATION IN A MULTICENTRE OBSERVATIONAL …	10.1093/jac/dkn262	FALSE	1,2
180	OMORI R;NAGELKERKE N;ABU-RADDAD LJ	2018	HIV AND HERPES SIMPLEX VIRUS TYPE 2 EPIDEMIOLOGICAL SYNERGY: MISGUIDED OBSERVATIONAL EVIDENCE? A MODELLING STUDY	SEXUALLY TRANSMITTED INFECTIONS	OBJECTIVES TO INVESTIGATE WHETHER OBSERVATIONAL STUDIES OF HIV AND HERPES SIMPLEX VIRUS TYPE 2 (HSV-2) INFECTIONS HAVE THE CAPACITY TO ASSESS THE HIV/HSV-2 EPIDEMIOLOGICAL SYNERGY. METHODS AN INDIVIDUAL-BASED MONTE CARLO MODEL WAS USED TO SIMULATE HIV/HSV-2 EPIDEMICS IN TWO SCENARIOS: NO HIV/HSV-2 BIOLOGICAL INTERACTION AND HSV-2 SEROPOSITIVITY ENHANCING HIV ACQUISITION. CROSS-SECTIONAL OBSERVATI…	10.1136/sextrans-2017-053336	FALSE	2
181	FREEMAN EE;ORROTH KK;WHITE RG;GLYNN JR;BAKKER R;BOILY MC;HABBEMA A;HAYES RJ	2007	PROPORTION OF NEW HIV INFECTIONS ATTRIBUTABLE TO HERPES SIMPLEX 2 INCREASES OVER TIME: SIMULATIONS OF THE CHANGING ROLE OF SEXUALLY TRANSMITTED INFECTIONS IN SUB-SAHARAN AFRICAN HIV EPIDEMICS	SEXUALLY TRANSMITTED INFECTIONS	OBJECTIVE: TO UNDERSTAND THE CHANGING IMPACT OF HERPES SIMPLEX 2 (HSV-2) AND OTHER SEXUALLY TRANSMITTED INFECTIONS (STIS) ON HIV INCIDENCE OVER TIME IN FOUR SUB-SAHARAN AFRICAN CITIES, USING SIMULATION MODELS. METHODS: AN INDIVIDUAL-BASED STOCHASTIC MODEL WAS FITTED TO DEMOGRAPHIC, BEHAVIOURAL AND EPIDEMIOLOGICAL DATA FROM CROSS-SECTIONAL POPULATION-BASED SURVEYS IN FOUR AFRICAN CITIES (KISUMU, K…	10.1136/sti.2006.023549	TRUE		City	Kenya; Zambia; Camerron; Benin	Kisumu, Kenya; Ndola, Zambia; Yaounde, Cameroon; Cotonou, Benin	Representative	Transmission Dynamics; Multidisease		No	Yes
182	MURRAY JM	2021	DYNAMICS OF LATENT HIV UNDER CLONAL EXPANSION	PLOS PATHOGENS	AUTHOR SUMMARYTHE HIV LATENT RESERVOIR DECREASES SLOWLY ON ANTIRETROVIRAL THERAPY (ART). HOWEVER THERE ARE CELLULAR PROCESSES OPERATING WITHIN THIS RESERVOIR THAT CAN EXPAND OR CONTRACT SUBPOPULATIONS. THIS MEANS THAT WHAT IS HAPPENING AT THE MACRO LEVEL MAY NOT BE REFLECTED AT THE MICRO LEVEL. TO INVESTIGATE THIS, WE ANALYSED PUBLISHED DATA ON HIV LATENT CLONE SIZES. BY CONSTRUCTING AN AGENT MOD…	10.1371/journal.ppat.1010165	FALSE	1	NA	NA	NA	NA	NA	NA	NA	NA
183	ROBERTS DA;BRIDENBECKER D;HABERER RV;AKULLIAN A	2022	THE IMPACT OF PREVENTION-EFFECTIVE PREP USE ON HIV INCIDENCE: A MATHEMATICAL MODELLING STUDY	JOURNAL OF THE INTERNATIONAL AIDS SOCIETY	INTRODUCTIONMODELS THAT PROJECT THE IMPACT AND COST-EFFECTIVENESS OF HIV PRE-EXPOSURE PROPHYLAXIS (PREP) MUST SPECIFY HOW PREP USE ALIGNS WITH HIV EXPOSURE. WE HYPOTHESIZED THAT VARYING PREP USE ACCORDING TO INDIVIDUAL-LEVEL PARTNERSHIP DYNAMICS RATHER THAN PRIORITIZATION TO POPULATION SUBGROUPS BASED ON AVERAGE RISK WILL RESULT IN LARGER INCIDENCE REDUCTIONS AND GREATER EFFICIENCY. METHODSWE USE…	10.1002/jia2.26034	TRUE		Country	Eswantini	Eswantini	Heterosexual	PrEP; Cost-Effectiveness		No	Yes
184	PHILLIPS AN;CAMBIANO V;NAKAGAWA AE;LAMPE F;RODGER A;MINERS A;ELFORD J;HART G;JOHNSON AM;LUNDGREN J;DELPECH VC	2013	INCREASED HIV INCIDENCE IN MEN WHO HAVE SEX WITH MEN DESPITE HIGH LEVELS OF ART-INDUCED VIRAL SUPPRESSION: ANALYSIS OF AN EXTENSIVELY DOCUMENTED EPIDEMIC	PLOS ONE	BACKGROUND: THERE IS INTEREST IN EXPANDING ART TO PREVENT HIV TRANSMISSION, BUT IN THE GROUP WITH THE HIGHEST LEVELS OF ART USE, MEN-WHO-HAVE-SEX-WITH-MEN (MSM), NUMBERS OF NEW INFECTIONS DIAGNOSED EACH YEAR HAVE NOT DECREASED AS ARTCOVERAGE HAS INCREASED FOR REASONS WHICH REMAIN UNCLEAR. METHODS: WE ANALYSED DATA ON THE HIV-EPIDEMIC IN MSM IN THE UK FROM A RANGE OF SOURCES USING AN INDIVIDUAL-BA…	10.1371/journal.pone.0055312	TRUE		Country	UK	UK	MSM	ART		No	No
185	CAMBIANO V;MINERS A;DUNN D;MCCORMACK S;ONG KJ;GILL ON;NARDONE M;FIELD N;HART G;DELPECH G;RODGER A;PHILLIPS AN	2018	COST-EFFECTIVENESS OF PRE-EXPOSURE PROPHYLAXIS FOR HIV PREVENTION IN MEN WHO HAVE SEX WITH MEN IN THE UK: A MODELLING STUDY AND HEALTH ECONOMIC EVALUATION	LANCET INFECTIOUS DISEASES	BACKGROUND IN THE UK, HIV INCIDENCE AMONG MEN WHO HAVE SEX WITH MEN (MSM) HAS REMAINED HIGH FOR SEVERAL YEARS, DESPITE WIDESPREAD USE OF ANTIRETROVIRAL THERAPY AND HIGH RATES OF VIROLOGICAL SUPPRESSION. PRE-EXPOSURE PROPHYLAXIS (PREP) HAS BEEN SHOWN TO BE HIGHLY EFFECTIVE IN PREVENTING FURTHER INFECTIONS IN MSM, BUT ITS COST-EFFECTIVENESS IS UNCERTAIN. METHODS IN THIS MODELLING STUDY AND ECONOMIC…	10.1016/s1473-3099(17)30540-6	TRUE		Country	UK	UK	MSM	PrEP		No	Yes
186	OLNEY JJ;BRAITSTEIN P;EATON JW;SANG E;NYAMBURA M;KIMAIYO S;MCROBIE E;HOGAN JW;HALLETT TB	2016	EVALUATING STRATEGIES TO IMPROVE HIV CARE OUTCOMES IN KENYA: A MODELLING STUDY	LANCET HIV	BACKGROUND WITH EXPANDED ACCESS TO ANTIRETROVIRAL THERAPY (ART) IN SUB-SAHARAN AFRICA, HIV MORTALITY HAS DECREASED, YET LIFE-YEARS ARE STILL LOST TO AIDS. STRENGTHENING OF TREATMENT PROGRAMMES IS A PRIORITY. WE EXAMINED THE STATE OF AN HIV CARE PROGRAMME IN KENYA AND ASSESSED INTERVENTIONS TO IMPROVE THE IMPACT OF ART PROGRAMMES ON POPULATION HEALTH. METHODS WE CREATED AN INDIVIDUAL-BASED MATHEMA…	10.1016/s2352-3018(16)30120-5	TRUE		Country	Kenya	Kenya	Representative	Prevention Packages		No	No
187	SMITH JA;SHARMA M;LEVIN C;BAETEN JM;VAN ROOYEN H;CELUM C;HALLETT TB;BARNABAS RV	2015	COST-EFF ECTIVENESS OF COMMUNITY-BASED STRATEGIES TO STRENGTHEN THE CONTINUUM OF HIV CARE IN RURAL SOUTH AFRICA: A HEALTH ECONOMIC MODELLING ANALYSIS	LANCET HIV	BACKGROUND HOME HIV COUNSELLING AND TESTING (HTC) ACHIEVES HIGH COVERAGE OF TESTING AND LINKAGE TO CARE COMPARED WITH EXISTING FACILITY-BASED APPROACHES, PARTICULARLY AMONG ASYMPTOMATIC INDIVIDUALS. IN A MODELLING ANALYSIS WE AIMED TO ASSESS THE EFFECT ON POPULATION-LEVEL HEALTH AND COST-EFFECTIVENESS OF A COMMUNITY-BASED PACKAGE OF HOME HTC IN KWAZULU-NATAL, SOUTH AFRICA. METHODS WE PARAMETERISE…	10.1016/s2352-3018(15)00016-8	TRUE		State	South Africa	Kwazulu-Natal, South Africa	Heterosexual	Cost-Effectiveness; Prevention Packages		No	No
188	SMIT M;BRINKMAN K;GEERLINGS S;SMIT C;THYAGARAJAN K;VAN SIGHEM A;DE WOLF F;HALLETT TB;ATHENA OBSERVATIONAL COHORT ATHENAOC	2015	FUTURE CHALLENGES FOR CLINICAL CARE OF AN AGEING POPULATION INFECTED WITH HIV: A MODELLING STUDY	LANCET INFECTIOUS DISEASES	BACKGROUND THE POPULATION INFECTED WITH HIV IS GETTING OLDER AND THESE PEOPLE WILL INCREASINGLY DEVELOP AGE-RELATED NON-COMMUNICABLE DISEASES (NCDS). WE AIMED TO QUANTIFY THE SCALE OF THE CHANGE AND THE IMPLICATIONS FOR HIV CARE IN THE NETHERLANDS IN THE FUTURE. METHODS WE CONSTRUCTED AN INDIVIDUAL-BASED MODEL OF THE AGEING HIV-INFECTED POPULATION, WHICH FOLLOWED PATIENTS ON HIV TREATMENT AS THEY…	10.1016/s1473-3099(15)00056-0	TRUE		Country	Netherlands	Netherlands	PLWH	Multidisease; LTC		No	Yes
189	ORROTH KK;FREEMAN EE;BAKKER R;BUVE A;GLYNN JR;BOILY MC;WHITE JDF;HAYES RJ	2007	UNDERSTANDING THE DIFFERENCES BETWEEN CONTRASTING HIV EPIDEMICS IN EAST AND WEST AFRICA: RESULTS FROM A SIMULATION MODEL OF THE FOUR CITIES STUDY	SEXUALLY TRANSMITTED INFECTIONS	OBJECTIVE: TO DETERMINE IF THE DIFFERENCES IN RISK BEHAVIOURS, THE PROPORTIONS OF MALES CIRCUMCISED AND PREVALENCES OF SEXUALLY TRANSMITTED INFECTIONS (STIS) OBSERVED IN TWO AFRICAN CITIES WITH LOW PREVALENCE OF HIV (COTONOU, BENIN, AND YAOUNDE, CAMEROON) AND TWO CITIES WITH HIGH PREVALENCE (KISUMU, KENYA, AND NDOLA, ZAMBIA) COULD EXPLAIN THE CONTRASTING HIV EPIDEMICS IN THE FOUR CITIES. METHODS:…	10.1136/sti.2006.023531	TRUE		City	Benin; Camerron; Kenya; Zambia	Cotonou, Benin; Yaounde, Cameroon; Kisumu, Kenya; Ndola, Zambia	Heterosexual	Transmission Dynamics		No	Yes
190	KIM HY;HARLING G;VANDORMAEL A;TOMITA A;CUADROS DF;BAERNIGHAUSEN T;TANSER F	2020	HIV SEROCONCORDANCE AMONG HETEROSEXUAL COUPLES IN RURAL KWAZULU-NATAL, SOUTH AFRICA: A POPULATION-BASED ANALYSIS	JOURNAL OF THE INTERNATIONAL AIDS SOCIETY	INTRODUCTION HIGH LEVELS OF HIV SEROCONCORDANCE AT THE POPULATION LEVEL REDUCE THE POTENTIAL FOR EFFECTIVE HIV TRANSMISSION. HOWEVER, THE LEVEL OF HIV SEROCONCORDANCE IS LARGELY UNKNOWN AMONG HETEROSEXUAL COUPLES IN SUB-SAHARAN AFRICA. WE AIMED TO QUANTIFY THE POPULATION LEVEL HIV SEROCONCORDANCE IN STABLE HETEROSEXUAL COUPLES IN RURAL SOUTH AFRICA. METHODS WE FOLLOWED ADULTS (>= 15 YEARS OLD) US…	10.1002/jia2.25432	TRUE		State	South Africa	Kwazulu-Natal, South Africa	Heterosexual	Epidemiologic Analysis		No	Yes
191	PHILLIPS AN;CAMBIANO V;NAKAGAWA L;WILSON D;JANI I;APOLLO T;SCULPHER M;HALLETT T;KERR C;VAN;OOSTERHOUT JJ;EATON JW;ESTILL B;DOI N;COWAN F;KEISER D;HATZOLD K;BARNABAS R;AYLES H;MEYER-RATH G;NELSON L;JOHNSON R;FAKOYA A;JAHN A;REVILL P	2019	COST-PER-DIAGNOSIS AS A METRIC FOR MONITORING COST-EFFECTIVENESS OF HIV TESTING PROGRAMMES IN LOW-INCOME SETTINGS IN SOUTHERN AFRICA: HEALTH ECONOMIC AND MODELLING ANALYSIS	JOURNAL OF THE INTERNATIONAL AIDS SOCIETY	INTRODUCTION AS PREVALENCE OF UNDIAGNOSED HIV DECLINES, IT IS UNCLEAR WHETHER TESTING PROGRAMMES WILL BE COST-EFFECTIVE. TO GUIDE THEIR HIV TESTING PROGRAMMES, COUNTRIES REQUIRE APPROPRIATE METRICS THAT CAN BE MEASURED. THE COST-PER-DIAGNOSIS IS POTENTIALLY A USEFUL METRIC. METHODS WE SIMULATED A SERIES OF SETTING-SCENARIOS FOR ADULT HIV EPIDEMICS AND ART PROGRAMMES TYPICAL OF SETTINGS IN SOUTHER…	10.1002/jia2.25325	TRUE		NA	NA	NA	Women; FSW; MSM; Heterosexual	Cost-Effectiveness		No	Yes
192	CHEMAITELLY H;AYOUB HH;OMORI R;EL FEKI S;HERMEZ JG;WEISS HA;ABU-RADDAD LJ	2022	HIV INCIDENCE AND IMPACT OF INTERVENTIONS AMONG FEMALE SEX WORKERS AND THEIR CLIENTS IN THE MIDDLE EAST AND NORTH AFRICA: A MODELLING STUDY	LANCET HIV	BACKGROUND THE INCIDENCE OF HIV INFECTION AMONG FEMALE SEX WORKERS AND THEIR CLIENTS IN THE MIDDLE EAST AND NORTH AFRICA IS NOT WELL KNOWN. WE AIMED TO ASSESS HIV INCIDENCE, THE CONTRIBUTION OF HETEROSEXUAL SEX WORK NETWORKS TO THESE NUMBERS, AND THE EFFECT OF INTERVENTIONS BY USE OF MATHEMATICAL MODELLING. METHODS IN THIS MODELLING STUDY, WE DEVELOPED A NOVEL, INDIVIDUAL-BASED MODEL TO SIMULATE …	10.1016/s2352-3018(22)00100-x	TRUE		Macro-region	NA	Algeria; Bahrain; Djibouti; Iran; Libya; Morocco; Pakistan; Somalia; South Sudan; Sudan; Tunisia; Yemen	FSW; Heterosexual	Epidemiologic Analysis		No	Yes
193	THOMAS R;PROBERT WJM;SAUTER L;SINGH S;KANEMA S;VANQA N;HARPER A;BURGER R;CORI M;BELL-MANDLA N;YANG B;BWALYA J;PHIRI M;SHANAUBE K;FLOYD D;BOCK P;AYLES H;FIDLER RJ;FRASER C;HAUCK K;HPTN;071 POPART STUDY TEAM HPTNPARTST	2021	COST AND COST-EFFECTIVENESS OF A UNIVERSAL HIV TESTING AND TREATMENT INTERVENTION IN ZAMBIA AND SOUTH AFRICA: EVIDENCE AND PROJECTIONS FROM THE HPTN 071 (POPART) TRIAL	LANCET GLOBAL HEALTH	BACKGROUND THE HPTN 071 (POPART) TRIAL SHOWED THAT A COMBINATION HIV PREVENTION PACKAGE INCLUDING UNIVERSAL HIV TESTING AND TREATMENT (UTT) REDUCED POPULATION-LEVEL INCIDENCE OF HIV COMPARED WITH STANDARD CARE. HOWEVER, EVIDENCE IS SCARCE ON THE COSTS AND COST-EFFECTIVENESS OF SUCH AN INTERVENTION. METHODS USING AN INDIVIDUAL-BASED MODEL, WE SIMULATED THE POPART INTERVENTION AND STANDARD CARE WIT…	10.1016/s2214-109x(21)00034-6	TRUE		Country	Zambia; South Africa	Zambia; South Africa	Representative	Cost-Effectiveness		No	Yes
194	PHILLIPS AN;BANSI-MATHARU L;CAMBIANO V;EHRENKRANZ P;SERENATA C;VENTER S;FLEXNER C;JAHN A;REVILL GP	2021	THE POTENTIAL ROLE OF LONG-ACTING INJECTABLE CABOTEGRAVIR-RILPIVIRINE IN THE TREATMENT OF HIV IN SUB-SAHARAN AFRICA: A MODELLING ANALYSIS	LANCET GLOBAL HEALTH	BACKGROUND THE USE OF A COMBINATION OF THE INTEGRASE INHIBITOR, CABOTEGRAVIR, AND THE NON-NUCLEOSIDE REVERSE TRANSCRIPTASE INHIBITOR, RILPIVIRINE, IN A LONG-ACTING INJECTABLE FORM IS BEING CONSIDERED AS AN ANTIRETROVIRAL TREATMENT OPTION FOR PEOPLE WITH HIV IN SUB-SAHARAN AFRICA. WE AIMED TO MODEL THE EFFECTS OF INJECTABLE CABOTEGRAVIR-RILPIVIRINE TO HELP TO INFORM ITS POTENTIAL EFFECTIVENESS AND…	10.1016/s2214-109x(21)00025-5	TRUE		Macro-region	NA	Sub-Saharan Africa	PLWH	Cost-Effectiveness		No	Yes
195	KASAIE P;PENNINGTON J;SHAH MS;BERRY SA;GERMAN D;FLYNN CP;BEYRER C;DOWDY DW	2017	THE IMPACT OF PREEXPOSURE PROPHYLAXIS AMONG MEN WHO HAVE SEX WITH MEN: AN INDIVIDUAL-BASED MODEL	JAIDS-JOURNAL OF ACQUIRED IMMUNE DEFICIENCY SYNDROMES	OBJECTIVES: PREEXPOSURE PROPHYLAXIS (PREP) IS RECOMMENDED FOR PREVENTING HIV INFECTION AMONG INDIVIDUALS AT HIGH RISK, INCLUDING MEN WHO HAVE SEX WITH MEN (MSM). ALTHOUGH ITS INDIVIDUAL-LEVEL EFFICACY IS PROVEN, QUESTIONS REMAIN REGARDING POPULATION-LEVEL IMPACT OF PREP IMPLEMENTATION. DESIGN: WE DEVELOPED AN AGENT-BASED SIMULATION OF HIV TRANSMISSION AMONG MSM, ACCOUNTING FOR DEMOGRAPHICS, SEXUA…	10.1097/qai.0000000000001354	TRUE		City	US	Baltimore City, Maryland, US	MSM	PrEP		No	Yes
196	JENNESS SM;SHARMA A;GOODREAU ES;WEISS KM;HOOVER KW;SMITH DK;SULLIVAN P	2017	INDIVIDUAL HIV RISK VERSUS POPULATION IMPACT OF RISK COMPENSATION AFTER HIV PREEXPOSURE PROPHYLAXIS INITIATION AMONG MEN WHO HAVE SEX WITH MEN	PLOS ONE	OBJECTIVES RISK COMPENSATION (RC) COULD REDUCE OR OFFSET THE BIOLOGICAL PREVENTION BENEFITS OF HIV PRE-EXPOSURE PROPHYLAXIS (PREP) AMONG THOSE AT SUBSTANTIAL RISK OF INFECTION, INCLUDING MEN WHO HAVE SEX WITH MEN (MSM). WE INVESTIGATED THE POTENTIAL EXTENT AND CAUSAL MECHANISMS THROUGH WHICH RC COULD IMPACT HIV TRANSMISSION AT THE POPULATION AND INDIVIDUAL LEVELS. METHODS USING A STOCHASTIC NETWO…	10.1371/journal.pone.0169484	TRUE		City	US	Atlanta, GA, US	MSM	PrEP		No	Yes
197	JENNESS SM;JOHNSON JA;HOOVER DK;DELANEY KP	2020	MODELING AN INTEGRATED HIV PREVENTION AND CARE CONTINUUM TO ACHIEVE THE ENDING THE HIV EPIDEMIC GOALS	AIDS	OBJECTIVE: WE SOUGHT TO EVALUATE, WHICH COMBINATIONS OF HIV PREVENTION AND CARE ACTIVITIES WOULD HAVE THE GREATEST IMPACT TOWARDS REACHING THE US ENDING THE HIV EPIDEMIC (EHE) PLAN GOALS OF HIV INCIDENCE REDUCTION. DESIGN: A STOCHASTIC NETWORK-BASED HIV TRANSMISSION MODEL FOR MEN WHO HAVE SEX WITH MEN (MSM), CALIBRATED TO SURVEILLANCE ESTIMATES IN THE ATLANTA AREA, A FOCAL EHE JURISDICTION. METHO…	10.1097/qad.0000000000002681	TRUE		City	US	Atlanta, GA, US	MSM	Prevention Packages		No	Yes
198	ZALLER ND;NEHER TL;PRESLEY M;HORTON H;ALEXANDRA MARSHALL S;ZIELINSKI MJ;BRINKLEY-RUBINSTEIN L	2020	BARRIERS TO LINKING HIGH-RISK JAIL DETAINEES TO HIV PRE-EXPOSURE PROPHYLAXIS	PLOS ONE	Individuals involved in the criminal justice (CJ) system continue to be at disproportionate risk for HIV infection, and often have a greater prevalence of substance use and sexual related risk behaviors relative to their non-CJ involved peers. Pre-exposure prophylaxis (PrEP), a once daily antiretroviral medicine, is an evidence-based approach for reducing the risk of contracting HIV but limited d…	10.1371/journal.pone.0231951	FALSE	2
199	DE ANDA S;NJOROGE A;NJUGUNA I;DUNBAR MD;ABUNA F;MACHARIA P;BETZ B;CHERUTICH P;BUKUSI D;FARQUHAR C;KATZ DA	2020	PREDICTORS OF FIRST-TIME AND REPEAT HIV TESTING AMONG HIV-POSITIVE INDIVIDUALS IN KENYA	JOURNAL OF ACQUIRED IMMUNE DEFICIENCY SYNDROMES	Background: Despite a doubling of HIV testing coverage in Kenya over the past decade, approximately 2 in 10 people with HIV remained unaware of their infection in 2018. HIV testing is most effective in identifying people with undiagnosed HIV through frequent and strategic testing in populations at high risk. An assessment of testing frequency and predictors of first-time and repeat testing is cri…	10.1097/qai.0000000000002469	FALSE	2
200	DUFRASNE FE;LUCCHETTI M;DESSILLY G;RUELLE J;MARTIN A;KABAMBA-MUKADI B	2019	SHORT COMMUNICATION: AN INSERTION OF SEVEN AMINO ACIDS IN THE ENVELOPE CYTOPLASMIC TAIL OF HIV-2 SELECTED DURING DISEASE PROGRESSION ENHANCES VIRAL REPLICATION	AIDS RESEARCH AND HUMAN RETROVIRUSES	The cytoplasmic tail (CT) of the HIV-2 envelope glycoprotein (Env) includes amino acid (aa) sequences that are similar to lentiviral lytic peptides (LLP) described in other lentiviruses. Within the putative LLP-2 region, we previously observed insertions of 3 or 7 aa in sequences deduced from plasma viral RNA of symptomatic HIV-2-infected individuals. Based on these observations, we reproduced th…	10.1089/aid.2018.0129	FALSE	1,2
201	WIJAYA R;SUKOCO A;NURMALASARI RR;PRIHATMANTO AS	2020	HIV TRANSMISSION USING AGENT BASED MODEL SIMULATION	ARPN JOURNAL OF ENGINEERING AND APPLIED SCIENCES	NA	10.36478/jeasci.2020.1652.1658	TRUE	0	NA	NA	Not Specified	NA	Proof of Concept; Transmission Dynamics	0	No	No
202	LOCKHART E;TURNER DA;FICEK J;LIVINGSTON T;LOGAN RG;MARHEFKA SL	2021	UNDERSTANDING TECHNOLOGY FIT AMONG PEOPLE WITH HIV BASED ON INTERSECTIONS OF RACE, SEX, AND SEXUAL BEHAVIOR: AN EQUITABLE APPROACH TO ANALYZING DIFFERENCES ACROSS MULTIPLE SOCIAL IDENTITIES	AIDS AND BEHAVIOR	HIV disproportionately impacts individuals based on intersecting categories (e.g. gender, race/ethnicity, behavior), with groups most at-risk deemed priority populations. Using weighted effects coding to account for differential group sizes, this study used multilevel mixed logistic models to investigate differences in eHealth use and willingness to use eHealth for HIV-related information among p…	10.1007/s10461-021-03223-x	FALSE	2
203	PICKLES M;GREGSON S;MOORHOUSE L;DADIRAI T;DZAMATIRA F;MANDIZVIDZA P;MASWERA R;MUSEKA T;SCHAEFER R;SKOVDAL M;THOMAS R;TSENESA B;MUGURUNGI O;NYAMUKAPA C;HALLETT TB	2023	STRENGTHENING THE HIV PREVENTION CASCADE TO MAXIMISE EPIDEMIOLOGICAL IMPACT IN EASTERN ZIMBABWE: A MODELLING STUDY	THE LANCET GLOBAL HEALTH	Background HIV prevention cascades provide a systematic understanding of barriers to prevention. In this study we used mathematical modelling to understand the consequences of these barriers and how the cascade could be strengthened to maximise epidemiological impact, providing potentially important insights for programmes. Methods We used an individual-based model of HIV transmission (PopART-IBM…	10.1016/s2214-109x(23)00206-1	TRUE		State	Zimbabwe	Manicaland, Zimbabwe	Representative	LTC	Indirectly Consider SDH	No	No
204	SHOKO C;CHIKOBVU D;BESSONG PO	2020	EFFECTS OF ANTIRETROVIRAL THERAPY ON CD4+ CELL COUNT, HIV VIRAL LOAD AND DEATH IN A SOUTH AFRICAN COHORT: A MODELLING STUDY	PAKISTAN JOURNAL OF BIOLOGICAL SCIENCES	Background and objective Combination antiretroviral therapy (cART) has improved the survival of HIV infected patients significantly. However, in some patients, survival is not guaranteed due to several factors that are either individual-based or cART based. This study presents an HIV, AIDS, Death (HAD) model to analyse the survival of patients on cART. Materials and methods Continuous-time Markov…	10.3923/pjbs.2020.542.551	FALSE	2
205	XIAO X;ZENG H;FENG C;TAN H;WU L;ZHANG H;BRECHT ML;WANG H;KONIAK-GRIFFIN D	2020	COGNITIVE IMPAIRMENT AMONG AGING PEOPLE LIVING WITH HIV ON ANTIRETROVIRAL THERAPY: A CROSS-SECTIONAL STUDY IN HUNAN, CHINA	JOURNAL OF THE ASSOCIATION OF NURSES IN AIDS CARE	Our cross-sectional study examined the prevalence of cognitive impairment among people living with HIV (PLWH) aged 60 years or older. The sample, composed of 250 PLWH, was recruited from 2 clinics in Hunan, China. Structured questionnaires guided face-to-face interviews, including items addressing demographic characteristics, regimens of antiretroviral therapy, and cognitive status as measured by…	10.1097/jnc.0000000000000122	FALSE	2
206	KOBAYAKAWA T;YOKOYAMA M;TSUJI K;FUJINO M;KURAKAMI M;BOKU S;NAKAYAMA M;KANEKO M;OHASHI N;KOTANI O;MURAKAMI T;SATO H;TAMAMURA H	2021	SMALL-MOLECULE ANTI-HIV-1 AGENTS BASED ON HIV-1 CAPSID PROTEINS	BIOMOLECULES	NA	10.3390/biom11020208	FALSE	1,2	NA	NA	NA	NA	NA	NA	NA	NA
207	ALEMI M;KAMALI F;ROUDSARI RV;HAJIMAHDI Z;ZARGHI A	2022	SYNTHESIS, BIOLOGICAL EVALUATION, AND MOLECULAR MODELING STUDIES OF NEW 8-METHYL-4-OXO-1,4-DIHYDROQUINOLINE-3-CARBOHYDRAZIDES AS POTENTIAL ANTI-HIV AGENTS	IRANIAN JOURNAL OF PHARMACEUTICAL RESEARCH	NA	10.5812/ijpr-123962	FALSE	1,2	NA	NA	NA	NA	NA	NA	NA	NA
208	ISHAKU A;GAZALI AM;ABDULLAHI SA;HUSSAINI N	2020	ANALYSIS AND OPTIMAL CONTROL OF AN HIV MODEL BASED ON CD4 COUNT	JOURNAL OF MATHEMATICAL BIOLOGY	A non-linear mechanistic model for the transmission dynamics of HIV/AIDS is developed and analyzed. The model classified the infected individuals based on their CD4 count level. Furthermore, education campaign, voluntary testing and counseling and treatment are considered as intervention strategies for controlling the disease. The analysis of the model reveals that imperfect public enlightenment …	10.1007/s00285-020-01508-8	FALSE	2
209	ZHANG J;HAO W;JIN Z	2022	DYNAMIC ANALYSIS OF AN HIV/AIDS TREATMENT MODEL INCORPORATING MSM	INTERNATIONAL JOURNAL OF BIOMATHEMATICS	Acquired immunodeficiency syndrome (AIDS) has a serious impact on human health and life safety. In order to study its related factors, this paper establishes an HIV/AIDS model with treatment individuals based on heterosexual contact and male-to-male sexual contact. Using the method of next generation matrix, the threshold R0	10.1142/s1793524522500292	FALSE	2
210	HU X;VALENTIN A;CAI Y;DAYTON F;ROSATI M;RAMÍREZ-SALAZAR EG;KULKARNI V;BRODERICK KE;SARDESAI NY;WYATT LS;EARL PL;MOSS B;MULLINS JI;PAVLAKIS GN;FELBER BK	2018	DNA VACCINE-INDUCED LONG-LASTING CYTOTOXIC T CELLS TARGETING CONSERVED ELEMENTS OF HUMAN IMMUNODEFICIENCY VIRUS GAG ARE BOOSTED UPON DNA OR RECOMBINANT MODIFIED VACCINIA ANKARA VACCINATION	HUMAN GENE THERAPY	Gene therapy is at the cusp of a revolution for treating a large spectrum of CNS disorders by providing a durable therapeutic protein via a single administration. Adeno-associated virus (AAV)-mediated gene transfer is of particular interest as a therapeutic tool because of its safety profile and efficiency in transducing a wide range of cell types. The purpose of this review is to describe the mo…	10.1089/hum.abc2018.065	FALSE	1,2
211	JONES J;WEISS K;MERMIN J;DIETZ P;ROSENBERG ES;GIFT TL;CHESSON H;SULLIVAN PS;LYLES C;BERNSTEIN KT;JENNESS SM	2019	PROPORTION OF INCIDENT HUMAN IMMUNODEFICIENCY VIRUS CASES AMONG MEN WHO HAVE SEX WITH MEN ATTRIBUTABLE TO GONORRHEA AND CHLAMYDIA: A MODELING ANALYSIS	SEXUALLY TRANSMITTED DISEASES	, it proves the global stability of the disease-free equilibrium. When R0>1	10.1097/olq.0000000000000980	TRUE	0	City	US	Atlanta, Georgia, US	MSM	Multidisease	0	No	Yes
212	KREGER J;KOMAROVA NL;WODARZ D	2020	EFFECT OF SYNAPTIC CELL-TO-CELL TRANSMISSION AND RECOMBINATION ON THE EVOLUTION OF DOUBLE MUTANTS IN HIV	JOURNAL OF THE ROYAL SOCIETY INTERFACE	, it studies the dynamics of the boundary equilibrium and the endemic equilibrium under different conditions. Finally, through numerical simulations, the correctness of the theoretical results is verified. The key parameters affecting the spread of HIV are found through parameter sensitivity analysis, which provides a theoretical basis for effective control of the spread of HIV.	10.1098/rsif.2019.0832	FALSE	1	NA	NA	NA	NA	NA	NA	NA	NA
213	PRADO S;BELTRÁN M;MORENO;BEDOYA LM;ALCAMÍ J;GALLEGO J	2018	A SMALL-MOLECULE INHIBITOR OF HIV-1 REV FUNCTION DETECTED BY A DIVERSITY SCREEN BASED ON RRE-REV INTERFERENCE	BIOCHEMICAL PHARMACOLOGY	NA	10.1016/j.bcp.2018.07.040	FALSE	1,2	NA	NA	NA	NA	NA	NA	NA	NA
214	SHCHEMELEV AN;OSTANKOVA YV;ZUEVA EB;BOUMBALY S;BALDE TAL;SEMENOV AV	2019	CHARACTERIZATION OF HEPATITIS B VIRUS AND HUMAN IMMUNODEFICIENCY VIRUS AMONG HIV/HBV CO-INFECTED PATIENTS FROM THE REPUBLIC OF GUINEA	PROBLEMY OSOBO OPASNYKH INFEKTSII	NA	10.21055/0370-1069-2019-3-118-124	FALSE	1,2
215	PROBERT WJM;SAUTER R;PICKLES M;CORI A;BELL-MANDLA NF;BWALYA J;ABELER-DÖRNER L;BOCK P;DONNELL DJ;FLOYD S;MACLEOD D;PIWOWAR-MANNING E;SKALLAND T;SHANAUBE K;WILSON E;YANG B;AYLES H;FIDLER S;HAYES RJ;FRASER C;HAYES R;BEYERS N;EL-SADR W;COHEN M;ESHLEMAN S;AGYEI Y;BOND V;HODDINOTT G;DONNELL D;EMEL L;NOBLE H;BURNS D;SISTA N;GRIFFITH S;MOORE A;HEADEN T;WHITE R;MILLER E;HARGREAVES J;HAUCK K;THOMAS R;LIMBA…	2022	PROJECTED OUTCOMES OF UNIVERSAL TESTING AND TREATMENT IN A GENERALISED HIV EPIDEMIC IN ZAMBIA AND SOUTH AFRICA (THE HPTN 071 [POPART] TRIAL): A MODELLING STUDY WHY CULTURE MATTERS IN HEALTH INTERVENTIONS: LESSONS FROM HIV/AIDS STIGMA AND NCDS	THE LANCET HIV HEALTH EDUCATION AND BEHAVIOR	Background The long-term impact of universal home-based testing and treatment as part of universal testing and treatment (UTT) on HIV incidence is unknown. We made projections using a detailed individual-based model of the effect of the intervention delivered in the HPTN 071 (PopART) cluster-randomised trial. Methods In this modelling study, we fitted an individual-based model to the HIV epidemic…	10.1016/s2352-3018(22)00259-4 10.1177/1090198113487199	TRUE		Macro-region	Zambia; South Africa	Zambia; South Africa	Representative	LTC	Also has SDH	No	No
216	SCHNEIDER A;WAGNER A;DAVYDOVA EE;SMIRNOV AS;GLAZKOV IN;SHEGAI MM;GLAZKOVA DV	2014	PROBLEMS AND PROSPECTS OF GENE THERAPY AGAINST HIV	PHARMACEUTICAL CHEMISTRY JOURNAL	NA	10.1007/s11094-014-1023-9	FALSE	1	NA	NA	NA	NA	NA	NA	NA	NA
217	WOHL DA;DUMOND JB;BLEVINS S;PITTARD D;RAGAN D;WANG R;MASSENGALE K;WALSH K;FLORIS-MOORE M;ERON JJ;RICHARDSON A;HUDGENS MG;KASHUBA ADM	2013	RALTEGRAVIR PHARMACOKINETICS IN TREATMENT-NAIVE PATIENTS IS NOT INFLUENCED BY RACE: RESULTS FROM THE RALTEGRAVIR EARLY THERAPY IN AFRICAN-AMERICANS LIVING WITH HIV (REAL) STUDY	ANTIMICROBIAL AGENTS AND CHEMOTHERAPY	Racial differences in antiretroviral treatment responses remain incompletely explained and may be a consequence of differential pharmacokinetics (PK) associated with race. Raltegravir, an inhibitor of HIV-1 integrase, is commonly used in the treatment of HIV-infected patients, many of whom are African-American. However, there are few data regarding the PK of raltegravir in African-Americans. HIV-…	10.1128/aac.01826-12	FALSE	2
218	ANDRIANOV AM;KASHYN IA;TUZIKOV AV	2014	DISCOVERY OF NOVEL ANTI-HIV-1 AGENTS BASED ON A BROADLY NEUTRALIZING ANTIBODY AGAINST THE ENVELOPE GP120 V3 LOOP: A COMPUTATIONAL STUDY	JOURNAL OF BIOMOLECULAR STRUCTURE AND DYNAMICS	NA	10.1080/07391102.2013.848825	FALSE	1,2	NA	NA	NA	NA	NA	NA	NA	NA
219	HART-MALLOY R;BROWN S;BOGUCKI K;TESORIERO J	2018	IMPLEMENTING DATA-TO-CARE INITIATIVES FOR HIV IN NEW YORK STATE: ASSESSING THE VALUE OF COMMUNITY HEALTH CENTERS IDENTIFYING PERSONS OUT OF CARE FOR HEALTH DEPARTMENT FOLLOW-UP	AIDS CARE - PSYCHOLOGICAL AND SOCIO-MEDICAL ASPECTS OF AIDS/HIV	To end the HIV/AIDS epidemic, innovative strategies are needed to improve outcomes along the HIV care continuum. Data-to-Care is a public health strategy whereby HIV surveillance data are used to identify people living with HIV/AIDS for linkage to, or re-engagement in HIV medical care. Three main approaches to Data-to-Care are defined by where persons out of care are identified and where outreach…	10.1080/09540121.2017.1363851	FALSE	2
220	HASHIMOTO C;NOMURA W;OHYA A;URANO E;MIYAUCHI K;NARUMI T;AIKAWA H;KOMANO JA;YAMAMOTO N;TAMAMURA H	2012	EVALUATION OF A SYNTHETIC C34 TRIMER OF HIV-1 GP41 AS AIDS VACCINES	BIOORGANIC AND MEDICINAL CHEMISTRY	NA	10.1016/j.bmc.2012.03.050	FALSE	1,2	NA	NA	NA	NA	NA	NA	NA	NA
221	RIGBY SW;JOHNSON LF	2017	THE RELATIONSHIP BETWEEN INTIMATE PARTNER VIOLENCE AND HIV: A MODEL-BASED EVALUATION	INFECTIOUS DISEASE MODELLING	NA	10.1016/j.idm.2017.02.002	TRUE	0	Country	South Africa	South Africa	Heterosexual	Transmission Dynamics	IPV	No	Yes
222	ANDRIANOV AM;KORNOUSHENKO YV;KASHYN IA;KISEL MA;TUZIKOV AV	2015	IN SILICO DESIGN OF NOVEL BROAD ANTI-HIV-1 AGENTS BASED ON GLYCOSPHINGOLIPID Β-GALACTOSYLCERAMIDE, A HIGH-AFFINITY RECEPTOR FOR THE ENVELOPE GP120 V3 LOOP	JOURNAL OF BIOMOLECULAR STRUCTURE AND DYNAMICS	NA	10.1080/07391102.2014.926832	FALSE	1,2	NA	NA	NA	NA	NA	NA	NA	NA
223	POLCIN DL;KORCHA R;MERICLE AA;MAHONEY E;HEMBERG J	2017	PROBLEMS AND SERVICE NEEDS AMONG EX-OFFENDERS WITH HIV RISK BEHAVIORS ENTERING SOBER LIVING RECOVERY HOMES	CRIMINAL JUSTICE STUDIES	There is currently a nationwide effort to decrease the number of persons who are incarcerated in jails and prisons. However, many ex-offenders on probation or parole do not have access to affordable housing and larger proportions have histories of HIV risk as well as substance abuse problems. In California, sober living houses (SLHs) are becoming an increasingly popular housing option for these i…	10.1080/1478601x.2017.1357036	FALSE	2
224	RICE WS;LOGIE CH;NAPOLES TM;WALCOTT M;BATCHELDER AW;KEMPF MC;WINGOOD GM;KONKLE-PARKER DJ;TURAN B;WILSON TE;JOHNSON MO;WEISER SD;TURAN JM	2018	PERCEPTIONS OF INTERSECTIONAL STIGMA AMONG DIVERSE WOMEN LIVING WITH HIV IN THE UNITED STATES	SOCIAL SCIENCE AND MEDICINE	Attitudes and behavior that devalue individuals based upon their HIV status (HIV-related stigma) are barriers to HIV prevention, treatment, and wellbeing among women living with HIV. Other coexisting forms of stigma (e.g., racism, sexism) may worsen the effects of HIV-related stigma, and may contribute to persistent racial and gendered disparities in HIV prevention and treatment. Few studies exam…	10.1016/j.socscimed.2018.05.001	FALSE	2
225	LISZIEWICZ J;BAKARE N;CALAROTA SA;BÁNHEGYI D;SZLÁVIK J;ÚJHELYI E;TOKE ER;MOLNÁR L;LISZIEWICZ Z;AUTRAN B;LORI F	2012	SINGLE DERMAVIR IMMUNIZATION: DOSE-DEPENDENT EXPANSION OF PRECURSOR/MEMORY T CELLS AGAINST ALL HIV ANTIGENS IN HIV-1 INFECTED INDIVIDUALS	PLOS ONE	Background The GIHU004 study was designed to evaluate the safety and immunogenicity of three doses of DermaVir immunization in HIV-infected subjects on fully suppressive combination antiretroviral therapy (cART). Methodology/Principal Findings This first-in-human dose escalation study was conducted with three topical DermaVir doses targeted to epidermal Langerhans cells to express fifteen HIV ant…	10.1371/journal.pone.0035416	FALSE	1,2
226	ROMERO-SEVERSON EO;BULLA I;HENGARTNER N;BÁRTOLO I;ABECASIS A;AZEVEDO-PEREIRA JM;TAVEIRA N;LEITNER T	2017	DONOR-RECIPIENT IDENTIFICATION IN PARA- AND POLY-PHYLETIC TREES UNDER ALTERNATIVE HIV-1 TRANSMISSION HYPOTHESES USING APPROXIMATE BAYESIAN COMPUTATION	GENETICS	Diversity of the founding population of Human Immunodeficiency Virus Type 1 (HIV-1) transmissions raises many important biological, clinical, and epidemiological issues. In up to 40% of sexual infections, there is clear evidence for multiple founding variants, which can influence the efficacy of putative prevention methods, and the reconstruction of epidemiologic histories. To infer who-infected-…	10.1534/genetics.117.300284	FALSE	1,2
227	RENTZ MF;RUFFNER AH;ANCONA RM;HART KW;KUES JR;BARCZAK CM;LINDSELL CJ;FICHTENBAUM CJ;LYONS MS	2017	PILOT INTEGRATION OF HIV SCREENING AND HEALTHCARE SETTINGS WITH MULTI- COMPONENT SOCIAL NETWORK AND PARTNER TESTING FOR HIV DETECTION	CURRENT HIV RESEARCH	Background: Healthcare settings screen broadly for HIV. Public health settings use social network and partner testing ("Transmission Network Targeting (TNT)") to select high-risk individuals based on their contacts. HIV screening and TNT systems are not integrated, and healthcare settings have not implemented TNT. Objective: The study aimed to evaluate pilot implementation of multi-component, mul…	10.2174/1570162x15666171017121301	FALSE	2
228	NG KY;CHEW KK;KAUR P;KWAN JY;KHONG WX;LIN L;CHUA A;TAN MT;QUINN TC;LAEYENDECKER O;LEO YS;NG OT	2013	HIGH PREVALENCE OF CXCR4 USAGE AMONG TREATMENT-NAIVE CRF01_AE AND CRF51_01B-INFECTED HIV-1 SUBJECTS IN SINGAPORE	BMC INFECTIOUS DISEASES	Background Recent studies suggest HIV-1 inter-subtype differences in co-receptor usage. We examined the correlation between HIV-1 subtype and co-receptor usage among treatment-na�ve HIV-1 subjects in Singapore. Additionally, we investigated whether the subtype co-receptor association was influenced by stage of infection. Methods V3 sequences of HIV-1 envelope protein gp120 were obtained from 110 …	10.1186/1471-2334-13-90	FALSE	1,2
229	SCHWARTZ EJ;DE PILLIS LG	2013	COMPUTATIONAL MODEL OF HIV-1 ESCAPE FROM THE CYTOTOXIC T LYMPHOCYTE RESPONSE	CANADIAN APPLIED MATHEMATICS QUARTERLY	NA	NA	FALSE	3	NA	NA	NA	NA	NA	NA	NA	NA
230	VELEZ JD;VILLETA RB;PADUA RN;HAO R;COLINA M	2015	A PREDICTIVE MODEL ON THE SPREAD OF HIV IN CEBU CITY	RECOLETOS MULTIDISCIPLINARY RESEARCH JOURNAL	Human Immunodeficiency Virus (HIV), which can be spread by people’s lifestyle, causes Acquired Immune Deficiency Syndrome (AIDS). Social lifestyles such as multiple sexual partnerships, commitment, protected sex practices, and health checkups are lifestyle factors that can impact on the rate at which entry into any of the epidemiologic compartments S, I or D (death) slows or accelerates. Function…	10.32871/rmrj1503.02.10	TRUE		City	Fillipinas	Cebu City, Vissaias Centrais, Fillipinas	Heterosexual	Epidemiologic Analysis		No	No
231	MCNAGHTEN AD;KEARNS R;SIEGLER AJ;PHASWANA-MAFUYA N;BEKKER LG;STEPHENSON R;BARAL SD;BROOKMEYER R;YAH CS;LAMBERT AJ;BROWN B;ROSENBERG E;THARP MB;DE VOUX A;BEYRER C;SULLIVAN PS	2014	SIBANYE METHODS FOR PREVENTION PACKAGES PROGRAM PROJECT PROTOCOL: PILOT STUDY OF HIV PREVENTION INTERVENTIONS FOR MEN WHO HAVE SEX WITH MEN IN SOUTH AFRICA	JMIR RESEARCH PROTOCOLS	NA	10.2196/resprot.3737	TRUE	0	Country	South Africa	South Africa	MSM	Prevention Packages	0	No	No
232	CHONG JJY;FRAGASZY E;DUKES O;CASON J;KOZLAKIDIS Z	2015	SERUM ALBUMIN CONCENTRATIONS IN A MULTI-ETHNIC COHORT OF PATIENTS WITH HUMAN IMMUNODEFICIENCY VIRUS INFECTION FROM SOUTH EAST LONDON	BIORESEARCH OPEN ACCESS	Human albumin is the most abundant protein in sera and a valuable biomarker in monitoring a variety of diseases. In this study we investigated the relationship between serum albumin concentrations and effects of initiation of highly active antiretroviral therapy (HAART). Serum albumin concentrations amongst 70 HIV-infected patients from diverse ethnicities were analyzed, in the absence of any oth…	10.1089/biores.2014.0038	FALSE	1,2
233	LAROUM T;TIGHIOUART B;REDJIMI M	2016	AGENT-BASED MODELLING APPLIED TO 5D MODEL OF THE HIV INFECTION	JOURNAL OF INFORMATION AND ORGANIZATIONAL SCIENCES	NA	10.31341/jios.40.2.2	FALSE	1	NA	NA	NA	NA	NA	NA	NA	NA
234	MONTEZUMA-RUSCA JM;MOIR S;KARDAVA L;BUCKNER CM;LOUIE A;KIM LJY;SANTICH BH;WANG W;FANKUCHEN OR;DIAZ G;DAUB JR;ROSENZWEIG SD;CHUN TW;LI Y;BRAYLAN RC;CALVO KR;FAUCI AS	2015	BONE MARROW PLASMA CELLS ARE A PRIMARY SOURCE OF SERUM HIV-1-SPECIFIC ANTIBODIES IN CHRONICALLY INFECTED INDIVIDUALS	JOURNAL OF IMMUNOLOGY	Several potent and broadly neutralizing Abs to HIV-1 have been isolated recently from peripheral blood B cells of infected individuals, based on prescreening of Ab activity in the serum. However, little is known regarding the cells that make the Abs that circulate in the blood. Accordingly, we investigated the most likely source, the bone marrow, of chronically HIV-1-infected individuals who were…	10.4049/jimmunol.1402424	FALSE	1,2
235	SERBIN AV;VESELOVSKII AV;TSVETKOV VB	2012	IN VITRO AND IN SILICO INVESTIGATION OF INTERFERONOGENIC ANALOGUES OF NUCLEIC ACIDS, ARTIFICIALLY PROGRAMMED TO BLOCK THE INITIAL STAGES OF HIV INFECTION OF CELLS	APPLIED BIOCHEMISTRY AND MICROBIOLOGY	NA	10.1134/s0003683812090049	FALSE	2	NA	NA	NA	NA	NA	NA	NA	NA
236	STORHOLM ED;HALKITIS PN;KUPPRAT SA;HAMPTON MC;PALAMAR JJ;BRENNAN-ING M;KARPIAK S	2013	HIV-RELATED STIGMA AS A MEDIATOR OF THE RELATION BETWEEN MULTIPLE-MINORITY STATUS AND MENTAL HEALTH BURDEN IN AN AGING HIV-POSITIVE POPULATION	JOURNAL OF HIV/AIDS AND SOCIAL SERVICES	Cross-sectional analyses of 904 diverse men and women aged 50 years and older living with HIV in New York City were conducted to examine the unique experiences and needs of aging HIV-positive individuals. Using Minority Stress Theory and Syndemic Theory as guiding paradigms, the authors documented the mental health burdens of the sample with regard to depression, loneliness, and diminished psycho…	10.1080/15381501.2013.767557	FALSE	2
237	RAGONNET R;DEUFFIC-BURBAN S;BOESECKE C;GUIGUET M;LACOMBE K;GUEDJ J;ROCKSTROH JK;YAZDANPANAH Y	2017	ESTIMATING THE TIME TO DIAGNOSIS AND THE CHANCE OF SPONTANEOUS CLEARANCE DURING ACUTE HEPATITIS C IN HUMAN IMMUNODEFICIENCY VIRUS-INFECTED INDIVIDUALS	OPEN FORUM INFECTIOUS DISEASES	NA	10.1093/oid/ofw235	FALSE	3	NA	NA	NA	NA	NA	NA	NA	NA
238	OMORI R;ABU-RADDAD N;GILBERT L;WU E;WITTE SS;CHANG M;HILL J;REMIEN RH	2017	SEXUAL NETWORK DRIVERS OF HIV AND HERPES SIMPLEX VIRUS TYPE 2 TRANSMISSION COUPLE-BASED HIV PREVENTION FOR LOW-INCOME DRUG USERS FROM NEW YORK CITY: A RANDOMIZED CONTROLLED TRIAL TO REDUCE DUAL RISKS	AIDS JOURNAL OF ACQUIRED IMMUNE DEFICIENCY SYNDROMES	Objectives: HIV and herpes simplex virus type 2 (HSV-2) infections are sexually transmitted and propagate in sexual networks. Using mathematical modeling, we aimed to quantify effects of key network statistics on infection transmission, and extent to which HSV-2 prevalence can be a proxy of HIV prevalence. Design/methods: An individual-based simulation model was constructed to describe sex partne…	10.1097/qad.0000000000001542 10.1097/qai.0b013e318229eab1	TRUE		City	US	New York City, NY - US	NA	Transmission Dynamics		No	Yes
239	MONTANER JS;LE T;FANNING M;GELMON K;TSOUKAS C;FALUTZ J;O'SHAUGHNESSY M;WAINBERG MA;RUEDY J	1990	THE EFFECT OF ZIDOVUDINE ON PLATELET COUNT IN HIV-INFECTED INDIVIDUALS	JOURNAL OF ACQUIRED IMMUNE DEFICIENCY SYNDROMES	Seventy-four HIV-infected homosexual males belonging to CDC groups IIB, III, and IVC2 were treated with increasing doses of zidovudine within the Multicentre Canadian AZT Trial. Following a 3 week observation period, consenting volunteers received 600 mg/day for 18 weeks, 900 mg/day for 9 weeks, and 1,200 mg/day for 9 weeks. This was followed by a 6 week washout period after which zidovudine was …	2187071	FALSE	1,2
240	CONBOY JC;MCREYNOLDS KD;GERVAY-HAGUE J;SAAVEDRA SS	2002	QUANTITATIVE MEASUREMENTS OF RECOMBINANT HIV SURFACE GLYCOPROTEIN 120 BINDING TO SEVERAL GLYCOSPHINGOLIPIDS EXPRESSED IN PLANAR SUPPORTED LIPID BILAYERS	JOURNAL OF THE AMERICAN CHEMICAL SOCIETY	NA	10.1021/ja011225s	FALSE	1,2	NA	NA	NA	NA	NA	NA	NA	NA
241	MINAMI R;YAMAMOTO M;TAKAHAMA S;ANDO H;MIYAMURA T;SUEMATSU E	2009	HIGH MOLECULAR WEIGHT FORM OF ADIPONECTIN IN ANTIRETROVIRAL DRUG-INDUCED DYSLIPIDEMIA IN HIV-INFECTED JAPANESE INDIVIDUALS BASED ON IN VIVO AND IN VITRO ANALYSES	INTERNAL MEDICINE	Abstract Objective: High molecular weight (HMW)-adiponectin has been found to be a better negative regulator of insulin resistance than total adiponectin. The aim of this study was to investigate the influence of HMW-adiponectin on antiretroviral therapy (ART)-induced dyslipidemia in Japanese human immunodeficiency virus (HIV)-infected individuals. We also examined the effect of some antiretrovir…	10.2169/internalmedicine.48.2340	FALSE	1,2
242	MACHADO ES;LAMBERT JS;WATSON DC;AFONSO AO;DA CUNHA SM;NOGUEIRA SA;CARIDE E;OLIVEIRA RH;SILL AM;DEVICO A;TANURI A	2004	GENOTYPIC RESISTANCE AND HIV-1 SUBTYPE IN BRAZILIAN CHILDREN ON DUAL AND TRIPLE COMBINATION THERAPY	JOURNAL OF CLINICAL VIROLOGY	Background: Antiretroviral therapy is provided by the Brazilian Ministry of Health to eligible HIV-infected individuals. Based on clinical and immunological classification, the Brazilian guidelines recommend dual or triple therapy for children. However, the development of drug-resistant strains or poor adherence to therapy could impact the efficacy of this approach. Objectives: We examined relati…	10.1016/j.jcv.2003.08.001	FALSE	1,2
243	TENCZA SB;DOUGLASS JP;CREIGHTON JR. DJ;MONTELARO RC;MIETZNER TA	1997	NOVEL ANTIMICROBIAL PEPTIDES DERIVED FROM HUMAN IMMUNODEFICIENCY VIRUS TYPE 1 AND OTHER LENTIVIRUS TRANSMEMBRANE PROTEINS	ANTIMICROBIAL AGENTS AND CHEMOTHERAPY	NA	10.1128/aac.41.11.2394	FALSE	1,2	NA	NA	NA	NA	NA	NA	NA	NA
244	SOMA S;AGUILAR JP;BACCHUS DNA	2010	MIGRATION, POVERTY, AND RISK OF HIV INFECTION: AN APPLICATION OF SOCIAL CAPITAL THEORY	JOURNAL OF HUMAN BEHAVIOR IN THE SOCIAL ENVIRONMENT	A majority of current HIV/AIDS interventions are designed primarily after individual-based public health models and pay little attention to the socioeconomic environment in which HIV transmission occurs. This article focuses on outlining how migration acts as a conduit for disease transmission in South Africa and then proposes a macro-level prevention model based on social capital theory, thus th…	10.1080/10911359.2010.494961	FALSE	2
245	VERMEHREN J;VERMEHREN A;MUELLER A;CARLEBACH A;LUTZ T;GUTE P;KNECHT G;SARRAZIN C;FRIEDRICH-RUST M;FORESTIER N;POYNARD T;ZEUZEM S;HERRMANN E;HOFMANN WP	2012	ASSESSMENT OF LIVER FIBROSIS AND ASSOCIATED RISK FACTORS IN HIV-INFECTED INDIVIDUALS USING TRANSIENT ELASTOGRAPHY AND SERUM BIOMARKERS	BMC GASTROENTEROLOGY	Background Liver fibrosis in human immunodeficiency virus (HIV)-infected individuals is mostly attributable to co-infection with hepatitis B or C. The impact of other risk factors, including prolonged exposure to combined antiretroviral therapy (cART) is poorly understood. Our aim was to determine the prevalence of liver fibrosis and associated risk factors in HIV-infected individuals based on no…	10.1186/1471-230x-12-27	FALSE	1,2
246	WANG Q;HU W;WANG S;PAN Z;TAO L;GUO X;QIAN K;CHEN CH;LEE KH;CHANG J	2011	SYNTHESIS OF NEW 2′-DEOXY-2′-FLUORO-4′-AZIDO NUCLEOSIDE ANALOGUES AS POTENT ANTI-HIV AGENTS	EUROPEAN JOURNAL OF MEDICINAL CHEMISTRY	NA	10.1016/j.ejmech.2011.06.020	FALSE	1,2	NA	NA	NA	NA	NA	NA	NA	NA
247	STEWART SA;POON B;JOWETT JBM;XIE Y;CHEN ISY	1999	LENTIVIRAL DELIVERY OF HIV-1 VPR PROTEIN INDUCES APOPTOSIS IN TRANSFORMED CELLS	PROCEEDINGS OF THE NATIONAL ACADEMY OF SCIENCES OF THE UNITED STATES OF AMERICA	NA	10.1073/pnas.96.21.12039	FALSE	1,2	NA	NA	NA	NA	NA	NA	NA	NA
248	BUCKHEIT R.W. J;RUSSELL JD;XU ZQ;FLAVIN M	2000	ANTI-HIV-1 ACTIVITY OF CALANOLIDES USED IN COMBINATION WITH OTHER MECHANISTICALLY DIVERSE INHIBITORS OF HIV-1 REPLICATION	ANTIVIRAL CHEMISTRY AND CHEMOTHERAPY	NA	10.1177/095632020001100502	FALSE	1,2	NA	NA	NA	NA	NA	NA	NA	NA
249	STEBBING J;POWLES T;MANDALIA S;NELSON M;GAZZARD B;BOWER M	2008	USE OF ANTIDEPRESSANTS AND RISK OF CANCER IN INDIVIDUALS INFECTED WITH HIV	JOURNAL OF CLINICAL ONCOLOGY	Purpose: Preclinical and cohort studies suggest that certain antidepressants are associated with a predisposition to cancer whereas others decrease the risk. We aimed to assess whether different classes of antidepressants were associated with changes in cancer incidence in a population of HIV-1 infected individuals, based on duration of exposure. Methods: Antidepressant exposure was measured from…	10.1200/jco.2007.15.9681	FALSE	1,2
250	ISHII H;KOYAMA H;HAGIWARA K;MIURA T;XUE G;HASHIMOTO Y;KITAHARA G;AIDA Y;SUZUKI M	2012	SYNTHESIS AND BIOLOGICAL EVALUATION OF DEOXY-HEMATOXYLIN DERIVATIVES AS A NOVEL CLASS OF ANTI-HIV-1 AGENTS	BIOORGANIC AND MEDICINAL CHEMISTRY LETTERS	NA	10.1016/j.bmcl.2011.06.066	FALSE	1,2	NA	NA	NA	NA	NA	NA	NA	NA
251	FRIEDMAN RB;GUNSOLLEY J;GENTRY A;DINIUS A;KAPLOWITZ L;SETTLE J	1991	PERIODONTAL STATUS OF HIV-SEROPOSITIVE AND AIDS PATIENTS.	JOURNAL OF PERIODONTOLOGY	Few reported studies have evaluated the periodontal status of individuals infected by human immunodeficiency virus (HIV). The majority of these reports have evaluated the periodontal status of individuals presenting to dental care facilities due to oral problems. These reports suggest that severe gingival inflammation and attachment loss are often associated with HIV seropositive patients. The pu…	10.1902/jop.1991.62.10.623	FALSE	1,2
252	XIONG J;KASHIWADA Y;CHEN CH;QIAN K;MORRIS-NATSCHKE SL;LEE KH;TAKAISHI Y	2010	CONJUGATES OF BETULIN DERIVATIVES WITH AZT AS POTENT ANTI-HIV AGENTS	BIOORGANIC AND MEDICINAL CHEMISTRY	NA	10.1016/j.bmc.2010.06.092	FALSE	1,2	NA	NA	NA	NA	NA	NA	NA	NA
253	GONZALEZ SA;TALAL AH	2003	HEPATITIS C VIRUS IN HUMAN IMMUNODEFICIENCY VIRUS-INFECTED INDIVIDUALS: AN EMERGING COMORBIDITY WITH SIGNIFICANT IMPLICATIONS	SEMINARS IN LIVER DISEASE	As antiretroviral (ARV) therapy has become more effective, hepatitis C virus (HCV) infection has emerged as an important cause of morbidity and mortality in human immunodeficiency virus (HIV)-infected individuals. HIV alters HCV clinical presentation, epidemiology, virology, and pathogenesis compared with HCV monoinfected individuals. The incidence of chronic and vertical HCV infection is increas…	10.1055/s-2003-39946	FALSE	1,2
254	KORENROMP EL;VAN VLIET C;BAKKER R;DE VLAS SJ;HABBEMA JDF	2000	HIV SPREAD AND PARTNERSHIP REDUCTION FOR DIFFERENT PATTERNS OF SEXUAL BEHAVIOUR - A STUDY WITH THE MICROSIMULATION MODEL STDSIM	MATHEMATICAL POPULATION STUDIES	We studied how sexual behaviour affects population HIV spread simulating stylized risk profiles: (1) prostitution, no short relationships (resembling settings in South?East Asia); (2) prostitution, concurrent short relationships (resembling South?America and urban sub?Saharan Africa); (3) no prostitution, concurrent short relationships (resembling rural sub?Saharan Africa); (4) prostitution, seri…	10.1080/08898480009525479	FALSE	2
255	WELCH KJ;MORSE A	2001	SURVIVAL PATTERNS AMONG HIV+ INDIVIDUALS BASED ON HEALTH CARE UTILIZATION	JOURNAL OF THE NATIONAL MEDICAL ASSOCIATION	The purpose of this study was to determine if HIV+ persons who first obtained health care in New Orleans through public hospital inpatient services had a higher risk of death or disease progression than patients who first entered care through public outpatient services. The sites included the largest HIV outpatient clinic in the Gulf South, two early intervention sites and a public hospital. A me…	11446393	FALSE	2
256	ROBINSON KT;SANDERS SA;BOYD JL	2012	HIGH-RISK HIV MINORITIES IN THE UNITED STATES: WHO GETS TESTED AND WHERE?	AMERICAN JOURNAL OF HEALTH BEHAVIOR	Objectives: To assess characteristics of high-risk populations tested for HIV at particular testing sites. Methods: BRFSS data (N=20,633) was used to quantify rates of HIV testing and identify specific racial/ethnic testing locations. Results: Analysis determined associations existing among high-risk individuals based on demographics. Testing differences were identified in racial/ ethnic groups a…	10.5993/ajhb.36.3.6	FALSE	2
257	YOU SH;CHMIELEWSKI J	2005	DEVELOPMENT OF LOW MOLECULAR WEIGHT HIV-1 PROTEASE DIMERIZATION INHIBITORS	JOURNAL OF MEDICINAL CHEMISTRY	NA	10.1021/jm049581j	FALSE	1	NA	NA	NA	NA	NA	NA	NA	NA
258	DEREN S;BEARDSLEY M;COYLE S;SINGER M	1998	HIV SEROSTATUS AND RISK BEHAVIORS IN A MULTISITE SAMPLE OF DRUG USERS	JOURNAL OF PSYCHOACTIVE DRUGS	In developing HIV prevention efforts, it is critical to determine whether interventions are effective in achieving declines in risk behavior among both HIV-positive and HIV-negative individuals. Based on a multisite intervention study of injection drug users (IDUs) and crack smokers, 488 seropositive IDUs and 364 seropositive crack users were compared with randomly selected matched samples of ser…	10.1080/02791072.1998.10399698	FALSE	2
259	GU Y;LABELL R;O'BRIEN DF;SAAVEDRA SS	2001	QUANTITATIVE STUDIES OF BINDING BETWEEN SYNTHETIC GALACTOSYL CERAMIDE ANALOGUES AND HIV-1 GP120 AT PLANAR MEMBRANE SURFACES	ANGEWANDTE CHEMIE - INTERNATIONAL EDITION	NA	10.1002/1521-3773(20010618)40:12<2320::aid-anie2320>3.0.co;2-x	FALSE	1,2	NA	NA	NA	NA	NA	NA	NA	NA
260	HETZLER R;STICKLEY C;SHIKUMA C;CHOW D;TAKAHASHI C;KIMURA I;BARNETT A	2009	VALIDATION OF THE HUMAN ACTIVITY PROFILE IN HIV-POSITIVE INDIVIDUALS ON HAART	HIV CLINICAL TRIALS	Objectives: This study tested the validity of the Human Activity Profile (HAP) in an HIV-positive population receiving highly active antiretroviral therapy (HAART). The HAP is a 94-item questionnaire for estimating functional capacity based on estimated metabolic equivalents for activities of daily living. Methods: Twenty-six HIV-positive participants (24 male, 2 female; age 46.0 +/- 9.3 years) r…	10.1310/hct1004-254	FALSE	2
261	TO LP;BALASUBRAMANIAN V;CHARLTON ME;FRANCIS TA;DOYLE C;SWEETNAM PM	1992	DEVELOPMENT AND CHARACTERIZATION OF A WHOLE-CELL RADIOLIGAND BINDING ASSAY FOR [125I]GPL20 OF HIV-1	JOURNAL OF IMMUNOASSAY	NA	10.1080/15321819208019825	FALSE	1,2	NA	NA	NA	NA	NA	NA	NA	NA
262	MCINERNEY PA;NCAMA BP;WANTLAND D;BHENGU BR;MCGIBBON C;DAVIS SM;CORLESS IB;NICHOLAS PK	2008	QUALITY OF LIFE AND PHYSICAL FUNCTIONING IN HIV-INFECTED INDIVIDUALS RECEIVING ANTIRETROVIRAL THERAPY IN KWAZULU-NATAL, SOUTH AFRICA	NURSING AND HEALTH SCIENCES	KwaZulu-Natal province, South Africa, accounts for 28.7% of the HIV infection total and one-third of infections among youth and children in South Africa. The purpose of this study was to examine the variables of HIV/AIDS symptoms, social support, influence of comorbid medical problems, length of time adhering to antiretroviral therapy medications, quality of life, adherence to antiretroviral medi…	10.1111/j.1442-2018.2008.00410.x	FALSE	2
263	MAZUMDER A;WANG S;NEAMATI N;NICKLAUS M;SUNDER S;CHEN J;MILNE GWA;RICE WG;BURKE JR. TR;POMMIER Y	1996	ANTIRETROVIRAL AGENTS AS INHIBITORS OF BOTH HUMAN IMMUNODEFICIENCY VIRUS TYPE 1 INTEGRASE AND PROTEASE	JOURNAL OF MEDICINAL CHEMISTRY	NA	10.1021/jm960074e	FALSE	1	NA	NA	NA	NA	NA	NA	NA	NA
264	DIAZ-MITOMA F;KUMAR A;KARIMI S;KRYWORUCHKO M;DAFTARIAN MP;CREERY WD;FILION LG;CAMERON W	1995	EXPRESSION OF IL-10, IL-4 AND INTERFERON-GAMMA IN UNSTIMULATED AND MITOGEN-STIMULATED PERIPHERAL BLOOD LYMPHOCYTES FROM HIV-SEROPOSITIVE PATIENTS	CLINICAL AND EXPERIMENTAL IMMUNOLOGY	Infection of immune cells with HIV induces dysregulation of cytokines which may play a vital role in HIV pathogenesis. We analysed the expression of T helper type I (Th1) (interferon-gamma (IFN-?)) and Th2 (IL-4, IL-10) type cytokines in peripheral blood lymphocytes (PBL) from HIV patients. The semiquantitative reverse transcriptase polymerase chain reaction (RT-PCR) analysis revealed that IFN-? …	10.1111/j.1365-2249.1995.tb06632.x	FALSE	1,2
265	TAMAMURA H;OMAGARI A;HIRAMATSU K;KANAMOTO T;GOTOH K;KANBARA K;YAMAMOTO N;NAKASHIMA H;OTAKA A;FUJII N	2001	SYNTHESIS AND EVALUATION OF BIFUNCTIONAL ANTI-HIV AGENTS BASED ON SPECIFIC CXCR4 ANTAGONISTS-AZT CONJUGATION	BIOORGANIC AND MEDICINAL CHEMISTRY	NA	10.1016/s0968-0896(01)00128-6	FALSE	1,2	NA	NA	NA	NA	NA	NA	NA	NA
266	LU Y;XIAO Y;DING J;DIERICH MP;CHEN YH	2000	MULTIEPITOPE VACCINES INTENSIVELY INCREASED LEVELS OF ANTIBODIES RECOGNIZING THREE NEUTRALIZING EPITOPES ON HUMAN IMMUNODEFICIENCY VIRUS-1 ENVELOPE PROTEIN	SCANDINAVIAN JOURNAL OF IMMUNOLOGY	A few neutralizing antibodies against human immunodeficiency virus-1 (HIV-1) envelope proteins have been shown to be highly effective at neutralizing different strains in vitro, and exist at very low levels in the sera of HIV-1-infected individuals. Based on our hypothesis that epitope vaccination may be a novel strategy for inducing high levels of antibodies against HIV-1, we prepared multiepito…	10.1046/j.1365-3083.2000.00713.x	FALSE	1,2
267	SIEG S;SMITH D;YILDIRIM Z;KAPLAN D	1997	FAS LIGAND DEFICIENCY IN HIV DISEASE	PROCEEDINGS OF THE NATIONAL ACADEMY OF SCIENCES OF THE UNITED STATES OF AMERICA	Apoptosis is postulated to be involved as an anti-viral immune mechanism by killing infected cells before viral replication has occurred. The Fas-Fas ligand interaction is a powerful regulator of T cell apoptosis and could potentially act as a potent anti-viral immune mechanism against T cell tropic virus such as human immunodeficiency virus (HIV). We investigated the status of Fas ligand in peri…	10.1073/pnas.94.11.5860	FALSE	1,2
268	TAMAMURA H	2012	DEVELOPMENT OF ANTI-HIV AGENTS BASED ON CHEMICAL BIOLOGY	YAKUGAKU ZASSHI	NA	10.1248/yakushi.132.69	FALSE	1,2	NA	NA	NA	NA	NA	NA	NA	NA
269	JOHNSON LF;KUBJANE M;DE VOUX A;OHRNBERGER J;TLALI M	2023	AN AGENT-BASED MODEL OF BINGE DRINKING, INEQUITABLE GENDER NORMS AND THEIR CONTRIBUTION TO HIV TRANSMISSION, WITH APPLICATION TO SOUTH AFRICA.	BMC INFECTIOUS DISEASES	BACKGROUND: BINGE DRINKING, INEQUITABLE GENDER NORMS AND SEXUAL RISK BEHAVIOUR ARE CLOSELY INTERLINKED. THIS STUDY AIMS TO MODEL THE POTENTIAL EFFECT OF ALCOHOL COUNSELLING INTERVENTIONS (IN MEN AND WOMEN) AND GENDER-TRANSFORMATIVE INTERVENTIONS (IN MEN) AS STRATEGIES TO REDUCE HIV TRANSMISSION. METHODS: WE DEVELOPED AN AGENT-BASED MODEL OF HIV AND OTHER SEXUALLY TRANSMITTED INFECTIONS, ALLOWING …	10.1186/s12879-023-08470-y	TRUE		Country	South Africa	South Africa	Heterosexual	Epidemiologic Analysis	SDH!	No	Yes
270	PICKLES M;GREGSON S;MOORHOUSE L;DADIRAI T;DZAMATIRA F;MANDIZVIDZA P;MASWERA R;MUSEKA T;SCHAEFER R;SKOVDAL M;THOMAS R;TSENESA B;MUGURUNGI O;NYAMUKAPA C;HALLETT TB	2023	STRENGTHENING THE HIV PREVENTION CASCADE TO MAXIMISE EPIDEMIOLOGICAL IMPACT IN EASTERN ZIMBABWE: A MODELLING STUDY.	THE LANCET. GLOBAL HEALTH	BACKGROUND: HIV PREVENTION CASCADES PROVIDE A SYSTEMATIC UNDERSTANDING OF BARRIERS TO PREVENTION. IN THIS STUDY WE USED MATHEMATICAL MODELLING TO UNDERSTAND THE CONSEQUENCES OF THESE BARRIERS AND HOW THE CASCADE COULD BE STRENGTHENED TO MAXIMISE EPIDEMIOLOGICAL IMPACT, PROVIDING POTENTIALLY IMPORTANT INSIGHTS FOR PROGRAMMES. METHODS: WE USED AN INDIVIDUAL-BASED MODEL OF HIV TRANSMISSION (POPART-I…	s2214-109x(23)00206-1	TRUE		State	Zimbabwe	Manicaland, Zimbabwe	Representative	LTC		No	No
271	PROBERT WJM;SAUTER R;PICKLES M;CORI A;BELL-MANDLA NF;BWALYA J;ABELER-DÖRNER L;BOCK P;DONNELL DJ;FLOYD S;MACLEOD D;PIWOWAR-MANNING E;SKALLAND T;SHANAUBE K;WILSON E;YANG B;AYLES H;FIDLER S;HAYES RJ;FRASER C	2022	PROJECTED OUTCOMES OF UNIVERSAL TESTING AND TREATMENT IN A GENERALISED HIV EPIDEMIC IN ZAMBIA AND SOUTH AFRICA (THE HPTN 071 [POPART] TRIAL): A MODELLING STUDY.	THE LANCET. HIV	BACKGROUND: THE LONG-TERM IMPACT OF UNIVERSAL HOME-BASED TESTING AND TREATMENT AS PART OF UNIVERSAL TESTING AND TREATMENT (UTT) ON HIV INCIDENCE IS UNKNOWN. WE MADE PROJECTIONS USING A DETAILED INDIVIDUAL-BASED MODEL OF THE EFFECT OF THE INTERVENTION DELIVERED IN THE HPTN 071 (POPART) CLUSTER-RANDOMISED TRIAL. METHODS: IN THIS MODELLING STUDY, WE FITTED AN INDIVIDUAL-BASED MODEL TO THE HIV EPIDEM…	s2352-3018(22)00259-4	TRUE		Macro-region	Zambia; South Africa	Zambia; South Africa	Representative	LTC		No	No
272	JARLAIS DD;BOBASHEV G;FEELEMYER J;MCKNIGHT C	2022	MODELING HIV TRANSMISSION AMONG PERSONS WHO INJECT DRUGS (PWID) AT THE "END OF THE HIV EPIDEMIC" AND DURING THE COVID-19 PANDEMIC.	DRUG AND ALCOHOL DEPENDENCE	BACKGROUND: WE EXPLORE INJECTING RISK AND HIV INCIDENCE AMONG PWID IN NEW YORK CITY (NYC), FROM 2012 TO 2019, WHEN INCIDENCE WAS EXTREMELY LOW, <0.1/100 PERSON-YEARS AT RISK, AND DURING DISRUPTION OF PREVENTION SERVICES DUE TO THE COVID-19 PANDEMIC. METHODS: WE DEVELOPED AN AGENT-BASED MODEL (ABM) TO SIMULATE SHARING INJECTING EQUIPMENT AND MEASURE HIV INCIDENCE IN NYC. THE MODEL WAS ADAPTED FROM…	s0376-8716(22)00310-6	FALSE	3	City	US	New York City, NY - US	PWID	Transmission Dynamics; Covid-19	Duplicated article	No	Yes
273	VERMEER W;HJORTH A;JENNESS SM;BROWN H;WILENSKY U	2020	LEVERAGING MODULARITY DURING REPLICATION OF HIGH-FIDELITY MODELS: LESSONS FROM REPLICATING AN AGENT-BASED MODEL FOR HIV PREVENTION.	JOURNAL OF ARTIFICIAL SOCIETIES AND SOCIAL SIMULATION : JASSS	HIGH-FIDELITY MODELS ARE INCREASINGLY USED TO PREDICT, AND GUIDE DECISION MAKING. PRIOR WORK HAS EMPHASIZED THE IMPORTANCE OF REPLICATION IN ENSURING RELIABLE MODELING, AND HAS YIELDED IMPORTANT REPLICATION STRATEGIES. HOWEVER, THIS WORK IS BASED ON RELATIVELY SIMPLE THEORY GENERATING MODELS, AND ITS LESSONS MIGHT NOT TRANSLATE TO HIGH-FIDELITY MODELS USED FOR DECISION SUPPORT. USING NETLOGO WE R…	7	TRUE	0	City	US	Atlanta, GA - US	MSM	Replication Exercise	0	Yes	No
274	GANTENBERG JR;KING M;MONTGOMERY MC;GALÁRRAGA O;PROSPERI M;CHAN PA;MARSHALL BDL	2019	CORRECTION: IMPROVING THE IMPACT OF HIV PRE-EXPOSURE PROPHYLAXIS IMPLEMENTATION IN SMALL URBAN CENTERS AMONG MEN WHO HAVE SEX WITH MEN: AN AGENT-BASED MODELLING STUDY.	PLOS ONE	[THIS CORRECTS THE ARTICLE DOI: 10.1371/JOURNAL.PONE.0199915.].	10.1371/journal.pone.0226218	FALSE	1,2	NA	NA	NA	NA	NA	NA	NA	NA
275	VANDEWALLE B;LLIBRE JM;PARIENTI JJ;USTIANOWSKI A;CAMACHO R;SMITH C;MINERS A;FERREIRA D;FÉLIX J	2016	EPICE-HIV: AN EPIDEMIOLOGIC COST-EFFECTIVENESS MODEL FOR HIV TREATMENT.	PLOS ONE	THE GOAL OF THIS RESEARCH WAS TO ESTABLISH A NEW AND INNOVATIVE FRAMEWORK FOR COST-EFFECTIVENESS MODELING OF HIV-1 TREATMENT, SIMULTANEOUSLY CONSIDERING BOTH CLINICAL AND EPIDEMIOLOGICAL OUTCOMES. EPICE-HIV IS A MULTI-PARADIGM MODEL BASED ON A WITHIN-HOST MICRO-SIMULATION MODEL FOR THE DISEASE PROGRESSION OF HIV-1 INFECTED INDIVIDUALS AND AN AGENT-BASED SEXUAL CONTACT NETWORK (SCN) MODEL FOR THE …	10.1371/journal.pone.0149007	TRUE	0	NA	NA	Not Specified	NA	Cost-Effectiveness	The study doesn't highlight any location in its narrative.	No	No
276	ESCOBAR E;DURGHAM R;DAMMANN O;STOPKA TJ	2015	AGENT-BASED COMPUTATIONAL MODEL OF THE PREVALENCE OF GONOCOCCAL INFECTIONS AFTER THE IMPLEMENTATION OF HIV PRE-EXPOSURE PROPHYLAXIS GUIDELINES.	ONLINE JOURNAL OF PUBLIC HEALTH INFORMATICS	RECENTLY, THE FIRST COMPREHENSIVE GUIDELINES WERE PUBLISHED FOR PRE-EXPOSURE PROPHYLAXIS (PREP) FOR THE PREVENTION OF HIV INFECTION IN POPULATIONS WITH SUBSTANTIAL RISK OF INFECTION. GUIDELINES INCLUDE A DAILY REGIMEN OF EMTRICITABINE/TENOFOVIR DISOPROXIL FUMARATE (TDF/FTC) AS WELL AS CONDOM USAGE DURING SEXUAL ACTIVITY. THE RELATIONSHIP BETWEEN THE TDF/FTC INTAKE REGIMEN AND CONDOM USAGE IS NOT …	10.5210/ojphi.v7i3.6104	FALSE	1	NA	NA	NA	NA	NA	NA	NA	NA
277	ANRAKU I;RAJASURIAR R;DOBBIN C;BROWN R;LEWIN SR;SUHRBIER A	2012	CIRCULATING HEAT SHOCK PROTEIN 60 LEVELS ARE ELEVATED IN HIV PATIENTS AND ARE REDUCED BY ANTI-RETROVIRAL THERAPY.	PLOS ONE	CIRCULATING HEAT SHOCK PROTEIN 60 (HSP60) AND HEAT SHOCK PROTEIN 10 (HSP10) HAVE BEEN ASSOCIATED WITH PRO- AND ANTI-INFLAMMATORY ACTIVITY, RESPECTIVELY. TO DETERMINE WHETHER THESE HEAT SHOCK PROTEINS MIGHT BE ASSOCIATED WITH THE IMMUNE ACTIVATION SEEN IN HIV-INFECTED PATIENTS, THE PLASMA LEVELS OF HSP60 AND HSP10 WERE DETERMINED IN A COHORT OF 20 HIV-INFECTED PATIENTS BEFORE AND AFTER EFFECTIVE C…	10.1371/journal.pone.0045291	FALSE	1,2	NA	NA	NA	NA	NA	NA	NA	NA
278	PERRIN D;RUSKIN HJ;CRANE M	2010	MODEL REFINEMENT THROUGH HIGH-PERFORMANCE COMPUTING: AN AGENT-BASED HIV EXAMPLE.	IMMUNOME RESEARCH	BACKGROUND: RECENT ADVANCES IN IMMUNOLOGY HIGHLIGHTED THE IMPORTANCE OF LOCAL PROPERTIES ON THE OVERALL PROGRESSION OF HIV INFECTION. IN PARTICULAR, THE GASTROINTESTINAL TRACT IS SEEN AS A KEY AREA DURING EARLY INFECTION, AND THE MASSIVE CELL DEPLETION ASSOCIATED WITH IT MAY INFLUENCE SUBSEQUENT DISEASE PROGRESSION. THIS MOTIVATED THE DEVELOPMENT OF A LARGE-SCALE AGENT-BASED MODEL. RESULTS: LYMPH…	10.1186/1745-7580-6-s1-s3	FALSE	1	NA	NA	NA	NA	NA	NA	NA	NA
279	CORRELL T;KLIBANOV OM	2008	INTEGRASE INHIBITORS: A NEW TREATMENT OPTION FOR PATIENTS WITH HUMAN IMMUNODEFICIENCY VIRUS INFECTION.	PHARMACOTHERAPY	THE EMERGENCE OF ANTIRETROVIRAL DRUG RESISTANCE IN PATIENTS INFECTED BY THE HUMAN IMMUNODEFICIENCY VIRUS (HIV) HAS PROMPTED EFFORTS TO DEVELOP NEW ANTIRETROVIRALS THAT DIFFER FROM EXISTING AGENTS WITH REGARD TO MECHANISM OF ACTION AND RESISTANCE PROFILES. WE EVALUATED THE LITERATURE REGARDING A NEW CLASS OF ANTIRETROVIRALS, THE INTEGRASE INHIBITORS. A MEDLINE SEARCH (JANUARY 1996-MAY 2007) WAS PE…	10.1592/phco.28.1.90	FALSE	1,2	NA	NA	NA	NA	NA	NA	NA	NA
280	JENNESS SM;GOODREAU SM;ROSENBERG E;BEYLERIAN EN;HOOVER KW;SMITH DK;SULLIVAN P	2016	IMPACT OF THE CENTERS FOR DISEASE CONTROL'S HIV PREEXPOSURE PROPHYLAXIS GUIDELINES FOR MEN WHO HAVE SEX WITH MEN IN THE UNITED STATES.	THE JOURNAL OF INFECTIOUS DISEASES	BACKGROUND: PREEXPOSURE PROPHYLAXIS (PREP) IS EFFECTIVE FOR PREVENTING HUMAN IMMUNODEFICIENCY VIRUS (HIV) INFECTION AMONG MEN WHO HAVE SEX WITH MEN (MSM) WITHIN TRIAL SETTINGS. POPULATION IMPACT WILL DEPEND ON CLINICAL INDICATIONS FOR PREP INITIATION, COVERAGE LEVELS, AND DRUG ADHERENCE. NO MODELING STUDIES HAVE ESTIMATED THE IMPACT OF CLINICAL PRACTICE GUIDELINES FOR PREP ISSUED BY THE CENTERS F…	doi.org/10.1093/infdis/jiw223	TRUE		City	US	Atlanta, GA, US	MSM	PrEP; LTC		No	Yes
281	JENNESS SM;LE GUILLOU A;CHANDRA C;MANN LM;SANCHEZ T;WESTREICH D;MARCUS JL	2021	PROJECTED HIV AND BACTERIAL SEXUALLY TRANSMITTED INFECTION INCIDENCE FOLLOWING COVID-19-RELATED SEXUAL DISTANCING AND CLINICAL SERVICE INTERRUPTION.	THE JOURNAL OF INFECTIOUS DISEASES	BACKGROUND: THE GLOBAL COVID-19 PANDEMIC HAS THE POTENTIAL TO INDIRECTLY IMPACT TRANSMISSION DYNAMICS AND PREVENTION OF HIV AND OTHER SEXUALLY TRANSMITTED INFECTIONS (STI). IT IS UNKNOWN WHAT COMBINED IMPACT REDUCTIONS IN SEXUAL ACTIVITY AND INTERRUPTIONS IN HIV/STI SERVICES WILL HAVE ON HIV/STI EPIDEMIC TRAJECTORIES. METHODS: WE ADAPTED A MODEL OF HIV, GONORRHEA, AND CHLAMYDIA FOR A POPULATION O…	10.1093/infdis/jiab051	TRUE		City	US	Atlanta, GA, US	MSM	Multidisease; Covid-19		No	Yes
282	KIZITO S	2023	AGENT-BASED MODELING: EXPLORING TREATMENT ADHERENCE AMONG ADOLESCENTS WITH HIV.	ARCHIVES OF MEDICAL RESEARCH	NA	s0188-4409(23)00082-6	FALSE	3
283	NA	2016	A METHOD TO ESTIMATE THE SIZE AND CHARACTERISTICS OF HIV-POSITIVE POPULATIONS USING AN INDIVIDUAL-BASED STOCHASTIC SIMULATION MODEL: ERRATUM.	EPIDEMIOLOGY (CAMBRIDGE, MASS.)	NA	10.1097/ede.0000000000000474	FALSE	3
